# Supplementary material for: Cancer-Associated Fibroblasts Are Key Determinants of Cancer Cell Invasion in the Earliest Stage of Colorectal Cancer
Source: Cell Mol Gastroenterol Hepatol. 2023 Apr 20;16(1):107–31. doi: 10.1016/j.jcmgh.2023.04.004 (PMC10230010; doi:10.1016/j.jcmgh.2023.04.004)
Supplement: Supplementary Table 1 [file mmc1.xlsx]

## Sheet: Blad1
	feature	chromosome_name	start	end	totalGC	exonGc	intronGc	length	exonLength	GCtile	biotype	gc	gene_name	logFC	AveExpr	t	P.Value	adj.P.Val	B
ENSG00000164530	ENSG00000164530	chr6	36948263	36964837	0.511251885369532	0.59818745371922	0.4981375405666587	16575	2324	8	protein_coding	51.13	PI16	-6.89629890415435	-0.702625878471302	-14.4845914550359	7.1295605921926e-09	0.000117751822740653	8.70531864542624
ENSG00000127329	ENSG00000127329	chr12	70515866	70637440	0.397655768044417	0.421979005325528	0.39536183300112426	121575	14507	3	protein_coding	39.77	PTPRB	-3.00929808778407	3.02545452285077	-10.9305139141701	1.59114973769425e-07	0.00131397145338791	7.83746336783846
ENSG00000144339	ENSG00000144339	chr2	191949043	192195709	0.35996302707699	0.397426877148793	0.3575229717443877	246667	6621	2	protein_coding	36	TMEFF2	-4.36309647382774	-1.72977439246297	-9.33123216317936	8.58994983541994e-07	0.00384240398695081	3.3174056859657
ENSG00000134569	ENSG00000134569	chr11	46856868	46918642	0.486879805746661	0.55011005589703	0.4705101928865457	61775	8559	7	protein_coding	48.69	LRP4	-1.81077019555998	2.65590001624757	-9.26023555410857	9.30589485820008e-07	0.00384240398695081	6.14678041752279
ENSG00000139044	ENSG00000139044	chr12	460364	563509	0.490595854419948	0.580982809479035	0.48378096424582157	103146	6335	7	protein_coding	49.06	B4GALNT3	3.59709192174135	-0.12959121682578	8.54776721580551	2.13555975660421e-06	0.00542845731968408	5.26402244653841
ENSG00000270885	ENSG00000270885	chr17	35731649	35743521	0.54981891687021	0.615897021888551	0.5233239350712903	11873	3497	8	protein_coding	54.98	RASL10B	-1.58925478574124	2.18907882825955	-8.52167148225774	2.20368648029724e-06	0.00542845731968408	5.23387333474226
ENSG00000126785	ENSG00000126785	chr14	63204114	63293219	0.403250061724239	0.449751775171838	0.40148855346459034	89106	3788	4	protein_coding	40.33	RHOJ	-1.63345213805698	2.50776484360661	-8.44057189739022	2.43070699570093e-06	0.00542845731968408	5.23374444558589
ENSG00000091986	ENSG00000091986	chr3	112596794	112649530	0.402772247188881	0.424592528765384	0.38993505390820127	52737	13061	3	protein_coding	40.28	CCDC80	-2.05773181819391	10.4130630466596	-8.37598574452802	2.62942955664039e-06	0.00542845731968408	5.16018860631853
ENSG00000026950	ENSG00000026950	chr6	26402237	26415216	0.444530046224962	0.476990763211389	0.4227125521459359	12980	6205	5	protein_coding	44.45	BTN3A1	0.805298706495213	4.78630640289586	8.06369676618693	3.86946431136533e-06	0.00710089695183442	4.71906840191739
ENSG00000103811	ENSG00000103811	chr15	78921058	78949574	0.524213626959358	0.55219344887162	0.5097588084564411	28517	6082	7	protein_coding	52.42	CTSH	2.69980897734953	4.27201693786592	7.96354219350016	4.38990403605255e-06	0.00725036550594439	4.5949858815554
ENSG00000105339	ENSG00000105339	chr8	141117278	141195808	0.515949115635864	0.526569244187897	0.5054100977019965	78531	16767	6	protein_coding	51.59	DENND3	1.34977707206872	5.82023516488193	7.76646122286665	5.64601487726813e-06	0.00847723470117823	4.30179190575971
ENSG00000131016	ENSG00000131016	chr6	151239999	151358557	0.438692971431945	0.468620810262629	0.43643557528351007	118559	8734	4	protein_coding	43.87	AKAP12	-0.819082426998103	8.09522355249783	-7.54120821215858	7.56921950424769e-06	0.00968857257888411	4.0592820804853
ENSG00000118194	ENSG00000118194	chr1	201359008	201377762	0.546041055718475	0.542220600444804	0.5513158902633355	18755	7982	7	protein_coding	54.6	TNNT2	-3.86284966722043	-0.519859721549923	-7.5355225275003	7.62602588553484e-06	0.00968857257888411	3.94821125423957
ENSG00000144063	ENSG00000144063	chr2	110083870	110116566	0.473285010857265	0.537723506062492	0.45268871268256106	32697	3162	7	protein_coding	47.33	MALL	-2.72280602242997	-1.41458518103302	-7.46842275320392	8.3319548117436e-06	0.00982932611933981	3.34555921573297
ENSG00000179532	ENSG00000179532	chr11	6497260	6593758	0.437755831666649	0.539356271075587	0.43086000567975224	96499	20769	7	protein_coding	43.78	DNHD1	0.936150452060456	3.37234941805917	7.30394011160822	1.03752050012601e-05	0.0114237923867208	3.77152115101543
ENSG00000129038	ENSG00000129038	chr15	73925989	73952137	0.550154881639833	0.64677239736291	0.5382716853903092	26149	3725	8	protein_coding	55.02	LOXL1	-1.01868100912647	5.51842162024039	-7.12002244108875	1.33110254377523e-05	0.0133913810184009	3.43985860932895
ENSG00000020633	ENSG00000020633	chr1	24899511	24965121	0.547972138818186	0.573574256876682	0.5459445998402997	65611	4663	7	protein_coding	54.8	RUNX3	5.16644047519291	0.338261545019956	7.09450665919808	1.37838143202237e-05	0.0133913810184009	3.42602038839438
ENSG00000120708	ENSG00000120708	chr5	136028895	136063818	0.489777803229871	0.507272923049196	0.4858754068650687	34924	7794	6	protein_coding	48.98	TGFBI	-1.57304096578969	11.2053731530194	-6.98532042346049	1.60190129703224e-05	0.0146983343454358	3.39898428063143
ENSG00000188581	ENSG00000188581	chr17	41040559	41041461	0.524916943521595	0.524916943521595	.	903	902	6	protein_coding	52.49	KRTAP1-1	-3.48562172575516	-2.37119640980303	-6.92715730137276	1.73648739951791e-05	0.0150946452054936	2.15513923100623
ENSG00000175567	ENSG00000175567	chr11	73974667	73983307	0.5317671565791	0.568772929166176	0.5055918944259219	8641	3226	7	protein_coding	53.18	UCP2	1.61151689672071	3.90659757444814	6.82801191426816	1.9944763363489e-05	0.0164703855855692	3.05746693435729
ENSG00000004799	ENSG00000004799	chr7	95583499	95596491	0.360732702224275	0.38062599413555	0.3413063876688794	12993	4608	1	protein_coding	36.07	PDK4	-1.79795772131908	3.72780995463168	-6.77261812951251	2.15615477307529e-05	0.0166704215000094	2.98086047660056
ENSG00000133110	ENSG00000133110	chr13	37562583	37598844	0.329408195907562	0.357639853410248	0.3244238651891321	36262	5530	1	protein_coding	32.94	POSTN	-4.01496933337678	8.39981893921598	-6.66431930651079	2.51398992206407e-05	0.0166704215000094	2.83820840310177
ENSG00000162004	ENSG00000162004	chr16	722582	726954	0.652412531442945	0.65257407315376	0.6519784709836269	4373	8048	8	protein_coding	65.24	CCDC78	1.48840425338743	0.373446192941932	6.66082938679315	2.52652455154562e-05	0.0166704215000094	2.79406664255397
ENSG00000116544	ENSG00000116544	chr1	34865436	34929585	0.485876851130164	0.675190489612352	0.4596025669150753	64150	3964	8	protein_coding	48.59	DLGAP3	2.4283725627953	-2.55277842352903	6.65548565193669	2.54584660130792e-05	0.0166704215000094	1.93702019552422
ENSG00000105974	ENSG00000105974	chr7	116524785	116561184	0.418241758241758	0.494170916629517	0.6477815699658703	36400	4285	5	protein_coding	41.82	CAV1	-1.29710308008288	8.22631568866751	-6.63742213676709	2.61233471228183e-05	0.0166704215000094	2.78118961249528
ENSG00000230438	ENSG00000230438	chr6	2854657	2881407	0.463421928152219	0.503339985922577	0.4703412464963231	26751	1456	6	lincRNA	46.34	SERPINB9P1	1.99473152724871	-0.992389653072588	6.60857169023903	2.72239073513244e-05	0.0166704215000094	2.83970836892502
ENSG00000160255	ENSG00000160255	chr21	44885953	44931989	0.574494428394552	0.608329427276046	0.5927316220789848	46037	6961	8	protein_coding	57.45	ITGB2	3.19840802145911	2.06529198853881	6.60418960241006	2.73953437786115e-05	0.0166704215000094	2.8879174787561
ENSG00000158008	ENSG00000158008	chr1	26019884	26036464	0.554128219045896	0.623841156057566	0.5422952639570477	16581	4526	8	protein_coding	55.41	EXTL1	-3.53284006495164	1.16149989496132	-6.57608731878675	2.85224442422313e-05	0.0166704215000094	2.72227147528561
ENSG00000235823	ENSG00000235823	chr10	100373615	100383368	0.45314742669674	0.509980796345554	.	9754	2549	6	lincRNA	45.31	OLMALINC	1.55420733723758	1.26302284466009	6.50845782234295	3.14421528292829e-05	0.0166704215000094	2.75902296302114
ENSG00000099250	ENSG00000099250	chr10	33177492	33336262	0.413387835309975	0.434603699263664	0.40920871678663034	158771	11499	3	protein_coding	41.34	NRP1	-1.43275542039798	6.68038097045083	-6.4968559720265	3.19742120937185e-05	0.0166704215000094	2.53234648603147
ENSG00000184611	ENSG00000184611	chr2	162371407	162838730	0.350337239260128	0.428500968066101	0.34956730405708664	467324	4954	3	protein_coding	35.03	KCNH7	-3.29856543484999	-2.02139784143049	-6.49403471870612	3.21050368535941e-05	0.0166704215000094	1.7056186347914
ENSG00000099260	ENSG00000099260	chr1	99645943	99694541	0.375295787979177	0.404300662334563	0.3756978671043024	48599	8236	2	protein_coding	37.53	PALMD	-2.80560080001732	1.55953941094226	-6.45222063278719	3.41122239293319e-05	0.0166704215000094	2.68064575346507
ENSG00000185101	ENSG00000185101	chr11	417933	442011	0.594335312928278	0.641103887104997	0.5918406150300674	24079	7056	8	protein_coding	59.43	ANO9	5.40620871578158	-2.31695678191935	6.43991298021514	3.4728137387305e-05	0.0166704215000094	1.29048774175114
ENSG00000102802	ENSG00000102802	chr13	30906191	30925572	0.456041688164276	0.508492880495815	0.44912579888819815	19382	2369	6	protein_coding	45.6	MEDAG	-2.65089679013671	4.66240993569872	-6.43636151619637	3.49080545395342e-05	0.0166704215000094	2.50427807365452
ENSG00000165495	ENSG00000165495	chr11	125164687	125433389	0.490325749991626	0.54921377220727	0.4886820425171566	268703	6521	7	protein_coding	49.03	PKNOX2	-1.77121942978723	2.02889217902049	-6.39398802754441	3.71328388915315e-05	0.0166704215000094	2.58204252575469
ENSG00000217801	ENSG00000217801	chr1	1059734	1069355	0.642693826647267	0.597168870202049	0.6337852098018575	9622	2157	8	transcribed_unprocessed_pseudogene	64.27	RP11-465B22.3	1.81521864379091	-0.315486610375823	6.38306106529019	3.77306748773111e-05	0.0166704215000094	2.42476889957088
ENSG00000157445	ENSG00000157445	chr3	54122547	55074557	0.421831260353084	0.481398049246581	0.42139821857266585	952011	4629	5	protein_coding	42.18	CACNA2D3	-2.41500032286679	-1.34520184143054	-6.38286096974905	3.77417174510139e-05	0.0166704215000094	2.27292919922537
ENSG00000175745	ENSG00000175745	chr5	93583337	93594615	0.502704140437982	0.575439255123409	0.46371113511522793	11279	4195	7	protein_coding	50.27	NR2F1	-1.15342097190978	4.92120185789767	-6.35070609705242	3.95616646832219e-05	0.0166704215000094	2.38223482279453
ENSG00000141338	ENSG00000141338	chr17	68867292	68955392	0.368111599187296	0.421773288855823	0.36453207051288494	88101	11298	3	protein_coding	36.81	ABCA8	-4.14188648513871	0.258651789606728	-6.34541926038039	3.98697210536009e-05	0.0166704215000094	2.31657462596297
ENSG00000165323	ENSG00000165323	chr11	92352096	92896470	0.398100574052813	0.449540857770725	0.3960772004403565	544375	19253	4	protein_coding	39.81	FAT3	-1.80163657475683	3.42651985221499	-6.33685801177849	4.03739924921515e-05	0.0166704215000094	2.42824607574127
ENSG00000139304	ENSG00000139304	chr12	80402178	80680234	0.348406981302395	0.364105404954156	0.34752195294640376	278057	12375	1	protein_coding	34.84	PTPRQ	-1.76048011862688	0.328376906060628	-6.31219916044594	4.18646892932548e-05	0.0168643221553024	2.47699276416225
ENSG00000087589	ENSG00000087589	chr20	56412112	56460387	0.452212279393487	0.472221397798284	0.4527539177297009	48276	5062	5	protein_coding	45.22	CASS4	-2.17512672653709	-1.06861785776495	-6.28428915985833	4.36227846954129e-05	0.0168670111254287	2.07826045253788
ENSG00000112320	ENSG00000112320	chr6	107489958	107660167	0.416291639739146	0.519464579153747	0.4077399019677306	170210	6894	6	protein_coding	41.63	SOBP	-0.919137968715021	3.97649606531295	-6.27978367587768	4.39138700892124e-05	0.0168670111254287	2.30363669909357
ENSG00000160796	ENSG00000160796	chr3	46979683	47009703	0.599014023516871	0.625267082209846	0.589563238240109	30021	9941	8	protein_coding	59.9	NBEAL2	1.15592619568524	4.0260350216451	6.24257141023777	4.63984312561181e-05	0.0170596976503056	2.27556601325532
ENSG00000166482	ENSG00000166482	chr17	19383442	19387240	0.570939720979205	0.574743964774047	0.5677135080586734	3799	2147	7	protein_coding	57.09	MFAP4	-2.43256693272201	5.22599830924653	-6.24136590604493	4.64813752884324e-05	0.0170596976503056	2.18191628189369
ENSG00000246430	ENSG00000246430	chr8	56496246	56559823	0.417707383057032	0.401076982643984	0.41991204168428536	63578	2862	2	lincRNA	41.77	LINC00968	-2.03036727623921	2.43241235211579	-6.22306373779477	4.77601794813209e-05	0.0171479809633369	2.32039237858762
ENSG00000156140	ENSG00000156140	chr4	72280969	72569386	0.358195396958581	0.429235478591967	0.35585884954444	288418	7147	3	protein_coding	35.82	ADAMTS3	-1.61291489187142	0.983901481015673	-6.19374746008592	4.98870379104953e-05	0.0171912456305035	2.23078082766705
ENSG00000105989	ENSG00000105989	chr7	117276631	117323289	0.422662294519814	0.49710343228888	0.41691908215899165	46659	3000	5	protein_coding	42.27	WNT2	3.73409233952881	0.430833834982881	6.1927325250163	4.99624479452753e-05	0.0171912456305035	2.21941077609204
ENSG00000012211	ENSG00000012211	chrX	49175264	49186528	0.560497114957834	0.621481217730724	0.5150568511859176	11265	3388	8	protein_coding	56.05	PRICKLE3	0.646769820302208	3.47331034171348	6.15849891754525	5.25782491400119e-05	0.017722089036662	2.14441634333909
ENSG00000189056	ENSG00000189056	chr7	103471784	103989516	0.374820612168821	0.461721759671298	0.37099944001899654	517733	12574	4	protein_coding	37.48	RELN	-2.44680362532358	2.04380027852265	-6.12709488676953	5.51059115877551e-05	0.0179339013081242	2.1928691663698
ENSG00000169926	ENSG00000169926	chr15	31326855	31435665	0.493736846458538	0.561485035876742	0.66875	108811	9846	7	protein_coding	49.37	KLF13	0.547924497855157	6.68101937476503	6.12380161446016	5.53783583624568e-05	0.0179339013081242	1.96095758269635
ENSG00000181195	ENSG00000181195	chr8	56436674	56446734	0.442699532849617	0.518588689547353	0.40068435105774114	10061	3477	6	protein_coding	44.27	PENK	-1.94922329795262	0.112556799426596	-6.0731289234513	5.9755593330831e-05	0.0185643990260836	2.14761522377072
ENSG00000113369	ENSG00000113369	chr5	91368724	91383359	0.358089641978683	0.391459951368842	0.30339590821014245	14636	4924	2	protein_coding	35.81	ARRDC3	-1.04055419382876	4.48652266853792	-6.06280955315668	6.06911878073187e-05	0.0185643990260836	1.90539105312012
ENSG00000002745	ENSG00000002745	chr7	121325367	121341104	0.38607192781802	0.41871449969817	0.4566110766684137	15738	3256	3	protein_coding	38.61	WNT16	-3.49984109383298	-2.71490089902451	-6.06274207049802	6.06973569513511e-05	0.0185643990260836	0.967281674366872
ENSG00000162738	ENSG00000162738	chr1	160400586	160428678	0.51649877193607	0.535848574570045	0.5132909904990826	28093	5332	6	protein_coding	51.65	VANGL2	2.58159852152677	-1.48077556257175	6.03264744227279	6.35159919949961e-05	0.0186371130394704	2.03416780318816
ENSG00000171791	ENSG00000171791	chr18	63123346	63320128	0.427379397610566	0.433419088391258	0.42624734579182555	196783	12374	3	protein_coding	42.74	BCL2	2.28059144755971	2.92340908137449	6.02520067079824	6.42346633587814e-05	0.0186371130394704	2.01099512651797
ENSG00000178031	ENSG00000178031	chr9	17906563	18910950	0.385851881942038	0.514050587263828	0.3850920010049973	1004388	13618	6	protein_coding	38.59	ADAMTSL1	-2.94536344025224	3.46416569980678	-6.02431836126223	6.43203828560071e-05	0.0186371130394704	2.05420549809953
ENSG00000163171	ENSG00000163171	chr2	37641882	37738468	0.413782393075673	0.42440703130476	0.41554445114797306	96587	10398	3	protein_coding	41.38	CDC42EP3	-1.01647155497317	7.61755820126304	-6.00921574547623	6.58066213331333e-05	0.0187390027230695	1.82129729163045
ENSG00000113389	ENSG00000113389	chr5	32689070	32791724	0.408280161706687	0.430913817188286	0.4085932582477125	102655	9855	3	protein_coding	40.83	NPR3	-2.35207855165626	4.59972312674782	-5.97014988812948	6.98225785141192e-05	0.0191238275142482	1.79142372609208
ENSG00000004776	ENSG00000004776	chr19	35754568	35758079	0.625569476082005	0.633583739689315	0.657225445892653	3512	1841	8	protein_coding	62.56	HSPB6	-1.87521366192662	7.73009082279247	-5.96202598277055	7.06898947473788e-05	0.0191238275142482	1.74437553199956
ENSG00000018408	ENSG00000018408	chr3	149517235	149736714	0.410688901038819	0.426239877660693	0.41185561726994097	219480	8394	3	protein_coding	41.07	WWTR1	-0.606431710289974	6.25547986545829	-5.95747419171408	7.11808347634699e-05	0.0191238275142482	1.69533300305566
ENSG00000137817	ENSG00000137817	chr15	72241181	72272999	0.439391558502781	0.47822020371857	0.4257341078072118	31819	7883	5	protein_coding	43.94	PARP6	0.464773307085744	4.68690645217128	5.92465081745979	7.48298409886865e-05	0.0191238275142482	1.67952659449158
ENSG00000105369	ENSG00000105369	chr19	41877120	41881372	0.590171643545732	0.613508807511114	0.5813447913502092	4253	1617	8	protein_coding	59.02	CD79A	7.04403082905273	-0.501931048569778	5.92005906720219	7.53559123430992e-05	0.0191238275142482	1.74474121384567
ENSG00000276317	ENSG00000276317	chr20	62651272	62652186	0.558469945355191	0.62381648462733	.	915	612	8	antisense	55.85	RP11-93B14.10	1.77993799512963	-1.71041229095017	5.91985157299064	7.53797770817293e-05	0.0191238275142482	1.52599693393372
ENSG00000102683	ENSG00000102683	chr13	23180952	23325165	0.392326681182132	0.451958346833997	0.39081751830684647	144214	1616	4	protein_coding	39.23	SGCG	-3.60653113757361	-2.13889998544973	-5.91423615141424	7.6028680284183e-05	0.0191238275142482	0.763391097251406
ENSG00000100077	ENSG00000100077	chr22	25564849	25729294	0.405543461075368	0.427796360602961	0.4027278599148598	164446	9280	3	protein_coding	40.55	GRK3	1.51731299566603	3.16299376520849	5.91086396005725	7.64212046464267e-05	0.0191238275142482	1.80993662731919
ENSG00000236094	ENSG00000236094	chr13	30882551	30883395	0.420118343195266	0.479379597907284	.	845	409	5	lincRNA	42.01	LINC00545	-1.96123854018185	-1.60889170634343	-5.86281284124409	8.2253824805321e-05	0.0202761816490251	1.68595434420385
ENSG00000238164	ENSG00000238164	chr1	2549920	2557031	0.628655793025872	0.629574006007743	0.62392477404404	7112	6187	8	antisense	62.87	RP3-395M20.8	1.80180749365186	0.546309541937786	5.81645113364241	8.83299724527694e-05	0.0214537915445579	1.7703113068871
ENSG00000164741	ENSG00000164741	chr8	13083361	13604610	0.385365947242206	0.451163218377637	0.3911023435246272	521250	13258	4	protein_coding	38.54	DLC1	-1.27931600183121	7.14912115372819	-5.79395597363369	9.1447826497412e-05	0.0218891638033515	1.46649213598297
ENSG00000184489	ENSG00000184489	chr8	141391993	141432454	0.623992882210469	0.632561520906962	0.6190445215900293	40462	2871	8	protein_coding	62.4	PTP4A3	1.81456579445279	3.10918470194396	5.76419547895385	9.57528471665189e-05	0.0225922003400318	1.58832813364348
ENSG00000135862	ENSG00000135862	chr1	183023460	183145592	0.400768015196548	0.480221071284906	0.3948716780803019	122133	8377	5	protein_coding	40.08	LAMC1	-0.775301266725677	10.2799860273387	-5.74683928748085	9.83621172842896e-05	0.0228809680150328	1.56454178124443
ENSG00000132821	ENSG00000132821	chr20	37903104	37945350	0.540085686557625	0.667749291025791	0.5402215851921407	42247	1955	8	protein_coding	54.01	VSTM2L	-1.74395457216971	0.916894197828122	-5.69600218767393	0.000106447052210518	0.0235160547207287	1.60108339994776
ENSG00000146197	ENSG00000146197	chr6	35214419	35253079	0.496598639455782	0.504163431614832	0.497901768680917	38661	7334	6	protein_coding	49.66	SCUBE3	-2.82898354157891	6.22822192951539	-5.68873486358793	0.000107659074998826	0.0235160547207287	1.33589824789983
ENSG00000159200	ENSG00000159200	chr21	34513142	34615142	0.44239762355271	0.488009774196454	0.44275138025535193	102001	6978	5	protein_coding	44.24	RCAN1	-1.54702963452086	8.46744602248315	-5.68228995567015	0.00010874615450177	0.0235160547207287	1.36429386085815
ENSG00000204592	ENSG00000204592	chr6	30489467	30494205	0.554758387845537	0.576650329025924	0.5690388000498415	4739	3363	7	protein_coding	55.48	HLA-E	0.652662169024367	9.17300193205785	5.67949278989971	0.000109221567690985	0.0235160547207287	1.4013921843973
ENSG00000146674	ENSG00000146674	chr7	45912245	45921874	0.491588785046729	0.506114480670388	0.4670892264481986	9630	4704	6	protein_coding	49.16	IGFBP3	-2.15365787354016	9.85315452811236	-5.67830258965107	0.000109424523385404	0.0235160547207287	1.43178410668951
ENSG00000255690	ENSG00000255690	chr7	28953358	28958292	0.567983789260385	0.567983789260385	.	4935	4934	7	protein_coding	56.8	TRIL	-2.71587756019581	-1.54365179755938	-5.67706913628326	0.000109635275702114	0.0235160547207287	1.20796313911301
ENSG00000182916	ENSG00000182916	chrX	103330196	103332326	0.442984514312529	0.393129542535851	0.5029761904761905	2131	1174	2	protein_coding	44.3	TCEAL7	-0.844321681534458	3.64183477278191	-5.63661944423698	0.000116790091816361	0.0247295532876797	1.40544515624749
ENSG00000134333	ENSG00000134333	chr11	18394388	18408425	0.443011825046303	0.448055171482789	0.4338374949543444	14038	7168	4	protein_coding	44.3	LDHA	-1.31153776500709	9.44100847050467	-5.60512187085689	0.000122702841313947	0.0252541231061309	1.26883060751299
ENSG00000184185	ENSG00000184185	chr17	21376197	21419872	0.581097170070519	0.61634673692769	0.5729156778990666	43676	5613	8	protein_coding	58.11	KCNJ12	-1.60865318175494	0.0243408677955009	-5.59967166298922	0.000123757679745767	0.0252541231061309	1.45979717934685
ENSG00000211896	ENSG00000211896	chr14	105736343	105743071	0.629959875167187	0.614766135262521	0.6391142538180387	6729	2913	8	IG_C_gene	63	IGHG1	3.49003987152445	1.47052683162052	5.59917291940982	0.000123854684644987	0.0252541231061309	1.24728183021442
ENSG00000177469	ENSG00000177469	chr17	42402452	42423517	0.527057818285389	0.598993564802117	.	21066	3826	8	protein_coding	52.71	PTRF	-0.99013439696888	10.2346062852108	-5.59015975458228	0.000125621652661625	0.0253020392117	1.30821160921288
ENSG00000168394	ENSG00000168394	chr6	32845209	32853978	0.504561003420753	0.538660671431325	0.4614052528685391	8770	4569	7	protein_coding	50.46	TAP1	0.817177907177818	6.79657753966242	5.57082338712311	0.000129502929808799	0.0255241535111397	1.09250008395597
ENSG00000160471	ENSG00000160471	chr19	55349306	55354814	0.599745870393901	0.601457085494252	0.6089156138175071	5509	4019	8	protein_coding	59.97	COX6B2	2.80293587975945	-2.12434587791145	5.55523685728622	0.000132723733084871	0.0255241535111397	1.21414948841091
ENSG00000152580	ENSG00000152580	chr3	151425384	151458709	0.400798175598632	0.412277139285496	0.3865038318602176	33326	11718	2	protein_coding	40.08	IGSF10	-2.61657992662511	0.249708031501745	-5.54644354460576	0.00013457803508723	0.0255241535111397	1.35415700312542
ENSG00000160190	ENSG00000160190	chr21	42496008	42581440	0.487891095946531	0.541879628839843	0.4846873258468793	85433	6980	7	protein_coding	48.79	SLC37A1	1.5028523819778	2.64034518526699	5.54419128199667	0.00013505737421341	0.0255241535111397	1.30694474218764
ENSG00000179869	ENSG00000179869	chr7	48171458	48647496	0.388375742323633	0.411342772176714	0.3877044219383656	476039	19008	2	protein_coding	38.84	ABCA13	2.56650231737482	-0.488402404397798	5.54122922136292	0.000135690524440483	0.0255241535111397	1.21226834218979
ENSG00000138795	ENSG00000138795	chr4	108047545	108168956	0.400207557737291	0.494799513339755	0.39013576422784857	121412	5482	5	protein_coding	40.02	LEF1	1.83468099007569	1.44824074135907	5.53980094630561	0.000135996942902658	0.0255241535111397	1.32379656297986
ENSG00000088448	ENSG00000088448	chr13	110878540	110915069	0.4	0.449809903146954	0.37815832732791316	36530	4549	4	protein_coding	40	ANKRD10	0.624737441268516	5.66993881356714	5.5230742325556	0.000139640359884405	0.025913485211807	0.997842157872453
ENSG00000157240	ENSG00000157240	chr7	91264364	91271326	0.477380439465748	0.477380439465747	.	6963	6962	5	protein_coding	47.74	FZD1	-0.973675992086798	4.87154127979975	-5.50731590148223	0.000143167261812265	0.0260115021892013	0.994990935917267
ENSG00000168079	ENSG00000168079	chr8	27869882	27992727	0.49042703873142	0.550980971866604	0.48347847970877883	122846	4426	7	protein_coding	49.04	SCARA5	-2.93813538942848	-2.6893664094209	-5.50664980073628	0.000143318400291676	0.0260115021892013	1.16556186594467
ENSG00000145692	ENSG00000145692	chr5	79111779	79132290	0.416731669266771	0.436969126425126	0.40969729952673223	20512	3511	3	protein_coding	41.67	BHMT	-2.47071368060819	-2.77666327684668	-5.49969280907505	0.000144907053409687	0.0260139662403738	1.12013355636994
ENSG00000163644	ENSG00000163644	chr4	88257620	88284769	0.398968692449355	0.404302451304332	0.37929136880718645	27150	11363	2	protein_coding	39.9	PPM1K	0.664485820911108	4.90693995697853	5.48821211339827	0.000147569514258059	0.0262070763170549	0.953165462736334
ENSG00000090661	ENSG00000090661	chr19	8206736	8262421	0.528750493840463	0.601481770963366	0.5194014474783593	55686	4091	8	protein_coding	52.88	CERS4	1.45267484264576	3.25000339727888	5.46470050503089	0.00015318457897771	0.0269148564510197	1.06138015867294
ENSG00000164379	ENSG00000164379	chr6	1312440	1314748	0.622347336509311	0.622347336509311	.	2309	2308	8	protein_coding	62.23	FOXQ1	2.26329000233682	-0.216255060868573	5.44109600031407	0.000159049239490566	0.0276511288360651	1.22356164126034
ENSG00000166396	ENSG00000166396	chr18	63752935	63805376	0.373231379428702	0.419713034103773	0.37142073856595453	52442	2626	3	protein_coding	37.32	SERPINB7	-3.6398978778005	1.18755771156376	-5.41389938592411	0.000166101481178122	0.0282768595057158	0.923819855274236
ENSG00000075223	ENSG00000075223	chr7	80742538	80922359	0.358165296793496	0.397271193533789	0.35757406879875575	179822	6242	2	protein_coding	35.82	SEMA3C	-1.77246388200686	6.37890124103907	-5.39585701260481	0.000170961501698735	0.0282768595057158	0.817977617214691
ENSG00000145934	ENSG00000145934	chr5	167284799	168264157	0.40390193994235	0.51546841488351	0.4032838627021729	979359	11008	6	protein_coding	40.39	TENM2	-2.42997995742784	2.25664966141262	-5.39447477971069	0.000171339966330797	0.0282768595057158	1.04534842863094
ENSG00000145242	ENSG00000145242	chr4	65319563	65670495	0.33388139616394	0.377685708619257	0.33129175247615456	350933	9815	1	protein_coding	33.39	EPHA5	-1.88466133779217	2.49175030044876	-5.39367001008987	0.000171560724725917	0.0282768595057158	1.1042611171506
ENSG00000176435	ENSG00000176435	chr14	38254103	38256369	0.58932509925011	0.58932509925011	.	2267	2266	8	protein_coding	58.93	CLEC14A	-4.93480116932666	-1.86106782961765	-5.3910673849853	0.000172276714331439	0.0282768595057158	0.420091789305785
ENSG00000269826	ENSG00000269826	chr16	86347387	86349611	0.546966292134831	0.554907228613763	0.5507900677200903	2225	898	7	lincRNA	54.7	RP11-158I3.3	2.73574438929058	-2.23263334347586	5.37899543106305	0.000175639209316095	0.0282768595057158	0.871610551455927
ENSG00000040731	ENSG00000040731	chr5	24487100	24644978	0.340026222613521	0.413883957432029	0.3377676185912454	157879	3647	2	protein_coding	34	CDH10	-4.80562216719203	-2.46528344598803	-5.37492313440156	0.00017678905749681	0.0282768595057158	0.315120500955071
ENSG00000138834	ENSG00000138834	chr16	1706183	1770317	0.568425976455913	0.629362690225599	0.5618971755006377	64135	10646	8	protein_coding	56.84	MAPK8IP3	0.467588341222551	6.30129703659978	5.3696121279591	0.00017830061054715	0.0282768595057158	0.76792862110817
ENSG00000165655	ENSG00000165655	chr10	75397830	75401906	0.611969585479519	0.62023638165548	.	4077	3345	8	protein_coding	61.2	ZNF503	-0.797696834172411	5.31760489657854	-5.36196844812183	0.000180500033496095	0.0282768595057158	0.741578561087078
ENSG00000140287	ENSG00000140287	chr15	50241947	50266026	0.464119601328904	0.495563498613917	0.46701553448061894	24080	4330	5	protein_coding	46.41	HDC	-3.27933564102436	-1.81685162169614	-5.35994016874896	0.000181088450247252	0.0282768595057158	0.786525073745009
ENSG00000105767	ENSG00000105767	chr19	43622368	43639839	0.53279532967033	0.592952174391879	0.5366003574206141	17472	2236	8	protein_coding	53.28	CADM4	-1.10282286327145	3.52401370292322	-5.35858947029639	0.000181481418479406	0.0282768595057158	0.925563866961404
ENSG00000229152	ENSG00000229152	chr13	110894639	110899172	0.385972651080723	0.332428128297744	.	4534	798	1	sense_intronic	38.6	ANKRD10-IT1	1.07734955133742	1.66455421382909	5.32664150579893	0.00019104333551625	0.0293254667060528	1.02740179802807
ENSG00000197070	ENSG00000197070	chr9	137605654	137615360	0.608426908416607	0.635352834108416	0.6014789812991412	9707	4637	8	protein_coding	60.84	ARRDC1	0.709635805171014	2.77709132502397	5.32297314317992	0.00019217478878212	0.0293254667060528	0.960916728872805
ENSG00000103253	ENSG00000103253	chr16	726936	735525	0.657159487776484	0.684695629145379	0.7393873120151935	8590	6768	8	protein_coding	65.72	HAGHL	0.774165064625803	3.46764828237391	5.31165204672702	0.000195711381738874	0.0293254667060528	0.804865244470498
ENSG00000050767	ENSG00000050767	chr5	178237618	178590555	0.506179555616001	0.639571233678122	0.506668352278319	352938	3554	8	protein_coding	50.62	COL23A1	3.41048488620332	-1.75413205270925	5.29633184412068	0.000200606873622524	0.0293254667060528	0.884994143258995
ENSG00000165617	ENSG00000165617	chr14	58633967	58648321	0.455242075931731	0.522262301690114	0.4628197630916838	14355	4484	6	protein_coding	45.52	DACT1	-1.42910745131229	5.08910747514392	-5.29570174892563	0.000200810960433692	0.0293254667060528	0.725935602710885
ENSG00000105664	ENSG00000105664	chr19	18782773	18791314	0.628658393818778	0.629153558649446	0.6214587033188993	8542	3083	8	protein_coding	62.87	COMP	-4.36554110051064	1.20460014490965	-5.29441137880042	0.000201229592537398	0.0293254667060528	0.936204622660739
ENSG00000198336	ENSG00000198336	chr17	47200446	47223679	0.459111646724628	0.555682820984338	0.44690662596454195	23234	1627	7	protein_coding	45.91	MYL4	-2.39113226159521	-0.40106103218992	-5.29398014527041	0.000201369701735725	0.0293254667060528	0.819868901699264
ENSG00000149257	ENSG00000149257	chr11	75562056	75572783	0.554157345264728	0.579766277877163	0.5564212846226203	10728	5257	7	protein_coding	55.42	SERPINH1	-0.820189346683485	8.71473426327914	-5.28809348769563	0.000203292612097636	0.0293254667060528	0.750940459793821
ENSG00000137672	ENSG00000137672	chr11	101451564	101872562	0.377390445107946	0.432436385018264	0.3680132581917563	420999	5616	3	protein_coding	37.74	TRPC6	-2.3220108053749	2.73181055788792	-5.28388014059779	0.000204680803578296	0.0293254667060528	0.868441185621218
ENSG00000125657	ENSG00000125657	chr19	6530999	6535928	0.592089249492901	0.571089918644271	0.5769230769230769	4930	1662	7	protein_coding	59.21	TNFSF9	2.45560305023139	0.936191830509188	5.27388287810828	0.000208014777537262	0.0293254667060528	0.968737653684288
ENSG00000165716	ENSG00000165716	chr9	136712570	136724050	0.63975263478791	0.648992211571507	0.6356338351657339	11481	2699	8	protein_coding	63.98	FAM69B	-3.90872215423359	-2.68032696599264	-5.27152098431701	0.000208810769166824	0.0293254667060528	0.219325858347293
ENSG00000025039	ENSG00000025039	chr6	89364636	89412270	0.422483468038207	0.431306946776938	0.4077936160883981	47635	5064	3	protein_coding	42.25	RRAGD	1.79676917868603	3.79920974074937	5.26942937768223	0.00020951835016434	0.0293254667060528	0.683538085366615
ENSG00000258777	ENSG00000258777	chr14	61681041	61695823	0.392951363052155	0.48132126552256	.	14783	650	5	lincRNA	39.3	HIF1A-AS1	-2.13608899825437	-1.54082035710758	-5.26084180261801	0.000212450077901889	0.0294859284590554	0.746261185457414
ENSG00000166130	ENSG00000166130	chr12	98613405	98645113	0.409536724589233	0.393680205070014	0.39979954898521675	31709	4159	2	protein_coding	40.95	IKBIP	-0.599684556031751	5.9317563429845	-5.24312789300011	0.000218634849715498	0.0296051825402047	0.541089372541736
ENSG00000115380	ENSG00000115380	chr2	55865967	55924139	0.379557526687639	0.449666811775238	0.37427628507877225	58173	4393	4	protein_coding	37.96	EFEMP1	-2.28253878956708	7.74050113422002	-5.24119874335295	0.000219319771409083	0.0296051825402047	0.600358012980963
ENSG00000159314	ENSG00000159314	chr17	45393902	45434421	0.546791707798618	0.601148549240167	0.5330090756484324	40520	10587	8	protein_coding	54.68	ARHGAP27	1.55939489237307	2.50555808021158	5.23503276169781	0.000221524128994877	0.0296051825402047	0.88484539497874
ENSG00000135218	ENSG00000135218	chr7	80369575	80679277	0.360280655983313	0.364588651569842	0.3592323410183889	309703	10299	1	protein_coding	36.03	CD36	-3.73477616441744	6.64345150139152	-5.2289460674092	0.000223723042739742	0.0296051825402047	0.634070918328666
ENSG00000146425	ENSG00000146425	chr6	158636474	158644739	0.453060730704089	0.428201385196258	0.42783833844395125	8266	2946	3	protein_coding	45.31	DYNLT1	-0.545464902240688	6.0762706808092	-5.22367528082895	0.000225645772509764	0.0296051825402047	0.505595691674794
ENSG00000087085	ENSG00000087085	chr7	100889994	100896974	0.64489328176479	0.649872475431379	0.5845248146792796	6981	4226	8	protein_coding	64.49	ACHE	2.06916711213691	-0.292650654523405	5.21823673558971	0.000227647953441654	0.0296051825402047	0.841233484469549
ENSG00000125731	ENSG00000125731	chr19	6752160	6767588	0.518568928640871	0.565968526687664	0.5145877956154381	15429	6792	7	protein_coding	51.86	SH2D3A	4.2745163797268	-2.71623439644198	5.21722596513153	0.000228022122368282	0.0296051825402047	-0.166150477974792
ENSG00000121361	ENSG00000121361	chr12	21764955	21775581	0.406229415639409	0.484620935384131	0.36772926423931107	10627	2480	5	protein_coding	40.62	KCNJ8	-1.59450875170052	4.0481310138127	-5.2148162304514	0.000228916777720127	0.0296051825402047	0.597945262322826
ENSG00000103742	ENSG00000103742	chr15	65381464	65423072	0.518902160590257	0.571381169391904	0.5040025657696398	41609	7971	7	protein_coding	51.89	IGDCC4	1.72359627969019	2.00788910399938	5.2134062866574	0.000229441957201877	0.0296051825402047	0.705009994499533
ENSG00000175274	ENSG00000175274	chr11	44885903	44951306	0.54854443153324	0.600686292109178	0.5411321183705933	65404	7733	8	protein_coding	54.85	TP53I11	-0.867022563015624	8.10478920174176	-5.20580708813698	0.000232294459400096	0.0297408937321859	0.58607600829594
ENSG00000134533	ENSG00000134533	chr12	15107783	15348675	0.369172205086906	0.397790609439585	0.3691226598224308	240893	4147	2	protein_coding	36.92	RERG	-1.39478489856605	2.2436344569919	-5.20034962599551	0.000234366046677114	0.0297753048224554	0.690689178546599
ENSG00000168268	ENSG00000168268	chr3	52524385	52535054	0.615089034676664	0.609814478476881	0.6055590572416752	10670	4924	8	protein_coding	61.51	NT5DC2	-0.535680108634677	5.46382946885719	-5.19540255716462	0.000236260707117163	0.0297868842652448	0.462877774889232
ENSG00000142765	ENSG00000142765	chr1	27342020	27353937	0.582396375230743	0.623256508185811	0.5731333974807774	11918	6832	8	protein_coding	58.24	SYTL1	3.62623929536288	-1.5492152265447	5.19026645372353	0.000238244838420426	0.0298015067164568	0.351260621149529
ENSG00000094631	ENSG00000094631	chrX	48801377	48824982	0.505549436583919	0.554038348844374	0.4926298961961202	23606	12116	7	protein_coding	50.55	HDAC6	0.383096229001743	4.60027255216459	5.1857975631515	0.000239985492449065	0.0298015067164568	0.501758067969622
ENSG00000182263	ENSG00000182263	chr2	163593396	163736012	0.363028250489072	0.391658194338015	0.36259266083653424	142617	9938	2	protein_coding	36.3	FIGN	-0.840476499582463	2.96621357799066	-5.17300668978794	0.000245042002812003	0.0300580453013425	0.693352412324055
ENSG00000159212	ENSG00000159212	chr21	34669389	34718227	0.457298470484654	0.545964984427154	0.45079546102262574	48839	3853	7	protein_coding	45.73	CLIC6	2.37465109053238	2.9202162868788	5.17138460833925	0.000245691215529259	0.0300580453013425	0.554002479606353
ENSG00000134369	ENSG00000134369	chr1	201622885	201826969	0.474449371585369	0.496747700469209	0.4726719841479729	204085	22688	5	protein_coding	47.44	NAV1	-0.833352354195278	7.24385858054169	-5.15728027810114	0.000251413155622642	0.030499769189484	0.426909806521323
ENSG00000117114	ENSG00000117114	chr1	81306160	81992436	0.367841265261695	0.40389983720943	0.36733636453561835	686277	7717	2	protein_coding	36.78	ADGRL2	-0.940794821214529	5.92604344453017	-5.15062656256547	0.00025416101142559	0.030499769189484	0.38987580858806
ENSG00000231925	ENSG00000231925	chr6	33299694	33314387	0.500136109976861	0.565027848896254	0.48731825004421786	14694	5907	7	protein_coding	50.01	TAPBP	0.639470445518821	7.72904497765217	5.14898964533913	0.000254841859296972	0.030499769189484	0.471376928928079
ENSG00000135473	ENSG00000135473	chr12	56316223	56334053	0.476697885704672	0.502999909401427	0.4585260930669487	17831	7929	6	protein_coding	47.67	PAN2	0.709606875435155	4.27858942867912	5.14339456137952	0.00025718356873586	0.0305585886420249	0.45144418477358
ENSG00000007255	ENSG00000007255	chr19	45162928	45178237	0.568647942521228	0.646277119763039	0.6490053835997907	15310	927	8	protein_coding	56.86	TRAPPC6A	1.17124081099483	2.94711120162014	5.12434261626865	0.000265328667991986	0.0313012020039688	0.609151584057145
ENSG00000144837	ENSG00000144837	chr3	119597842	119629811	0.452048795746012	0.477184390193378	0.4487523243663909	31970	2188	5	protein_coding	45.2	PLA1A	2.67611984226653	-1.51562052545975	5.11422090125946	0.000269765893184354	0.0314646383020589	0.634759732411355
ENSG00000069431	ENSG00000069431	chr12	21797401	21942529	0.361223463263717	0.377893374964791	0.35760686405261005	145129	11572	1	protein_coding	36.12	ABCC9	-1.89803178673706	4.02322519494846	-5.11138139532297	0.000271024667525066	0.0314646383020589	0.455668291026166
ENSG00000244405	ENSG00000244405	chr3	186046308	186110318	0.426926621986846	0.480068591431528	0.41888226751215824	64011	5782	5	protein_coding	42.69	ETV5	-0.708818548125243	5.22315625837213	-5.10273791842188	0.000274894559132713	0.0314646383020589	0.320137215023598
ENSG00000169213	ENSG00000169213	chr1	51907956	51990764	0.443744037483848	0.448340656393908	0.43965191518249847	82809	12839	4	protein_coding	44.37	RAB3B	-0.883579775026444	8.58184083406852	-5.09686209281471	0.000277558462407413	0.0314646383020589	0.428273703677588
ENSG00000157077	ENSG00000157077	chr1	52142094	52346686	0.408391293934788	0.444617429732251	0.40705004374971415	204593	5790	4	protein_coding	40.84	ZFYVE9	-0.763925233719066	5.40998713263173	-5.09601546948177	0.000277944525499546	0.0314646383020589	0.297812607191294
ENSG00000166278	ENSG00000166278	chr6	31897785	31945672	0.498747076511861	0.525000537370072	0.49548222391769847	47888	5654	6	protein_coding	49.87	C2	1.07271721510632	0.566414248681021	5.09513583171992	0.00027834624159652	0.0314646383020589	0.686041569546468
ENSG00000181374	ENSG00000181374	chr17	34356452	34358610	0.489578508568782	0.451134611449358	0.5022935779816514	2159	848	4	protein_coding	48.96	CCL13	-3.67619149034637	0.502430440469607	-5.09142041629488	0.000280049759651408	0.0314646383020589	0.69207752882734
ENSG00000112769	ENSG00000112769	chr6	112108760	112254939	0.391414694212615	0.44511960479599	0.3876654416831812	146180	11787	4	protein_coding	39.14	LAMA4	-0.694251019267618	8.94253427602541	-5.08103618227381	0.000284869333723415	0.0317898778092967	0.418887845974656
ENSG00000134470	ENSG00000134470	chr10	5943639	5978187	0.484731830154274	0.577082788826356	0.49362512588955954	34549	3684	7	protein_coding	48.47	IL15RA	1.16745420689001	2.78737911069609	5.07191677307341	0.000289173815647462	0.0320144458988005	0.473016858909144
ENSG00000180340	ENSG00000180340	chr17	44557459	44559570	0.649147727272727	0.649147727272727	.	2112	2111	8	protein_coding	64.91	FZD2	-0.704813922550974	4.70645935324717	-5.06695697010749	0.000291543571939167	0.0320144458988005	0.311140332886712
ENSG00000183508	ENSG00000183508	chr1	117605934	117628372	0.44155265386158	0.447175998693491	.	22439	5749	4	protein_coding	44.16	FAM46C	1.33983684515099	2.8524709842224	5.06348283719957	0.000293215640993451	0.0320144458988005	0.485934674719587
ENSG00000168016	ENSG00000168016	chr3	36826820	36945057	0.431756288164549	0.498464029553474	0.41229375172083177	118238	11152	5	protein_coding	43.18	TRANK1	0.801625736299957	5.57298341746601	5.06054956366832	0.000294635249250283	0.0320144458988005	0.230515866015413
ENSG00000131737	ENSG00000131737	chr17	41377650	41382403	0.496844762305427	0.541902950524354	0.47028671253419085	4754	1744	7	protein_coding	49.68	KRT34	-2.62099941727465	1.88224364287278	-5.02572933675749	0.000312050017078014	0.0327852796453448	0.361701354390402
ENSG00000100814	ENSG00000100814	chr14	20311368	20333312	0.395215311004785	0.464362282009172	0.4002662736214775	21945	3811	4	protein_coding	39.52	CCNB1IP1	0.628508512011957	4.5007703786435	5.02455290506117	0.000312656953764088	0.0327852796453448	0.229298801955903
ENSG00000104884	ENSG00000104884	chr19	45349837	45370918	0.565648420453467	0.591524363752792	0.5377865877703777	21082	6734	8	protein_coding	56.56	ERCC2	-0.446932674955552	5.98172251969442	-5.02309325438604	0.000313411731878264	0.0327852796453448	0.166147211228409
ENSG00000100376	ENSG00000100376	chr22	45308968	45341955	0.495756032496665	0.528078648778343	0.4961479596619594	32988	6944	6	protein_coding	49.58	FAM118A	0.875376557124647	4.66089390032193	5.02057405648111	0.000314718904277015	0.0327852796453448	0.2057574587455
ENSG00000158457	ENSG00000158457	chr7	129144892	129169697	0.481415786503265	0.535200012146219	0.46838471369720125	24806	2741	6	protein_coding	48.14	TSPAN33	2.72055222130406	0.529818077130339	5.01489379363433	0.000317687371539769	0.0327852796453448	0.500151207002671
ENSG00000161681	ENSG00000161681	chr19	50661827	50719450	0.562716923504096	0.675479374520193	0.5398157915114177	57624	7608	8	protein_coding	56.27	SHANK1	-1.07579712853372	2.34669926805044	-5.01455631873999	0.000317864657019435	0.0327852796453448	0.458871779843061
ENSG00000167772	ENSG00000167772	chr19	8363289	8374373	0.556427604871448	0.608020579961339	0.5481126105400459	11085	2474	8	protein_coding	55.64	ANGPTL4	-2.46060891957289	4.59198545939283	-5.00880512415518	0.000320901963249067	0.0327852796453448	0.280631725210378
ENSG00000169297	ENSG00000169297	chrX	30304206	30309598	0.464861857964027	0.557106446895803	.	5393	2200	7	protein_coding	46.49	NR0B1	2.81701690338763	-2.02784224097206	5.00639316578932	0.000322184822795876	0.0327852796453448	0.515800133241215
ENSG00000241644	ENSG00000241644	chr7	30697985	30757602	0.501123821664598	0.542594105807934	0.5016504215001293	59618	3370	7	protein_coding	50.11	INMT	-2.06071505597168	4.12722112612205	-5.00001324150621	0.00032560418738824	0.0327852796453448	0.216660698021195
ENSG00000159433	ENSG00000159433	chr15	42575659	42720981	0.434948356419837	0.498516774929557	0.4253892716876584	145323	21309	5	protein_coding	43.49	STARD9	0.712110314404588	4.41436318383836	4.99868588166442	0.000326320374341586	0.0327852796453448	0.205143479217414
ENSG00000230453	ENSG00000230453	chr9	33524394	33573009	0.363871976304097	0.366541582086004	0.36249917959020733	48616	5839	1	protein_coding	36.39	ANKRD18B	-2.36692202748008	-2.14959035859057	-4.9973049870676	0.000327067203085471	0.0327852796453448	-0.223868198753917
ENSG00000130193	ENSG00000130193	chr8	142727203	142736927	0.528431876606684	0.644507561450415	0.48861505491561746	9725	3367	8	protein_coding	52.84	THEM6	0.81027607097493	2.74195402942725	4.99661309280586	0.000327442075069236	0.0327852796453448	0.428974233012513
ENSG00000213463	ENSG00000213463	chr14	70366496	70417061	0.395404026420915	0.398319657538203	0.38420087614949144	50566	7027	2	protein_coding	39.54	SYNJ2BP	-0.481755505863204	4.97522134530011	-4.99644136764297	0.000327535186575557	0.0327852796453448	0.158478115638598
ENSG00000100626	ENSG00000100626	chr14	69259277	69357033	0.486185132522479	0.558396921125169	0.4818656566560344	97757	10782	7	protein_coding	48.62	GALNT16	-2.00481908683087	1.15269239991143	-4.99165817758605	0.000330139900324143	0.032846931287672	0.503929939912275
ENSG00000253658	ENSG00000253658	chr8	68911803	69104190	0.367439757157411	0.369980398864413	0.36760612756627714	192388	2833	1	lincRNA	36.74	LINC01592	-3.29913339366417	-1.2976027553862	-4.98569260813279	0.000333419012883113	0.0329745414178293	0.318275242742751
ENSG00000140459	ENSG00000140459	chr15	74337759	74367740	0.475952238009472	0.560392528959636	0.503356978280759	29982	3478	7	protein_coding	47.6	CYP11A1	-1.92805528497487	-2.09255001273225	-4.9762705566967	0.000338667930153409	0.0330166517941169	0.417054743339372
ENSG00000102038	ENSG00000102038	chrX	129446501	129523500	0.368714285714286	0.398712350320773	0.36244231666393717	77000	4449	2	protein_coding	36.87	SMARCA1	-0.50853607107663	6.74698550001319	-4.97027311182833	0.000342054184379498	0.0330166517941169	0.0933442051587283
ENSG00000116514	ENSG00000116514	chr1	32936445	32964685	0.443362487164052	0.547626544721801	0.42058763709468555	28241	2601	7	protein_coding	44.34	RNF19B	0.560712865862444	4.0816579077861	4.96769939815637	0.000343518231540686	0.0330166517941169	0.18744369301026
ENSG00000168542	ENSG00000168542	chr2	188974320	189012746	0.338043563119681	0.480691451065763	0.31673527131190493	38427	7081	5	protein_coding	33.8	COL3A1	-2.11521771353372	11.0723087472916	-4.96410877258485	0.000345571749170214	0.0330166517941169	0.348054904701771
ENSG00000214530	ENSG00000214530	chr11	72754729	72794168	0.544193711967546	0.600619186890076	0.5440643196346323	39440	4757	8	protein_coding	54.42	STARD10	0.612759164781788	4.01582125065762	4.96212678703007	0.000346710786314322	0.0330166517941169	0.155662502563688
ENSG00000082196	ENSG00000082196	chr5	34019448	34043832	0.400820176337913	0.435637903391874	0.391278972065161	24385	3570	3	protein_coding	40.08	C1QTNF3	-2.80479542685182	-1.41361579566509	-4.96209514277058	0.00034672900405466	0.0330166517941169	0.463921234432259
ENSG00000171150	ENSG00000171150	chr2	46698952	46763129	0.372058961014678	0.395575493711425	.	64178	5031	2	protein_coding	37.21	SOCS5	-0.810809806198258	5.77369049329503	-4.960171570604	0.000347838302989607	0.0330166517941169	0.0679337165621936
ENSG00000104765	ENSG00000104765	chr8	26382898	26505636	0.436397559048061	0.403292353041735	0.40896455962280187	122739	4297	2	protein_coding	43.64	BNIP3L	-0.645224172172505	7.57379806865446	-4.94579233619412	0.00035624959014742	0.0336218184621416	0.093306607903167
ENSG00000162894	ENSG00000162894	chr1	206904386	206923247	0.486321705015375	0.547566956039937	0.47048695988714284	18862	2338	7	protein_coding	48.63	FCMR	2.08751870866636	2.36561945000544	4.93796670895288	0.000360916760871916	0.0338200977245953	0.357472718591944
ENSG00000136603	ENSG00000136603	chr3	170357678	170396835	0.396317483017519	0.347122789728855	0.40950385404070566	39158	7774	1	protein_coding	39.63	SKIL	-0.678721816285491	5.85144241224195	-4.93542574706604	0.000362445949216116	0.0338200977245953	0.0200475512369218
ENSG00000184226	ENSG00000184226	chr13	66302834	67230445	0.346592109632044	0.344510789849348	0.3454805132250325	927612	30937	1	protein_coding	34.66	PCDH9	-2.37278330064722	2.83342710713977	-4.93112241168376	0.000365051293642141	0.0338718380100764	0.37972300140691
ENSG00000115318	ENSG00000115318	chr2	74532414	74555690	0.508012200884994	0.553671602213262	0.4763018480917703	23277	4347	7	protein_coding	50.8	LOXL3	-0.960948874851748	4.93715681011096	-4.92423832414789	0.000369260045916557	0.0340709436779769	0.0189364756835202
ENSG00000136828	ENSG00000136828	chr9	126914774	127223166	0.464861394389626	0.483493585877839	0.46471837764361384	308393	10560	5	protein_coding	46.49	RALGPS1	0.884506816358138	1.79198417998976	4.91915877179275	0.000372398190512463	0.0341696028583546	0.385853470688128
ENSG00000211673	ENSG00000211673	chr22	22880706	22881396	0.590448625180897	0.57783103140246	.	691	396	7	IG_V_gene	59.04	IGLV3-1	4.28435616624337	-1.70931639272398	4.90389630675108	0.000381996858348555	0.0348566857043355	0.274742264055318
ENSG00000135766	ENSG00000135766	chr1	231363751	231425044	0.396482526837863	0.440355151080313	0.37128460283949744	61294	7259	3	protein_coding	39.65	EGLN1	-0.499556733257513	5.89136426602448	-4.89293426568204	0.000389050941812458	0.035133808161655	-0.0544146581751006
ENSG00000169432	ENSG00000169432	chr2	166195185	166375993	0.344424226670133	0.379885865691317	0.34015428762308114	180809	10336	1	protein_coding	34.44	SCN9A	-1.69051045456884	5.86214627628562	-4.89137078279503	0.000390068127776501	0.035133808161655	-0.00184884993980106
ENSG00000169418	ENSG00000169418	chr1	153678637	153693992	0.554441260744986	0.600698318735579	0.532416120646028	15356	5597	8	protein_coding	55.44	NPR1	-1.60220179300882	0.711522396745127	-4.88930614131272	0.000391415639485621	0.035133808161655	0.357389108459738
ENSG00000184205	ENSG00000184205	chrX	53082367	53088540	0.524619371558147	0.522829594833541	0.5291156249964725	6174	7719	6	protein_coding	52.46	TSPYL2	-0.771329431672796	5.01774540463724	-4.86153786299082	0.000410021072544082	0.0365460514446823	-0.0829582227449155
ENSG00000130635	ENSG00000130635	chr9	134641774	134844843	0.55997439306643	0.597118656723978	0.5577066411638198	203070	11119	8	protein_coding	56	COL5A1	-1.49475645492151	8.94441408415108	-4.8562399800169	0.000413674945381669	0.0365460514446823	0.0343838045832259
ENSG00000162073	ENSG00000162073	chr16	2969245	2973489	0.644758539458186	0.639617594199885	0.6693989071038251	4245	2969	8	protein_coding	64.48	PAQR4	0.869178998134502	2.57309130892317	4.85443826774943	0.00041492532809025	0.0365460514446823	0.262169672633015
ENSG00000184012	ENSG00000184012	chr21	41464551	41531116	0.491016434816573	0.511226574999303	0.48919854192909207	66566	6098	6	protein_coding	49.1	TMPRSS2	3.92169203587757	-2.97592711901605	4.85127790882257	0.000417128190265244	0.0365460514446823	0.0731411768354668
ENSG00000163607	ENSG00000163607	chr3	112990918	113015060	0.371412003479269	0.399465493263107	0.36086403346706053	24143	3815	2	protein_coding	37.14	GTPBP8	-0.546088904996738	3.63195303728448	-4.84972818979324	0.000418212867706767	0.0365460514446823	0.109624361599043
ENSG00000104081	ENSG00000104081	chr15	40087890	40108892	0.524639337237538	0.552182127930223	0.5171847243253126	21003	5440	7	protein_coding	52.46	BMF	0.703284381560993	4.43379824004783	4.83680372686053	0.000427374951506047	0.0370288394314877	-0.11714174574355
ENSG00000138685	ENSG00000138685	chr4	122826708	122898236	0.387395322177019	0.374698770180337	0.3895401078255188	71529	6772	1	protein_coding	38.74	FGF2	-1.71837057577824	7.72557053226314	-4.8352717702523	0.000428474815893239	0.0370288394314877	-0.0903424581414924
ENSG00000178726	ENSG00000178726	chr20	23045633	23049741	0.548308590898029	0.548308590898029	.	4109	4108	7	protein_coding	54.83	THBD	-2.11911298870871	2.38081146169772	-4.83244501808217	0.000430512072513232	0.0370288394314877	0.125858718209217
ENSG00000164040	ENSG00000164040	chr4	128269237	128288829	0.386362476394631	0.462558828630224	0.3591067572726723	19593	4807	4	protein_coding	38.64	PGRMC2	-0.731308455052962	6.90678616555531	-4.82702722012528	0.000434445146295104	0.0370288394314877	-0.138806190145589
ENSG00000117152	ENSG00000117152	chr1	163068775	163076802	0.394743398106627	0.403621672357706	0.3848874887624222	8028	7188	2	protein_coding	39.47	RGS4	-3.06133601184004	5.36448600419774	-4.82604914819849	0.000435159186627244	0.0370288394314877	-0.00942480023978298
ENSG00000134574	ENSG00000134574	chr11	47214465	47239240	0.471545043590572	0.518735500479783	0.4612506269490611	24776	5164	6	protein_coding	47.15	DDB2	0.412855031199097	5.20264421438062	4.82067651909287	0.000439103469124414	0.0370288394314877	-0.16687324918015
ENSG00000010030	ENSG00000010030	chr6	36354091	36387800	0.493355087511124	0.525995586114715	0.4958281288396171	33710	2365	6	protein_coding	49.34	ETV7	1.31132268476099	0.651991959137558	4.81971850737762	0.000439810715568993	0.0370288394314877	0.265180125740476
ENSG00000240771	ENSG00000240771	chr12	57610180	57619379	0.564021739130435	0.593535157112901	0.5843574921058259	9200	3562	8	protein_coding	56.4	ARHGEF25	-0.792686971216124	5.37532180864425	-4.81720280079557	0.000441673611528401	0.0370288394314877	-0.165282597176769
ENSG00000013573	ENSG00000013573	chr12	31073845	31104791	0.522797040100818	0.56607246457746	0.5266649767436192	30947	10274	7	protein_coding	52.28	DDX11	0.942316341740043	3.14083035233697	4.81413703795795	0.000443955014614257	0.0370321263705509	0.0844242479604551
ENSG00000147813	ENSG00000147813	chr8	143574785	143578649	0.678913324708926	0.679350362951381	0.6799811271465472	3865	3834	8	protein_coding	67.89	NAPRT	0.721666113147576	3.9672760785398	4.8062291902592	0.000449896882354951	0.0373391804471074	-0.125613727787759
ENSG00000163975	ENSG00000163975	chr3	196988621	197029816	0.562117681328284	0.628388759702929	0.5461755747355899	41196	8374	8	protein_coding	56.21	MELTF	2.08199818517629	4.07032592636739	4.79253438058674	0.000460384985372967	0.0379966180661165	-0.0687319552532797
ENSG00000071575	ENSG00000071575	chr2	12716889	12742734	0.476824266811112	0.506102169031131	0.4722355576892303	25846	4584	6	protein_coding	47.68	TRIB2	-0.828706969057775	5.62396511866014	-4.78821000925097	0.000463749759719345	0.0379966180661165	-0.228947232952492
ENSG00000122971	ENSG00000122971	chr12	120725735	120740008	0.554854981084489	0.649555241119063	0.5409806729038477	14274	2638	8	protein_coding	55.49	ACADS	0.827498467712276	3.73225400068178	4.78696906907847	0.000464720080488953	0.0379966180661165	-0.076477721781167
ENSG00000146122	ENSG00000146122	chr6	39792298	39904877	0.476025937111387	0.528552568054262	0.4710062895447181	112580	12930	6	protein_coding	47.6	DAAM2	-0.971429125882267	6.75790768640501	-4.78190303826332	0.000468703452935087	0.0381335282200783	-0.208911181826919
ENSG00000131409	ENSG00000131409	chr19	50516892	50568045	0.551178793447238	0.669307422770588	0.5155187804710568	51154	3117	8	protein_coding	55.12	LRRC4B	1.61428629459436	1.29567504695932	4.77827614838567	0.000471577204268323	0.0381792603220374	0.0412271465439753
ENSG00000116132	ENSG00000116132	chr1	170662728	170739419	0.391735774265895	0.395436498261823	0.3936552441110077	76692	8238	2	protein_coding	39.17	PRRX1	-0.559547577661809	6.49747527438943	-4.77255437857124	0.000476148415235265	0.0382136736458038	-0.24261520611112
ENSG00000186470	ENSG00000186470	chr6	26365159	26378320	0.443397659930102	0.476590697111319	0.43096186839960593	13162	7794	5	protein_coding	44.34	BTN3A2	0.72588252123683	5.37973837930121	4.76973404640488	0.000478418678892299	0.0382136736458038	-0.249077216248373
ENSG00000154655	ENSG00000154655	chr18	5954706	6415237	0.39958352514049	0.452916250583134	0.39656236397672784	460532	7931	4	protein_coding	39.96	L3MBTL4	1.65194404402636	0.941901092478535	4.76858918348641	0.000479343484455887	0.0382136736458038	0.180973170147785
ENSG00000253368	ENSG00000253368	chr1	26993707	27000898	0.557842046718576	0.606771214686952	.	7192	1974	8	protein_coding	55.78	TRNP1	-0.621029001674464	4.02538177380326	-4.76622741431581	0.000481257212298813	0.0382136736458038	-0.114069143085244
ENSG00000166710	ENSG00000166710	chr15	44711477	44718877	0.426293744088637	0.400595929275862	0.4354783369456488	7401	8666	2	protein_coding	42.63	B2M	0.743895275707287	10.4837633177168	4.76058155723215	0.000485864521364076	0.038317776029133	-0.042603890650537
ENSG00000116641	ENSG00000116641	chr1	62454298	62688368	0.360642710972312	0.368221792833281	0.35317717238876645	234071	25240	1	protein_coding	36.06	DOCK7	-0.547382812636953	6.72168539774493	-4.75887829462165	0.000487263524120489	0.038317776029133	-0.275576594354783
ENSG00000109472	ENSG00000109472	chr4	165361194	165498320	0.382266074514866	0.461790649691975	0.38216324775855676	137127	2945	4	protein_coding	38.23	CPE	-1.11961833353028	5.77352797534093	-4.75517777092422	0.000490317570526402	0.038317776029133	-0.261112014342408
ENSG00000151834	ENSG00000151834	chr4	46248427	46475230	0.356290012521825	0.371008893354307	0.35454503597207626	226804	11914	1	protein_coding	35.63	GABRA2	-2.30463371462022	0.468417661805652	-4.74260641521172	0.000500843320975366	0.038317776029133	0.147917621461434
ENSG00000100522	ENSG00000100522	chr14	52775194	52791668	0.378755690440061	0.404267594374293	0.3550855691694053	16475	4002	2	protein_coding	37.88	GNPNAT1	-0.573190239570062	5.13742781196861	-4.74022208886354	0.000502866224336975	0.038317776029133	-0.26488775313511
ENSG00000196684	ENSG00000196684	chr19	16134028	16158575	0.515479876160991	0.560817489487919	0.5103322897263453	24548	3565	7	protein_coding	51.55	HSH2D	6.01044938904919	-2.31236650748121	4.73722170459445	0.000505423965175776	0.038317776029133	-0.328446856930831
ENSG00000127990	ENSG00000127990	chr7	94585230	94656209	0.352493660185968	0.405923329280343	0.34791593428427764	70980	2532	2	protein_coding	35.25	SGCE	-0.498517834851263	5.63536548508208	-4.73641964020947	0.000506110006664171	0.038317776029133	-0.316256723978817
ENSG00000179163	ENSG00000179163	chr1	23845077	23868294	0.45701610819192	0.483657719688262	0.45092573390835367	23218	2039	5	protein_coding	45.7	FUCA1	0.75071486707104	3.93251630816791	4.73368859136953	0.000508453315910884	0.038317776029133	-0.20244585091416
ENSG00000113083	ENSG00000113083	chr5	122063195	122078285	0.378702537936518	0.403907172698982	0.35917769071987926	15091	5459	2	protein_coding	37.87	LOX	-1.6801450254401	8.89595136888242	-4.73290325554291	0.000509129254842214	0.038317776029133	-0.171837066459823
ENSG00000138131	ENSG00000138131	chr10	98247690	98268250	0.532610281601089	0.576651311937506	0.5193475012134402	20561	3638	7	protein_coding	53.26	LOXL4	-1.67204178229987	6.64083717592082	-4.72354781873115	0.000517254229202103	0.038317776029133	-0.303735928498957
ENSG00000151692	ENSG00000151692	chr2	6917392	7068286	0.448875045561483	0.476205652986036	0.4457730465303569	150895	6461	5	protein_coding	44.89	RNF144A	2.10209066394476	1.83871609858222	4.7234290954787	0.000517358205432835	0.038317776029133	-0.0489414496391918
ENSG00000155876	ENSG00000155876	chr9	19049395	19050983	0.521711768407804	0.521711768407804	.	1589	1588	6	protein_coding	52.17	RRAGA	-0.345996648998653	6.39497893059801	-4.72298019443761	0.000517751544747168	0.038317776029133	-0.342326383000825
ENSG00000171224	ENSG00000171224	chr10	69630251	69633599	0.561660197073753	0.54611664221586	0.6067109651380707	3349	1345	7	protein_coding	56.17	C10orf35	0.923786657233528	0.872179521653929	4.72197218937388	0.000518635927390634	0.038317776029133	0.106391031500453
ENSG00000204525	ENSG00000204525	chr6	31268749	31272130	0.59284447072738	0.625753150589848	0.5767921140946004	3382	3225	8	protein_coding	59.28	HLA-C	0.554100751142663	9.16183870437607	4.72131869468001	0.00051921012186046	0.038317776029133	-0.212513769640483
ENSG00000089041	ENSG00000089041	chr12	121132819	121188032	0.462907958126562	0.477604653781939	0.4659794034995411	55214	5533	5	protein_coding	46.29	P2RX7	1.6747394169213	2.11711085917302	4.72077485899774	0.000519688471532935	0.038317776029133	0.0111194316419381
ENSG00000070614	ENSG00000070614	chr5	150485818	150558211	0.520443683178164	0.572283206426952	0.5138978518881953	72394	9989	7	protein_coding	52.04	NDST1	-0.910180907856486	7.69975145430762	-4.72070243731278	0.000519752207355117	0.038317776029133	-0.297180187708359
ENSG00000197442	ENSG00000197442	chr6	136557047	136792518	0.398943398790514	0.463320319686701	0.39418953841141724	235472	5272	4	protein_coding	39.89	MAP3K5	0.987403327897032	5.88971168197727	4.71633533860973	0.000523610703333397	0.038317776029133	-0.357105150196377
ENSG00000228409	ENSG00000228409	chr7	65751142	65763354	0.409399819864079	0.436308498409849	0.4058562581355965	12213	1698	3	transcribed_unprocessed_pseudogene	40.94	CCT6P1	0.837114461277163	1.79225583328789	4.71552610663018	0.000524328976906277	0.038317776029133	0.0827664609431435
ENSG00000124406	ENSG00000124406	chr4	42408373	42657105	0.381461245592664	0.380357171095117	0.37960856310263663	248733	11161	1	protein_coding	38.15	ATP8A1	3.00353153240608	1.04458686328443	4.70551791023766	0.000533297983566155	0.0385245890063854	0.089541929336864
ENSG00000204839	ENSG00000204839	chr8	143566187	143572971	0.671333824613117	0.679394936355058	0.6586922363314118	6785	4804	8	protein_coding	67.13	MROH6	1.29719989719665	1.42325040333641	4.70423120783612	0.000534462678173666	0.0385245890063854	0.0343859661204844
ENSG00000120279	ENSG00000120279	chr6	152697895	152724567	0.355453079893525	0.380591074853033	0.3523241551410565	26673	4766	1	protein_coding	35.55	MYCT1	-4.45414762480283	-2.0711950953943	-4.70128055974372	0.000537143602719953	0.0385245890063854	-0.255632765131576
ENSG00000198399	ENSG00000198399	chr2	24202864	24360714	0.398983851860299	0.422252971771492	0.39232041307526283	157851	11977	3	protein_coding	39.9	ITSN2	0.514780671840199	6.00787857424239	4.70039601003991	0.000537950033287962	0.0385245890063854	-0.390501760342495
ENSG00000183196	ENSG00000183196	chr16	75472052	75495384	0.499121416020229	0.524847990607254	0.48812442333372597	23333	8465	6	protein_coding	49.91	CHST6	2.13039958393942	-1.01169006716035	4.69944140679785	0.000538821752269014	0.0385245890063854	0.0635695117063104
ENSG00000268043	ENSG00000268043	chr1	146938744	146996202	0.4389216658835	0.477042742954344	0.43920086353132043	57459	7464	5	protein_coding	43.89	NBPF12	0.502701616743689	3.56043592967178	4.69469352694042	0.000543179406093232	0.0386687546165337	-0.1882442792676
ENSG00000132481	ENSG00000132481	chr17	75874161	75878575	0.651415628539071	0.650723459156723	0.6382062355954856	4415	3232	8	protein_coding	65.14	TRIM47	1.05517546286872	3.60158108577477	4.68940734883064	0.000548074532562141	0.0388497810291688	-0.202327467103195
ENSG00000166920	ENSG00000166920	chr15	45430529	45448761	0.44326221685954	0.427049717512972	0.36847602263224083	18233	1462	3	protein_coding	44.33	C15orf48	2.11155121034653	-0.690099167451459	4.68390611578953	0.000553217845708485	0.0389018042820363	-0.0753603670550103
ENSG00000279095	ENSG00000279095	chr19	44664131	44666158	0.483234714003945	0.483234714003945	.	2028	2027	5	TEC	48.32	AC092066.1	-0.816205908963091	4.47539489809634	-4.68358539391514	0.000553519254436821	0.0389018042820363	-0.337653436902254
ENSG00000169919	ENSG00000169919	chr7	65960684	65982314	0.52031806204059	0.561498310658591	0.5134279562738799	21631	4944	7	protein_coding	52.03	GUSB	0.60714963983882	4.93641991160042	4.68025005483369	0.000556663949993534	0.0389570415173441	-0.408272848877592
ENSG00000106484	ENSG00000106484	chr7	130486171	130506296	0.449368975454636	0.483467237785732	0.45026979208787765	20126	4769	5	protein_coding	44.94	MEST	-3.06394755165495	3.54620280964434	-4.66790031299054	0.000568471477227418	0.03961550598265	-0.149735096218428
ENSG00000099330	ENSG00000099330	chr19	17226204	17229219	0.586870026525199	0.600329615840435	0.5715081998411801	3016	2649	8	protein_coding	58.69	OCEL1	0.531109006152839	3.29019742896809	4.66403530856598	0.000572220383927609	0.0397092094997831	-0.225316535281958
ENSG00000100364	ENSG00000100364	chr22	45190338	45240769	0.542155774111675	0.537185261676601	0.538812139488835	50432	10029	7	protein_coding	54.22	KIAA0930	0.686873431768749	6.47186168815979	4.65744964901636	0.000578667909719405	0.0398177684564067	-0.448957040272028
ENSG00000102452	ENSG00000102452	chr13	101053776	101416492	0.379877425100009	0.449453281306039	0.3778762847554311	362717	8929	4	protein_coding	37.99	NALCN	-2.1683438605344	3.49304348257272	-4.65277170561979	0.000583293855712377	0.0398177684564067	-0.122847520808909
ENSG00000164663	ENSG00000164663	chr6	41789896	41895361	0.415148009785144	0.452590413139038	0.40863636239904383	105466	10908	4	protein_coding	41.51	USP49	0.723455537947842	2.78180990009399	4.64948864548645	0.000586563506793049	0.0398177684564067	-0.175731447658261
ENSG00000155629	ENSG00000155629	chr10	96593312	96720514	0.443574443998962	0.470722242730477	0.4416067791591841	127203	5670	5	protein_coding	44.36	PIK3AP1	2.32979765509167	3.18818086279619	4.64928697475277	0.000586764977641201	0.0398177684564067	-0.180832249930036
ENSG00000164309	ENSG00000164309	chr5	79689877	79800240	0.406726831213077	0.425811691898973	0.4021787975695329	110364	14167	3	protein_coding	40.67	CMYA5	-1.07266137237774	1.41341146502765	-4.64695779549072	0.000589097099501346	0.0398177684564067	-0.0274408134308679
ENSG00000171189	ENSG00000171189	chr21	29536933	29940033	0.380383576324544	0.456683779845332	0.3805426029744474	403101	4222	4	protein_coding	38.04	GRIK1	-3.50142975711963	-1.89530122895039	-4.64603012962741	0.000590028634448493	0.0398177684564067	-0.13921750561029
ENSG00000257605	ENSG00000257605	chr12	53298655	53300314	0.546987951807229	0.496091941590049	.	1660	645	5	antisense	54.7	RP11-680A11.5	-1.01095366175144	1.40143447454944	-4.64540149178448	0.000590660769666968	0.0398177684564067	-0.00739440580770712
ENSG00000168970	ENSG00000168970	chr15	41828095	41848155	0.57704002791486	0.60131252376691	0.5692419039316978	20061	8156	8	protein_coding	57.7	JMJD7-PLA2G4B	0.941332628439799	0.309406894855632	4.63053775133246	0.0006058153581159	0.0404693351693463	-0.020373847936491
ENSG00000018625	ENSG00000018625	chr1	160115759	160143591	0.503754535982467	0.533229837909642	0.49659194213215585	27833	6275	6	protein_coding	50.38	ATP1A2	3.32892659105952	-0.153987008504296	4.63005861629301	0.000606310579425654	0.0404693351693463	-0.020955504655829
ENSG00000153956	ENSG00000153956	chr7	81946444	82443798	0.349848699620995	0.371790707801196	0.3458100331287342	497355	8967	1	protein_coding	34.98	CACNA2D1	-0.784301292603141	5.5228676501838	-4.62729739922976	0.000609172759346818	0.0404693351693463	-0.479198116425312
ENSG00000130775	ENSG00000130775	chr1	27872543	27886685	0.540408682740578	0.562065209208821	0.540620123847386	14143	5145	7	protein_coding	54.04	THEMIS2	1.29643241837594	3.19630096247459	4.6263794300048	0.000610127419300511	0.0404693351693463	-0.289896807409125
ENSG00000185838	ENSG00000185838	chr22	19783224	19854939	0.528696525182665	0.617414216323369	0.5102439807031777	71716	7128	8	protein_coding	52.87	GNB1L	0.649102206884199	2.12760733805695	4.62264299722483	0.000614029362905564	0.0405652358309932	-0.141941009003371
ENSG00000119927	ENSG00000119927	chr10	112149864	112215377	0.399273437738499	0.408135577174122	0.3690923800705049	65514	9786	2	protein_coding	39.93	GPAM	-0.600884424054519	4.56469413470218	-4.61744251622642	0.000619503677176292	0.0407526829531816	-0.417642668637956
ENSG00000166473	ENSG00000166473	chr16	81100875	81220370	0.496158867242418	0.537736747174955	0.4922563892241587	119496	18820	7	polymorphic_pseudogene	49.62	PKD1L2	2.58728189927627	1.95625593151958	4.61362407372211	0.000623555645909951	0.0407526829531816	-0.302597000918809
ENSG00000271755	ENSG00000271755	chr6	27404010	27406964	0.44906937394247	0.44906937394247	.	2955	2954	4	lincRNA	44.91	RP1-153G14.4	1.70027445186513	-1.81307099147186	4.61295440503683	0.000624269120074773	0.0407526829531816	-0.0566114948763987
ENSG00000198089	ENSG00000198089	chr22	31488688	31618586	0.465815749158962	0.543361000414351	0.45739957969322975	129899	12836	7	protein_coding	46.58	SFI1	0.723809931805949	3.774708499755	4.61009380250195	0.000627326465396852	0.0407910389861985	-0.372769523632409
ENSG00000108771	ENSG00000108771	chr17	42101404	42112733	0.554898499558694	0.565136433147477	0.5476433783441222	11330	3996	7	protein_coding	55.49	DHX58	1.19917699268173	3.55435275900668	4.60728438242843	0.00063034434232801	0.0408265378740761	-0.366240015977816
ENSG00000198590	ENSG00000198590	chr3	37386269	37435497	0.421905787239229	0.435806251474165	0.41986331390524284	49229	3065	3	lincRNA	42.19	C3orf35	1.42819941939495	-1.09397543104717	4.5972509953264	0.000641246630900972	0.0413139975274627	-0.0800498711585016
ENSG00000055813	ENSG00000055813	chr2	56184123	56386173	0.38488797382839	0.499673444483154	0.38404834643608543	202051	3976	5	protein_coding	38.49	CCDC85A	-2.9803520831707	-1.35685664001779	-4.5957691606903	0.000642873417568293	0.0413139975274627	-0.231068630815604
ENSG00000137265	ENSG00000137265	chr6	391739	411447	0.483281749454564	0.473750547141549	0.49922093457887634	19709	5888	5	protein_coding	48.33	IRF4	6.98808324667978	-0.914412382301049	4.59226889429953	0.000646733224308122	0.0414009532274145	-0.13384606657798
ENSG00000054654	ENSG00000054654	chr14	63852983	64226433	0.407582253093445	0.430527836826723	0.40872634167956773	373451	31446	3	protein_coding	40.76	SYNE2	1.85014208078338	5.04764292373053	4.5870543864018	0.000652528320260027	0.0414095422410439	-0.490876454858707
ENSG00000171163	ENSG00000171163	chr1	248850006	248859144	0.542072436809279	0.592059495760526	0.5188317572675238	9139	4466	8	protein_coding	54.21	ZNF692	0.478145793716958	3.99145189696411	4.58644634558645	0.000653207584096833	0.0414095422410439	-0.406398881805463
ENSG00000173376	ENSG00000173376	chr4	121035613	121073021	0.388462669411104	0.473474519396992	0.3754919030910104	37409	3549	5	protein_coding	38.85	NDNF	-2.21728223518686	0.243625506451763	-4.58386278274514	0.000656102021640655	0.0414095422410439	-0.101428877672075
ENSG00000196616	ENSG00000196616	chr4	99304964	99321401	0.358133592894513	0.367431862982995	0.34653026189355435	16438	10790	1	protein_coding	35.81	ADH1B	-3.06366978917577	2.53661377060826	-4.58118533745804	0.000659115780029324	0.0414095422410439	-0.330911796437865
ENSG00000170558	ENSG00000170558	chr18	27950966	28177446	0.372212238554228	0.44743823983157	0.3656668043086642	226481	4930	4	protein_coding	37.22	CDH2	-2.00521632014464	5.58487277497744	-4.58093031869126	0.000659403584971817	0.0414095422410439	-0.443203780482973
ENSG00000046604	ENSG00000046604	chr18	31498043	31549008	0.392673547070596	0.41317708615695	0.39071723055150537	50966	6175	2	protein_coding	39.27	DSG2	3.13151452999483	2.14764490531463	4.57317790656018	0.000668215624510436	0.0414742088495569	-0.359678728660836
ENSG00000136147	ENSG00000136147	chr13	49495610	49528987	0.417220923961891	0.428615782541032	0.4167048004607753	33378	4826	3	protein_coding	41.72	PHF11	0.734940663938358	4.6842215618336	4.56941566193522	0.000672536355205037	0.0414742088495569	-0.56220343052038
ENSG00000179299	ENSG00000179299	chr4	40749897	40809985	0.39539682803841	0.423471902097081	0.3887903179289801	60089	4714	3	protein_coding	39.54	NSUN7	2.07063187918834	-2.33782353397691	4.56817564155768	0.000673966836076494	0.0414742088495569	-0.210523783536188
ENSG00000146083	ENSG00000146083	chr5	176526697	176538025	0.601112189954983	0.603237088132398	0.655632367162154	11329	5827	8	protein_coding	60.11	RNF44	0.601900471471086	4.75840526513415	4.56438228876258	0.000678362590744632	0.0414742088495569	-0.586838741346889
ENSG00000137266	ENSG00000137266	chr6	3268962	3457022	0.476111474468391	0.565541370876268	0.4723035934457789	188061	8879	7	protein_coding	47.61	SLC22A23	-1.43931741578958	3.0541432315438	-4.56424840452346	0.000678518282394879	0.0414742088495569	-0.322066686189812
ENSG00000108821	ENSG00000108821	chr17	50183289	50201632	0.584659834278238	0.59584507830692	0.5621363640539886	18344	10662	8	protein_coding	58.47	COL1A1	-2.62536026656771	12.3410344049985	-4.5632934208399	0.000679629899312712	0.0414742088495569	-0.271905037002817
ENSG00000267002	ENSG00000267002	chr17	43148368	43171037	0.443802382002647	0.458862649916159	0.426527574600598	22670	8241	4	lincRNA	44.38	RP11-242D8.1	0.657333276872878	1.74629145609127	4.55563777486913	0.000688610227320588	0.0414742088495569	-0.195363865254412
ENSG00000185436	ENSG00000185436	chr1	24154157	24187959	0.473715350708517	0.545516189689045	0.4527223952557123	33803	4915	7	protein_coding	47.37	IFNLR1	3.56042702160712	-2.23511548955688	4.5549125871629	0.000689467297735266	0.0414742088495569	-0.437353404551844
ENSG00000180530	ENSG00000180530	chr21	14961235	15065936	0.365933793050754	0.395225113589701	0.35687226549994666	104702	8489	2	protein_coding	36.59	NRIP1	-0.623832213362631	5.37905324782187	-4.55455122690803	0.000689894790762761	0.0414742088495569	-0.628622816826461
ENSG00000151414	ENSG00000151414	chr1	198156963	198322420	0.358441417157224	0.346100936625035	0.3579670351139397	165458	5470	1	protein_coding	35.84	NEK7	-1.63034697268044	7.29023245537798	-4.55396923393208	0.000690583876607952	0.0414742088495569	-0.600130040366245
ENSG00000139890	ENSG00000139890	chr14	22883165	22887686	0.560813799203892	0.610305499450422	0.5200680480200338	4522	2530	8	protein_coding	56.08	REM2	1.36124439062237	-1.68148765668341	4.55359735250162	0.000691024564472136	0.0414742088495569	-0.192009998505869
ENSG00000168488	ENSG00000168488	chr16	28823035	28837237	0.526367668802366	0.570445572193103	0.49354379750350935	14203	7506	7	protein_coding	52.64	ATXN2L	0.425519659853555	7.01312773209758	4.54964506050848	0.000695726304787746	0.0414742088495569	-0.616899183845431
ENSG00000070610	ENSG00000070610	chr9	35736866	35749228	0.506996683652835	0.55551128656576	0.4943125326002142	12363	5131	7	protein_coding	50.7	GBA2	0.315035299233851	5.06113665355128	4.54828045203713	0.000697357422898069	0.0414742088495569	-0.629438771307251
ENSG00000154451	ENSG00000154451	chr1	89258950	89272804	0.382894261999278	0.40781227643352	0.3761136414004742	13855	8449	2	protein_coding	38.29	GBP5	3.8863114261739	-2.25343539614979	4.54610978551418	0.000699960255387651	0.0414742088495569	-0.268793025784861
ENSG00000090020	ENSG00000090020	chr1	27098815	27166981	0.517068376193759	0.572672761904585	0.5219510110376548	68167	5960	7	protein_coding	51.71	SLC9A1	-0.530743874151601	6.13620661934384	-4.54262231319996	0.000704163321688403	0.0414742088495569	-0.66253546012147
ENSG00000206538	ENSG00000206538	chr3	86876388	86991119	0.362592825018304	0.384544627768692	0.35935193158588846	114732	12705	1	protein_coding	36.26	VGLL3	-0.795879292388793	7.85250071539764	-4.53894180910595	0.000708627616615801	0.0414742088495569	-0.594648889539269
ENSG00000197713	ENSG00000197713	chr2	210002565	210022259	0.385224676313785	0.378728395156981	0.3896408513373227	19695	3512	1	protein_coding	38.52	RPE	-0.366421861231951	5.32272398514982	-4.53792581238334	0.00070986517440688	0.0414742088495569	-0.647784759445019
ENSG00000164603	ENSG00000164603	chr7	112819147	112939916	0.369744141757059	0.371562387580301	0.3693910850808353	120770	4131	1	protein_coding	36.97	BMT2	-0.625387562861952	4.18879248029157	-4.53658657531099	0.000711499910630296	0.0414742088495569	-0.535088522002308
ENSG00000169435	ENSG00000169435	chr4	73571550	73620631	0.370828409600261	0.384297722687484	0.3725859387767186	49082	6619	1	protein_coding	37.08	RASSF6	4.17951864983654	-1.82462038683611	4.53603762564768	0.000712171119763258	0.0414742088495569	-0.612449958785635
ENSG00000101911	ENSG00000101911	chrX	12791355	12824222	0.427589144456614	0.428027116356924	0.42850465053493275	32868	2751	3	protein_coding	42.76	PRPS2	0.898816552363765	4.60762704685483	4.53573681440325	0.000712539206587041	0.0414742088495569	-0.596132355163182
ENSG00000111669	ENSG00000111669	chr12	6867119	6870948	0.591644908616188	0.57498658212151	0.6076820461587835	3830	2733	7	protein_coding	59.16	TPI1	-0.798838303168049	8.78663219178859	-4.53339542275657	0.000715411041564049	0.0414742088495569	-0.538024065198077
ENSG00000184428	ENSG00000184428	chr8	143304384	143359979	0.543042664939924	0.579749276606497	0.5280783655593472	55596	6414	7	protein_coding	54.3	TOP1MT	0.71073129016643	3.37888585452347	4.53156903192789	0.000717659589364015	0.0414742088495569	-0.405210656310998
ENSG00000265491	ENSG00000265491	chr1	145738868	145824077	0.419129210186598	0.417761304548578	0.42237584176761356	85210	11032	3	protein_coding	41.91	RNF115	0.490609852297968	5.67654039431033	4.5298182828556	0.000719821937187285	0.0414742088495569	-0.685837688899266
ENSG00000142224	ENSG00000142224	chr1	206798870	206842981	0.438633478418571	0.470787549446587	0.4378113469934706	44112	2579	5	protein_coding	43.86	IL19	2.81016189909564	-3.65123831848958	4.5291081059944	0.000720701013551878	0.0414742088495569	-0.517710626056623
ENSG00000102265	ENSG00000102265	chrX	47582313	47586789	0.536743354925173	0.589677676817311	0.5211178866576559	4477	1860	8	protein_coding	53.67	TIMP1	-0.887246351767908	9.8163065764181	-4.52270922855128	0.000728672436577595	0.0415925736646546	-0.494530761472779
ENSG00000275620	ENSG00000275620	chr20	63253978	63261615	0.619010212097408	0.619010212097408	.	7638	7637	8	antisense	61.9	FLJ16779	-3.38485432473646	-3.28482298248557	-4.5206709283728	0.000731230938264019	0.0415925736646546	-0.62331230631236
ENSG00000166292	ENSG00000166292	chr17	55719627	55732121	0.401840736294518	0.420146700651488	0.40693088845138903	12495	2900	3	protein_coding	40.18	TMEM100	-3.39836853834518	-2.0594837928755	-4.51905089950464	0.000733271106695817	0.0415925736646546	-0.514742451627532
ENSG00000168062	ENSG00000168062	chr11	64987943	64997045	0.531143579039877	0.576996926798969	0.50625269512721	9103	3041	7	protein_coding	53.11	BATF2	1.72224952796147	0.547600046808741	4.51818451994446	0.000734364610996612	0.0415925736646546	-0.196911137173204
ENSG00000272449	ENSG00000272449	chr1	2546465	2547460	0.694779116465863	0.694779116465863	.	996	995	8	lincRNA	69.48	RP3-395M20.12	1.03159764734148	-0.316125130381679	4.51215108726631	0.000742027078885062	0.0415925736646546	-0.207649176495332
ENSG00000126456	ENSG00000126456	chr19	49659569	49665875	0.571745679403837	0.60110845255937	0.5639940309887796	6307	4765	8	protein_coding	57.17	IRF3	0.430006867308577	5.32972549013206	4.51183206087921	0.000742434558114169	0.0415925736646546	-0.710516214595608
ENSG00000135423	ENSG00000135423	chr12	56470944	56488414	0.470493961421785	0.514842139872635	0.46936756479176844	17471	4354	6	protein_coding	47.05	GLS2	2.20576137033325	-2.53522293697786	4.51014444069194	0.000744593973778118	0.0415925736646546	-0.475884262028013
ENSG00000285294	ENSG00000285294	NA	NA	NA	NA	NA	NA	NA	NA	NA	NA	NA	NA	-2.27800305032837	-2.7583070813968	-4.50845423655213	0.000746763265693691	0.0415925736646546	-0.545764613545829
ENSG00000141576	ENSG00000141576	chr17	76142453	76240373	0.449862644376589	0.505063421055708	0.45654058123112606	97921	7782	6	protein_coding	44.99	RNF157	2.21044307076565	1.69935120947014	4.50718507122281	0.000748396510096043	0.0415925736646546	-0.326204196075095
ENSG00000272333	ENSG00000272333	chr19	35718019	35738878	0.597698945349952	0.617630438523937	0.5716594293029478	20860	10333	8	protein_coding	59.77	KMT2B	0.389531125751565	5.86218780323994	4.50496148711673	0.000751266954349836	0.0415925736646546	-0.733777255550711
ENSG00000115414	ENSG00000115414	chr2	215360440	215436172	0.394425151519153	0.447473083878624	0.38146931690171426	75733	17678	4	protein_coding	39.44	FN1	-1.4069054951889	13.9578910541	-4.50321993283532	0.000753523163004482	0.0415925736646546	-0.332739995882953
ENSG00000089127	ENSG00000089127	chr12	112906777	112933222	0.433373667095213	0.472271169601494	0.4088835906315301	26446	5060	5	protein_coding	43.34	OAS1	5.48368792816552	-0.198249493365871	4.50306047923448	0.000753730090425195	0.0415925736646546	-0.290051253934743
ENSG00000162817	ENSG00000162817	chr1	220689845	220699157	0.483088156340599	0.537338630528055	.	9313	3411	7	protein_coding	48.31	C1orf115	1.19295898872803	2.34914145362643	4.50170155679461	0.000755496009893218	0.0415925736646546	-0.556712504725416
ENSG00000143772	ENSG00000143772	chr1	226631690	226739323	0.498206886299868	0.566396049802866	0.49075617896287027	107634	7027	7	protein_coding	49.82	ITPKB	1.05523833505125	4.73343552282226	4.49486488644356	0.000764445979791349	0.0418666361796287	-0.707406546040541
ENSG00000108370	ENSG00000108370	chr17	65100812	65227703	0.468414084418245	0.47958171381867	0.466048297673681	126892	6965	5	protein_coding	46.84	RGS9	0.914749284136983	2.48027036423678	4.49403191737095	0.00076554396501864	0.0418666361796287	-0.553081686600247
ENSG00000116663	ENSG00000116663	chr1	11664124	11674354	0.552829635421757	0.602374637868903	0.5512247686415066	10231	1804	8	protein_coding	55.28	FBXO6	0.772256844285858	3.05122933119707	4.48708438518297	0.000774766248763934	0.0421068259262996	-0.487951188704198
ENSG00000171055	ENSG00000171055	chr2	36531805	36646087	0.405414628597429	0.383626176128793	0.3858646089435011	114283	10088	1	protein_coding	40.54	FEZ2	-0.640524984766718	5.69738589526184	-4.48688335436842	0.000775034819665481	0.0421068259262996	-0.757191663982582
ENSG00000204991	ENSG00000204991	chr16	89818179	89871319	0.547919685365349	0.578875694474909	0.5454694787261842	53141	7956	7	protein_coding	54.79	SPIRE2	1.36573733573887	1.90540725574325	4.48140005047865	0.000782397915474454	0.0423674884327085	-0.349446025013855
ENSG00000267787	ENSG00000267787	chr18	57639455	57738044	0.428664164722589	0.484863310449401	0.4274999309338574	98590	2025	5	antisense	42.87	RP11-35G9.5	1.39286114430625	-1.00141009243279	4.4754595663505	0.000790457319361088	0.0425486189505535	-0.290034704929331
ENSG00000087502	ENSG00000087502	chr12	29337352	29381189	0.340412427574251	0.373794874999102	0.33098342669865427	43838	5810	1	protein_coding	34.04	ERGIC2	-0.33061996997463	5.63417368824764	-4.47474990120084	0.000791425889270235	0.0425486189505535	-0.778124748919129
ENSG00000137700	ENSG00000137700	chr11	119024114	119030906	0.559104960989254	0.571476634022377	0.5588424900751873	6793	9294	7	protein_coding	55.91	SLC37A4	0.443172494452211	3.50288432271265	4.4698973650827	0.000798082014044277	0.0425486189505535	-0.616389102732572
ENSG00000165949	ENSG00000165949	chr14	94104836	94116698	0.486976312905673	0.537926661737194	0.4895004190272789	11863	4138	7	protein_coding	48.7	IFI27	2.79162955455339	3.04097190129332	4.46936187805505	0.000798820098868247	0.0425486189505535	-0.37968942332949
ENSG00000259429	ENSG00000259429	chr15	82355142	82420075	0.394400468167678	0.461535961514169	0.3928156781832635	64934	1859	4	transcribed_unprocessed_pseudogene	39.44	UBE2Q2P2	1.24339953617909	0.131639574358339	4.46370288417484	0.000806663783912966	0.0425486189505535	-0.282572111502968
ENSG00000155755	ENSG00000155755	chr2	201620184	201643570	0.388292641210929	0.420857255000495	0.3604845235135295	23387	7630	3	protein_coding	38.83	TMEM237	-0.796782811293343	4.23766155430002	-4.4601242830126	0.000811665340863383	0.0425486189505535	-0.660084676421976
ENSG00000100644	ENSG00000100644	chr14	61695513	61748259	0.372476159781599	0.386489678706521	0.3701921595730491	52747	5134	1	protein_coding	37.25	HIF1A	-1.38039679199087	9.01218413098665	-4.45941467505427	0.000812660945219337	0.0425486189505535	-0.628224511960669
ENSG00000147224	ENSG00000147224	chrX	107628424	107651026	0.418307304340132	0.468395166757486	0.4064961530489327	22603	2273	4	protein_coding	41.83	PRPS1	-0.836106199715602	6.0123592071349	-4.45896242810664	0.000813296127505985	0.0425486189505535	-0.794597888799074
ENSG00000105875	ENSG00000105875	chr7	135183839	135211534	0.473750722125939	0.528631192664086	0.45962875151251564	27696	6016	6	protein_coding	47.38	WDR91	0.937644182652709	3.63205487822732	4.45837850605647	0.000814117013625306	0.0425486189505535	-0.599173803260089
ENSG00000139597	ENSG00000139597	chr13	32400723	32428311	0.430968864402479	0.416113194497199	0.4165007313600477	27589	6042	2	protein_coding	43.1	N4BP2L1	1.19912033501515	2.07595083702734	4.45817956883789	0.000814396879715666	0.0425486189505535	-0.484986967960681
ENSG00000105327	ENSG00000105327	chr19	47220822	47232766	0.597237337798242	0.643986871417059	0.5653032874639766	11945	3250	8	protein_coding	59.72	BBC3	0.665785094960441	3.20751358057699	4.45598877627724	0.000817485543154557	0.0425486189505535	-0.594665528150983
ENSG00000198837	ENSG00000198837	chr1	153929501	153946696	0.564840660618748	0.607253320443806	0.5352521287602338	17196	8013	8	protein_coding	56.48	DENND4B	0.535358976991339	5.40035735950266	4.45381890834524	0.000820556746490958	0.0425486189505535	-0.812775603289385
ENSG00000253953	ENSG00000253953	chr5	141387698	141512979	0.453704442777095	0.481270355196202	0.4464848301258457	125282	6902	5	protein_coding	45.37	PCDHGB4	-1.01104798642004	2.74843223248216	-4.45309319305306	0.000821586597019821	0.0425486189505535	-0.400799480081925
ENSG00000170581	ENSG00000170581	chr12	56341597	56360155	0.477665822511989	0.512890806242069	0.47813012560531193	18559	6357	6	protein_coding	47.77	STAT2	0.424383698746071	7.48014196279689	4.4529360830226	0.000821809726642442	0.0425486189505535	-0.762036867791926
ENSG00000236901	ENSG00000236901	chr9	123109494	123115477	0.539772727272727	0.539772727272727	.	5984	5983	7	sense_intronic	53.98	MIR600HG	1.56256797629071	0.10977483545523	4.4467162161962	0.000830694209478169	0.042874204886692	-0.31640014004517
ENSG00000178199	ENSG00000178199	chr6	149446795	149485061	0.501058353150234	0.547884858903686	0.4947216219978963	38267	6725	7	protein_coding	50.11	ZC3H12D	4.30471085933428	-1.77821238024389	4.44379621989677	0.000834899624782597	0.0429570162084404	-0.447193969210355
ENSG00000074855	ENSG00000074855	chr19	17323223	17334829	0.626690790040493	0.674858039659809	0.6042653241270628	11607	5303	8	protein_coding	62.67	ANO8	0.523727320649614	3.61021661311464	4.43954066804083	0.00084106830455314	0.0430338949652391	-0.686689828993248
ENSG00000147100	ENSG00000147100	chrX	74421461	74533917	0.436015543718933	0.530732983896257	0.42745925278460317	112457	4317	6	protein_coding	43.6	SLC16A2	-0.563133479014967	5.9852564028342	-4.43822523860643	0.000842984696277583	0.0430338949652391	-0.846813624990402
ENSG00000185477	ENSG00000185477	chr4	89236386	89308010	0.390520069808028	0.391167049055674	.	71625	15203	2	protein_coding	39.05	GPRIN3	-2.12623633215295	-0.153193743939843	-4.43738541276786	0.000844210581783571	0.0430338949652391	-0.326378309866389
ENSG00000169905	ENSG00000169905	chr1	179839967	179877803	0.388508602690488	0.402341714059621	0.3839452470031719	37837	18867	2	protein_coding	38.85	TOR1AIP2	-0.405587258066587	6.34313686635154	-4.4317052225496	0.000852550831578115	0.0433197834306048	-0.855381959925033
ENSG00000123562	ENSG00000123562	chrX	103675496	103688158	0.39390349838111	0.407057994911172	0.3728291661534672	12663	2642	2	protein_coding	39.39	MORF4L2	-0.464435894944886	7.98947668116485	-4.43000445362761	0.00085506474923572	0.0433197834306048	-0.776888081018372
ENSG00000105499	ENSG00000105499	chr19	48047843	48110817	0.476824136562128	0.505271168237298	0.4754763781959893	62975	6694	6	protein_coding	47.68	PLA2G4C	0.680814467735956	3.89158442254508	4.42793644921284	0.000858131891038901	0.0433422211388333	-0.678943321449913
ENSG00000196189	ENSG00000196189	chr1	156147366	156177752	0.515944318294007	0.562503756128313	0.5137403848718974	30387	7064	7	protein_coding	51.59	SEMA4A	2.68750216221243	1.55295451668832	4.42052237598259	0.000869222567402506	0.0437685363512798	-0.376359010187615
ENSG00000161010	ENSG00000161010	chr5	179835133	179862173	0.493953625975371	0.535819440027447	0.49321384157683157	27041	9204	6	protein_coding	49.4	MRNIP	0.444045728773099	3.32453170748161	4.41278434310083	0.000880957258127073	0.0438528796009188	-0.598317692282803
ENSG00000049449	ENSG00000049449	chr11	31812391	32105755	0.433797487771207	0.469540962602612	0.4340877318750892	293365	7213	5	protein_coding	43.38	RCN1	-0.430127449348483	6.57402543807034	-4.41107617370915	0.000883569856933351	0.0438528796009188	-0.892169526146203
ENSG00000188185	ENSG00000188185	chr7	39733632	39793092	0.443736230470392	0.563603596197094	0.4374296343967886	59461	3103	7	lincRNA	44.37	LINC00265	0.792835459053415	1.32195576993227	4.41085392092552	0.000883910379522308	0.0438528796009188	-0.391610605807622
ENSG00000066923	ENSG00000066923	chr7	100177563	100221488	0.471110504029504	0.545770975806094	0.45574474315251984	43926	8635	7	protein_coding	47.11	STAG3	2.95407391497415	-0.565136403198774	4.41083534136809	0.000883938852214664	0.0438528796009188	-0.391458806930724
ENSG00000221926	ENSG00000221926	chr17	15627960	15684311	0.456629755820556	0.509130721782185	0.4457153527632789	56352	5793	6	protein_coding	45.66	TRIM16	1.12079052924785	3.13721002256545	4.40963526100348	0.000885779969968973	0.0438528796009188	-0.603853615125258
ENSG00000116691	ENSG00000116691	chr1	12019466	12032045	0.556200317965024	0.642371747841878	0.542722542598605	12580	3038	8	protein_coding	55.62	MIIP	0.835468813331197	3.58292021771937	4.40895287748962	0.000886828638090754	0.0438528796009188	-0.684502228608978
ENSG00000146038	ENSG00000146038	chr6	24171756	24358052	0.386866133110034	0.399445279911109	0.3873457021374462	186297	4985	2	protein_coding	38.69	DCDC2	2.21498000215431	-2.63406594343509	4.40235244020355	0.000897039015501877	0.0439347173302037	-0.707895852366591
ENSG00000108551	ENSG00000108551	chr17	17494437	17496395	0.628892291985707	0.616110112491556	.	1959	1746	8	protein_coding	62.89	RASD1	1.94179693252864	1.5593369685584	4.39860894717224	0.000902884264931441	0.0439347173302037	-0.52371056508944
ENSG00000180914	ENSG00000180914	chr3	8750408	8769628	0.499973986785287	0.502579242767559	0.4959436173703479	19221	4510	6	protein_coding	50	OXTR	-1.70582213443007	6.23993224756466	-4.39844055730499	0.000903148126634439	0.0439347173302037	-0.889873823092453
ENSG00000162852	ENSG00000162852	chr1	246566444	246668584	0.413154365044399	0.413740620977976	0.4128974165798386	102141	6026	2	protein_coding	41.32	CNST	-0.387179215957209	5.89383407519182	-4.39576671160528	0.000907348740255189	0.0439347173302037	-0.924049010666123
ENSG00000205309	ENSG00000205309	chr17	17303335	17347663	0.491687157391324	0.647411393032289	0.4817702195240747	44329	1953	8	protein_coding	49.17	NT5M	1.19915208396328	-0.222378865228245	4.39465049799474	0.000909108328499064	0.0439347173302037	-0.395333756598824
ENSG00000174804	ENSG00000174804	chr11	86945679	86955391	0.454339544939771	0.462381899919249	.	9713	7381	4	protein_coding	45.43	FZD4	-0.95982791578628	5.92478078953814	-4.39434153021735	0.000909596010042427	0.0439347173302037	-0.915709958625941
ENSG00000164619	ENSG00000164619	chr7	33904911	34155872	0.405678947410365	0.469107923732875	0.4047164987424901	250962	5868	4	protein_coding	40.57	BMPER	-1.05491399020803	5.23640056061212	-4.39422121202925	0.000909785996625603	0.0439347173302037	-0.862744526826368
ENSG00000182718	ENSG00000182718	chr15	60347134	60402883	0.449542600896861	0.441856277549706	0.44116311572800526	55750	8798	3	protein_coding	44.95	ANXA2	-0.806950636384432	9.92717960568681	-4.39409999186937	0.000909977449249209	0.0439347173302037	-0.730938102160826
ENSG00000005243	ENSG00000005243	chr17	48026167	48038030	0.52714093054619	0.538831609712628	0.506833665646834	11864	1892	7	protein_coding	52.71	COPZ2	-0.908338786161952	4.88277237727179	-4.39255276103583	0.00091242480287357	0.0439347173302037	-0.872240402246076
ENSG00000136169	ENSG00000136169	chr13	49444374	49495003	0.374086509974324	0.4085278670015	0.3724892282590535	50630	6660	2	protein_coding	37.41	SETDB2	0.763908994960111	4.74209836454497	4.39007027977289	0.00091636583459571	0.0439962154772754	-0.895303551294127
ENSG00000129467	ENSG00000129467	chr14	24318349	24335093	0.544281875186623	0.575634555005375	0.5290300527956872	16745	9953	7	protein_coding	54.43	ADCY4	-1.23316818445022	3.58213612889811	-4.38194076591345	0.000929396284099323	0.0444924899367665	-0.646313954671276
ENSG00000176697	ENSG00000176697	chr11	27654893	27722058	0.402450644671411	0.461774949699622	0.39462082760919015	67166	7729	4	protein_coding	40.25	BDNF	-1.03623299459211	6.8725189447973	-4.37708746159106	0.000937267278592381	0.04471906194855	-0.919564746707694
ENSG00000172164	ENSG00000172164	chr8	120535745	120813273	0.403968594273031	0.453553943981296	0.4027675540751051	277529	7046	4	protein_coding	40.4	SNTB1	-1.58950897951462	4.96504392164104	-4.37569131669686	0.000939544350699131	0.04471906194855	-0.897335228819685
ENSG00000174695	ENSG00000174695	chr5	83052846	83077863	0.359541130386122	0.371142343057744	0.33719777762670206	25018	4902	1	protein_coding	35.95	TMEM167A	-0.351452214392088	6.27648839557303	-4.36524851288502	0.00095675997734363	0.0454076085799063	-0.977471508659876
ENSG00000143847	ENSG00000143847	chr1	203026498	203078740	0.526539440690619	0.576551723062464	0.5153847956951664	52243	12139	7	protein_coding	52.65	PPFIA4	-0.909001870293203	3.83713156194947	-4.35908015579746	0.000967082880092687	0.0457660196206614	-0.846003842388659
ENSG00000104921	ENSG00000104921	chr19	7688758	7702146	0.535140787213384	0.58128045476731	0.5285638580646257	13389	2503	7	protein_coding	53.51	FCER2	9.02827512465826	-2.51243168326799	4.35525982814443	0.000973534371548214	0.0459396962299723	-0.900047391227433
ENSG00000121578	ENSG00000121578	chr3	119211732	119241103	0.417846929048073	0.449611401552684	0.4090199304760758	29372	7475	4	protein_coding	41.78	B4GALT4	-0.534757279854377	5.43161267454627	-4.34886699769663	0.000984430502158709	0.0463215218622599	-0.999699228824732
ENSG00000183486	ENSG00000183486	chr21	41361943	41409390	0.497070477153937	0.48997708075797	0.5008042438401077	47448	13291	5	protein_coding	49.71	MX2	3.40422952188374	2.03678620033269	4.34451423775487	0.000991922042654605	0.0465414331150098	-0.631979702829326
ENSG00000157601	ENSG00000157601	chr21	41420304	41459214	0.470098429749942	0.526528056410654	0.46532618446743024	38911	8888	6	protein_coding	47.01	MX1	3.76903681031591	3.93970787945098	4.34041982022055	0.000999023106564092	0.0465477889493487	-0.734787312478118
ENSG00000137642	ENSG00000137642	chr11	121452203	121633693	0.435575317784353	0.462726362944239	0.4325555657661298	181491	19621	4	protein_coding	43.56	SORL1	4.22365498755502	1.15093878109803	4.3361643413102	0.00100645958407212	0.0465477889493487	-0.498196319410199
ENSG00000119938	ENSG00000119938	chr10	91628442	91633054	0.404075438976805	0.418693120863383	.	4613	2522	3	protein_coding	40.41	PPP1R3C	-0.903056913314106	6.69733299077626	-4.33498553652256	0.00100852972362677	0.0465477889493487	-1.00043974625441
ENSG00000084092	ENSG00000084092	chr4	56963370	56978823	0.456645528665718	0.541935150641856	0.41944027311073423	15454	3408	7	protein_coding	45.66	NOA1	0.465974190435221	4.51909219259796	4.33492593573066	0.0010086345082085	0.0465477889493487	-0.952995328065112
ENSG00000166147	ENSG00000166147	chr15	48408306	48645849	0.389191055130839	0.448830524132082	0.38587876542289573	237544	15989	4	protein_coding	38.92	FBN1	-1.39173762555723	9.7706732378068	-4.33468077478487	0.00100906564657183	0.0465477889493487	-0.803359015576482
ENSG00000184378	ENSG00000184378	chr3	169766921	169769895	0.494117647058824	0.490234811965694	.	2975	2003	5	protein_coding	49.41	ACTRT3	-1.01972147849518	1.35558170666535	-4.33394603059139	0.00101035891147353	0.0465477889493487	-0.508817877755756
ENSG00000108465	ENSG00000108465	chr17	47967810	47981774	0.515145005370569	0.538610137085061	0.5021806287841497	13965	6813	7	protein_coding	51.51	CDK5RAP3	0.751768048819243	1.90748488367958	4.33313643786415	0.00101178591867378	0.0465477889493487	-0.582803218839915
ENSG00000105889	ENSG00000105889	chr7	22419444	22632925	0.41497175405889	0.448248568297639	0.4137811792072913	213482	2308	4	protein_coding	41.5	STEAP1B	-1.15797793868283	2.03993508792391	-4.32346198865497	0.00102900148287072	0.046882115246905	-0.586026113753376
ENSG00000078098	ENSG00000078098	chr2	162170684	162245151	0.367030133748724	0.382552635959709	0.3649238927789208	74468	6974	1	protein_coding	36.7	FAP	-0.890827786603599	7.2906293077896	-4.32334825917502	0.00102920566559688	0.046882115246905	-0.984743492336944
ENSG00000079739	ENSG00000079739	chr1	63593276	63660245	0.424160071673884	0.510999650069032	0.42050320615215947	66970	4076	6	protein_coding	42.42	PGM1	-0.623559292822035	6.2032878603832	-4.32327163265365	0.00102934325977776	0.046882115246905	-1.04829003005273
ENSG00000079819	ENSG00000079819	chr6	130839347	131063322	0.38598331964139	0.417752290723991	0.38549214754428623	223976	10214	3	protein_coding	38.6	EPB41L2	-0.596998607255681	7.46210604903209	-4.32267939647365	0.00103040735254459	0.046882115246905	-1.0009504688615
ENSG00000275023	ENSG00000275023	chr17	38705542	38729803	0.562360893578435	0.56652805301233	0.5500147566082879	24262	13295	7	protein_coding	56.24	MLLT6	0.478639364696412	6.75493612030676	4.32103500153893	0.0010333679015251	0.0468876490702983	-1.02335559698252
ENSG00000188766	ENSG00000188766	chr19	38388421	38399587	0.562460822065013	0.579978469309063	0.5353197692760661	11167	5855	7	protein_coding	56.25	SPRED3	-0.522085589646346	3.57421612466158	-4.31475433496634	0.00104475721809787	0.0472745485317928	-0.799938496678414
ENSG00000188290	ENSG00000188290	chr1	998962	1000172	0.74318744838976	0.743269042805294	0.7661278086931836	1211	1520	8	protein_coding	74.32	HES4	0.748715728712153	2.39073160960609	4.31250146924996	0.00104887429726047	0.0473311691080708	-0.783050211443997
ENSG00000104722	ENSG00000104722	chr8	24913012	24919098	0.498275012321341	0.541201245473382	0.47423953348977765	6087	4377	7	protein_coding	49.83	NEFM	-3.36565330037185	4.694829693212	-4.30675023360464	0.00105946129574569	0.0474591429936208	-0.84968951840741
ENSG00000151458	ENSG00000151458	chr4	124664052	124712732	0.35151291058113	0.392043291329847	0.336969375497851	48681	8789	2	protein_coding	35.15	ANKRD50	-0.488058695870315	6.19365792493394	-4.30655759388958	0.00105981782864563	0.0474591429936208	-1.07954947046114
ENSG00000076043	ENSG00000076043	chr11	114439386	114450279	0.39608959060033	0.400547646089081	0.37739518066608096	10894	3800	2	protein_coding	39.61	REXO2	-0.519525459887247	5.52533423222993	-4.30599737719552	0.00106085537326423	0.0474591429936208	-1.07405430577359
ENSG00000172296	ENSG00000172296	chr20	13008979	13169103	0.398850897736144	0.405183195086584	0.39877368218498543	160125	8505	2	protein_coding	39.89	SPTLC3	-1.26577803357296	1.04491640240798	-4.30435010791579	0.00106391230803114	0.0474591429936208	-0.539282410246066
ENSG00000197885	ENSG00000197885	chr3	23891660	23946591	0.429112357096046	0.429759478404326	0.4211542113266864	54932	3466	3	protein_coding	42.91	NKIRAS1	-0.373012676369809	3.72228396636606	-4.30318614371654	0.00106607786695527	0.0474591429936208	-0.878211831040075
ENSG00000176438	ENSG00000176438	chr14	95407266	95475836	0.505738577532776	0.513715623118281	0.49705198937904715	68571	18148	6	protein_coding	50.57	SYNE3	0.791629070450007	4.42326197762443	4.29675664228976	0.0010781228387532	0.0477593882816517	-1.01733938225434
ENSG00000186594	ENSG00000186594	chr17	1711493	1717174	0.569517775431186	0.514029464990452	0.6083768159068863	5682	4103	6	lincRNA	56.95	MIR22HG	-0.549098265189983	5.42945783728919	-4.29597956726439	0.00107958815883844	0.0477593882816517	-1.09148312069671
ENSG00000107263	ENSG00000107263	chr9	131576770	131740074	0.484933100639907	0.584724484399012	0.5105115218246088	163305	6973	8	protein_coding	48.49	RAPGEF1	0.428001174519678	6.85470628343159	4.29354586389323	0.00108419077328657	0.0477593882816517	-1.07652639883928
ENSG00000108639	ENSG00000108639	chr17	78168558	78173527	0.621327967806841	0.600092160932445	0.6362979638294534	4970	4315	8	protein_coding	62.13	SYNGR2	0.716704371540874	6.1837870286687	4.29344122976987	0.00108438911392706	0.0477593882816517	-1.10598162940932
ENSG00000149212	ENSG00000149212	chr11	95165513	95232541	0.35266824807173	0.379661212340466	0.34277495279709813	67029	10559	1	protein_coding	35.27	SESN3	-1.25756406156384	4.06598049766279	-4.28770535415063	0.00109531974872235	0.0480174875906264	-0.907632767345256
ENSG00000123131	ENSG00000123131	chrX	23664262	23686399	0.406495618393712	0.484860947529412	0.40353987741415387	22138	1894	5	protein_coding	40.65	PRDX4	-0.398364359606606	6.16072969355498	-4.28731697924017	0.00109606398774922	0.0480174875906264	-1.11597619075992
ENSG00000174233	ENSG00000174233	chr12	48766194	48789037	0.54355629486955	0.565112760253336	0.5369993248971997	22844	9313	7	protein_coding	54.36	ADCY6	-0.724413414133093	6.90066764028021	-4.28528408856097	0.00109996818250448	0.0480495943656644	-1.07796327157599
ENSG00000172380	ENSG00000172380	chr1	67701466	67833467	0.415455826426872	0.375457267016058	0.4254896271231691	132002	4720	1	protein_coding	41.55	GNG12	-0.598930076827599	8.06314644964718	-4.28334981351205	0.00110369640689098	0.0480495943656644	-1.03511156296988
ENSG00000076924	ENSG00000076924	chr19	7619525	7629565	0.60820635394881	0.609967887568521	0.6133349672852958	10041	5646	8	protein_coding	60.82	XAB2	0.339762468049224	5.29043395498118	4.28165270265239	0.0011069783263616	0.0480495943656644	-1.11274030777679
ENSG00000237512	ENSG00000237512	chr10	71217224	71218228	0.612935323383085	0.611090509646141	.	1005	704	8	antisense	61.29	UNC5B-AS1	1.76750540855705	-1.391935628434	4.28060332054761	0.00110901272410136	0.0480495943656644	-0.579432466644351
ENSG00000143494	ENSG00000143494	chr1	212950520	212992037	0.482272749169035	0.46947857165682	0.4981671625046899	41518	9447	5	protein_coding	48.23	VASH2	2.17468922959885	-1.09487957617666	4.27872602292887	0.00111266187095904	0.0480495943656644	-0.618850443609196
ENSG00000103024	ENSG00000103024	chr16	1770286	1771730	0.692041522491349	0.691586633048321	0.7432011218069163	1445	1628	8	protein_coding	69.2	NME3	0.374974372437605	4.11082400356244	4.27790971725911	0.00111425252131566	0.0480495943656644	-0.99830053132497
ENSG00000135912	ENSG00000135912	chr2	218710845	218755416	0.449587184779682	0.511431809297764	0.44200416381909763	44572	8525	6	protein_coding	44.96	TTLL4	0.695935983282835	4.20715826400654	4.27325046131061	0.00112337688638393	0.0482482007572683	-1.01451187670818
ENSG00000170961	ENSG00000170961	chr8	121612116	121641390	0.390879590093937	0.368940494522519	0.37419875049145385	29275	4186	1	protein_coding	39.09	HAS2	-2.37200718260118	6.08478599467861	-4.27257772301761	0.00112470073211118	0.0482482007572683	-1.07496140940062
ENSG00000130477	ENSG00000130477	chr19	17601328	17688365	0.521680185666031	0.556155462798434	0.5152287494675872	87038	11143	7	protein_coding	52.17	UNC13A	-2.65837247330078	3.25403826183295	-4.2710937984503	0.0011276266036287	0.0482483963355742	-0.850633024269637
ENSG00000174943	ENSG00000174943	chr16	29905012	29927035	0.48719578641482	0.558122971608928	0.4725601033861529	22024	4852	7	protein_coding	48.72	KCTD13	0.567280845776239	3.76167710028923	4.26521388377111	0.00113929809134467	0.0485084952236376	-1.02442936287793
ENSG00000128052	ENSG00000128052	chr4	55078477	55125589	0.40687283764566	0.465249487751301	0.3958923623938143	47113	6229	4	protein_coding	40.69	KDR	-4.91335642175811	-2.51430729783712	-4.26384495095912	0.00114203336115373	0.0485084952236376	-1.02744184764189
ENSG00000108176	ENSG00000108176	chr10	67796665	67838166	0.396342344947231	0.388371266371416	0.40883294409676907	41502	2114	2	protein_coding	39.63	DNAJC12	-1.05715257322616	0.505875602170576	-4.26360344197476	0.00114251662884446	0.0485084952236376	-0.600902800912361
ENSG00000108474	ENSG00000108474	chr17	16217191	16351797	0.447807320570253	0.466734346961172	0.44721561612610555	134607	6480	4	protein_coding	44.78	PIGL	0.470500146372512	3.088285678434	4.26162871167426	0.00114647611225647	0.0485517935128917	-0.90677165674894
ENSG00000139433	ENSG00000139433	chr12	109850943	109880488	0.490590942936438	0.500602161734041	0.535317036555918	29546	2690	5	protein_coding	49.06	GLTP	-0.328242856136694	5.89697103930865	-4.25569801279147	0.00115845354606882	0.0489335518334338	-1.17414333139583
ENSG00000015133	ENSG00000015133	chr14	91271323	91417844	0.51253054148865	0.563031818478022	0.5078149966203921	146522	12391	7	protein_coding	51.25	CCDC88C	3.36046553966721	0.976288785759662	4.2541662722373	0.00116156807070524	0.0489399445300199	-0.61700996668433
ENSG00000177383	ENSG00000177383	chr3	184710367	184712002	0.528728606356968	0.528728606356968	.	1636	1635	6	protein_coding	52.87	MAGEF1	-0.463224883249352	4.85765615711231	-4.25202483605446	0.00116593689343563	0.0489467546375914	-1.13907505486249
ENSG00000002834	ENSG00000002834	chr17	38869859	38921770	0.536850824472184	0.560446519701704	0.5338067656028044	51912	8506	7	protein_coding	53.69	LASP1	-0.641150306867477	9.47615901916268	-4.25118403915199	0.0011676568979905	0.0489467546375914	-0.977357855501354
ENSG00000102897	ENSG00000102897	chr16	20899868	20925006	0.443613508890568	0.47662564734411	0.4443804670290857	25139	3583	5	protein_coding	44.36	LYRM1	0.491111909823633	3.81175451805301	4.24827098786033	0.00117363649398158	0.0490478319199225	-1.00920700432942
ENSG00000180660	ENSG00000180660	chr13	35474182	35477209	0.462351387054161	0.462351387054161	.	3028	3027	4	protein_coding	46.24	MAB21L1	-3.27880621832382	-3.08205957199834	-4.24712013639147	0.00117600759507685	0.0490478319199225	-1.05961157502201
ENSG00000162654	ENSG00000162654	chr1	89181148	89198932	0.388529659825696	0.417361114092744	0.36886901666571575	17785	6116	3	protein_coding	38.85	GBP4	2.80085538763703	1.46356935637479	4.24409883102103	0.00118225610427383	0.0491842363178501	-0.821633304532698
ENSG00000215302	ENSG00000215302	chr15	30470779	30507623	0.402931198262994	0.476346783441561	0.3840382157209162	36845	2323	5	transcribed_unprocessed_pseudogene	40.29	CTD-3092A11.1	0.675827415699535	0.353613627841973	4.2396370152713	0.00119154694150554	0.0494462042359434	-0.66494689272984
ENSG00000050426	ENSG00000050426	chr12	51047962	51060424	0.45342212950333	0.467149685325963	0.4422070309292318	12463	6584	4	protein_coding	45.34	LETMD1	0.546866770208885	4.83623718289275	4.23675079417234	0.00119759728382497	0.0494669392529131	-1.15497166713954
ENSG00000121060	ENSG00000121060	chr17	56887909	56914038	0.491810179869881	0.51487528994167	0.4838260030257505	26130	6659	6	protein_coding	49.18	TRIM25	0.598462510381062	6.36524334034804	4.23654172272682	0.00119803679469395	0.0494669392529131	-1.20579005684436
ENSG00000161281	ENSG00000161281	chr19	36150922	36152869	0.631416837782341	0.632243123564347	0.6422827937719585	1948	1088	8	protein_coding	63.14	COX7A1	-0.617280376238502	4.68375003862341	-4.23390494089725	0.00120359424948711	0.0495587698936312	-1.16566958052682
ENSG00000096433	ENSG00000096433	chr6	33620365	33696574	0.551305602939247	0.590827821088499	0.5448529240708465	76210	9811	8	protein_coding	55.13	ITPR3	1.06152385410443	6.24587316344549	4.23264362610024	0.00120626213957615	0.0495587698936312	-1.2076477500528
ENSG00000185880	ENSG00000185880	chr15	44728988	44767829	0.399155553267082	0.436804719933819	0.3979201680902493	38842	9869	3	protein_coding	39.92	TRIM69	1.06660625997889	4.1234122114868	4.2310640677714	0.00120961183097029	0.0495730744424451	-1.01529527582793
ENSG00000116260	ENSG00000116260	chr1	180154834	180204030	0.518690164034392	0.547485641130801	0.5123118630578547	49197	9299	7	protein_coding	51.87	QSOX1	-0.590702667706509	10.0972077610636	-4.22543255306783	0.00122163312415265	0.0499418135606566	-0.979086765518187
