# Supplementary material for: Cancer-Associated Fibroblasts Are Key Determinants of Cancer Cell Invasion in the Earliest Stage of Colorectal Cancer
Source: Cell Mol Gastroenterol Hepatol. 2023 Apr 20;16(1):107–31. doi: 10.1016/j.jcmgh.2023.04.004 (PMC10230010; doi:10.1016/j.jcmgh.2023.04.004)
Supplement: Supplementary Table 2 [file mmc2.xlsx]

## Sheet: DAVID table update 2021 GSEA
Column1	Column2	Column3	Column4	Column5	Column6	Column7	Column8	Column9	Column10	Column11	Column12	Column13
Annotation Cluster 1	Enrichment Score: 6.7420540567586364
Category	Term	Count	%	PValue	Genes	List Total	Pop Hits	Pop Total	Fold Enrichment	Bonferroni	Benjamini	FDR
GOTERM_BP_FAT	GO:0030198~extracellular matrix organization	35	8.974358974358974	6.157633883615823E-13	ENSG00000104884, ENSG00000105974, ENSG00000108821, ENSG00000130635, ENSG00000112769, ENSG00000115318, ENSG00000182718, ENSG00000128052, ENSG00000120708, ENSG00000115414, ENSG00000135862, ENSG00000139304, ENSG00000138131, ENSG00000116260, ENSG00000156140, ENSG00000160255, ENSG00000149257, ENSG00000178031, ENSG00000102265, ENSG00000050767, ENSG00000105664, ENSG00000146197, ENSG00000133110, ENSG0000…	354	426	19277	4.473986101164425	3.304621243316319E-9	1.785859736475408E-9	1.7346069598415628E-9
GOTERM_BP_FAT	GO:0043062~extracellular structure organization	35	8.974358974358974	6.656204757642221E-13	ENSG00000104884, ENSG00000105974, ENSG00000108821, ENSG00000130635, ENSG00000112769, ENSG00000115318, ENSG00000182718, ENSG00000128052, ENSG00000120708, ENSG00000115414, ENSG00000135862, ENSG00000139304, ENSG00000138131, ENSG00000116260, ENSG00000156140, ENSG00000160255, ENSG00000149257, ENSG00000178031, ENSG00000102265, ENSG00000050767, ENSG00000105664, ENSG00000146197, ENSG00000133110, ENSG0000…	354	427	19277	4.4635083819579515	3.5721609004113475E-9	1.785859736475408E-9	1.7346069598415628E-9
GOTERM_CC_FAT	GO:0031012~extracellular matrix	26	6.666666666666667	1.279749693221738E-8	ENSG00000108821, ENSG00000130635, ENSG00000112769, ENSG00000182718, ENSG00000120708, ENSG00000115414, ENSG00000135862, ENSG00000189056, ENSG00000156140, ENSG00000178031, ENSG00000087085, ENSG00000102265, ENSG00000050767, ENSG00000105664, ENSG00000255690, ENSG00000164619, ENSG00000133110, ENSG00000173376, ENSG00000166147, ENSG00000144339, ENSG00000168542, ENSG00000166482, ENSG00000113083, ENSG0000…	333	342	17223	3.9319846161951424	7.524899943156527E-6	7.524928196143819E-6	7.243383263635037E-6
GOTERM_CC_FAT	GO:0044420~extracellular matrix component	15	3.8461538461538463	2.389984358511747E-7	ENSG00000108821, ENSG00000130635, ENSG00000112769, ENSG00000182718, ENSG00000120708, ENSG00000115414, ENSG00000135862, ENSG00000144339, ENSG00000166147, ENSG00000168542, ENSG00000166482, ENSG00000091986, ENSG00000087085, ENSG00000102265, ENSG00000129038	333	131	17223	5.922219929853518	1.405212230233266E-4	7.026554014024536E-5	6.763655734588245E-5
REACTOME_PATHWAY	R-HSA-1474244~Extracellular matrix organization	23	5.897435897435897	8.290325302996451E-7	ENSG00000050767, ENSG00000105664, ENSG00000134569, ENSG00000108821, ENSG00000130635, ENSG00000146197, ENSG00000112769, ENSG00000115318, ENSG00000128052, ENSG00000115414, ENSG00000138685, ENSG00000135862, ENSG00000138131, ENSG00000166147, ENSG00000168542, ENSG00000166482, ENSG00000113083, ENSG00000115380, ENSG00000156140, ENSG00000160255, ENSG00000149257, ENSG00000102265, ENSG00000129038	234	301	10538	3.4411505806854645	6.621779296404062E-4	6.623969917094164E-4	6.524486013458207E-4
GOTERM_BP_FAT	GO:0030199~collagen fibril organization	13	3.3333333333333335	8.303963992301959E-7	ENSG00000050767, ENSG00000105664, ENSG00000108821, ENSG00000130635, ENSG00000182718, ENSG00000115318, ENSG00000139304, ENSG00000138131, ENSG00000168542, ENSG00000113083, ENSG00000156140, ENSG00000149257, ENSG00000129038	354	110	19277	6.435567539804828	0.004446822799482719	3.182790770192308E-4	3.0914471662769866E-4
GOTERM_CC_FAT	GO:0005578~proteinaceous extracellular matrix	14	3.5897435897435894	8.843577120183176E-7	ENSG00000108821, ENSG00000130635, ENSG00000112769, ENSG00000182718, ENSG00000120708, ENSG00000115414, ENSG00000135862, ENSG00000144339, ENSG00000166147, ENSG00000168542, ENSG00000091986, ENSG00000087085, ENSG00000102265, ENSG00000129038	333	125	17223	5.792720720720721	5.198673867243819E-4	1.7333411155559024E-4	1.668488216674559E-4
GOTERM_CC_FAT	GO:0005604~basement membrane	12	3.076923076923077	3.5558467736581735E-6	ENSG00000144339, ENSG00000166147, ENSG00000130635, ENSG00000112769, ENSG00000182718, ENSG00000120708, ENSG00000091986, ENSG00000115414, ENSG00000087085, ENSG00000129038, ENSG00000102265, ENSG00000135862	333	100	17223	6.206486486486487	0.0020886573335483494	4.181675805822012E-4	4.0252185477810526E-4
GOTERM_MF_FAT	GO:0005201~extracellular matrix structural constituent	13	3.3333333333333335	1.1034930950617652E-4	ENSG00000050767, ENSG00000105664, ENSG00000108821, ENSG00000130635, ENSG00000112769, ENSG00000133110, ENSG00000120708, ENSG00000115414, ENSG00000135862, ENSG00000166147, ENSG00000168542, ENSG00000166482, ENSG00000115380	322	170	16739	3.9752831567409572	0.09404720921946175	0.032920877336009326	0.032332347685309716
GOTERM_MF_FAT	GO:0005198~structural molecule activity	21	5.384615384615385	0.12679471383685353	ENSG00000050767, ENSG00000079819, ENSG00000105664, ENSG00000108821, ENSG00000172164, ENSG00000104722, ENSG00000130635, ENSG00000112769, ENSG00000131737, ENSG00000144063, ENSG00000133110, ENSG00000120708, ENSG00000138834, ENSG00000115414, ENSG00000004776, ENSG00000135862, ENSG00000166147, ENSG00000161681, ENSG00000168542, ENSG00000166482, ENSG00000115380	322	790	16739	1.3818657127132634	1.0	1.0	0.9832214765100671
Annotation Cluster 2	Enrichment Score: 4.3084929680193165
Category	Term	Count	%	PValue	Genes	List Total	Pop Hits	Pop Total	Fold Enrichment	Bonferroni	Benjamini	FDR
GOTERM_BP_FAT	GO:0045596~negative regulation of cell differentiation	34	8.717948717948717	1.219026675843031E-5	ENSG00000071575, ENSG00000105974, ENSG00000183508, ENSG00000174233, ENSG00000176697, ENSG00000130635, ENSG00000115318, ENSG00000196189, ENSG00000137642, ENSG00000175745, ENSG00000164530, ENSG00000165323, ENSG00000018408, ENSG00000117152, ENSG00000146122, ENSG00000169926, ENSG00000188766, ENSG00000166710, ENSG00000143772, ENSG00000146425, ENSG00000134569, ENSG00000136603, ENSG00000171150, ENSG0000…	354	799	19277	2.317225628080298	0.06333123065348578	0.001817026984048251	0.001764879731803855
GOTERM_BP_FAT	GO:0051241~negative regulation of multicellular organismal process	47	12.051282051282051	7.079658755291327E-5	ENSG00000071575, ENSG00000089041, ENSG00000213463, ENSG00000174233, ENSG00000130635, ENSG00000115318, ENSG00000121060, ENSG00000182718, ENSG00000196189, ENSG00000137700, ENSG00000115414, ENSG00000138795, ENSG00000137642, ENSG00000175745, ENSG00000164530, ENSG00000165323, ENSG00000117152, ENSG00000089127, ENSG00000100644, ENSG00000146122, ENSG00000169926, ENSG00000188766, ENSG00000082196, ENSG0000…	354	1392	19277	1.8386319728553804	0.3161240491095171	0.005935851387639572	0.005765497098840375
GOTERM_BP_FAT	GO:0051093~negative regulation of developmental process	40	10.256410256410255	7.442286058991537E-5	ENSG00000071575, ENSG00000213463, ENSG00000105974, ENSG00000183508, ENSG00000174233, ENSG00000176697, ENSG00000130635, ENSG00000115318, ENSG00000182718, ENSG00000196189, ENSG00000138795, ENSG00000137642, ENSG00000175745, ENSG00000164530, ENSG00000165323, ENSG00000018408, ENSG00000117152, ENSG00000100644, ENSG00000146122, ENSG00000169926, ENSG00000188766, ENSG00000166710, ENSG00000143772, ENSG0000…	354	1110	19277	1.9623352165725045	0.32930605030061244	0.005960493580977401	0.005789432080516999
GOTERM_BP_FAT	GO:0010721~negative regulation of cell development	19	4.871794871794872	9.084399709253519E-5	ENSG00000134569, ENSG00000174233, ENSG00000075223, ENSG00000171791, ENSG00000196189, ENSG00000133110, ENSG00000099250, ENSG00000137642, ENSG00000175745, ENSG00000164530, ENSG00000165323, ENSG00000166147, ENSG00000137672, ENSG00000168542, ENSG00000117152, ENSG00000146122, ENSG00000163975, ENSG00000166710, ENSG00000146425	354	351	19277	2.9476958488257923	0.38589040892841864	0.006865758991528787	0.006668717082342161
Annotation Cluster 3	Enrichment Score: 4.199844413620581
Category	Term	Count	%	PValue	Genes	List Total	Pop Hits	Pop Total	Fold Enrichment	Bonferroni	Benjamini	FDR
GOTERM_BP_FAT	GO:0010033~response to organic substance	102	26.153846153846157	2.115916685217732E-6	ENSG00000180530, ENSG00000182718, ENSG00000153956, ENSG00000157077, ENSG00000138795, ENSG00000174804, ENSG00000134470, ENSG00000119927, ENSG00000156140, ENSG00000160255, ENSG00000149212, ENSG00000185436, ENSG00000126456, ENSG00000108465, ENSG00000131016, ENSG00000135218, ENSG00000165949, ENSG00000171150, ENSG00000171791, ENSG00000170581, ENSG00000164619, ENSG00000105989, ENSG00000181195, ENSG0000…	354	3572	19277	1.5549803556854633	0.011291899334873623	6.259535843773987E-4	6.079892064433474E-4
GOTERM_BP_FAT	GO:0009719~response to endogenous stimulus	62	15.897435897435896	5.245395926110227E-6	ENSG00000108821, ENSG00000182718, ENSG00000103811, ENSG00000153956, ENSG00000157077, ENSG00000138795, ENSG00000025039, ENSG00000166278, ENSG00000119927, ENSG00000160255, ENSG00000149212, ENSG00000013573, ENSG00000166710, ENSG00000018625, ENSG00000105664, ENSG00000135218, ENSG00000171150, ENSG00000171791, ENSG00000164619, ENSG00000170581, ENSG00000105989, ENSG00000133110, ENSG00000181195, ENSG0000…	354	1863	19277	1.8122371122453003	0.02775953560956046	0.0011097207428405695	0.001077872626106047
GOTERM_BP_FAT	GO:0071310~cellular response to organic substance	84	21.53846153846154	1.2075735256334077E-5	ENSG00000180530, ENSG00000108821, ENSG00000182718, ENSG00000103811, ENSG00000153956, ENSG00000157077, ENSG00000138795, ENSG00000025039, ENSG00000204592, ENSG00000158008, ENSG00000174804, ENSG00000137265, ENSG00000134470, ENSG00000119927, ENSG00000156140, ENSG00000160255, ENSG00000149212, ENSG00000013573, ENSG00000166710, ENSG00000185436, ENSG00000126456, ENSG00000018625, ENSG00000108465, ENSG0000…	354	2881	19277	1.5877137764076739	0.06275528520780949	0.001817026984048251	0.001764879731803855
GOTERM_BP_FAT	GO:0034097~response to cytokine	45	11.538461538461538	4.7826984058601565E-5	ENSG00000105974, ENSG00000108821, ENSG00000121060, ENSG00000104921, ENSG00000182718, ENSG00000115414, ENSG00000138795, ENSG00000155876, ENSG00000204592, ENSG00000174804, ENSG00000137265, ENSG00000134470, ENSG00000089127, ENSG00000100644, ENSG00000160255, ENSG00000184489, ENSG00000185436, ENSG00000166710, ENSG00000126456, ENSG00000102265, ENSG00000162654, ENSG00000142224, ENSG00000131016, ENSG0000…	354	1288	19277	1.9025357932413938	0.2263947604573433	0.004570539548187609	0.004439368640543015
GOTERM_BP_FAT	GO:0071345~cellular response to cytokine stimulus	42	10.76923076923077	7.06389943914674E-5	ENSG00000105974, ENSG00000108821, ENSG00000121060, ENSG00000104921, ENSG00000182718, ENSG00000115414, ENSG00000138795, ENSG00000155876, ENSG00000204592, ENSG00000174804, ENSG00000137265, ENSG00000134470, ENSG00000089127, ENSG00000100644, ENSG00000160255, ENSG00000184489, ENSG00000185436, ENSG00000166710, ENSG00000126456, ENSG00000102265, ENSG00000162654, ENSG00000142224, ENSG00000131016, ENSG0000…	354	1187	19277	1.926791655362472	0.3155453394944311	0.005935851387639572	0.005765497098840375
GOTERM_BP_FAT	GO:0070887~cellular response to chemical stimulus	93	23.846153846153847	8.84737026306746E-5	ENSG00000180530, ENSG00000108821, ENSG00000182718, ENSG00000244405, ENSG00000103811, ENSG00000153956, ENSG00000157077, ENSG00000151414, ENSG00000137700, ENSG00000135766, ENSG00000138795, ENSG00000025039, ENSG00000204592, ENSG00000158008, ENSG00000174804, ENSG00000137265, ENSG00000134470, ENSG00000119927, ENSG00000156140, ENSG00000160255, ENSG00000149212, ENSG00000013573, ENSG00000087085, ENSG0000…	354	3466	19277	1.4611357790448622	0.3780274808263113	0.006864788771432801	0.006667774706803533
GOTERM_BP_FAT	GO:0071495~cellular response to endogenous stimulus	47	12.051282051282051	2.1177558747513357E-4	ENSG00000089041, ENSG00000105974, ENSG00000108821, ENSG00000174233, ENSG00000176697, ENSG00000094631, ENSG00000128052, ENSG00000103811, ENSG00000153956, ENSG00000157077, ENSG00000166292, ENSG00000175567, ENSG00000138795, ENSG00000004799, ENSG00000025039, ENSG00000155876, ENSG00000137642, ENSG00000119927, ENSG00000160255, ENSG00000149212, ENSG00000188766, ENSG00000013573, ENSG00000166710, ENSG0000…	354	1459	19277	1.754198564917539	0.6791302325314568	0.013465682920150495	0.013079228360011998
GOTERM_BP_FAT	GO:1901700~response to oxygen-containing compound	53	13.58974358974359	6.881149708084086E-4	ENSG00000180530, ENSG00000108821, ENSG00000103811, ENSG00000153956, ENSG00000137700, ENSG00000135766, ENSG00000025039, ENSG00000166278, ENSG00000174804, ENSG00000119927, ENSG00000121361, ENSG00000149212, ENSG00000013573, ENSG00000087085, ENSG00000166710, ENSG00000126456, ENSG00000018625, ENSG00000131016, ENSG00000135218, ENSG00000171791, ENSG00000170581, ENSG00000197442, ENSG00000105989, ENSG0000…	354	1805	19277	1.5989498724509759	0.9751372424210696	0.034189119753314075	0.033207918776420604
GOTERM_BP_FAT	GO:0010243~response to organonitrogen compound	32	8.205128205128204	0.002723586973397683	ENSG00000069431, ENSG00000089041, ENSG00000105974, ENSG00000108821, ENSG00000174233, ENSG00000153956, ENSG00000175567, ENSG00000004799, ENSG00000025039, ENSG00000134333, ENSG00000155876, ENSG00000137642, ENSG00000117152, ENSG00000149212, ENSG00000013573, ENSG00000166710, ENSG00000129467, ENSG00000018625, ENSG00000102265, ENSG00000090020, ENSG00000135218, ENSG00000171791, ENSG00000170581, ENSG0000…	354	993	19277	1.7548375350618168	0.99999956041446	0.0869926648764998	0.08449604348421859
Annotation Cluster 4	Enrichment Score: 4.156874051485035
Category	Term	Count	%	PValue	Genes	List Total	Pop Hits	Pop Total	Fold Enrichment	Bonferroni	Benjamini	FDR
GOTERM_BP_FAT	GO:0051240~positive regulation of multicellular organismal process	72	18.461538461538463	4.194686584067646E-9	ENSG00000130477, ENSG00000108821, ENSG00000182718, ENSG00000244405, ENSG00000103811, ENSG00000138834, ENSG00000138795, ENSG00000004776, ENSG00000204592, ENSG00000137265, ENSG00000134470, ENSG00000166396, ENSG00000119927, ENSG00000160255, ENSG00000082196, ENSG00000166710, ENSG00000126456, ENSG00000146425, ENSG00000018625, ENSG00000141576, ENSG00000131016, ENSG00000135218, ENSG00000171150, ENSG0000…	354	1904	19277	2.059215211508332	2.2512629605953016E-5	5.627172052526747E-6	5.465676619040143E-6
GOTERM_BP_FAT	GO:0045595~regulation of cell differentiation	74	18.974358974358974	8.497851526611926E-9	ENSG00000071575, ENSG00000130477, ENSG00000108821, ENSG00000130635, ENSG00000115318, ENSG00000152580, ENSG00000244405, ENSG00000138834, ENSG00000138795, ENSG00000116641, ENSG00000175745, ENSG00000164530, ENSG00000137265, ENSG00000134470, ENSG00000102802, ENSG00000166710, ENSG00000146425, ENSG00000141576, ENSG00000108465, ENSG00000135218, ENSG00000134569, ENSG00000171150, ENSG00000075223, ENSG0000…	354	2016	19277	1.9988369877141061	4.560692934674204E-5	9.119894258359919E-6	8.858160431340273E-6
GOTERM_BP_FAT	GO:0000902~cell morphogenesis	48	12.307692307692308	1.966540012256776E-8	ENSG00000089041, ENSG00000130477, ENSG00000176697, ENSG00000094631, ENSG00000128052, ENSG00000196189, ENSG00000115414, ENSG00000138795, ENSG00000040731, ENSG00000116641, ENSG00000135862, ENSG00000176438, ENSG00000139304, ENSG00000189056, ENSG00000174804, ENSG00000145934, ENSG00000165323, ENSG00000099260, ENSG00000161681, ENSG00000087589, ENSG00000160255, ENSG00000015133, ENSG00000178031, ENSG0000…	354	1064	19277	2.456607620746782	1.0553863370654781E-4	1.5074933865385516E-5	1.4642295062689024E-5
GOTERM_BP_FAT	GO:0032989~cellular component morphogenesis	50	12.82051282051282	4.7826907030006316E-8	ENSG00000130477, ENSG00000118194, ENSG00000138795, ENSG00000176438, ENSG00000116641, ENSG00000174804, ENSG00000145934, ENSG00000099260, ENSG00000160255, ENSG00000146425, ENSG00000141576, ENSG00000132821, ENSG00000134569, ENSG00000075223, ENSG00000171791, ENSG00000133110, ENSG00000099250, ENSG00000240771, ENSG00000137672, ENSG00000163171, ENSG00000163975, ENSG00000145242, ENSG00000164741, ENSG0000…	354	1168	19277	2.3311131104403686	2.566540746620216E-4	2.566391831230139E-5	2.4927383944039295E-5
GOTERM_BP_FAT	GO:0007399~nervous system development	83	21.28205128205128	1.4574965716515233E-7	ENSG00000130477, ENSG00000115318, ENSG00000152580, ENSG00000244405, ENSG00000138834, ENSG00000171189, ENSG00000138795, ENSG00000116641, ENSG00000175745, ENSG00000174804, ENSG00000145934, ENSG00000253368, ENSG00000185477, ENSG00000087085, ENSG00000166710, ENSG00000184226, ENSG00000146425, ENSG00000018625, ENSG00000141576, ENSG00000108465, ENSG00000132821, ENSG00000002745, ENSG00000134569, ENSG0000…	354	2541	19277	1.7787282910549476	7.819325980242819E-4	7.109933275892795E-5	6.905883755861581E-5
GOTERM_BP_FAT	GO:0051094~positive regulation of developmental process	58	14.871794871794872	1.7190594613293808E-7	ENSG00000130477, ENSG00000108821, ENSG00000244405, ENSG00000103811, ENSG00000138834, ENSG00000138795, ENSG00000004776, ENSG00000134470, ENSG00000102802, ENSG00000166396, ENSG00000119927, ENSG00000160255, ENSG00000166710, ENSG00000146425, ENSG00000141576, ENSG00000135218, ENSG00000171150, ENSG00000075223, ENSG00000171791, ENSG00000164619, ENSG00000197442, ENSG00000105989, ENSG00000173376, ENSG0000…	354	1523	19277	2.0737876106851254	9.221938099439608E-4	7.687060891244548E-5	7.466448260373944E-5
GOTERM_BP_FAT	GO:0060284~regulation of cell development	43	11.025641025641026	5.98865897477868E-7	ENSG00000130477, ENSG00000174233, ENSG00000176697, ENSG00000152580, ENSG00000244405, ENSG00000196189, ENSG00000138834, ENSG00000115414, ENSG00000137642, ENSG00000116641, ENSG00000175745, ENSG00000189056, ENSG00000164530, ENSG00000165323, ENSG00000161681, ENSG00000117152, ENSG00000100644, ENSG00000087589, ENSG00000146122, ENSG00000166710, ENSG00000146425, ENSG00000141576, ENSG00000108465, ENSG0000…	354	1009	19277	2.3206704630080686	0.003208954498225225	2.471934158358646E-4	2.4009915828112675E-4
GOTERM_BP_FAT	GO:0022603~regulation of anatomical structure morphogenesis	47	12.051282051282051	2.0071044365651453E-6	ENSG00000130477, ENSG00000213463, ENSG00000176697, ENSG00000130635, ENSG00000128052, ENSG00000196189, ENSG00000103811, ENSG00000166292, ENSG00000115414, ENSG00000135766, ENSG00000004776, ENSG00000176438, ENSG00000189056, ENSG00000174804, ENSG00000099260, ENSG00000100644, ENSG00000087589, ENSG00000160255, ENSG00000143494, ENSG00000141576, ENSG00000137817, ENSG00000135218, ENSG00000134569, ENSG0000…	354	1209	19277	2.1169360680022242	0.010714328589347621	6.259535843773987E-4	6.079892064433474E-4
GOTERM_BP_FAT	GO:0048468~cell development	73	18.71794871794872	3.5070924444169693E-6	ENSG00000130477, ENSG00000182718, ENSG00000152580, ENSG00000244405, ENSG00000118194, ENSG00000138834, ENSG00000138795, ENSG00000116641, ENSG00000175745, ENSG00000174804, ENSG00000164530, ENSG00000145934, ENSG00000185477, ENSG00000149257, ENSG00000087085, ENSG00000166710, ENSG00000146425, ENSG00000141576, ENSG00000108465, ENSG00000105664, ENSG00000132821, ENSG00000134569, ENSG00000070610, ENSG0000…	354	2306	19277	1.7238510689383135	0.018646559288282294	8.258496280752088E-4	8.021483901468482E-4
GOTERM_BP_FAT	GO:0051960~regulation of nervous system development	40	10.256410256410255	3.5397952750148717E-6	ENSG00000130477, ENSG00000174233, ENSG00000176697, ENSG00000152580, ENSG00000244405, ENSG00000196189, ENSG00000138834, ENSG00000115414, ENSG00000137642, ENSG00000116641, ENSG00000117114, ENSG00000175745, ENSG00000189056, ENSG00000165323, ENSG00000161681, ENSG00000100644, ENSG00000146122, ENSG00000166710, ENSG00000146425, ENSG00000141576, ENSG00000108465, ENSG00000137817, ENSG00000134569, ENSG0000…	354	969	19277	2.2478762542781014	0.018818788100593786	8.258496280752088E-4	8.021483901468482E-4
GOTERM_BP_FAT	GO:0022008~neurogenesis	59	15.128205128205128	5.37695477336094E-6	ENSG00000130477, ENSG00000152580, ENSG00000244405, ENSG00000138834, ENSG00000138795, ENSG00000116641, ENSG00000175745, ENSG00000174804, ENSG00000145934, ENSG00000185477, ENSG00000166710, ENSG00000146425, ENSG00000141576, ENSG00000108465, ENSG00000132821, ENSG00000002745, ENSG00000134569, ENSG00000070610, ENSG00000075223, ENSG00000171791, ENSG00000180340, ENSG00000105989, ENSG00000133110, ENSG0000…	354	1739	19277	1.8475177304964536	0.028445772939939773	0.0011097207428405695	0.001077872626106047
GOTERM_BP_FAT	GO:0022604~regulation of cell morphogenesis	26	6.666666666666667	5.999721028639671E-6	ENSG00000130477, ENSG00000176697, ENSG00000128052, ENSG00000196189, ENSG00000115414, ENSG00000176438, ENSG00000189056, ENSG00000099260, ENSG00000087589, ENSG00000160255, ENSG00000141576, ENSG00000137817, ENSG00000134569, ENSG00000136603, ENSG00000075223, ENSG00000181374, ENSG00000198399, ENSG00000133110, ENSG00000170961, ENSG00000099250, ENSG00000170558, ENSG00000137672, ENSG00000163171, ENSG0000…	354	499	19277	2.8373243662466177	0.031687680234501414	0.0011498036799885882	0.00111680521433107
GOTERM_BP_FAT	GO:0048699~generation of neurons	56	14.358974358974358	6.9410785612146136E-6	ENSG00000130477, ENSG00000152580, ENSG00000244405, ENSG00000138834, ENSG00000138795, ENSG00000116641, ENSG00000175745, ENSG00000174804, ENSG00000145934, ENSG00000185477, ENSG00000166710, ENSG00000146425, ENSG00000141576, ENSG00000108465, ENSG00000132821, ENSG00000002745, ENSG00000134569, ENSG00000070610, ENSG00000075223, ENSG00000171791, ENSG00000180340, ENSG00000105989, ENSG00000133110, ENSG0000…	354	1630	19277	1.870839832241517	0.036567545532447454	0.0012654652570440322	0.0012291473946540244
GOTERM_BP_FAT	GO:0045597~positive regulation of cell differentiation	42	10.76923076923077	7.074908257793695E-6	ENSG00000130477, ENSG00000108821, ENSG00000176697, ENSG00000244405, ENSG00000128052, ENSG00000166292, ENSG00000138834, ENSG00000115414, ENSG00000138795, ENSG00000189056, ENSG00000018408, ENSG00000134470, ENSG00000161681, ENSG00000102802, ENSG00000100644, ENSG00000087589, ENSG00000143772, ENSG00000146425, ENSG00000123562, ENSG00000141576, ENSG00000137817, ENSG00000135218, ENSG00000136603, ENSG0000…	354	1075	19277	2.127536460386283	0.037259300749619695	0.0012654652570440322	0.0012291473946540244
GOTERM_BP_FAT	GO:0000904~cell morphogenesis involved in differentiation	34	8.717948717948717	8.774860590842988E-6	ENSG00000176697, ENSG00000094631, ENSG00000196189, ENSG00000115414, ENSG00000138795, ENSG00000116641, ENSG00000135862, ENSG00000139304, ENSG00000189056, ENSG00000174804, ENSG00000145934, ENSG00000165323, ENSG00000161681, ENSG00000087589, ENSG00000015133, ENSG00000178031, ENSG00000160796, ENSG00000137817, ENSG00000134569, ENSG00000136603, ENSG00000132821, ENSG00000075223, ENSG00000171791, ENSG0000…	354	786	19277	2.3555512427940943	0.046003125187117355	0.0015189000622730152	0.0014753088193378598
GOTERM_BP_FAT	GO:0050767~regulation of neurogenesis	35	8.974358974358974	2.2112337122884622E-5	ENSG00000130477, ENSG00000174233, ENSG00000176697, ENSG00000152580, ENSG00000244405, ENSG00000196189, ENSG00000138834, ENSG00000115414, ENSG00000137642, ENSG00000116641, ENSG00000175745, ENSG00000189056, ENSG00000165323, ENSG00000161681, ENSG00000100644, ENSG00000146122, ENSG00000166710, ENSG00000146425, ENSG00000141576, ENSG00000108465, ENSG00000137817, ENSG00000134569, ENSG00000136603, ENSG0000…	354	860	19277	2.2161838129023783	0.1119064793339345	0.002894019536619485	0.002810963441084748
GOTERM_BP_FAT	GO:0031344~regulation of cell projection organization	31	7.948717948717948	3.6428149556390754E-5	ENSG00000089041, ENSG00000130477, ENSG00000105974, ENSG00000174233, ENSG00000176697, ENSG00000196189, ENSG00000115414, ENSG00000175745, ENSG00000189056, ENSG00000145934, ENSG00000165323, ENSG00000161681, ENSG00000146122, ENSG00000166710, ENSG00000146425, ENSG00000141576, ENSG00000137817, ENSG00000134569, ENSG00000136603, ENSG00000075223, ENSG00000198399, ENSG00000173376, ENSG00000099250, ENSG0000…	354	733	19277	2.3029998227237343	0.17758770955629433	0.004072363552491517	0.0039554899059980955
GOTERM_BP_FAT	GO:0031175~neuron projection development	38	9.743589743589745	4.1215230550198796E-5	ENSG00000130477, ENSG00000174233, ENSG00000176697, ENSG00000094631, ENSG00000196189, ENSG00000138834, ENSG00000115414, ENSG00000116641, ENSG00000175745, ENSG00000189056, ENSG00000145934, ENSG00000165323, ENSG00000161681, ENSG00000185477, ENSG00000143494, ENSG00000178031, ENSG00000166710, ENSG00000146425, ENSG00000141576, ENSG00000137817, ENSG00000134569, ENSG00000136603, ENSG00000132821, ENSG0000…	354	1002	19277	2.0651521815126808	0.19844901817321103	0.004336488767301309	0.004212034933875218
GOTERM_BP_FAT	GO:0030182~neuron differentiation	49	12.564102564102564	4.9402030151860107E-5	ENSG00000130477, ENSG00000244405, ENSG00000138834, ENSG00000116641, ENSG00000175745, ENSG00000174804, ENSG00000145934, ENSG00000185477, ENSG00000166710, ENSG00000146425, ENSG00000141576, ENSG00000132821, ENSG00000002745, ENSG00000134569, ENSG00000070610, ENSG00000075223, ENSG00000171791, ENSG00000180340, ENSG00000105989, ENSG00000133110, ENSG00000173376, ENSG00000099250, ENSG00000240771, ENSG0000…	354	1453	19277	1.8363973232859347	0.23290700916661267	0.004570539548187609	0.004439368640543015
GOTERM_BP_FAT	GO:0048666~neuron development	42	10.76923076923077	6.0688326222923294E-5	ENSG00000130477, ENSG00000174233, ENSG00000176697, ENSG00000094631, ENSG00000196189, ENSG00000138834, ENSG00000115414, ENSG00000116641, ENSG00000175745, ENSG00000139304, ENSG00000189056, ENSG00000145934, ENSG00000165323, ENSG00000161681, ENSG00000185477, ENSG00000143494, ENSG00000178031, ENSG00000166710, ENSG00000146425, ENSG00000141576, ENSG00000137817, ENSG00000134569, ENSG00000136603, ENSG0000…	354	1179	19277	1.9398657293598425	0.277995661254667	0.005338582926429613	0.005185369774981577
GOTERM_BP_FAT	GO:0051962~positive regulation of nervous system development	25	6.41025641025641	1.381957656687643E-4	ENSG00000130477, ENSG00000176697, ENSG00000244405, ENSG00000196189, ENSG00000138834, ENSG00000115414, ENSG00000117114, ENSG00000189056, ENSG00000161681, ENSG00000100644, ENSG00000146425, ENSG00000141576, ENSG00000137817, ENSG00000136603, ENSG00000171791, ENSG00000105989, ENSG00000198399, ENSG00000173376, ENSG00000138685, ENSG00000099250, ENSG00000137672, ENSG00000157240, ENSG00000131409, ENSG0000…	354	568	19277	2.396778268480942	0.5237193171745507	0.009461592846222697	0.0091900525371809
GOTERM_BP_FAT	GO:0010975~regulation of neuron projection development	24	6.153846153846154	1.3929665204092306E-4	ENSG00000137817, ENSG00000130477, ENSG00000136603, ENSG00000134569, ENSG00000174233, ENSG00000176697, ENSG00000075223, ENSG00000198399, ENSG00000196189, ENSG00000173376, ENSG00000115414, ENSG00000099250, ENSG00000175745, ENSG00000170558, ENSG00000189056, ENSG00000165323, ENSG00000116132, ENSG00000137672, ENSG00000161681, ENSG00000157240, ENSG00000107263, ENSG00000166710, ENSG00000146425, ENSG0000…	354	533	19277	2.4519986008204278	0.5265254922836253	0.009461592846222697	0.0091900525371809
GOTERM_BP_FAT	GO:0045664~regulation of neuron differentiation	28	7.179487179487179	1.8650281794190308E-4	ENSG00000130477, ENSG00000174233, ENSG00000176697, ENSG00000244405, ENSG00000196189, ENSG00000138834, ENSG00000115414, ENSG00000175745, ENSG00000189056, ENSG00000165323, ENSG00000161681, ENSG00000166710, ENSG00000146425, ENSG00000141576, ENSG00000108465, ENSG00000137817, ENSG00000134569, ENSG00000136603, ENSG00000075223, ENSG00000171791, ENSG00000198399, ENSG00000173376, ENSG00000099250, ENSG0000…	354	690	19277	2.2097600917055598	0.6325080908498837	0.012355236062669776	0.01200065045818764
GOTERM_BP_FAT	GO:0048812~neuron projection morphogenesis	26	6.666666666666667	6.292811274783051E-4	ENSG00000130477, ENSG00000176697, ENSG00000094631, ENSG00000196189, ENSG00000115414, ENSG00000116641, ENSG00000189056, ENSG00000145934, ENSG00000161681, ENSG00000178031, ENSG00000146425, ENSG00000141576, ENSG00000137817, ENSG00000134569, ENSG00000136603, ENSG00000132821, ENSG00000075223, ENSG00000171791, ENSG00000198399, ENSG00000133110, ENSG00000171055, ENSG00000099250, ENSG00000240771, ENSG0000…	354	668	19277	2.1194982915524885	0.9658985341587215	0.03185587292498665	0.03094163430582006
GOTERM_BP_FAT	GO:0030030~cell projection organization	50	12.82051282051282	7.691348365926864E-4	ENSG00000130477, ENSG00000138834, ENSG00000116641, ENSG00000175745, ENSG00000145934, ENSG00000185477, ENSG00000166710, ENSG00000146425, ENSG00000141576, ENSG00000132821, ENSG00000134569, ENSG00000075223, ENSG00000171791, ENSG00000133110, ENSG00000173376, ENSG00000099250, ENSG00000240771, ENSG00000137672, ENSG00000163171, ENSG00000145242, ENSG00000162004, ENSG00000054654, ENSG00000012211, ENSG0000…	354	1680	19277	1.6206786386871135	0.9839096401956694	0.03684979940318174	0.0357922390028668
GOTERM_BP_FAT	GO:0048858~cell projection morphogenesis	26	6.666666666666667	8.519355685645304E-4	ENSG00000130477, ENSG00000176697, ENSG00000094631, ENSG00000196189, ENSG00000115414, ENSG00000116641, ENSG00000189056, ENSG00000145934, ENSG00000161681, ENSG00000178031, ENSG00000146425, ENSG00000141576, ENSG00000137817, ENSG00000134569, ENSG00000136603, ENSG00000132821, ENSG00000075223, ENSG00000171791, ENSG00000198399, ENSG00000133110, ENSG00000171055, ENSG00000099250, ENSG00000240771, ENSG0000…	354	683	19277	2.0729500128214675	0.9896863495231878	0.03940936431825233	0.038278346408261485
GOTERM_BP_FAT	GO:0045666~positive regulation of neuron differentiation	18	4.615384615384616	0.0010185195689596793	ENSG00000137817, ENSG00000130477, ENSG00000136603, ENSG00000176697, ENSG00000171791, ENSG00000244405, ENSG00000198399, ENSG00000173376, ENSG00000138834, ENSG00000115414, ENSG00000099250, ENSG00000189056, ENSG00000137672, ENSG00000161681, ENSG00000157240, ENSG00000107263, ENSG00000146425, ENSG00000141576	354	394	19277	2.48778284436032	0.9957853141982823	0.04450845818424674	0.04323110027139284
GOTERM_BP_FAT	GO:0032990~cell part morphogenesis	26	6.666666666666667	0.0012266955538029628	ENSG00000130477, ENSG00000176697, ENSG00000094631, ENSG00000196189, ENSG00000115414, ENSG00000116641, ENSG00000189056, ENSG00000145934, ENSG00000161681, ENSG00000178031, ENSG00000146425, ENSG00000141576, ENSG00000137817, ENSG00000134569, ENSG00000136603, ENSG00000132821, ENSG00000075223, ENSG00000171791, ENSG00000198399, ENSG00000133110, ENSG00000171055, ENSG00000099250, ENSG00000240771, ENSG0000…	354	701	19277	2.0197216244751246	0.9986228187278391	0.05048066045733966	0.04903190501372612
GOTERM_BP_FAT	GO:0010720~positive regulation of cell development	23	5.897435897435897	0.0012431953581561186	ENSG00000137817, ENSG00000130477, ENSG00000136603, ENSG00000176697, ENSG00000075223, ENSG00000171791, ENSG00000244405, ENSG00000105989, ENSG00000198399, ENSG00000173376, ENSG00000138834, ENSG00000115414, ENSG00000099250, ENSG00000170961, ENSG00000189056, ENSG00000137672, ENSG00000161681, ENSG00000157240, ENSG00000100644, ENSG00000087589, ENSG00000107263, ENSG00000146425, ENSG00000141576	354	586	19277	2.137304525558705	0.9987396683396842	0.05048066045733966	0.04903190501372612
GOTERM_BP_FAT	GO:0050769~positive regulation of neurogenesis	20	5.128205128205128	0.00242312123726026	ENSG00000137817, ENSG00000130477, ENSG00000136603, ENSG00000176697, ENSG00000171791, ENSG00000244405, ENSG00000105989, ENSG00000198399, ENSG00000173376, ENSG00000138834, ENSG00000115414, ENSG00000099250, ENSG00000189056, ENSG00000137672, ENSG00000161681, ENSG00000157240, ENSG00000100644, ENSG00000107263, ENSG00000146425, ENSG00000141576	354	502	19277	2.1695140342584467	0.9999977859195649	0.08126542849461597	0.07893317430375298
GOTERM_BP_FAT	GO:0010769~regulation of cell morphogenesis involved in differentiation	15	3.8461538461538463	0.0025121451327002674	ENSG00000137817, ENSG00000136603, ENSG00000134569, ENSG00000176697, ENSG00000075223, ENSG00000196189, ENSG00000133110, ENSG00000115414, ENSG00000099250, ENSG00000170961, ENSG00000170558, ENSG00000189056, ENSG00000137672, ENSG00000087589, ENSG00000163975	354	321	19277	2.5446169280321027	0.9999986285562918	0.08338242013083451	0.08098940993699395
GOTERM_BP_FAT	GO:0031346~positive regulation of cell projection organization	17	4.358974358974359	0.0035825272460843056	ENSG00000137817, ENSG00000089041, ENSG00000130477, ENSG00000136603, ENSG00000176697, ENSG00000198399, ENSG00000173376, ENSG00000115414, ENSG00000099250, ENSG00000189056, ENSG00000145934, ENSG00000163171, ENSG00000161681, ENSG00000157240, ENSG00000107263, ENSG00000146425, ENSG00000141576	354	407	19277	2.2745249101181306	0.9999999956883604	0.109226370468684	0.10609165912836023
GOTERM_BP_FAT	GO:0010976~positive regulation of neuron projection development	14	3.5897435897435894	0.0037252178313553464	ENSG00000137817, ENSG00000130477, ENSG00000136603, ENSG00000176697, ENSG00000198399, ENSG00000173376, ENSG00000115414, ENSG00000099250, ENSG00000189056, ENSG00000161681, ENSG00000157240, ENSG00000107263, ENSG00000146425, ENSG00000141576	354	300	19277	2.5412241054613935	0.9999999980009153	0.112662110418621	0.10942879603090805
GOTERM_BP_FAT	GO:0048667~cell morphogenesis involved in neuron differentiation	22	5.641025641025641	0.00444486507049702	ENSG00000137817, ENSG00000136603, ENSG00000134569, ENSG00000132821, ENSG00000176697, ENSG00000075223, ENSG00000171791, ENSG00000094631, ENSG00000196189, ENSG00000171055, ENSG00000115414, ENSG00000099250, ENSG00000240771, ENSG00000116641, ENSG00000139304, ENSG00000189056, ENSG00000145934, ENSG00000137672, ENSG00000161681, ENSG00000145242, ENSG00000178031, ENSG00000146038	354	610	19277	1.9639436880614987	0.9999999999586424	0.12358106719319693	0.12003438729238584
GOTERM_BP_FAT	GO:0061564~axon development	20	5.128205128205128	0.005997057221481418	ENSG00000136603, ENSG00000134569, ENSG00000132821, ENSG00000176697, ENSG00000075223, ENSG00000171791, ENSG00000094631, ENSG00000196189, ENSG00000171055, ENSG00000138834, ENSG00000115414, ENSG00000099250, ENSG00000240771, ENSG00000116641, ENSG00000189056, ENSG00000145934, ENSG00000145242, ENSG00000143494, ENSG00000178031, ENSG00000146425	354	547	19277	1.9910348175461428	0.9999999999999905	0.14694159383775932	0.14272448510667193
GOTERM_BP_FAT	GO:0007409~axonogenesis	17	4.358974358974359	0.02104544497123629	ENSG00000136603, ENSG00000134569, ENSG00000132821, ENSG00000176697, ENSG00000075223, ENSG00000171791, ENSG00000094631, ENSG00000196189, ENSG00000171055, ENSG00000115414, ENSG00000099250, ENSG00000240771, ENSG00000116641, ENSG00000189056, ENSG00000145934, ENSG00000145242, ENSG00000178031	354	496	19277	1.8663944322945143	1.0	0.3025685354819658	0.29388505533581916
GOTERM_BP_FAT	GO:0007411~axon guidance	11	2.8205128205128207	0.04167438748261158	ENSG00000189056, ENSG00000145934, ENSG00000132821, ENSG00000176697, ENSG00000075223, ENSG00000196189, ENSG00000145242, ENSG00000171055, ENSG00000178031, ENSG00000099250, ENSG00000240771	354	290	19277	2.0655269822715763	1.0	0.4325430623437016	0.42012941500845563
GOTERM_BP_FAT	GO:0097485~neuron projection guidance	11	2.8205128205128207	0.04251056415791814	ENSG00000189056, ENSG00000145934, ENSG00000132821, ENSG00000176697, ENSG00000075223, ENSG00000196189, ENSG00000145242, ENSG00000171055, ENSG00000178031, ENSG00000099250, ENSG00000240771	354	291	19277	2.0584289514046636	1.0	0.4359695477120932	0.42345756292870473
GOTERM_BP_FAT	GO:0006935~chemotaxis	18	4.615384615384616	0.12581319520278522	ENSG00000132821, ENSG00000176697, ENSG00000075223, ENSG00000181374, ENSG00000128052, ENSG00000196189, ENSG00000171055, ENSG00000137700, ENSG00000138685, ENSG00000138795, ENSG00000099250, ENSG00000240771, ENSG00000189056, ENSG00000145934, ENSG00000113083, ENSG00000145242, ENSG00000160255, ENSG00000178031	354	684	19277	1.4330211121022898	1.0	0.7394453509946829	0.7182238481893939
GOTERM_BP_FAT	GO:0042330~taxis	18	4.615384615384616	0.13105917853560556	ENSG00000132821, ENSG00000176697, ENSG00000075223, ENSG00000181374, ENSG00000128052, ENSG00000196189, ENSG00000171055, ENSG00000137700, ENSG00000138685, ENSG00000138795, ENSG00000099250, ENSG00000240771, ENSG00000189056, ENSG00000145934, ENSG00000113083, ENSG00000145242, ENSG00000160255, ENSG00000178031	354	688	19277	1.4246895940086717	1.0	0.7545746266331109	0.7329189254587727
Annotation Cluster 5	Enrichment Score: 3.678077373602885
Category	Term	Count	%	PValue	Genes	List Total	Pop Hits	Pop Total	Fold Enrichment	Bonferroni	Benjamini	FDR
GOTERM_BP_FAT	GO:0023051~regulation of signaling	108	27.692307692307693	2.4358113386859958E-6	ENSG00000096433, ENSG00000182718, ENSG00000115318, ENSG00000138834, ENSG00000138795, ENSG00000174804, ENSG00000119927, ENSG00000156140, ENSG00000149212, ENSG00000126456, ENSG00000141576, ENSG00000108465, ENSG00000131016, ENSG00000135218, ENSG00000002745, ENSG00000171150, ENSG00000171791, ENSG00000170581, ENSG00000136828, ENSG00000164619, ENSG00000113369, ENSG00000197885, ENSG00000099250, ENSG0000…	354	3863	19277	1.522422636310587	0.012987934668565737	6.454002431683128E-4	6.268777613479774E-4
GOTERM_BP_FAT	GO:0010646~regulation of cell communication	107	27.435897435897438	2.5257929755002924E-6	ENSG00000096433, ENSG00000182718, ENSG00000115318, ENSG00000138834, ENSG00000138795, ENSG00000174804, ENSG00000119927, ENSG00000156140, ENSG00000149212, ENSG00000126456, ENSG00000141576, ENSG00000108465, ENSG00000131016, ENSG00000135218, ENSG00000002745, ENSG00000171150, ENSG00000171791, ENSG00000170581, ENSG00000136828, ENSG00000164619, ENSG00000113369, ENSG00000197885, ENSG00000099250, ENSG0000…	354	3819	19277	1.5257040696014428	0.013464479934867768	6.454002431683128E-4	6.268777613479774E-4
GOTERM_BP_FAT	GO:0009966~regulation of signal transduction	97	24.871794871794872	5.831458004485143E-6	ENSG00000182718, ENSG00000115318, ENSG00000138834, ENSG00000138795, ENSG00000174804, ENSG00000119927, ENSG00000156140, ENSG00000149212, ENSG00000126456, ENSG00000141576, ENSG00000108465, ENSG00000131016, ENSG00000135218, ENSG00000002745, ENSG00000171150, ENSG00000171791, ENSG00000170581, ENSG00000136828, ENSG00000164619, ENSG00000113369, ENSG00000197885, ENSG00000099250, ENSG00000138685, ENSG0000…	354	3420	19277	1.5444783097102452	0.030812828561742278	0.0011498036799885882	0.00111680521433107
GOTERM_BP_FAT	GO:0031399~regulation of protein modification process	57	14.615384615384617	4.995101734008014E-4	ENSG00000071575, ENSG00000213463, ENSG00000182718, ENSG00000138834, ENSG00000116641, ENSG00000174804, ENSG00000160255, ENSG00000108465, ENSG00000131016, ENSG00000135218, ENSG00000002745, ENSG00000134569, ENSG00000171150, ENSG00000171791, ENSG00000164619, ENSG00000170581, ENSG00000197442, ENSG00000113369, ENSG00000159200, ENSG00000138685, ENSG00000099250, ENSG00000137672, ENSG00000113083, ENSG0000…	354	1957	19277	1.5860622017442816	0.9315424124199829	0.026538332578898025	0.02577670320559383
GOTERM_BP_FAT	GO:0009968~negative regulation of signal transduction	44	11.282051282051283	8.725627868457089E-4	ENSG00000089041, ENSG00000213463, ENSG00000105974, ENSG00000176697, ENSG00000137642, ENSG00000174804, ENSG00000137265, ENSG00000018408, ENSG00000117152, ENSG00000089127, ENSG00000100644, ENSG00000015133, ENSG00000149212, ENSG00000188766, ENSG00000082196, ENSG00000197070, ENSG00000141576, ENSG00000108465, ENSG00000142224, ENSG00000134569, ENSG00000136603, ENSG00000105767, ENSG00000171150, ENSG0000…	354	1427	19277	1.6790548699614773	0.9907680851392886	0.03967942300181419	0.03854065461898165
GOTERM_BP_FAT	GO:0010648~negative regulation of cell communication	46	11.794871794871794	0.0011367069749612987	ENSG00000089041, ENSG00000213463, ENSG00000105974, ENSG00000176697, ENSG00000175567, ENSG00000137642, ENSG00000174804, ENSG00000137265, ENSG00000018408, ENSG00000117152, ENSG00000089127, ENSG00000100644, ENSG00000015133, ENSG00000149212, ENSG00000188766, ENSG00000082196, ENSG00000087085, ENSG00000197070, ENSG00000141576, ENSG00000108465, ENSG00000142224, ENSG00000134569, ENSG00000136603, ENSG0000…	354	1535	19277	1.6318702957360276	0.997766479686199	0.048028107304270304	0.046649738216521956
GOTERM_BP_FAT	GO:0023057~negative regulation of signaling	46	11.794871794871794	0.0011972945515623615	ENSG00000089041, ENSG00000213463, ENSG00000105974, ENSG00000176697, ENSG00000175567, ENSG00000137642, ENSG00000174804, ENSG00000137265, ENSG00000018408, ENSG00000117152, ENSG00000089127, ENSG00000100644, ENSG00000015133, ENSG00000149212, ENSG00000188766, ENSG00000082196, ENSG00000087085, ENSG00000197070, ENSG00000141576, ENSG00000108465, ENSG00000142224, ENSG00000134569, ENSG00000136603, ENSG0000…	354	1539	19277	1.627628917449514	0.9983871133692013	0.04980374080374909	0.04837441242436456
GOTERM_BP_FAT	GO:0048585~negative regulation of response to stimulus	57	14.615384615384617	0.0012560581528956105	ENSG00000213463, ENSG00000182718, ENSG00000115318, ENSG00000204592, ENSG00000174804, ENSG00000137265, ENSG00000149212, ENSG00000082196, ENSG00000141576, ENSG00000108465, ENSG00000142224, ENSG00000211673, ENSG00000134569, ENSG00000171150, ENSG00000075223, ENSG00000171791, ENSG00000164619, ENSG00000170581, ENSG00000113369, ENSG00000159200, ENSG00000138685, ENSG00000099250, ENSG00000174943, ENSG0000…	354	2035	19277	1.5252696456086285	0.9988238411534089	0.05048066045733966	0.04903190501372612
GOTERM_BP_FAT	GO:1902532~negative regulation of intracellular signal transduction	19	4.871794871794872	0.029531450814307067	ENSG00000089041, ENSG00000213463, ENSG00000105974, ENSG00000171791, ENSG00000159200, ENSG00000137642, ENSG00000174943, ENSG00000117152, ENSG00000100644, ENSG00000164603, ENSG00000108771, ENSG00000165617, ENSG00000149212, ENSG00000107263, ENSG00000188766, ENSG00000082196, ENSG00000164741, ENSG00000141576, ENSG00000108465	354	603	19277	1.7158229567791925	1.0	0.36456205029261207	0.35409940479409135
Annotation Cluster 6	Enrichment Score: 3.5653425259245757
Category	Term	Count	%	PValue	Genes	List Total	Pop Hits	Pop Total	Fold Enrichment	Bonferroni	Benjamini	FDR
GOTERM_BP_FAT	GO:0051128~regulation of cellular component organization	87	22.30769230769231	2.2163842905647737E-6	ENSG00000130477, ENSG00000213463, ENSG00000130635, ENSG00000182718, ENSG00000151414, ENSG00000204991, ENSG00000138795, ENSG00000179869, ENSG00000176438, ENSG00000175745, ENSG00000166278, ENSG00000164530, ENSG00000145934, ENSG00000099260, ENSG00000134470, ENSG00000160255, ENSG00000013573, ENSG00000166710, ENSG00000146425, ENSG00000141576, ENSG00000135218, ENSG00000134569, ENSG00000070610, ENSG0000…	354	2892	19277	1.6381631385235718	0.011824877719872173	6.259535843773987E-4	6.079892064433474E-4
GOTERM_BP_FAT	GO:0051130~positive regulation of cellular component organization	48	12.307692307692308	1.27739496025975E-4	ENSG00000089041, ENSG00000130477, ENSG00000104884, ENSG00000105974, ENSG00000176697, ENSG00000094631, ENSG00000182718, ENSG00000128052, ENSG00000196189, ENSG00000151414, ENSG00000134574, ENSG00000204991, ENSG00000115414, ENSG00000179869, ENSG00000117114, ENSG00000166278, ENSG00000189056, ENSG00000145934, ENSG00000134470, ENSG00000161681, ENSG00000100644, ENSG00000087589, ENSG00000104081, ENSG0000…	354	1468	19277	1.7805384935112918	0.49622304909007964	0.009139335142338424	0.00887704337716509
GOTERM_BP_FAT	GO:0044087~regulation of cellular component biogenesis	37	9.487179487179487	8.898272259674337E-4	ENSG00000089041, ENSG00000104884, ENSG00000105974, ENSG00000176697, ENSG00000094631, ENSG00000128052, ENSG00000196189, ENSG00000151414, ENSG00000134574, ENSG00000204991, ENSG00000138795, ENSG00000137642, ENSG00000117114, ENSG00000145934, ENSG00000161681, ENSG00000104081, ENSG00000146122, ENSG00000090020, ENSG00000135218, ENSG00000070610, ENSG00000154451, ENSG00000105327, ENSG00000171055, ENSG0000…	354	1130	19277	1.7830333483325833	0.9915857514838151	0.040124478105388654	0.038972936989430794
GOTERM_BP_FAT	GO:0044089~positive regulation of cellular component biogenesis	20	5.128205128205128	0.021744726267826038	ENSG00000089041, ENSG00000104884, ENSG00000135218, ENSG00000105974, ENSG00000176697, ENSG00000154451, ENSG00000105327, ENSG00000128052, ENSG00000196189, ENSG00000151414, ENSG00000134574, ENSG00000135473, ENSG00000204991, ENSG00000099250, ENSG00000117114, ENSG00000145934, ENSG00000163171, ENSG00000104081, ENSG00000131409, ENSG00000180914	354	624	19277	1.7453462262784296	1.0	0.3078686046257375	0.2990330166435602
Annotation Cluster 7	Enrichment Score: 3.435774274883749
Category	Term	Count	%	PValue	Genes	List Total	Pop Hits	Pop Total	Fold Enrichment	Bonferroni	Benjamini	FDR
GOTERM_BP_FAT	GO:0023051~regulation of signaling	108	27.692307692307693	2.4358113386859958E-6	ENSG00000096433, ENSG00000182718, ENSG00000115318, ENSG00000138834, ENSG00000138795, ENSG00000174804, ENSG00000119927, ENSG00000156140, ENSG00000149212, ENSG00000126456, ENSG00000141576, ENSG00000108465, ENSG00000131016, ENSG00000135218, ENSG00000002745, ENSG00000171150, ENSG00000171791, ENSG00000170581, ENSG00000136828, ENSG00000164619, ENSG00000113369, ENSG00000197885, ENSG00000099250, ENSG0000…	354	3863	19277	1.522422636310587	0.012987934668565737	6.454002431683128E-4	6.268777613479774E-4
GOTERM_BP_FAT	GO:0010646~regulation of cell communication	107	27.435897435897438	2.5257929755002924E-6	ENSG00000096433, ENSG00000182718, ENSG00000115318, ENSG00000138834, ENSG00000138795, ENSG00000174804, ENSG00000119927, ENSG00000156140, ENSG00000149212, ENSG00000126456, ENSG00000141576, ENSG00000108465, ENSG00000131016, ENSG00000135218, ENSG00000002745, ENSG00000171150, ENSG00000171791, ENSG00000170581, ENSG00000136828, ENSG00000164619, ENSG00000113369, ENSG00000197885, ENSG00000099250, ENSG0000…	354	3819	19277	1.5257040696014428	0.013464479934867768	6.454002431683128E-4	6.268777613479774E-4
GOTERM_BP_FAT	GO:0035556~intracellular signal transduction	88	22.564102564102566	5.214002402587226E-6	ENSG00000071575, ENSG00000130477, ENSG00000096433, ENSG00000213463, ENSG00000103811, ENSG00000138834, ENSG00000025039, ENSG00000116641, ENSG00000174804, ENSG00000145934, ENSG00000149212, ENSG00000082196, ENSG00000126456, ENSG00000146425, ENSG00000018625, ENSG00000141576, ENSG00000108465, ENSG00000142224, ENSG00000131016, ENSG00000135218, ENSG00000002745, ENSG00000171150, ENSG00000136828, ENSG0000…	354	2999	19277	1.5978734907869478	0.027595709088870435	0.0011097207428405695	0.001077872626106047
GOTERM_BP_FAT	GO:0009966~regulation of signal transduction	97	24.871794871794872	5.831458004485143E-6	ENSG00000182718, ENSG00000115318, ENSG00000138834, ENSG00000138795, ENSG00000174804, ENSG00000119927, ENSG00000156140, ENSG00000149212, ENSG00000126456, ENSG00000141576, ENSG00000108465, ENSG00000131016, ENSG00000135218, ENSG00000002745, ENSG00000171150, ENSG00000171791, ENSG00000170581, ENSG00000136828, ENSG00000164619, ENSG00000113369, ENSG00000197885, ENSG00000099250, ENSG00000138685, ENSG0000…	354	3420	19277	1.5444783097102452	0.030812828561742278	0.0011498036799885882	0.00111680521433107
GOTERM_BP_FAT	GO:0048584~positive regulation of response to stimulus	80	20.51282051282051	1.018260887850774E-5	ENSG00000108821, ENSG00000115318, ENSG00000103811, ENSG00000138834, ENSG00000204991, ENSG00000138795, ENSG00000025039, ENSG00000204592, ENSG00000166278, ENSG00000174804, ENSG00000137265, ENSG00000156140, ENSG00000160255, ENSG00000013573, ENSG00000166710, ENSG00000126456, ENSG00000146425, ENSG00000108465, ENSG00000142224, ENSG00000131016, ENSG00000211673, ENSG00000255690, ENSG00000135218, ENSG0000…	354	2688	19277	1.6206786386871133	0.05318384627140438	0.0016557539164264402	0.0016082350749934042
GOTERM_BP_FAT	GO:0023056~positive regulation of signaling	63	16.153846153846153	1.4341938159240437E-5	ENSG00000096433, ENSG00000108821, ENSG00000182718, ENSG00000115318, ENSG00000103811, ENSG00000138834, ENSG00000138795, ENSG00000025039, ENSG00000174804, ENSG00000156140, ENSG00000082196, ENSG00000126456, ENSG00000146425, ENSG00000108465, ENSG00000142224, ENSG00000131016, ENSG00000135218, ENSG00000002745, ENSG00000171791, ENSG00000164619, ENSG00000197442, ENSG00000138685, ENSG00000099250, ENSG0000…	354	1966	19277	1.7449911202303567	0.0740858267234048	0.002079968653040113	0.002020275180701653
GOTERM_BP_FAT	GO:0007166~cell surface receptor signaling pathway	92	23.589743589743588	2.11289451041549E-5	ENSG00000108821, ENSG00000182718, ENSG00000115318, ENSG00000157077, ENSG00000176435, ENSG00000171189, ENSG00000138795, ENSG00000204592, ENSG00000174804, ENSG00000137265, ENSG00000134470, ENSG00000156140, ENSG00000160255, ENSG00000109472, ENSG00000166710, ENSG00000185436, ENSG00000126456, ENSG00000142224, ENSG00000211673, ENSG00000105664, ENSG00000135218, ENSG00000002745, ENSG00000134569, ENSG0000…	354	3293	19277	1.5213610106011553	0.10720674868286251	0.0028344479857223804	0.002753101547071384
GOTERM_BP_FAT	GO:0010647~positive regulation of cell communication	62	15.897435897435896	2.447174977899393E-5	ENSG00000096433, ENSG00000108821, ENSG00000115318, ENSG00000103811, ENSG00000138834, ENSG00000138795, ENSG00000025039, ENSG00000174804, ENSG00000156140, ENSG00000082196, ENSG00000126456, ENSG00000146425, ENSG00000108465, ENSG00000142224, ENSG00000131016, ENSG00000135218, ENSG00000002745, ENSG00000171791, ENSG00000164619, ENSG00000197442, ENSG00000138685, ENSG00000099250, ENSG00000174943, ENSG0000…	354	1959	19277	1.7234291680005076	0.12308173394055033	0.002984441120774578	0.002898789996548099
GOTERM_BP_FAT	GO:0009967~positive regulation of signal transduction	56	14.358974358974358	7.337006035318028E-5	ENSG00000108821, ENSG00000115318, ENSG00000103811, ENSG00000138834, ENSG00000138795, ENSG00000025039, ENSG00000174804, ENSG00000156140, ENSG00000126456, ENSG00000146425, ENSG00000108465, ENSG00000142224, ENSG00000131016, ENSG00000135218, ENSG00000002745, ENSG00000171791, ENSG00000164619, ENSG00000197442, ENSG00000138685, ENSG00000099250, ENSG00000108370, ENSG00000168542, ENSG00000108771, ENSG0000…	354	1773	19277	1.7199486331379992	0.3255053669838138	0.005960493580977401	0.005789432080516999
GOTERM_BP_FAT	GO:1902531~regulation of intracellular signal transduction	60	15.384615384615385	4.2090462093036436E-4	ENSG00000071575, ENSG00000213463, ENSG00000138834, ENSG00000025039, ENSG00000174804, ENSG00000149212, ENSG00000082196, ENSG00000126456, ENSG00000146425, ENSG00000141576, ENSG00000108465, ENSG00000142224, ENSG00000131016, ENSG00000135218, ENSG00000002745, ENSG00000136828, ENSG00000171791, ENSG00000164619, ENSG00000197442, ENSG00000159200, ENSG00000138685, ENSG00000099250, ENSG00000240771, ENSG0000…	354	2078	19277	1.5723234531247452	0.8955942621417018	0.02352681454075349	0.022851613378011032
GOTERM_BP_FAT	GO:1902533~positive regulation of intracellular signal transduction	39	10.0	4.8507500159479544E-4	ENSG00000089041, ENSG00000105974, ENSG00000121060, ENSG00000128052, ENSG00000138834, ENSG00000115414, ENSG00000025039, ENSG00000155876, ENSG00000189056, ENSG00000174804, ENSG00000087589, ENSG00000104081, ENSG00000184489, ENSG00000188766, ENSG00000143772, ENSG00000126456, ENSG00000146425, ENSG00000070614, ENSG00000108465, ENSG00000142224, ENSG00000131016, ENSG00000090020, ENSG00000135218, ENSG0000…	354	1175	19277	1.8074359899026324	0.9260250797938463	0.02602912458557672	0.025282109083120737
GOTERM_BP_FAT	GO:0043408~regulation of MAPK cascade	25	6.41025641025641	0.008825682035933438	ENSG00000071575, ENSG00000089041, ENSG00000213463, ENSG00000105974, ENSG00000128052, ENSG00000138834, ENSG00000115414, ENSG00000137642, ENSG00000174804, ENSG00000117152, ENSG00000188766, ENSG00000070614, ENSG00000108465, ENSG00000131016, ENSG00000135218, ENSG00000002745, ENSG00000181374, ENSG00000164619, ENSG00000197442, ENSG00000138685, ENSG00000099250, ENSG00000170558, ENSG00000165617, ENSG0000…	354	775	19277	1.756606524512484	1.0	0.18718818104671475	0.18181602676397265
GOTERM_BP_FAT	GO:0023014~signal transduction by protein phosphorylation	29	7.435897435897436	0.015112228521406666	ENSG00000071575, ENSG00000089041, ENSG00000213463, ENSG00000105974, ENSG00000128052, ENSG00000103811, ENSG00000138834, ENSG00000115414, ENSG00000137642, ENSG00000174804, ENSG00000117152, ENSG00000188766, ENSG00000143772, ENSG00000070614, ENSG00000108465, ENSG00000131016, ENSG00000135218, ENSG00000002745, ENSG00000181374, ENSG00000164619, ENSG00000197442, ENSG00000138685, ENSG00000099250, ENSG0000…	354	989	19277	1.596753554637738	1.0	0.2558114140248207	0.24846982666741813
GOTERM_BP_FAT	GO:0000165~MAPK cascade	29	7.435897435897436	0.015112228521406666	ENSG00000071575, ENSG00000089041, ENSG00000213463, ENSG00000105974, ENSG00000128052, ENSG00000103811, ENSG00000138834, ENSG00000115414, ENSG00000137642, ENSG00000174804, ENSG00000117152, ENSG00000188766, ENSG00000143772, ENSG00000070614, ENSG00000108465, ENSG00000131016, ENSG00000135218, ENSG00000002745, ENSG00000181374, ENSG00000164619, ENSG00000197442, ENSG00000138685, ENSG00000099250, ENSG0000…	354	989	19277	1.596753554637738	1.0	0.2558114140248207	0.24846982666741813
GOTERM_BP_FAT	GO:0070371~ERK1 and ERK2 cascade	12	3.076923076923077	0.040550715691957104	ENSG00000131016, ENSG00000135218, ENSG00000213463, ENSG00000181374, ENSG00000164619, ENSG00000103811, ENSG00000128052, ENSG00000180914, ENSG00000188766, ENSG00000107263, ENSG00000138685, ENSG00000099250	354	329	19277	1.9861933954973985	1.0	0.42833689055716895	0.4160439570600008
GOTERM_BP_FAT	GO:0070372~regulation of ERK1 and ERK2 cascade	11	2.8205128205128207	0.07889456966594724	ENSG00000131016, ENSG00000135218, ENSG00000213463, ENSG00000181374, ENSG00000164619, ENSG00000128052, ENSG00000188766, ENSG00000107263, ENSG00000115414, ENSG00000138685, ENSG00000099250	354	328	19277	1.8262281245693814	1.0	0.5920954696887732	0.5751027931453385
GOTERM_BP_FAT	GO:0043410~positive regulation of MAPK cascade	16	4.102564102564102	0.09553647011768138	ENSG00000131016, ENSG00000089041, ENSG00000135218, ENSG00000002745, ENSG00000181374, ENSG00000197442, ENSG00000164619, ENSG00000128052, ENSG00000138834, ENSG00000138685, ENSG00000099250, ENSG00000170558, ENSG00000174804, ENSG00000146674, ENSG00000107263, ENSG00000070614	354	564	19277	1.5448170853868655	1.0	0.6472837104185332	0.6287071745623173
GOTERM_BP_FAT	GO:1903670~regulation of sprouting angiogenesis	6	1.5384615384615385	0.10988336140233163	ENSG00000213463, ENSG00000164619, ENSG00000128052, ENSG00000138685, ENSG00000099250, ENSG00000126785	354	138	19277	2.3676000982559566	1.0	0.6941147782234011	0.6741942273761399
Annotation Cluster 8	Enrichment Score: 3.42736620731092
Category	Term	Count	%	PValue	Genes	List Total	Pop Hits	Pop Total	Fold Enrichment	Bonferroni	Benjamini	FDR
GOTERM_CC_FAT	GO:0005788~endoplasmic reticulum lumen	19	4.871794871794872	4.2838695927303095E-5	ENSG00000050767, ENSG00000074855, ENSG00000049449, ENSG00000108821, ENSG00000130635, ENSG00000181195, ENSG00000115414, ENSG00000158457, ENSG00000135862, ENSG00000170558, ENSG00000166147, ENSG00000168542, ENSG00000116260, ENSG00000163975, ENSG00000149257, ENSG00000146674, ENSG00000178031, ENSG00000166710, ENSG00000102265	333	315	17223	3.1196625196625196	0.024875079650361398	0.004198192200875703	0.004041116982475592
REACTOME_PATHWAY	R-HSA-8957275~Post-translational protein phosphorylation	11	2.8205128205128207	1.3398103416285275E-4	ENSG00000074855, ENSG00000170558, ENSG00000049449, ENSG00000166147, ENSG00000116260, ENSG00000163975, ENSG00000181195, ENSG00000146674, ENSG00000115414, ENSG00000102265, ENSG00000135862	234	108	10538	4.586815447926559	0.1015264564549101	0.021466201137810656	0.02114380512572839
REACTOME_PATHWAY	R-HSA-381426~Regulation of Insulin-like Growth Factor (IGF) transport and uptake by Insulin-like Growth Factor Binding Proteins (IGFBPs)	11	2.8205128205128207	4.4263231781695525E-4	ENSG00000074855, ENSG00000170558, ENSG00000049449, ENSG00000166147, ENSG00000116260, ENSG00000163975, ENSG00000181195, ENSG00000146674, ENSG00000115414, ENSG00000102265, ENSG00000135862	234	125	10538	3.963008547008547	0.29794358604520577	0.04500317162764246	0.044327279187677864
GOTERM_BP_FAT	GO:0043687~post-translational protein modification	15	3.8461538461538463	0.007684444591802487	ENSG00000074855, ENSG00000049449, ENSG00000171150, ENSG00000134574, ENSG00000181195, ENSG00000115414, ENSG00000135862, ENSG00000116663, ENSG00000170558, ENSG00000166147, ENSG00000116260, ENSG00000100644, ENSG00000163975, ENSG00000146674, ENSG00000102265	354	365	19277	2.237868586022753	1.0	0.17253024970549014	0.16757876657939147
Annotation Cluster 9	Enrichment Score: 3.199544598660612
Category	Term	Count	%	PValue	Genes	List Total	Pop Hits	Pop Total	Fold Enrichment	Bonferroni	Benjamini	FDR
GOTERM_CC_FAT	GO:0098857~membrane microdomain	18	4.615384615384616	4.612731285494999E-4	ENSG00000090020, ENSG00000135218, ENSG00000134569, ENSG00000105369, ENSG00000105974, ENSG00000182718, ENSG00000094631, ENSG00000144063, ENSG00000128052, ENSG00000170961, ENSG00000177469, ENSG00000025039, ENSG00000155876, ENSG00000170558, ENSG00000160255, ENSG00000149257, ENSG00000164741, ENSG00000018625	333	349	17223	2.6675443351661117	0.2376055254134829	0.019642056772663386	0.018907149886611355
GOTERM_CC_FAT	GO:0045121~membrane raft	18	4.615384615384616	4.612731285494999E-4	ENSG00000090020, ENSG00000135218, ENSG00000134569, ENSG00000105369, ENSG00000105974, ENSG00000182718, ENSG00000094631, ENSG00000144063, ENSG00000128052, ENSG00000170961, ENSG00000177469, ENSG00000025039, ENSG00000155876, ENSG00000170558, ENSG00000160255, ENSG00000149257, ENSG00000164741, ENSG00000018625	333	349	17223	2.6675443351661117	0.2376055254134829	0.019642056772663386	0.018907149886611355
GOTERM_CC_FAT	GO:0044853~plasma membrane raft	10	2.564102564102564	4.6766801839674726E-4	ENSG00000170558, ENSG00000135218, ENSG00000134569, ENSG00000105974, ENSG00000094631, ENSG00000160255, ENSG00000164741, ENSG00000170961, ENSG00000177469, ENSG00000018625	333	118	17223	4.3831119254848065	0.24046822159565373	0.019642056772663386	0.018907149886611355
GOTERM_CC_FAT	GO:0098589~membrane region	19	4.871794871794872	0.0015994387836609685	ENSG00000090020, ENSG00000135218, ENSG00000134569, ENSG00000105369, ENSG00000105974, ENSG00000182718, ENSG00000094631, ENSG00000144063, ENSG00000128052, ENSG00000198399, ENSG00000170961, ENSG00000177469, ENSG00000025039, ENSG00000155876, ENSG00000170558, ENSG00000160255, ENSG00000149257, ENSG00000164741, ENSG00000018625	333	426	17223	2.306792708201159	0.6098495791872312	0.04702350023963247	0.04526411757760541
Annotation Cluster 10	Enrichment Score: 3.0879225044531515
Category	Term	Count	%	PValue	Genes	List Total	Pop Hits	Pop Total	Fold Enrichment	Bonferroni	Benjamini	FDR
GOTERM_BP_FAT	GO:0007264~small GTPase mediated signal transduction	22	5.641025641025641	1.1446278113129555E-4	ENSG00000213463, ENSG00000105767, ENSG00000136828, ENSG00000105339, ENSG00000197885, ENSG00000138685, ENSG00000134533, ENSG00000099250, ENSG00000240771, ENSG00000198837, ENSG00000174943, ENSG00000116641, ENSG00000189056, ENSG00000163171, ENSG00000168542, ENSG00000125731, ENSG00000015133, ENSG00000107263, ENSG00000164741, ENSG00000143772, ENSG00000146425, ENSG00000126785	354	457	19277	2.6214565639332914	0.4590113107671435	0.008409104263701953	0.00816776955318945
GOTERM_BP_FAT	GO:0007265~Ras protein signal transduction	18	4.615384615384616	4.480156729385046E-4	ENSG00000213463, ENSG00000105767, ENSG00000136828, ENSG00000105339, ENSG00000197885, ENSG00000138685, ENSG00000134533, ENSG00000099250, ENSG00000240771, ENSG00000198837, ENSG00000174943, ENSG00000163171, ENSG00000168542, ENSG00000107263, ENSG00000164741, ENSG00000143772, ENSG00000146425, ENSG00000126785	354	366	19277	2.678105029174771	0.9097380160522223	0.024531143887632813	0.02382711925872945
GOTERM_BP_FAT	GO:0046578~regulation of Ras protein signal transduction	12	3.076923076923077	0.0015694362699731643	ENSG00000105767, ENSG00000168542, ENSG00000136828, ENSG00000105339, ENSG00000107263, ENSG00000164741, ENSG00000099250, ENSG00000240771, ENSG00000143772, ENSG00000146425, ENSG00000198837, ENSG00000174943	354	207	19277	3.1568001310079423	0.9997817307563858	0.058241832369712414	0.05657033736692902
GOTERM_BP_FAT	GO:0051056~regulation of small GTPase mediated signal transduction	15	3.8461538461538463	0.005528518867987833	ENSG00000105767, ENSG00000136828, ENSG00000105339, ENSG00000099250, ENSG00000240771, ENSG00000159314, ENSG00000198837, ENSG00000174943, ENSG00000189056, ENSG00000168542, ENSG00000107263, ENSG00000164741, ENSG00000143772, ENSG00000146425, ENSG00000126785	354	351	19277	2.327128301704573	0.9999999999998803	0.13753760133609677	0.13359037982924643
Annotation Cluster 11	Enrichment Score: 3.066385764122518
Category	Term	Count	%	PValue	Genes	List Total	Pop Hits	Pop Total	Fold Enrichment	Bonferroni	Benjamini	FDR
GOTERM_BP_FAT	GO:0006928~movement of cell or subcellular component	73	18.71794871794872	1.514130102288593E-5	ENSG00000213463, ENSG00000108821, ENSG00000130635, ENSG00000112769, ENSG00000152580, ENSG00000118194, ENSG00000103811, ENSG00000153956, ENSG00000137700, ENSG00000176435, ENSG00000138834, ENSG00000138795, ENSG00000116641, ENSG00000174804, ENSG00000145934, ENSG00000160255, ENSG00000121361, ENSG00000146425, ENSG00000018625, ENSG00000211673, ENSG00000132821, ENSG00000075223, ENSG00000171791, ENSG0000…	354	2405	19277	1.6528900478053021	0.07804971510035497	0.0021381110865475238	0.0020767489718758283
GOTERM_BP_FAT	GO:0040011~locomotion	66	16.923076923076923	3.5552050328183306E-5	ENSG00000213463, ENSG00000108821, ENSG00000130635, ENSG00000112769, ENSG00000152580, ENSG00000103811, ENSG00000137700, ENSG00000176435, ENSG00000138795, ENSG00000116641, ENSG00000174804, ENSG00000145934, ENSG00000160255, ENSG00000018625, ENSG00000211673, ENSG00000132821, ENSG00000075223, ENSG00000171791, ENSG00000164619, ENSG00000133110, ENSG00000113369, ENSG00000159200, ENSG00000173376, ENSG0000…	354	2158	19277	1.6654388086897787	0.1737114612983085	0.0040589851502347155	0.00394249545341471
GOTERM_BP_FAT	GO:0016477~cell migration	52	13.333333333333334	1.6772994503861478E-4	ENSG00000213463, ENSG00000108821, ENSG00000130635, ENSG00000152580, ENSG00000103811, ENSG00000137700, ENSG00000176435, ENSG00000138795, ENSG00000116641, ENSG00000174804, ENSG00000160255, ENSG00000211673, ENSG00000075223, ENSG00000171791, ENSG00000164619, ENSG00000133110, ENSG00000173376, ENSG00000138685, ENSG00000099250, ENSG00000134369, ENSG00000078098, ENSG00000174943, ENSG00000168542, ENSG0000…	354	1658	19277	1.7078707584524273	0.5935450252162384	0.011250486063465086	0.010927605919265754
GOTERM_BP_FAT	GO:0051270~regulation of cellular component movement	38	9.743589743589745	0.0010202274239027858	ENSG00000213463, ENSG00000105974, ENSG00000108821, ENSG00000112769, ENSG00000094631, ENSG00000152580, ENSG00000128052, ENSG00000196189, ENSG00000118194, ENSG00000103811, ENSG00000115414, ENSG00000138795, ENSG00000177469, ENSG00000137642, ENSG00000116641, ENSG00000189056, ENSG00000174804, ENSG00000100644, ENSG00000087589, ENSG00000018625, ENSG00000102265, ENSG00000105767, ENSG00000075223, ENSG0000…	354	1181	19277	1.752144357219057	0.9958238087993206	0.04450845818424674	0.04323110027139284
GOTERM_BP_FAT	GO:0048870~cell motility	54	13.846153846153847	0.0012606053860014005	ENSG00000213463, ENSG00000108821, ENSG00000130635, ENSG00000112769, ENSG00000152580, ENSG00000103811, ENSG00000137700, ENSG00000176435, ENSG00000138795, ENSG00000116641, ENSG00000174804, ENSG00000160255, ENSG00000211673, ENSG00000075223, ENSG00000171791, ENSG00000164619, ENSG00000133110, ENSG00000173376, ENSG00000138685, ENSG00000099250, ENSG00000134369, ENSG00000078098, ENSG00000174943, ENSG0000…	354	1899	19277	1.5484777893806732	0.9988522331721601	0.05048066045733966	0.04903190501372612
GOTERM_BP_FAT	GO:0051674~localization of cell	54	13.846153846153847	0.0012606053860014005	ENSG00000213463, ENSG00000108821, ENSG00000130635, ENSG00000112769, ENSG00000152580, ENSG00000103811, ENSG00000137700, ENSG00000176435, ENSG00000138795, ENSG00000116641, ENSG00000174804, ENSG00000160255, ENSG00000211673, ENSG00000075223, ENSG00000171791, ENSG00000164619, ENSG00000133110, ENSG00000173376, ENSG00000138685, ENSG00000099250, ENSG00000134369, ENSG00000078098, ENSG00000174943, ENSG0000…	354	1899	19277	1.5484777893806732	0.9988522331721601	0.05048066045733966	0.04903190501372612
GOTERM_BP_FAT	GO:0001667~ameboidal-type cell migration	20	5.128205128205128	0.0014553907760642302	ENSG00000213463, ENSG00000075223, ENSG00000164619, ENSG00000094631, ENSG00000103811, ENSG00000128052, ENSG00000196189, ENSG00000176435, ENSG00000115414, ENSG00000138685, ENSG00000099250, ENSG00000170961, ENSG00000078098, ENSG00000170558, ENSG00000100644, ENSG00000146122, ENSG00000160255, ENSG00000184489, ENSG00000102265, ENSG00000126785	354	480	19277	2.2689500941619585	0.9995970797493363	0.055776501466916185	0.05417575953141393
GOTERM_BP_FAT	GO:0040012~regulation of locomotion	37	9.487179487179487	0.0016430942633881434	ENSG00000213463, ENSG00000105974, ENSG00000108821, ENSG00000112769, ENSG00000121060, ENSG00000094631, ENSG00000152580, ENSG00000128052, ENSG00000196189, ENSG00000103811, ENSG00000115414, ENSG00000138795, ENSG00000177469, ENSG00000137642, ENSG00000116641, ENSG00000189056, ENSG00000174804, ENSG00000100644, ENSG00000087589, ENSG00000102265, ENSG00000105767, ENSG00000075223, ENSG00000171791, ENSG0000…	354	1171	19277	1.7206043412603067	0.9998530972360754	0.05957326903608634	0.05786356284310138
GOTERM_BP_FAT	GO:2000145~regulation of cell motility	35	8.974358974358974	0.0017497935827786666	ENSG00000213463, ENSG00000105974, ENSG00000108821, ENSG00000112769, ENSG00000094631, ENSG00000152580, ENSG00000128052, ENSG00000196189, ENSG00000103811, ENSG00000115414, ENSG00000138795, ENSG00000177469, ENSG00000137642, ENSG00000116641, ENSG00000189056, ENSG00000174804, ENSG00000100644, ENSG00000087589, ENSG00000102265, ENSG00000105767, ENSG00000075223, ENSG00000171791, ENSG00000164619, ENSG0000…	354	1091	19277	1.7469459936719023	0.9999172236392928	0.06259594910126884	0.06079949435628274
GOTERM_BP_FAT	GO:0030334~regulation of cell migration	33	8.461538461538462	0.0022092476423729813	ENSG00000213463, ENSG00000105974, ENSG00000108821, ENSG00000112769, ENSG00000094631, ENSG00000152580, ENSG00000128052, ENSG00000196189, ENSG00000103811, ENSG00000115414, ENSG00000138795, ENSG00000137642, ENSG00000116641, ENSG00000189056, ENSG00000174804, ENSG00000100644, ENSG00000087589, ENSG00000102265, ENSG00000075223, ENSG00000171791, ENSG00000164619, ENSG00000133110, ENSG00000138685, ENSG0000…	354	1021	19277	1.760047477547768	0.9999930038389393	0.07599245416008601	0.07381153020543575
GOTERM_BP_FAT	GO:2000147~positive regulation of cell motility	23	5.897435897435897	0.0022820124745424695	ENSG00000105974, ENSG00000108821, ENSG00000075223, ENSG00000171791, ENSG00000094631, ENSG00000103811, ENSG00000128052, ENSG00000196189, ENSG00000133110, ENSG00000115414, ENSG00000138685, ENSG00000138795, ENSG00000099250, ENSG00000170961, ENSG00000177469, ENSG00000116641, ENSG00000189056, ENSG00000174804, ENSG00000100644, ENSG00000124406, ENSG00000087589, ENSG00000054654, ENSG00000126785	354	615	19277	2.0365210601258554	0.9999952698648873	0.07750176543287905	0.07527752542604653
GOTERM_BP_FAT	GO:0030335~positive regulation of cell migration	22	5.641025641025641	0.002894085965341813	ENSG00000105974, ENSG00000108821, ENSG00000075223, ENSG00000171791, ENSG00000094631, ENSG00000103811, ENSG00000128052, ENSG00000196189, ENSG00000133110, ENSG00000115414, ENSG00000138685, ENSG00000138795, ENSG00000099250, ENSG00000170961, ENSG00000116641, ENSG00000189056, ENSG00000174804, ENSG00000100644, ENSG00000124406, ENSG00000087589, ENSG00000054654, ENSG00000126785	354	588	19277	2.037424574349514	0.9999998244038564	0.09135097229425981	0.08872927089036194
GOTERM_BP_FAT	GO:0051272~positive regulation of cellular component movement	23	5.897435897435897	0.003153391750242169	ENSG00000105974, ENSG00000108821, ENSG00000075223, ENSG00000171791, ENSG00000094631, ENSG00000103811, ENSG00000128052, ENSG00000196189, ENSG00000133110, ENSG00000115414, ENSG00000138685, ENSG00000138795, ENSG00000099250, ENSG00000170961, ENSG00000177469, ENSG00000116641, ENSG00000189056, ENSG00000174804, ENSG00000100644, ENSG00000124406, ENSG00000087589, ENSG00000054654, ENSG00000126785	354	632	19277	1.9817412214832295	0.9999999565212774	0.09837848913836907	0.09555510350152432
GOTERM_BP_FAT	GO:0040017~positive regulation of locomotion	23	5.897435897435897	0.004174696004968193	ENSG00000105974, ENSG00000108821, ENSG00000075223, ENSG00000171791, ENSG00000094631, ENSG00000103811, ENSG00000128052, ENSG00000196189, ENSG00000133110, ENSG00000115414, ENSG00000138685, ENSG00000138795, ENSG00000099250, ENSG00000170961, ENSG00000177469, ENSG00000116641, ENSG00000189056, ENSG00000174804, ENSG00000100644, ENSG00000124406, ENSG00000087589, ENSG00000054654, ENSG00000126785	354	647	19277	1.935796680026895	0.9999999998225784	0.11900456400594316	0.11558922616455007
Annotation Cluster 12	Enrichment Score: 2.901653177965145
Category	Term	Count	%	PValue	Genes	List Total	Pop Hits	Pop Total	Fold Enrichment	Bonferroni	Benjamini	FDR
REACTOME_PATHWAY	R-HSA-1566948~Elastic fibre formation	8	2.051282051282051	5.235056525121537E-5	ENSG00000138131, ENSG00000166147, ENSG00000166482, ENSG00000115318, ENSG00000113083, ENSG00000115380, ENSG00000115414, ENSG00000129038	234	45	10538	8.00607787274454	0.040966427160024965	0.013942700545240359	0.013733298284235498
GOTERM_BP_FAT	GO:0018057~peptidyl-lysine oxidation	4	1.0256410256410255	5.9247231850074516E-5	ENSG00000138131, ENSG00000115318, ENSG00000113083, ENSG00000129038	354	5	19277	43.56384180790961	0.2723894359623703	0.0052986774351249976	0.0051466095400431395
GOTERM_MF_FAT	GO:0004720~protein-lysine 6-oxidase activity	4	1.0256410256410255	6.790061327575774E-5	ENSG00000138131, ENSG00000115318, ENSG00000113083, ENSG00000129038	322	5	16739	41.58757763975155	0.05896327466388607	0.03038552444090159	0.029842319534695527
REACTOME_PATHWAY	R-HSA-1474290~Collagen formation	10	2.564102564102564	1.6119800604113134E-4	ENSG00000050767, ENSG00000138131, ENSG00000108821, ENSG00000168542, ENSG00000130635, ENSG00000115318, ENSG00000113083, ENSG00000156140, ENSG00000149257, ENSG00000129038	234	90	10538	5.003798670465337	0.12085689380784936	0.021466201137810656	0.02114380512572839
REACTOME_PATHWAY	R-HSA-2243919~Crosslinking of collagen fibrils	5	1.282051282051282	5.583640968048575E-4	ENSG00000138131, ENSG00000108821, ENSG00000115318, ENSG00000113083, ENSG00000129038	234	18	10538	12.509496676163343	0.3599810617373381	0.04500317162764246	0.044327279187677864
GOTERM_BP_FAT	GO:0018158~protein oxidation	4	1.0256410256410255	0.001907470571618245	ENSG00000138131, ENSG00000115318, ENSG00000113083, ENSG00000129038	354	14	19277	15.558514931396289	0.9999645423225125	0.06733873083752305	0.06540616196890982
REACTOME_PATHWAY	R-HSA-2022090~Assembly of collagen fibrils and other multimeric structures	7	1.7948717948717947	0.0022039584995713095	ENSG00000138131, ENSG00000108821, ENSG00000168542, ENSG00000130635, ENSG00000115318, ENSG00000113083, ENSG00000129038	234	61	10538	5.16785764326748	0.8284544142617709	0.0930506199697969	0.0916531137875221
GOTERM_MF_FAT	GO:0016641~oxidoreductase activity, acting on the CH-NH2 group of donors, oxygen as acceptor	4	1.0256410256410255	0.0032504368217170384	ENSG00000138131, ENSG00000115318, ENSG00000113083, ENSG00000129038	322	16	16739	12.99611801242236	0.9457351838597441	0.20779578253119638	0.2040809975920912
GOTERM_MF_FAT	GO:0016638~oxidoreductase activity, acting on the CH-NH2 group of donors	4	1.0256410256410255	0.006252680111193452	ENSG00000138131, ENSG00000115318, ENSG00000113083, ENSG00000129038	322	20	16739	10.396894409937888	0.9963525151682215	0.2433108130225278	0.23896112251039325
WIKIPATHWAYS	WP3874~Canonical and non-canonical TGF-B signaling	3	0.7692307692307693	0.06198449715612338	ENSG00000138131, ENSG00000113083, ENSG00000129038	190	17	7843	7.28452012383901	0.9999999998450699	0.9973869087848943	0.9973869087848943
GOTERM_MF_FAT	GO:0005507~copper ion binding	4	1.0256410256410255	0.12026035309342732	ENSG00000138131, ENSG00000115318, ENSG00000113083, ENSG00000129038	322	63	16739	3.3006013999802817	1.0	1.0	0.9832214765100671
Annotation Cluster 13	Enrichment Score: 2.894604149163211
Category	Term	Count	%	PValue	Genes	List Total	Pop Hits	Pop Total	Fold Enrichment	Bonferroni	Benjamini	FDR
GOTERM_CC_FAT	GO:0005783~endoplasmic reticulum	70	17.94871794871795	2.165868755279325E-6	ENSG00000049449, ENSG00000096433, ENSG00000108821, ENSG00000130635, ENSG00000153956, ENSG00000137700, ENSG00000204592, ENSG00000176438, ENSG00000158008, ENSG00000145934, ENSG00000134470, ENSG00000169905, ENSG00000149257, ENSG00000141338, ENSG00000106484, ENSG00000166710, ENSG00000050767, ENSG00000074855, ENSG00000070610, ENSG00000165949, ENSG00000171791, ENSG00000197442, ENSG00000181195, ENSG0000…	333	2047	17223	1.7686616758429166	0.0012727216092318638	3.183827070260608E-4	3.0647042887202447E-4
GOTERM_CC_FAT	GO:0044432~endoplasmic reticulum part	49	12.564102564102564	1.5854837724916786E-4	ENSG00000049449, ENSG00000096433, ENSG00000108821, ENSG00000130635, ENSG00000137700, ENSG00000204592, ENSG00000158008, ENSG00000134470, ENSG00000169905, ENSG00000149257, ENSG00000106484, ENSG00000166710, ENSG00000050767, ENSG00000074855, ENSG00000070610, ENSG00000165949, ENSG00000171791, ENSG00000197442, ENSG00000181195, ENSG00000116514, ENSG00000168542, ENSG00000163975, ENSG00000165716, ENSG0000…	333	1452	17223	1.74539622266895	0.08901954559816616	0.010358493980278966	0.009970931280336557
GOTERM_CC_FAT	GO:0042175~nuclear outer membrane-endoplasmic reticulum membrane network	31	7.948717948717948	0.07992741562649927	ENSG00000105499, ENSG00000096433, ENSG00000105974, ENSG00000172296, ENSG00000168394, ENSG00000137700, ENSG00000204592, ENSG00000137642, ENSG00000158008, ENSG00000176438, ENSG00000160190, ENSG00000134470, ENSG00000005243, ENSG00000166130, ENSG00000087502, ENSG00000169905, ENSG00000106484, ENSG00000166710, ENSG00000090020, ENSG00000070610, ENSG00000165949, ENSG00000090661, ENSG00000171791, ENSG0000…	333	1191	17223	1.3462152328651067	1.0	0.6464697214542553	0.6222820788148103
GOTERM_CC_FAT	GO:0005789~endoplasmic reticulum membrane	30	7.6923076923076925	0.09618197597712837	ENSG00000105499, ENSG00000096433, ENSG00000105974, ENSG00000172296, ENSG00000168394, ENSG00000137700, ENSG00000204592, ENSG00000137642, ENSG00000158008, ENSG00000160190, ENSG00000134470, ENSG00000005243, ENSG00000166130, ENSG00000087502, ENSG00000169905, ENSG00000106484, ENSG00000166710, ENSG00000090020, ENSG00000070610, ENSG00000165949, ENSG00000090661, ENSG00000171791, ENSG00000197442, ENSG0000…	333	1167	17223	1.3295815095300956	1.0	0.6464697214542553	0.6222820788148103
Annotation Cluster 14	Enrichment Score: 2.8605570159861076
Category	Term	Count	%	PValue	Genes	List Total	Pop Hits	Pop Total	Fold Enrichment	Bonferroni	Benjamini	FDR
GOTERM_CC_FAT	GO:0030054~cell junction	38	9.743589743589745	1.0178225714823768E-4	ENSG00000002834, ENSG00000089041, ENSG00000079819, ENSG00000213463, ENSG00000105974, ENSG00000214530, ENSG00000182718, ENSG00000128052, ENSG00000134574, ENSG00000076043, ENSG00000040731, ENSG00000116641, ENSG00000174804, ENSG00000145934, ENSG00000087589, ENSG00000160255, ENSG00000015133, ENSG00000184226, ENSG00000166710, ENSG00000018625, ENSG00000055813, ENSG00000131016, ENSG00000090020, ENSG0000…	333	997	17223	1.971301291261171	0.058095145422687566	0.008528731122730051	0.008209628937866002
GOTERM_CC_FAT	GO:0070161~anchoring junction	24	6.153846153846154	8.49865590857325E-4	ENSG00000131016, ENSG00000002834, ENSG00000079819, ENSG00000090020, ENSG00000105974, ENSG00000172164, ENSG00000180340, ENSG00000182718, ENSG00000076043, ENSG00000099250, ENSG00000158457, ENSG00000078098, ENSG00000040731, ENSG00000116641, ENSG00000046604, ENSG00000170558, ENSG00000157240, ENSG00000087589, ENSG00000160255, ENSG00000180914, ENSG00000054654, ENSG00000164741, ENSG00000166710, ENSG0000…	333	577	17223	2.1512951426296314	0.3934289656183605	0.031232560464006694	0.03006399527657787
GOTERM_CC_FAT	GO:0005912~adherens junction	23	5.897435897435897	0.0013535624036572535	ENSG00000131016, ENSG00000002834, ENSG00000079819, ENSG00000090020, ENSG00000105974, ENSG00000172164, ENSG00000180340, ENSG00000182718, ENSG00000076043, ENSG00000099250, ENSG00000158457, ENSG00000078098, ENSG00000040731, ENSG00000116641, ENSG00000170558, ENSG00000157240, ENSG00000087589, ENSG00000160255, ENSG00000180914, ENSG00000054654, ENSG00000164741, ENSG00000166710, ENSG00000055813	333	561	17223	2.120457355751473	0.5490657902348605	0.04421637185280361	0.04256201780388919
GOTERM_CC_FAT	GO:0005925~focal adhesion	18	4.615384615384616	0.0034967033495089043	ENSG00000131016, ENSG00000002834, ENSG00000079819, ENSG00000090020, ENSG00000105974, ENSG00000172164, ENSG00000180340, ENSG00000076043, ENSG00000099250, ENSG00000078098, ENSG00000116641, ENSG00000170558, ENSG00000157240, ENSG00000087589, ENSG00000160255, ENSG00000054654, ENSG00000164741, ENSG00000166710	333	422	17223	2.2060970923530165	0.8725032863505312	0.09345734406869254	0.08996064071918362
GOTERM_CC_FAT	GO:0005924~cell-substrate adherens junction	18	4.615384615384616	0.0038220778258845974	ENSG00000131016, ENSG00000002834, ENSG00000079819, ENSG00000090020, ENSG00000105974, ENSG00000172164, ENSG00000180340, ENSG00000076043, ENSG00000099250, ENSG00000078098, ENSG00000116641, ENSG00000170558, ENSG00000157240, ENSG00000087589, ENSG00000160255, ENSG00000054654, ENSG00000164741, ENSG00000166710	333	426	17223	2.185382565664256	0.8947784940664341	0.09771225050522361	0.09405634997611662
GOTERM_CC_FAT	GO:0030055~cell-substrate junction	18	4.615384615384616	0.00438731666646951	ENSG00000131016, ENSG00000002834, ENSG00000079819, ENSG00000090020, ENSG00000105974, ENSG00000172164, ENSG00000180340, ENSG00000076043, ENSG00000099250, ENSG00000078098, ENSG00000116641, ENSG00000170558, ENSG00000157240, ENSG00000087589, ENSG00000160255, ENSG00000054654, ENSG00000164741, ENSG00000166710	333	431	17223	2.1600300997052737	0.9246354203012878	0.10318968799536288	0.09932884932886972
Annotation Cluster 15	Enrichment Score: 2.6070955030625202
Category	Term	Count	%	PValue	Genes	List Total	Pop Hits	Pop Total	Fold Enrichment	Bonferroni	Benjamini	FDR
GOTERM_BP_FAT	GO:0034097~response to cytokine	45	11.538461538461538	4.7826984058601565E-5	ENSG00000105974, ENSG00000108821, ENSG00000121060, ENSG00000104921, ENSG00000182718, ENSG00000115414, ENSG00000138795, ENSG00000155876, ENSG00000204592, ENSG00000174804, ENSG00000137265, ENSG00000134470, ENSG00000089127, ENSG00000100644, ENSG00000160255, ENSG00000184489, ENSG00000185436, ENSG00000166710, ENSG00000126456, ENSG00000102265, ENSG00000162654, ENSG00000142224, ENSG00000131016, ENSG0000…	354	1288	19277	1.9025357932413938	0.2263947604573433	0.004570539548187609	0.004439368640543015
GOTERM_BP_FAT	GO:0071345~cellular response to cytokine stimulus	42	10.76923076923077	7.06389943914674E-5	ENSG00000105974, ENSG00000108821, ENSG00000121060, ENSG00000104921, ENSG00000182718, ENSG00000115414, ENSG00000138795, ENSG00000155876, ENSG00000204592, ENSG00000174804, ENSG00000137265, ENSG00000134470, ENSG00000089127, ENSG00000100644, ENSG00000160255, ENSG00000184489, ENSG00000185436, ENSG00000166710, ENSG00000126456, ENSG00000102265, ENSG00000162654, ENSG00000142224, ENSG00000131016, ENSG0000…	354	1187	19277	1.926791655362472	0.3155453394944311	0.005935851387639572	0.005765497098840375
GOTERM_BP_FAT	GO:0019221~cytokine-mediated signaling pathway	32	8.205128205128204	2.0641375029999614E-4	ENSG00000105974, ENSG00000121060, ENSG00000104921, ENSG00000182718, ENSG00000115414, ENSG00000155876, ENSG00000204592, ENSG00000174804, ENSG00000137265, ENSG00000134470, ENSG00000089127, ENSG00000100644, ENSG00000160255, ENSG00000185436, ENSG00000166710, ENSG00000126456, ENSG00000102265, ENSG00000142224, ENSG00000135218, ENSG00000165949, ENSG00000211896, ENSG00000171150, ENSG00000171791, ENSG0000…	354	847	19277	2.0573242884490957	0.6697604400033423	0.01334477330252746	0.012961788753778071
REACTOME_PATHWAY	R-HSA-1280215~Cytokine Signaling in Immune system	29	7.435897435897436	0.002212718121935095	ENSG00000121060, ENSG00000104921, ENSG00000182718, ENSG00000115414, ENSG00000204592, ENSG00000137265, ENSG00000134470, ENSG00000089127, ENSG00000100644, ENSG00000160255, ENSG00000185436, ENSG00000166710, ENSG00000126456, ENSG00000102265, ENSG00000162654, ENSG00000142224, ENSG00000135218, ENSG00000165949, ENSG00000154451, ENSG00000171150, ENSG00000171791, ENSG00000170581, ENSG00000197885, ENSG0000…	234	715	10538	1.826561472715319	0.8296534981468564	0.0930506199697969	0.0916531137875221
REACTOME_PATHWAY	R-HSA-168256~Immune System	57	14.615384615384617	0.034323129261940546	ENSG00000096433, ENSG00000108821, ENSG00000182718, ENSG00000103811, ENSG00000179869, ENSG00000204592, ENSG00000166278, ENSG00000137265, ENSG00000134470, ENSG00000160255, ENSG00000166710, ENSG00000185436, ENSG00000126456, ENSG00000146425, ENSG00000142224, ENSG00000135218, ENSG00000165949, ENSG00000171150, ENSG00000171791, ENSG00000170581, ENSG00000197885, ENSG00000116514, ENSG00000138685, ENSG0000…	234	2012	10538	1.2758194423204363	0.9999999999992403	0.9794350100103748	0.9647250974695433
REACTOME_PATHWAY	R-HSA-449147~Signaling by Interleukins	17	4.358974358974359	0.05126636941694111	ENSG00000135218, ENSG00000171150, ENSG00000104921, ENSG00000182718, ENSG00000171791, ENSG00000170581, ENSG00000197885, ENSG00000115414, ENSG00000138685, ENSG00000137265, ENSG00000134470, ENSG00000100644, ENSG00000160255, ENSG00000107263, ENSG00000185436, ENSG00000102265, ENSG00000142224	234	462	10538	1.6571021571021571	1.0	1.0	0.9862155388471178
GOTERM_BP_FAT	GO:0045087~innate immune response	26	6.666666666666667	0.2072668367393617	ENSG00000105974, ENSG00000121060, ENSG00000204592, ENSG00000166278, ENSG00000137265, ENSG00000089127, ENSG00000160255, ENSG00000185436, ENSG00000166710, ENSG00000126456, ENSG00000162654, ENSG00000255690, ENSG00000135218, ENSG00000165949, ENSG00000211896, ENSG00000154451, ENSG00000181374, ENSG00000170581, ENSG00000197442, ENSG00000155629, ENSG00000116514, ENSG00000157601, ENSG00000204525, ENSG0000…	354	1144	19277	1.2376091422701592	1.0	0.9276012059578105	0.9009797773857825
Annotation Cluster 16	Enrichment Score: 2.583882653564098
Category	Term	Count	%	PValue	Genes	List Total	Pop Hits	Pop Total	Fold Enrichment	Bonferroni	Benjamini	FDR
REACTOME_PATHWAY	R-HSA-909733~Interferon alpha/beta signaling	9	2.307692307692308	1.4675802685041412E-4	ENSG00000204525, ENSG00000137265, ENSG00000165949, ENSG00000170581, ENSG00000089127, ENSG00000183486, ENSG00000204592, ENSG00000126456, ENSG00000157601	234	70	10538	5.790109890109891	0.11065342268637735	0.021466201137810656	0.02114380512572839
GOTERM_BP_FAT	GO:0060337~type I interferon signaling pathway	9	2.307692307692308	4.096460050876506E-4	ENSG00000204525, ENSG00000137265, ENSG00000165949, ENSG00000170581, ENSG00000089127, ENSG00000183486, ENSG00000204592, ENSG00000126456, ENSG00000157601	354	97	19277	5.052507426175083	0.8890882623249611	0.02313853119263509	0.02247447345807195
GOTERM_BP_FAT	GO:0071357~cellular response to type I interferon	9	2.307692307692308	4.390754447059997E-4	ENSG00000204525, ENSG00000137265, ENSG00000165949, ENSG00000170581, ENSG00000089127, ENSG00000183486, ENSG00000204592, ENSG00000126456, ENSG00000157601	354	98	19277	5.000951227948807	0.9052994440153754	0.02428947253909685	0.02359238368873887
GOTERM_BP_FAT	GO:0034340~response to type I interferon	9	2.307692307692308	6.13092994121908E-4	ENSG00000204525, ENSG00000137265, ENSG00000165949, ENSG00000170581, ENSG00000089127, ENSG00000183486, ENSG00000204592, ENSG00000126456, ENSG00000157601	354	103	19277	4.758186605232845	0.9628012155384629	0.0313319714900777	0.030432768432032235
REACTOME_PATHWAY	R-HSA-877300~Interferon gamma signaling	9	2.307692307692308	8.881553694492223E-4	ENSG00000204525, ENSG00000137265, ENSG00000154451, ENSG00000121060, ENSG00000089127, ENSG00000166710, ENSG00000204592, ENSG00000126456, ENSG00000162654	234	91	10538	4.453930684699915	0.5083319377865595	0.05913634501582738	0.05824818964637816
REACTOME_PATHWAY	R-HSA-913531~Interferon Signaling	13	3.3333333333333335	0.0015527147634044917	ENSG00000165949, ENSG00000154451, ENSG00000170581, ENSG00000121060, ENSG00000204592, ENSG00000157601, ENSG00000204525, ENSG00000137265, ENSG00000089127, ENSG00000183486, ENSG00000166710, ENSG00000126456, ENSG00000162654	234	199	10538	2.941931881630374	0.7110735894090858	0.08861564971144206	0.08728475134280965
GOTERM_BP_FAT	GO:0051607~defense response to virus	15	3.8461538461538463	0.0018254460433284154	ENSG00000069431, ENSG00000165949, ENSG00000104765, ENSG00000171791, ENSG00000170581, ENSG00000121060, ENSG00000157601, ENSG00000089127, ENSG00000119927, ENSG00000183486, ENSG00000108771, ENSG00000121361, ENSG00000185436, ENSG00000166710, ENSG00000126456	354	310	19277	2.6349097867687257	0.9999448868334663	0.06486982429470382	0.06300811111144172
GOTERM_BP_FAT	GO:0009615~response to virus	17	4.358974358974359	0.004042504565035082	ENSG00000069431, ENSG00000165949, ENSG00000104765, ENSG00000171791, ENSG00000170581, ENSG00000121060, ENSG00000181195, ENSG00000157601, ENSG00000089127, ENSG00000100644, ENSG00000119927, ENSG00000183486, ENSG00000108771, ENSG00000121361, ENSG00000185436, ENSG00000166710, ENSG00000126456	354	412	19277	2.246921452471066	0.9999999996382595	0.1162258113038458	0.1128902214900567
GOTERM_BP_FAT	GO:0060333~interferon-gamma-mediated signaling pathway	7	1.7948717948717947	0.004973721994659836	ENSG00000204525, ENSG00000137265, ENSG00000121060, ENSG00000089127, ENSG00000166710, ENSG00000204592, ENSG00000126456	354	86	19277	4.432367625804757	0.999999999997612	0.13159818386250693	0.12782141898833138
GOTERM_BP_FAT	GO:0071346~cellular response to interferon-gamma	10	2.564102564102564	0.005438964019907903	ENSG00000204525, ENSG00000137265, ENSG00000154451, ENSG00000181374, ENSG00000121060, ENSG00000089127, ENSG00000166710, ENSG00000204592, ENSG00000126456, ENSG00000162654	354	177	19277	3.076542500558588	0.9999999999998059	0.13753760133609677	0.13359037982924643
GOTERM_BP_FAT	GO:0034341~response to interferon-gamma	10	2.564102564102564	0.013519128277947923	ENSG00000204525, ENSG00000137265, ENSG00000154451, ENSG00000181374, ENSG00000121060, ENSG00000089127, ENSG00000166710, ENSG00000204592, ENSG00000126456, ENSG00000162654	354	205	19277	2.6563318175554635	1.0	0.23941796151639788	0.23254685341473458
GOTERM_BP_FAT	GO:0098542~defense response to other organism	22	5.641025641025641	0.020567100195665013	ENSG00000069431, ENSG00000089041, ENSG00000135218, ENSG00000165949, ENSG00000211896, ENSG00000104765, ENSG00000171791, ENSG00000170581, ENSG00000121060, ENSG00000168062, ENSG00000204592, ENSG00000157601, ENSG00000137265, ENSG00000089127, ENSG00000119927, ENSG00000183486, ENSG00000108771, ENSG00000121361, ENSG00000185436, ENSG00000166710, ENSG00000126456, ENSG00000162654	354	706	19277	1.6968918551239578	1.0	0.2982785395944283	0.2897181789724488
GOTERM_BP_FAT	GO:0045087~innate immune response	26	6.666666666666667	0.2072668367393617	ENSG00000105974, ENSG00000121060, ENSG00000204592, ENSG00000166278, ENSG00000137265, ENSG00000089127, ENSG00000160255, ENSG00000185436, ENSG00000166710, ENSG00000126456, ENSG00000162654, ENSG00000255690, ENSG00000135218, ENSG00000165949, ENSG00000211896, ENSG00000154451, ENSG00000181374, ENSG00000170581, ENSG00000197442, ENSG00000155629, ENSG00000116514, ENSG00000157601, ENSG00000204525, ENSG0000…	354	1144	19277	1.2376091422701592	1.0	0.9276012059578105	0.9009797773857825
Annotation Cluster 17	Enrichment Score: 2.428043500907917
Category	Term	Count	%	PValue	Genes	List Total	Pop Hits	Pop Total	Fold Enrichment	Bonferroni	Benjamini	FDR
GOTERM_BP_FAT	GO:0051174~regulation of phosphorus metabolic process	61	15.64102564102564	2.9663408173366E-5	ENSG00000071575, ENSG00000213463, ENSG00000105875, ENSG00000182718, ENSG00000138834, ENSG00000116641, ENSG00000174804, ENSG00000160255, ENSG00000108465, ENSG00000131016, ENSG00000135218, ENSG00000002745, ENSG00000134569, ENSG00000171150, ENSG00000171791, ENSG00000164619, ENSG00000170581, ENSG00000197442, ENSG00000159200, ENSG00000138685, ENSG00000099250, ENSG00000137672, ENSG00000113083, ENSG0000…	354	1928	19277	1.722895714654101	0.14717923185140946	0.003460301049093086	0.003360993117382252
GOTERM_BP_FAT	GO:0065009~regulation of molecular function	91	23.333333333333332	4.0135080634849784E-5	ENSG00000071575, ENSG00000105875, ENSG00000182916, ENSG00000182718, ENSG00000118194, ENSG00000103811, ENSG00000153956, ENSG00000151414, ENSG00000137700, ENSG00000138834, ENSG00000135766, ENSG00000138795, ENSG00000116641, ENSG00000174804, ENSG00000164530, ENSG00000137265, ENSG00000166396, ENSG00000160255, ENSG00000169905, ENSG00000149257, ENSG00000013573, ENSG00000166710, ENSG00000146425, ENSG0000…	354	3301	19277	1.5011775236745586	0.19378861011281567	0.0043072968537320785	0.004183680805376741
GOTERM_BP_FAT	GO:0001932~regulation of protein phosphorylation	51	13.076923076923078	4.458513680449286E-5	ENSG00000071575, ENSG00000213463, ENSG00000182718, ENSG00000138834, ENSG00000116641, ENSG00000174804, ENSG00000160255, ENSG00000108465, ENSG00000131016, ENSG00000135218, ENSG00000002745, ENSG00000134569, ENSG00000171150, ENSG00000171791, ENSG00000164619, ENSG00000170581, ENSG00000197442, ENSG00000138685, ENSG00000099250, ENSG00000137672, ENSG00000113083, ENSG00000125731, ENSG00000089041, ENSG0000…	354	1530	19277	1.815160075329567	0.2128163975971492	0.004557194771414758	0.004426406848418509
GOTERM_BP_FAT	GO:0006464~cellular protein modification process	114	29.230769230769234	4.586070027141203E-5	ENSG00000049449, ENSG00000182718, ENSG00000115318, ENSG00000151414, ENSG00000138834, ENSG00000138795, ENSG00000116641, ENSG00000100626, ENSG00000174804, ENSG00000160255, ENSG00000141576, ENSG00000163644, ENSG00000108465, ENSG00000131016, ENSG00000135218, ENSG00000002745, ENSG00000165949, ENSG00000171150, ENSG00000171791, ENSG00000170581, ENSG00000164619, ENSG00000113369, ENSG00000181195, ENSG0000…	354	4412	19277	1.4070370484195645	0.21818725409631246	0.004557194771414758	0.004426406848418509
GOTERM_BP_FAT	GO:0036211~protein modification process	114	29.230769230769234	4.586070027141203E-5	ENSG00000049449, ENSG00000182718, ENSG00000115318, ENSG00000151414, ENSG00000138834, ENSG00000138795, ENSG00000116641, ENSG00000100626, ENSG00000174804, ENSG00000160255, ENSG00000141576, ENSG00000163644, ENSG00000108465, ENSG00000131016, ENSG00000135218, ENSG00000002745, ENSG00000165949, ENSG00000171150, ENSG00000171791, ENSG00000170581, ENSG00000164619, ENSG00000113369, ENSG00000181195, ENSG0000…	354	4412	19277	1.4070370484195645	0.21818725409631246	0.004557194771414758	0.004426406848418509
GOTERM_BP_FAT	GO:0042325~regulation of phosphorylation	55	14.102564102564102	4.8636924587311396E-5	ENSG00000071575, ENSG00000213463, ENSG00000105875, ENSG00000182718, ENSG00000138834, ENSG00000116641, ENSG00000174804, ENSG00000160255, ENSG00000108465, ENSG00000131016, ENSG00000135218, ENSG00000002745, ENSG00000134569, ENSG00000171150, ENSG00000171791, ENSG00000164619, ENSG00000170581, ENSG00000197442, ENSG00000138685, ENSG00000099250, ENSG00000137672, ENSG00000113083, ENSG00000145242, ENSG0000…	354	1704	19277	1.7576373968860242	0.2297504474499027	0.004570539548187609	0.004439368640543015
GOTERM_BP_FAT	GO:0019220~regulation of phosphate metabolic process	60	15.384615384615385	4.913796870505286E-5	ENSG00000071575, ENSG00000213463, ENSG00000105875, ENSG00000182718, ENSG00000138834, ENSG00000116641, ENSG00000174804, ENSG00000160255, ENSG00000108465, ENSG00000131016, ENSG00000135218, ENSG00000002745, ENSG00000134569, ENSG00000171150, ENSG00000171791, ENSG00000164619, ENSG00000170581, ENSG00000197442, ENSG00000159200, ENSG00000138685, ENSG00000099250, ENSG00000137672, ENSG00000113083, ENSG0000…	354	1919	19277	1.7025993411116311	0.23181904697571987	0.004570539548187609	0.004439368640543015
GOTERM_BP_FAT	GO:0006796~phosphate-containing compound metabolic process	94	24.102564102564102	5.104521107964722E-5	ENSG00000071575, ENSG00000213463, ENSG00000105875, ENSG00000182718, ENSG00000103811, ENSG00000151414, ENSG00000138834, ENSG00000116641, ENSG00000174804, ENSG00000101911, ENSG00000119927, ENSG00000160255, ENSG00000141338, ENSG00000087085, ENSG00000018625, ENSG00000108465, ENSG00000163644, ENSG00000131016, ENSG00000135218, ENSG00000002745, ENSG00000134569, ENSG00000171150, ENSG00000171791, ENSG0000…	354	3463	19277	1.4781263102597109	0.23964255984073235	0.0046425186890404575	0.004509282036391887
GOTERM_BP_FAT	GO:0006793~phosphorus metabolic process	95	24.358974358974358	8.955184755875812E-5	ENSG00000071575, ENSG00000213463, ENSG00000105875, ENSG00000182718, ENSG00000103811, ENSG00000151414, ENSG00000138834, ENSG00000116641, ENSG00000174804, ENSG00000101911, ENSG00000119927, ENSG00000160255, ENSG00000141338, ENSG00000087085, ENSG00000018625, ENSG00000108465, ENSG00000163644, ENSG00000131016, ENSG00000135218, ENSG00000002745, ENSG00000134569, ENSG00000171150, ENSG00000171791, ENSG0000…	354	3562	19277	1.4523318963192775	0.38161639099530154	0.006864788771432801	0.006667774706803533
GOTERM_BP_FAT	GO:0016310~phosphorylation	72	18.461538461538463	1.316400690264288E-4	ENSG00000071575, ENSG00000213463, ENSG00000105875, ENSG00000182718, ENSG00000103811, ENSG00000151414, ENSG00000138834, ENSG00000116641, ENSG00000174804, ENSG00000101911, ENSG00000160255, ENSG00000108465, ENSG00000131016, ENSG00000135218, ENSG00000002745, ENSG00000134569, ENSG00000171150, ENSG00000171791, ENSG00000164619, ENSG00000170581, ENSG00000197442, ENSG00000111669, ENSG00000138685, ENSG0000…	354	2525	19277	1.5527705990938077	0.5066610210830989	0.009173774160984636	0.008910494022931778
GOTERM_BP_FAT	GO:0044093~positive regulation of molecular function	54	13.846153846153847	3.926581308251046E-4	ENSG00000182718, ENSG00000118194, ENSG00000103811, ENSG00000153956, ENSG00000151414, ENSG00000137700, ENSG00000138834, ENSG00000116641, ENSG00000174804, ENSG00000137265, ENSG00000160255, ENSG00000169905, ENSG00000013573, ENSG00000166710, ENSG00000135218, ENSG00000136828, ENSG00000171791, ENSG00000180340, ENSG00000197442, ENSG00000105989, ENSG00000198336, ENSG00000113369, ENSG00000138685, ENSG0000…	354	1806	19277	1.6282166788670533	0.8784962362847164	0.022664452643304214	0.02201400059204278
GOTERM_BP_FAT	GO:1902533~positive regulation of intracellular signal transduction	39	10.0	4.8507500159479544E-4	ENSG00000089041, ENSG00000105974, ENSG00000121060, ENSG00000128052, ENSG00000138834, ENSG00000115414, ENSG00000025039, ENSG00000155876, ENSG00000189056, ENSG00000174804, ENSG00000087589, ENSG00000104081, ENSG00000184489, ENSG00000188766, ENSG00000143772, ENSG00000126456, ENSG00000146425, ENSG00000070614, ENSG00000108465, ENSG00000142224, ENSG00000131016, ENSG00000090020, ENSG00000135218, ENSG0000…	354	1175	19277	1.8074359899026324	0.9260250797938463	0.02602912458557672	0.025282109083120737
GOTERM_BP_FAT	GO:0031399~regulation of protein modification process	57	14.615384615384617	4.995101734008014E-4	ENSG00000071575, ENSG00000213463, ENSG00000182718, ENSG00000138834, ENSG00000116641, ENSG00000174804, ENSG00000160255, ENSG00000108465, ENSG00000131016, ENSG00000135218, ENSG00000002745, ENSG00000134569, ENSG00000171150, ENSG00000171791, ENSG00000164619, ENSG00000170581, ENSG00000197442, ENSG00000113369, ENSG00000159200, ENSG00000138685, ENSG00000099250, ENSG00000137672, ENSG00000113083, ENSG0000…	354	1957	19277	1.5860622017442816	0.9315424124199829	0.026538332578898025	0.02577670320559383
GOTERM_BP_FAT	GO:0050790~regulation of catalytic activity	70	17.94871794871795	8.005710122476644E-4	ENSG00000071575, ENSG00000105875, ENSG00000182718, ENSG00000118194, ENSG00000103811, ENSG00000151414, ENSG00000137700, ENSG00000138834, ENSG00000135766, ENSG00000116641, ENSG00000174804, ENSG00000164530, ENSG00000166396, ENSG00000160255, ENSG00000169905, ENSG00000149257, ENSG00000013573, ENSG00000146425, ENSG00000108465, ENSG00000171150, ENSG00000136828, ENSG00000171791, ENSG00000197442, ENSG0000…	354	2593	19277	1.4700486533714197	0.9864095159559328	0.03735533958018232	0.03628327057247676
GOTERM_BP_FAT	GO:0006468~protein phosphorylation	58	14.871794871794872	0.0013169678132017703	ENSG00000071575, ENSG00000213463, ENSG00000182718, ENSG00000103811, ENSG00000151414, ENSG00000138834, ENSG00000116641, ENSG00000174804, ENSG00000160255, ENSG00000108465, ENSG00000131016, ENSG00000135218, ENSG00000002745, ENSG00000134569, ENSG00000171150, ENSG00000171791, ENSG00000164619, ENSG00000197442, ENSG00000138685, ENSG00000099250, ENSG00000020633, ENSG00000137672, ENSG00000115380, ENSG0000…	354	2085	19277	1.5148098470376241	0.9991521650856293	0.052205399625687404	0.05070714551790584
GOTERM_BP_FAT	GO:0042327~positive regulation of phosphorylation	34	8.717948717948717	0.006438892546791376	ENSG00000089041, ENSG00000105974, ENSG00000174233, ENSG00000176697, ENSG00000094631, ENSG00000182718, ENSG00000128052, ENSG00000138834, ENSG00000116641, ENSG00000189056, ENSG00000174804, ENSG00000100644, ENSG00000087589, ENSG00000129467, ENSG00000070614, ENSG00000131016, ENSG00000135218, ENSG00000134569, ENSG00000002745, ENSG00000171791, ENSG00000181374, ENSG00000164619, ENSG00000197442, ENSG0000…	354	1141	19277	1.6226672014339687	0.9999999999999991	0.1527534074375413	0.1483695042050811
GOTERM_BP_FAT	GO:0001934~positive regulation of protein phosphorylation	32	8.205128205128204	0.007489986887080191	ENSG00000089041, ENSG00000105974, ENSG00000174233, ENSG00000176697, ENSG00000094631, ENSG00000182718, ENSG00000128052, ENSG00000138834, ENSG00000116641, ENSG00000189056, ENSG00000174804, ENSG00000087589, ENSG00000129467, ENSG00000070614, ENSG00000131016, ENSG00000135218, ENSG00000134569, ENSG00000002745, ENSG00000171791, ENSG00000181374, ENSG00000164619, ENSG00000197442, ENSG00000138685, ENSG0000…	354	1066	19277	1.6346657338802852	1.0	0.17030198998335724	0.16541445616721168
GOTERM_BP_FAT	GO:0043408~regulation of MAPK cascade	25	6.41025641025641	0.008825682035933438	ENSG00000071575, ENSG00000089041, ENSG00000213463, ENSG00000105974, ENSG00000128052, ENSG00000138834, ENSG00000115414, ENSG00000137642, ENSG00000174804, ENSG00000117152, ENSG00000188766, ENSG00000070614, ENSG00000108465, ENSG00000131016, ENSG00000135218, ENSG00000002745, ENSG00000181374, ENSG00000164619, ENSG00000197442, ENSG00000138685, ENSG00000099250, ENSG00000170558, ENSG00000165617, ENSG0000…	354	775	19277	1.756606524512484	1.0	0.18718818104671475	0.18181602676397265
GOTERM_BP_FAT	GO:0045937~positive regulation of phosphate metabolic process	35	8.974358974358974	0.012959203331570414	ENSG00000089041, ENSG00000105974, ENSG00000174233, ENSG00000176697, ENSG00000094631, ENSG00000182718, ENSG00000128052, ENSG00000138834, ENSG00000116641, ENSG00000189056, ENSG00000174804, ENSG00000100644, ENSG00000087589, ENSG00000129467, ENSG00000070614, ENSG00000131016, ENSG00000135218, ENSG00000134569, ENSG00000002745, ENSG00000171791, ENSG00000181374, ENSG00000164619, ENSG00000197442, ENSG0000…	354	1245	19277	1.5308578948562614	1.0	0.2365275002626083	0.22973934613654765
GOTERM_BP_FAT	GO:0010562~positive regulation of phosphorus metabolic process	35	8.974358974358974	0.012959203331570414	ENSG00000089041, ENSG00000105974, ENSG00000174233, ENSG00000176697, ENSG00000094631, ENSG00000182718, ENSG00000128052, ENSG00000138834, ENSG00000116641, ENSG00000189056, ENSG00000174804, ENSG00000100644, ENSG00000087589, ENSG00000129467, ENSG00000070614, ENSG00000131016, ENSG00000135218, ENSG00000134569, ENSG00000002745, ENSG00000171791, ENSG00000181374, ENSG00000164619, ENSG00000197442, ENSG0000…	354	1245	19277	1.5308578948562614	1.0	0.2365275002626083	0.22973934613654765
GOTERM_BP_FAT	GO:0023014~signal transduction by protein phosphorylation	29	7.435897435897436	0.015112228521406666	ENSG00000071575, ENSG00000089041, ENSG00000213463, ENSG00000105974, ENSG00000128052, ENSG00000103811, ENSG00000138834, ENSG00000115414, ENSG00000137642, ENSG00000174804, ENSG00000117152, ENSG00000188766, ENSG00000143772, ENSG00000070614, ENSG00000108465, ENSG00000131016, ENSG00000135218, ENSG00000002745, ENSG00000181374, ENSG00000164619, ENSG00000197442, ENSG00000138685, ENSG00000099250, ENSG0000…	354	989	19277	1.596753554637738	1.0	0.2558114140248207	0.24846982666741813
GOTERM_BP_FAT	GO:0000165~MAPK cascade	29	7.435897435897436	0.015112228521406666	ENSG00000071575, ENSG00000089041, ENSG00000213463, ENSG00000105974, ENSG00000128052, ENSG00000103811, ENSG00000138834, ENSG00000115414, ENSG00000137642, ENSG00000174804, ENSG00000117152, ENSG00000188766, ENSG00000143772, ENSG00000070614, ENSG00000108465, ENSG00000131016, ENSG00000135218, ENSG00000002745, ENSG00000181374, ENSG00000164619, ENSG00000197442, ENSG00000138685, ENSG00000099250, ENSG0000…	354	989	19277	1.596753554637738	1.0	0.2558114140248207	0.24846982666741813
GOTERM_BP_FAT	GO:0032270~positive regulation of cellular protein metabolic process	45	11.538461538461538	0.016589417442109743	ENSG00000071575, ENSG00000151692, ENSG00000089041, ENSG00000105974, ENSG00000177383, ENSG00000174233, ENSG00000176697, ENSG00000094631, ENSG00000182718, ENSG00000128052, ENSG00000103811, ENSG00000138834, ENSG00000115414, ENSG00000116641, ENSG00000189056, ENSG00000174804, ENSG00000087589, ENSG00000129467, ENSG00000070614, ENSG00000108465, ENSG00000131016, ENSG00000135218, ENSG00000134569, ENSG0000…	354	1732	19277	1.4148187654127684	1.0	0.2662272123407069	0.25858669972414544
GOTERM_BP_FAT	GO:0043549~regulation of kinase activity	27	6.923076923076923	0.016721350910947924	ENSG00000071575, ENSG00000089041, ENSG00000105875, ENSG00000105974, ENSG00000174233, ENSG00000176697, ENSG00000128052, ENSG00000138834, ENSG00000137642, ENSG00000139304, ENSG00000189056, ENSG00000174804, ENSG00000018408, ENSG00000117152, ENSG00000087589, ENSG00000127329, ENSG00000188766, ENSG00000184205, ENSG00000129467, ENSG00000108465, ENSG00000171150, ENSG00000197442, ENSG00000138685, ENSG0000…	354	908	19277	1.6192507279922348	1.0	0.2662272123407069	0.25858669972414544
GOTERM_BP_FAT	GO:0031401~positive regulation of protein modification process	36	9.230769230769232	0.019487058231856227	ENSG00000089041, ENSG00000105974, ENSG00000177383, ENSG00000174233, ENSG00000176697, ENSG00000094631, ENSG00000182718, ENSG00000128052, ENSG00000138834, ENSG00000116641, ENSG00000189056, ENSG00000174804, ENSG00000087589, ENSG00000129467, ENSG00000070614, ENSG00000108465, ENSG00000131016, ENSG00000135218, ENSG00000134569, ENSG00000002745, ENSG00000171791, ENSG00000181374, ENSG00000164619, ENSG0000…	354	1329	19277	1.4750736503806865	1.0	0.289776309681094	0.2814599564028815
GOTERM_BP_FAT	GO:0045859~regulation of protein kinase activity	24	6.153846153846154	0.022201991053540756	ENSG00000071575, ENSG00000089041, ENSG00000105974, ENSG00000174233, ENSG00000176697, ENSG00000171150, ENSG00000197442, ENSG00000138834, ENSG00000138685, ENSG00000137642, ENSG00000139304, ENSG00000189056, ENSG00000174804, ENSG00000018408, ENSG00000166147, ENSG00000161010, ENSG00000117152, ENSG00000087589, ENSG00000127329, ENSG00000107263, ENSG00000188766, ENSG00000184205, ENSG00000129467, ENSG0000…	354	798	19277	1.6377384138311881	1.0	0.31255199999984534	0.3035820022361524
GOTERM_BP_FAT	GO:0043085~positive regulation of catalytic activity	38	9.743589743589745	0.022712912540532	ENSG00000089041, ENSG00000105974, ENSG00000174233, ENSG00000176697, ENSG00000104921, ENSG00000128052, ENSG00000118194, ENSG00000103811, ENSG00000151414, ENSG00000137700, ENSG00000138834, ENSG00000115414, ENSG00000159314, ENSG00000137642, ENSG00000116641, ENSG00000189056, ENSG00000174804, ENSG00000117152, ENSG00000100644, ENSG00000087589, ENSG00000160255, ENSG00000169905, ENSG00000013573, ENSG0000…	354	1439	19277	1.4380003376481627	1.0	0.316883298802692	0.30778899615349065
GOTERM_BP_FAT	GO:0051247~positive regulation of protein metabolic process	46	11.794871794871794	0.02461172340872566	ENSG00000071575, ENSG00000151692, ENSG00000089041, ENSG00000105974, ENSG00000177383, ENSG00000174233, ENSG00000176697, ENSG00000094631, ENSG00000182718, ENSG00000128052, ENSG00000103811, ENSG00000138834, ENSG00000115414, ENSG00000137642, ENSG00000116641, ENSG00000189056, ENSG00000174804, ENSG00000087589, ENSG00000129467, ENSG00000070614, ENSG00000108465, ENSG00000131016, ENSG00000135218, ENSG0000…	354	1824	19277	1.3733118990980275	1.0	0.332998789250358	0.3234419846389984
GOTERM_BP_FAT	GO:0051338~regulation of transferase activity	29	7.435897435897436	0.025943792915062415	ENSG00000071575, ENSG00000089041, ENSG00000105875, ENSG00000105974, ENSG00000174233, ENSG00000176697, ENSG00000128052, ENSG00000151414, ENSG00000138834, ENSG00000137642, ENSG00000139304, ENSG00000189056, ENSG00000174804, ENSG00000018408, ENSG00000117152, ENSG00000087589, ENSG00000127329, ENSG00000188766, ENSG00000184205, ENSG00000129467, ENSG00000108465, ENSG00000171150, ENSG00000197442, ENSG0000…	354	1036	19277	1.524313962873285	1.0	0.33954729946884127	0.3298025577397691
GOTERM_BP_FAT	GO:0031325~positive regulation of cellular metabolic process	80	20.51282051282051	0.04773761735590306	ENSG00000071575, ENSG00000151692, ENSG00000180530, ENSG00000108821, ENSG00000182718, ENSG00000244405, ENSG00000103811, ENSG00000151414, ENSG00000138834, ENSG00000204991, ENSG00000138795, ENSG00000116641, ENSG00000175745, ENSG00000174804, ENSG00000137265, ENSG00000160255, ENSG00000149212, ENSG00000013573, ENSG00000185436, ENSG00000126456, ENSG00000108465, ENSG00000163644, ENSG00000131016, ENSG0000…	354	3616	19277	1.2047522623868807	1.0	0.4657585636063007	0.4523916573827878
GOTERM_BP_FAT	GO:0009893~positive regulation of metabolic process	85	21.794871794871796	0.05883783843876818	ENSG00000071575, ENSG00000151692, ENSG00000180530, ENSG00000108821, ENSG00000182718, ENSG00000244405, ENSG00000103811, ENSG00000151414, ENSG00000138834, ENSG00000204991, ENSG00000138795, ENSG00000116641, ENSG00000175745, ENSG00000174804, ENSG00000137265, ENSG00000166396, ENSG00000160255, ENSG00000149212, ENSG00000013573, ENSG00000185436, ENSG00000126456, ENSG00000108465, ENSG00000163644, ENSG0000…	354	3913	19277	1.182892459005979	1.0	0.5092320017135968	0.4946174418433222
GOTERM_BP_FAT	GO:0010604~positive regulation of macromolecule metabolic process	77	19.743589743589745	0.08984168942828577	ENSG00000071575, ENSG00000151692, ENSG00000180530, ENSG00000108821, ENSG00000182718, ENSG00000244405, ENSG00000103811, ENSG00000151414, ENSG00000138834, ENSG00000204991, ENSG00000138795, ENSG00000116641, ENSG00000175745, ENSG00000174804, ENSG00000137265, ENSG00000166396, ENSG00000013573, ENSG00000126456, ENSG00000108465, ENSG00000131016, ENSG00000135218, ENSG00000002745, ENSG00000134569, ENSG0000…	354	3588	19277	1.1686231254212094	1.0	0.6236617147117484	0.6057631116432411
GOTERM_BP_FAT	GO:0043410~positive regulation of MAPK cascade	16	4.102564102564102	0.09553647011768138	ENSG00000131016, ENSG00000089041, ENSG00000135218, ENSG00000002745, ENSG00000181374, ENSG00000197442, ENSG00000164619, ENSG00000128052, ENSG00000138834, ENSG00000138685, ENSG00000099250, ENSG00000170558, ENSG00000174804, ENSG00000146674, ENSG00000107263, ENSG00000070614	354	564	19277	1.5448170853868655	1.0	0.6472837104185332	0.6287071745623173
GOTERM_BP_FAT	GO:0051347~positive regulation of transferase activity	18	4.615384615384616	0.15047539396552603	ENSG00000089041, ENSG00000174233, ENSG00000176697, ENSG00000197442, ENSG00000128052, ENSG00000151414, ENSG00000113369, ENSG00000138834, ENSG00000138685, ENSG00000137642, ENSG00000189056, ENSG00000174804, ENSG00000166147, ENSG00000161010, ENSG00000087589, ENSG00000145242, ENSG00000107263, ENSG00000129467	354	704	19277	1.3923102850539293	1.0	0.7963027258570144	0.7734494608957808
GOTERM_BP_FAT	GO:0032268~regulation of cellular protein metabolic process	70	17.94871794871795	0.16813398368596522	ENSG00000071575, ENSG00000151692, ENSG00000213463, ENSG00000105875, ENSG00000182718, ENSG00000103811, ENSG00000236901, ENSG00000138834, ENSG00000116641, ENSG00000174804, ENSG00000164530, ENSG00000166396, ENSG00000160255, ENSG00000149257, ENSG00000108465, ENSG00000131016, ENSG00000135218, ENSG00000002745, ENSG00000134569, ENSG00000171150, ENSG00000171791, ENSG00000164619, ENSG00000170581, ENSG0000…	354	3370	19277	1.1311086522825196	1.0	0.8324203044798275	0.8085304932815618
GOTERM_BP_FAT	GO:0051246~regulation of protein metabolic process	73	18.71794871794872	0.24981395022797376	ENSG00000071575, ENSG00000151692, ENSG00000213463, ENSG00000105875, ENSG00000182718, ENSG00000103811, ENSG00000236901, ENSG00000138834, ENSG00000116641, ENSG00000166278, ENSG00000174804, ENSG00000164530, ENSG00000166396, ENSG00000160255, ENSG00000149257, ENSG00000108465, ENSG00000131016, ENSG00000211673, ENSG00000135218, ENSG00000002745, ENSG00000134569, ENSG00000171150, ENSG00000171791, ENSG0000…	354	3639	19277	1.0923881739411243	1.0	0.9973970661631749	0.9687725510328864
GOTERM_BP_FAT	GO:0033674~positive regulation of kinase activity	15	3.8461538461538463	0.25436095055224905	ENSG00000089041, ENSG00000174233, ENSG00000176697, ENSG00000197442, ENSG00000128052, ENSG00000138834, ENSG00000138685, ENSG00000189056, ENSG00000174804, ENSG00000166147, ENSG00000161010, ENSG00000087589, ENSG00000145242, ENSG00000107263, ENSG00000129467	354	619	19277	1.3195832534706058	1.0	1.0	0.9714818266542404
GOTERM_BP_FAT	GO:0045860~positive regulation of protein kinase activity	13	3.3333333333333335	0.30583744950298397	ENSG00000089041, ENSG00000174233, ENSG00000176697, ENSG00000197442, ENSG00000138834, ENSG00000138685, ENSG00000189056, ENSG00000174804, ENSG00000166147, ENSG00000161010, ENSG00000087589, ENSG00000107263, ENSG00000129467	354	546	19277	1.2965429109496907	1.0	1.0	0.9714818266542404
Annotation Cluster 18	Enrichment Score: 2.4192473534719205
Category	Term	Count	%	PValue	Genes	List Total	Pop Hits	Pop Total	Fold Enrichment	Bonferroni	Benjamini	FDR
GOTERM_BP_FAT	GO:0007507~heart development	29	7.435897435897436	1.145758318054385E-5	ENSG00000130635, ENSG00000128052, ENSG00000118194, ENSG00000166292, ENSG00000115414, ENSG00000164530, ENSG00000117152, ENSG00000100644, ENSG00000109472, ENSG00000121361, ENSG00000102683, ENSG00000070614, ENSG00000090020, ENSG00000002745, ENSG00000162738, ENSG00000075223, ENSG00000180340, ENSG00000105989, ENSG00000136169, ENSG00000138685, ENSG00000170961, ENSG00000099250, ENSG00000046604, ENSG0000…	354	619	19277	2.551194290043171	0.05964066097891796	0.0018082762160823028	0.0017563801040292512
GOTERM_BP_FAT	GO:0009887~animal organ morphogenesis	42	10.76923076923077	2.278806440450415E-5	ENSG00000089041, ENSG00000105974, ENSG00000108821, ENSG00000130635, ENSG00000128052, ENSG00000118194, ENSG00000103811, ENSG00000166292, ENSG00000138795, ENSG00000135862, ENSG00000112320, ENSG00000139304, ENSG00000174804, ENSG00000165323, ENSG00000018408, ENSG00000161681, ENSG00000100644, ENSG00000109472, ENSG00000149257, ENSG00000070614, ENSG00000105664, ENSG00000134569, ENSG00000002745, ENSG0000…	354	1129	19277	2.025776523397037	0.11512150325264936	0.002911446514156411	0.0028278902780065627
GOTERM_BP_FAT	GO:0003007~heart morphogenesis	15	3.8461538461538463	4.019576578861188E-4	ENSG00000002745, ENSG00000130635, ENSG00000162738, ENSG00000180340, ENSG00000075223, ENSG00000118194, ENSG00000105989, ENSG00000166292, ENSG00000136169, ENSG00000099250, ENSG00000170961, ENSG00000157240, ENSG00000100644, ENSG00000109472, ENSG00000164741	354	265	19277	3.082347297729453	0.8844140002005274	0.022945795661882058	0.022287269286196287
GOTERM_BP_FAT	GO:0009790~embryo development	37	9.487179487179487	5.828513619760972E-4	ENSG00000076924, ENSG00000049449, ENSG00000104884, ENSG00000213463, ENSG00000108821, ENSG00000183508, ENSG00000130635, ENSG00000115318, ENSG00000128052, ENSG00000166292, ENSG00000115414, ENSG00000138795, ENSG00000112320, ENSG00000139304, ENSG00000100644, ENSG00000156140, ENSG00000160255, ENSG00000143494, ENSG00000070614, ENSG00000134569, ENSG00000136603, ENSG00000002745, ENSG00000162738, ENSG0000…	354	1104	19277	1.8250250757389666	0.9562417556312641	0.030072888541959015	0.02920982017903287
GOTERM_BP_FAT	GO:0035295~tube development	22	5.641025641025641	0.006100350292525905	ENSG00000162738, ENSG00000180340, ENSG00000075223, ENSG00000171791, ENSG00000115318, ENSG00000164619, ENSG00000103811, ENSG00000128052, ENSG00000105989, ENSG00000136169, ENSG00000197885, ENSG00000138685, ENSG00000138795, ENSG00000099250, ENSG00000018408, ENSG00000168542, ENSG00000157240, ENSG00000113083, ENSG00000100644, ENSG00000180914, ENSG00000165617, ENSG00000164741	354	629	19277	1.9046194749086078	0.9999999999999946	0.14879308940770003	0.14452284420293188
GOTERM_BP_FAT	GO:0060429~epithelium development	39	10.0	0.006537588953367431	ENSG00000104884, ENSG00000105974, ENSG00000130635, ENSG00000115318, ENSG00000128052, ENSG00000103811, ENSG00000166292, ENSG00000138795, ENSG00000139304, ENSG00000174804, ENSG00000188581, ENSG00000018408, ENSG00000100644, ENSG00000015133, ENSG00000188766, ENSG00000164379, ENSG00000134569, ENSG00000136603, ENSG00000002745, ENSG00000162738, ENSG00000075223, ENSG00000171791, ENSG00000164619, ENSG0000…	354	1365	19277	1.5558514931396286	0.9999999999999994	0.15319083984178877	0.14879438264170763
GOTERM_BP_FAT	GO:0048729~tissue morphogenesis	23	5.897435897435897	0.00838813025243227	ENSG00000002745, ENSG00000130635, ENSG00000162738, ENSG00000180340, ENSG00000075223, ENSG00000171791, ENSG00000118194, ENSG00000103811, ENSG00000128052, ENSG00000105989, ENSG00000166292, ENSG00000136169, ENSG00000138685, ENSG00000138795, ENSG00000099250, ENSG00000174804, ENSG00000144339, ENSG00000168542, ENSG00000157240, ENSG00000100644, ENSG00000165617, ENSG00000164741, ENSG00000164379	354	688	19277	1.8204367034555247	1.0	0.18096392266706565	0.17577039972805558
GOTERM_BP_FAT	GO:0002009~morphogenesis of an epithelium	20	5.128205128205128	0.010491787260832941	ENSG00000002745, ENSG00000130635, ENSG00000162738, ENSG00000180340, ENSG00000075223, ENSG00000171791, ENSG00000103811, ENSG00000128052, ENSG00000105989, ENSG00000136169, ENSG00000138685, ENSG00000138795, ENSG00000099250, ENSG00000174804, ENSG00000144339, ENSG00000157240, ENSG00000100644, ENSG00000165617, ENSG00000164741, ENSG00000164379	354	578	19277	1.8842492131448791	1.0	0.20640442585963242	0.20048078039142828
GOTERM_BP_FAT	GO:0060562~epithelial tube morphogenesis	13	3.3333333333333335	0.021171606677632855	ENSG00000162738, ENSG00000180340, ENSG00000171791, ENSG00000103811, ENSG00000128052, ENSG00000105989, ENSG00000136169, ENSG00000138685, ENSG00000138795, ENSG00000099250, ENSG00000157240, ENSG00000100644, ENSG00000164741	354	335	19277	2.1131714309806897	1.0	0.3029515771524744	0.29425710401019317
GOTERM_BP_FAT	GO:0035239~tube morphogenesis	14	3.5897435897435894	0.02234182156768595	ENSG00000162738, ENSG00000180340, ENSG00000171791, ENSG00000103811, ENSG00000128052, ENSG00000105989, ENSG00000136169, ENSG00000138685, ENSG00000138795, ENSG00000099250, ENSG00000157240, ENSG00000100644, ENSG00000165617, ENSG00000164741	354	377	19277	2.022194248377767	1.0	0.31301883689870186	0.3040354412814078
GOTERM_BP_FAT	GO:0061138~morphogenesis of a branching epithelium	8	2.051282051282051	0.05437155889455357	ENSG00000075223, ENSG00000171791, ENSG00000105989, ENSG00000103811, ENSG00000128052, ENSG00000138685, ENSG00000138795, ENSG00000099250	354	185	19277	2.354802259887006	1.0	0.4878892726223653	0.4738872323719285
GOTERM_BP_FAT	GO:0021915~neural tube development	7	1.7948717948717947	0.07968279084820187	ENSG00000075223, ENSG00000162738, ENSG00000157240, ENSG00000100644, ENSG00000180340, ENSG00000165617, ENSG00000164741	354	163	19277	2.338549790301896	1.0	0.5928223046313594	0.5758087684939704
GOTERM_BP_FAT	GO:0001763~morphogenesis of a branching structure	8	2.051282051282051	0.08060279116631167	ENSG00000075223, ENSG00000171791, ENSG00000105989, ENSG00000103811, ENSG00000128052, ENSG00000138685, ENSG00000138795, ENSG00000099250	354	203	19277	2.146002059502936	1.0	0.596571830894384	0.5794506862880227
Annotation Cluster 19	Enrichment Score: 2.4049866215747966
Category	Term	Count	%	PValue	Genes	List Total	Pop Hits	Pop Total	Fold Enrichment	Bonferroni	Benjamini	FDR
GOTERM_BP_FAT	GO:0044236~multicellular organism metabolic process	11	2.8205128205128207	1.9401552162808826E-4	ENSG00000089041, ENSG00000108821, ENSG00000130635, ENSG00000166482, ENSG00000100644, ENSG00000166396, ENSG00000156140, ENSG00000175567, ENSG00000149257, ENSG00000137642, ENSG00000078098	354	135	19277	4.437057961916719	0.6470335715148904	0.012696186451906361	0.012331815838117025
GOTERM_BP_FAT	GO:0032963~collagen metabolic process	8	2.051282051282051	0.004346256956010453	ENSG00000089041, ENSG00000108821, ENSG00000130635, ENSG00000100644, ENSG00000166396, ENSG00000156140, ENSG00000149257, ENSG00000078098	354	111	19277	3.924670433145009	0.9999999999296262	0.12146882721850047	0.11798276695170042
GOTERM_BP_FAT	GO:0044259~multicellular organismal macromolecule metabolic process	8	2.051282051282051	0.004346256956010453	ENSG00000089041, ENSG00000108821, ENSG00000130635, ENSG00000100644, ENSG00000166396, ENSG00000156140, ENSG00000149257, ENSG00000078098	354	111	19277	3.924670433145009	0.9999999999296262	0.12146882721850047	0.11798276695170042
GOTERM_BP_FAT	GO:0032964~collagen biosynthetic process	5	1.282051282051282	0.016005288763679272	ENSG00000108821, ENSG00000130635, ENSG00000166396, ENSG00000156140, ENSG00000149257	354	53	19277	5.137245496215756	1.0	0.26425962924893226	0.25667558472706575
REACTOME_PATHWAY	R-HSA-1650814~Collagen biosynthesis and modifying enzymes	6	1.5384615384615385	0.01609667238140165	ENSG00000050767, ENSG00000108821, ENSG00000168542, ENSG00000130635, ENSG00000156140, ENSG00000149257	234	67	10538	4.03291236127057	0.9999976612108176	0.5144496493095967	0.5067232465665239
Annotation Cluster 20	Enrichment Score: 2.3366449665173703
Category	Term	Count	%	PValue	Genes	List Total	Pop Hits	Pop Total	Fold Enrichment	Bonferroni	Benjamini	FDR
GOTERM_BP_FAT	GO:0007423~sensory organ development	24	6.153846153846154	6.596248105995562E-4	ENSG00000049449, ENSG00000136603, ENSG00000002745, ENSG00000130635, ENSG00000180660, ENSG00000180340, ENSG00000171791, ENSG00000164619, ENSG00000128052, ENSG00000105989, ENSG00000138685, ENSG00000138795, ENSG00000099250, ENSG00000112320, ENSG00000139304, ENSG00000174804, ENSG00000165323, ENSG00000116132, ENSG00000166147, ENSG00000100644, ENSG00000115380, ENSG00000188766, ENSG00000087085, ENSG0000…	354	595	19277	2.196496225608888	0.971026523651275	0.03307987601567494	0.03213050946584006
GOTERM_BP_FAT	GO:0001654~eye development	18	4.615384615384616	0.0010492195437056405	ENSG00000049449, ENSG00000136603, ENSG00000002745, ENSG00000130635, ENSG00000180660, ENSG00000171791, ENSG00000128052, ENSG00000105989, ENSG00000138685, ENSG00000099250, ENSG00000174804, ENSG00000165323, ENSG00000166147, ENSG00000100644, ENSG00000115380, ENSG00000188766, ENSG00000087085, ENSG00000126785	354	395	19277	2.481484659944218	0.9964261703294476	0.04504089657219573	0.04374825809435039
GOTERM_BP_FAT	GO:0043010~camera-type eye development	16	4.102564102564102	0.001465614369518297	ENSG00000049449, ENSG00000136603, ENSG00000002745, ENSG00000180660, ENSG00000128052, ENSG00000105989, ENSG00000138685, ENSG00000099250, ENSG00000174804, ENSG00000165323, ENSG00000166147, ENSG00000100644, ENSG00000115380, ENSG00000188766, ENSG00000087085, ENSG00000126785	354	337	19277	2.585391205217187	0.9996186230057621	0.055776501466916185	0.05417575953141393
GOTERM_BP_FAT	GO:0090596~sensory organ morphogenesis	13	3.3333333333333335	0.0053900202222659024	ENSG00000002745, ENSG00000130635, ENSG00000180340, ENSG00000171791, ENSG00000128052, ENSG00000105989, ENSG00000112320, ENSG00000139304, ENSG00000165323, ENSG00000116132, ENSG00000166147, ENSG00000100644, ENSG00000115380	354	278	19277	2.546447587692558	0.9999999999997473	0.13753760133609677	0.13359037982924643
GOTERM_BP_FAT	GO:0048592~eye morphogenesis	9	2.307692307692308	0.009420919345700206	ENSG00000165323, ENSG00000166147, ENSG00000002745, ENSG00000130635, ENSG00000100644, ENSG00000171791, ENSG00000105989, ENSG00000115380, ENSG00000128052	354	160	19277	3.0630826271186447	1.0	0.19482543856521647	0.18923410096942012
GOTERM_BP_FAT	GO:0048593~camera-type eye morphogenesis	5	1.282051282051282	0.18546563559142995	ENSG00000165323, ENSG00000002745, ENSG00000100644, ENSG00000105989, ENSG00000128052	354	122	19277	2.2317541909789753	1.0	0.8673227547430133	0.842431270540549
Annotation Cluster 21	Enrichment Score: 2.2793128520030397
Category	Term	Count	%	PValue	Genes	List Total	Pop Hits	Pop Total	Fold Enrichment	Bonferroni	Benjamini	FDR
GOTERM_CC_FAT	GO:0044420~extracellular matrix component	15	3.8461538461538463	2.389984358511747E-7	ENSG00000108821, ENSG00000130635, ENSG00000112769, ENSG00000182718, ENSG00000120708, ENSG00000115414, ENSG00000135862, ENSG00000144339, ENSG00000166147, ENSG00000168542, ENSG00000166482, ENSG00000091986, ENSG00000087085, ENSG00000102265, ENSG00000129038	333	131	17223	5.922219929853518	1.405212230233266E-4	7.026554014024536E-5	6.763655734588245E-5
GOTERM_CC_FAT	GO:0005578~proteinaceous extracellular matrix	14	3.5897435897435894	8.843577120183176E-7	ENSG00000108821, ENSG00000130635, ENSG00000112769, ENSG00000182718, ENSG00000120708, ENSG00000115414, ENSG00000135862, ENSG00000144339, ENSG00000166147, ENSG00000168542, ENSG00000091986, ENSG00000087085, ENSG00000102265, ENSG00000129038	333	125	17223	5.792720720720721	5.198673867243819E-4	1.7333411155559024E-4	1.668488216674559E-4
REACTOME_PATHWAY	R-HSA-8875878~MET promotes cell motility	8	2.051282051282051	2.7960316205112312E-5	ENSG00000108821, ENSG00000168542, ENSG00000130635, ENSG00000112769, ENSG00000107263, ENSG00000115414, ENSG00000116641, ENSG00000135862	234	41	10538	8.787158640817179	0.022092901701894485	0.011170146323942368	0.011002384426711694
GOTERM_MF_FAT	GO:0005201~extracellular matrix structural constituent	13	3.3333333333333335	1.1034930950617652E-4	ENSG00000050767, ENSG00000105664, ENSG00000108821, ENSG00000130635, ENSG00000112769, ENSG00000133110, ENSG00000120708, ENSG00000115414, ENSG00000135862, ENSG00000166147, ENSG00000168542, ENSG00000166482, ENSG00000115380	322	170	16739	3.9752831567409572	0.09404720921946175	0.032920877336009326	0.032332347685309716
REACTOME_PATHWAY	R-HSA-1474290~Collagen formation	10	2.564102564102564	1.6119800604113134E-4	ENSG00000050767, ENSG00000138131, ENSG00000108821, ENSG00000168542, ENSG00000130635, ENSG00000115318, ENSG00000113083, ENSG00000156140, ENSG00000149257, ENSG00000129038	234	90	10538	5.003798670465337	0.12085689380784936	0.021466201137810656	0.02114380512572839
REACTOME_PATHWAY	R-HSA-8874081~MET activates PTK2 signaling	6	1.5384615384615385	4.591308388849518E-4	ENSG00000108821, ENSG00000168542, ENSG00000130635, ENSG00000112769, ENSG00000115414, ENSG00000135862	234	30	10538	9.006837606837607	0.30714170492012083	0.04500317162764246	0.044327279187677864
REACTOME_PATHWAY	R-HSA-216083~Integrin cell surface interactions	9	2.307692307692308	5.632436999704938E-4	ENSG00000050767, ENSG00000105664, ENSG00000166147, ENSG00000108821, ENSG00000168542, ENSG00000130635, ENSG00000128052, ENSG00000160255, ENSG00000115414	234	85	10538	4.768325791855204	0.36247290612138783	0.04500317162764246	0.044327279187677864
GOTERM_CC_FAT	GO:0005581~collagen trimer	9	2.307692307692308	7.002583617596863E-4	ENSG00000050767, ENSG00000135218, ENSG00000108821, ENSG00000168542, ENSG00000130635, ENSG00000113083, ENSG00000149257, ENSG00000082196, ENSG00000102265	333	100	17223	4.654864864864865	0.33760693827429544	0.027450127780979702	0.026423082183732162
REACTOME_PATHWAY	R-HSA-3000178~ECM proteoglycans	8	2.051282051282051	0.0014124446206439753	ENSG00000105664, ENSG00000134569, ENSG00000108821, ENSG00000168542, ENSG00000130635, ENSG00000112769, ENSG00000115414, ENSG00000135862	234	76	10538	4.740440845704004	0.6767537963110735	0.08681101937650279	0.0855072243420622
REACTOME_PATHWAY	R-HSA-6806834~Signaling by MET	8	2.051282051282051	0.0017711429595608764	ENSG00000108821, ENSG00000168542, ENSG00000130635, ENSG00000112769, ENSG00000107263, ENSG00000115414, ENSG00000116641, ENSG00000135862	234	79	10538	4.560424104727902	0.757413739118371	0.09263913482893057	0.09124780864877141
REACTOME_PATHWAY	R-HSA-3000171~Non-integrin membrane-ECM interactions	7	1.7948717948717947	0.0018551015735455434	ENSG00000108821, ENSG00000168542, ENSG00000130635, ENSG00000112769, ENSG00000115414, ENSG00000138685, ENSG00000135862	234	59	10538	5.343039258293495	0.7731809463789376	0.09263913482893057	0.09124780864877141
REACTOME_PATHWAY	R-HSA-2022090~Assembly of collagen fibrils and other multimeric structures	7	1.7948717948717947	0.0022039584995713095	ENSG00000138131, ENSG00000108821, ENSG00000168542, ENSG00000130635, ENSG00000115318, ENSG00000113083, ENSG00000129038	234	61	10538	5.16785764326748	0.8284544142617709	0.0930506199697969	0.0916531137875221
REACTOME_PATHWAY	R-HSA-3000170~Syndecan interactions	5	1.282051282051282	0.002740011672910678	ENSG00000108821, ENSG00000168542, ENSG00000130635, ENSG00000115414, ENSG00000138685	234	27	10538	8.339664450775562	0.8883374752674644	0.10946346633278159	0.10781945932903518
WIKIPATHWAYS	WP3967~miR-509-3p alteration of YAP1/ECM axis	4	1.0256410256410255	0.010041961682828884	ENSG00000108821, ENSG00000168542, ENSG00000130635, ENSG00000115414	190	19	7843	8.690304709141273	0.9716387348620583	0.857836106594075	0.857836106594075
REACTOME_PATHWAY	R-HSA-1474228~Degradation of the extracellular matrix	9	2.307692307692308	0.012454543352193127	ENSG00000050767, ENSG00000166147, ENSG00000108821, ENSG00000168542, ENSG00000130635, ENSG00000146197, ENSG00000115414, ENSG00000102265, ENSG00000135862	234	140	10538	2.8950549450549454	0.9999552163850468	0.4523263699273777	0.44553298264436325
REACTOME_PATHWAY	R-HSA-1650814~Collagen biosynthesis and modifying enzymes	6	1.5384615384615385	0.01609667238140165	ENSG00000050767, ENSG00000108821, ENSG00000168542, ENSG00000130635, ENSG00000156140, ENSG00000149257	234	67	10538	4.03291236127057	0.9999976612108176	0.5144496493095967	0.5067232465665239
GOTERM_MF_FAT	GO:0048407~platelet-derived growth factor binding	3	0.7692307692307693	0.017985329237994625	ENSG00000108821, ENSG00000168542, ENSG00000130635	322	11	16739	14.17758328627894	0.9999999117756471	0.3658379470001179	0.3592978272772108
WIKIPATHWAYS	WP2911~miRNA targets in ECM and membrane receptors	5	1.282051282051282	0.01938612670269096	ENSG00000168542, ENSG00000130635, ENSG00000112769, ENSG00000115414, ENSG00000135862	190	43	7843	4.799877600979192	0.9990027461850411	0.857836106594075	0.857836106594075
GOTERM_MF_FAT	GO:0019838~growth factor binding	8	2.051282051282051	0.020438517520304122	ENSG00000135218, ENSG00000108821, ENSG00000168542, ENSG00000130635, ENSG00000128052, ENSG00000146674, ENSG00000099250, ENSG00000221926	322	143	16739	2.9082222125700383	0.9999999905947285	0.3976624604493954	0.39055341087711576
GOTERM_CC_FAT	GO:0098643~banded collagen fibril	3	0.7692307692307693	0.021521855850763744	ENSG00000108821, ENSG00000168542, ENSG00000130635	333	12	17223	12.93018018018018	0.9999972198763184	0.27510546174454525	0.26481240025070174
GOTERM_CC_FAT	GO:0005583~fibrillar collagen trimer	3	0.7692307692307693	0.021521855850763744	ENSG00000108821, ENSG00000168542, ENSG00000130635	333	12	17223	12.93018018018018	0.9999972198763184	0.27510546174454525	0.26481240025070174
GOTERM_MF_FAT	GO:0030020~extracellular matrix structural constituent conferring tensile strength	4	1.0256410256410255	0.04359497196584749	ENSG00000050767, ENSG00000108821, ENSG00000168542, ENSG00000130635	322	41	16739	5.071655809725799	1.0	0.5783704789687939	0.5680308949872288
WIKIPATHWAYS	WP453~Inflammatory response pathway	4	1.0256410256410255	0.044269017543037276	ENSG00000108821, ENSG00000168542, ENSG00000115414, ENSG00000135862	190	33	7843	5.003508771929825	0.9999998855832137	0.9524778978927224	0.9524778978927224
WIKIPATHWAYS	WP306~Focal adhesion	10	2.564102564102564	0.05533866070688784	ENSG00000189056, ENSG00000105664, ENSG00000105974, ENSG00000108821, ENSG00000171791, ENSG00000112769, ENSG00000128052, ENSG00000107263, ENSG00000115414, ENSG00000135862	190	202	7843	2.043512245961438	0.9999999981272573	0.9973869087848943	0.9973869087848943
GOTERM_CC_FAT	GO:0098644~complex of collagen trimers	3	0.7692307692307693	0.06643797888254	ENSG00000108821, ENSG00000168542, ENSG00000130635	333	22	17223	7.052825552825552	1.0	0.6309120097555627	0.6073064583701505
WIKIPATHWAYS	WP3932~Focal adhesion: PI3K-Akt-mTOR-signaling pathway	13	3.3333333333333335	0.0696398016602637	ENSG00000172380, ENSG00000105664, ENSG00000108821, ENSG00000130635, ENSG00000112769, ENSG00000128052, ENSG00000115414, ENSG00000138685, ENSG00000135862, ENSG00000189056, ENSG00000168542, ENSG00000100644, ENSG00000160255	190	309	7843	1.7366547436552546	0.9999999999914129	1.0	1.0
REACTOME_PATHWAY	R-HSA-8948216~Collagen chain trimerization	4	1.0256410256410255	0.07291726639467586	ENSG00000050767, ENSG00000108821, ENSG00000168542, ENSG00000130635	234	44	10538	4.094017094017095	1.0	1.0	0.9862155388471178
REACTOME_PATHWAY	R-HSA-1442490~Collagen degradation	4	1.0256410256410255	0.16809000494371548	ENSG00000050767, ENSG00000108821, ENSG00000168542, ENSG00000130635	234	64	10538	2.8146367521367526	1.0	1.0	0.9862155388471178
WIKIPATHWAYS	WP4658~Small cell lung cancer	5	1.282051282051282	0.210782809369699	ENSG00000171791, ENSG00000112769, ENSG00000134574, ENSG00000115414, ENSG00000135862	190	98	7843	2.106068743286788	1.0	1.0	1.0
WIKIPATHWAYS	WP615~Senescence and autophagy in cancer	5	1.282051282051282	0.26283674757394293	ENSG00000108821, ENSG00000168542, ENSG00000171791, ENSG00000146674, ENSG00000115414	190	108	7843	1.9110623781676412	1.0	1.0	1.0
REACTOME_PATHWAY	R-HSA-9006934~Signaling by Receptor Tyrosine Kinases	15	3.8461538461538463	0.26327650302581407	ENSG00000096433, ENSG00000105974, ENSG00000108821, ENSG00000176697, ENSG00000130635, ENSG00000112769, ENSG00000128052, ENSG00000115414, ENSG00000138685, ENSG00000099250, ENSG00000116641, ENSG00000135862, ENSG00000168542, ENSG00000100644, ENSG00000107263	234	521	10538	1.2965697130764307	1.0	1.0	0.9862155388471178
REACTOME_PATHWAY	R-HSA-186797~Signaling by PDGF	3	0.7692307692307693	0.3683065289699018	ENSG00000168542, ENSG00000130635, ENSG00000107263	234	58	10538	2.329354553492484	1.0	1.0	0.9862155388471178
Annotation Cluster 22	Enrichment Score: 2.2598658145437436
Category	Term	Count	%	PValue	Genes	List Total	Pop Hits	Pop Total	Fold Enrichment	Bonferroni	Benjamini	FDR
GOTERM_BP_FAT	GO:0048569~post-embryonic animal organ development	5	1.282051282051282	5.170119181020745E-4	ENSG00000166147, ENSG00000115380, ENSG00000128052, ENSG00000137700, ENSG00000134333	354	21	19277	12.965429109496906	0.9376829686962722	0.026934815073162442	0.02616180696260206
GOTERM_BP_FAT	GO:0009791~post-embryonic development	8	2.051282051282051	0.0015040384520729373	ENSG00000104884, ENSG00000166147, ENSG00000169432, ENSG00000075223, ENSG00000171791, ENSG00000115380, ENSG00000128052, ENSG00000137700	354	92	19277	4.735200196511913	0.9996897868438367	0.056835706576221	0.055204566283127816
GOTERM_BP_FAT	GO:0048050~post-embryonic eye morphogenesis	3	0.7692307692307693	0.008703852842149138	ENSG00000166147, ENSG00000115380, ENSG00000128052	354	8	19277	20.420550847457626	1.0	0.18607519661741945	0.1807349841166586
GOTERM_BP_FAT	GO:0048563~post-embryonic animal organ morphogenesis	3	0.7692307692307693	0.019548830433200902	ENSG00000166147, ENSG00000115380, ENSG00000128052	354	12	19277	13.61370056497175	1.0	0.289776309681094	0.2814599564028815
GOTERM_BP_FAT	GO:0009886~post-embryonic animal morphogenesis	3	0.7692307692307693	0.03793840898170263	ENSG00000166147, ENSG00000115380, ENSG00000128052	354	17	19277	9.609670987038882	1.0	0.41461813155970734	0.40271891570801244
Annotation Cluster 23	Enrichment Score: 2.2467620061946887
Category	Term	Count	%	PValue	Genes	List Total	Pop Hits	Pop Total	Fold Enrichment	Bonferroni	Benjamini	FDR
GOTERM_BP_FAT	GO:0007420~brain development	31	7.948717948717948	2.1330284163488484E-4	ENSG00000076924, ENSG00000138795, ENSG00000134333, ENSG00000116641, ENSG00000117114, ENSG00000189056, ENSG00000174804, ENSG00000253368, ENSG00000161681, ENSG00000117152, ENSG00000100644, ENSG00000184226, ENSG00000166710, ENSG00000018625, ENSG00000070614, ENSG00000108465, ENSG00000172380, ENSG00000171791, ENSG00000105989, ENSG00000169297, ENSG00000173376, ENSG00000138685, ENSG00000099250, ENSG0000…	354	809	19277	2.0866487886977714	0.6817501339934274	0.013465682920150495	0.013079228360011998
GOTERM_BP_FAT	GO:0030900~forebrain development	20	5.128205128205128	2.1726631420120065E-4	ENSG00000172380, ENSG00000076924, ENSG00000169297, ENSG00000173376, ENSG00000138685, ENSG00000138795, ENSG00000099250, ENSG00000116641, ENSG00000170558, ENSG00000189056, ENSG00000168542, ENSG00000100644, ENSG00000145242, ENSG00000180914, ENSG00000054654, ENSG00000164741, ENSG00000184226, ENSG00000166710, ENSG00000018625, ENSG00000070614	354	410	19277	2.6563318175554635	0.6884498630296233	0.013556407465158637	0.013167349181589044
GOTERM_BP_FAT	GO:0060322~head development	32	8.205128205128204	2.5578293807286404E-4	ENSG00000076924, ENSG00000108821, ENSG00000138795, ENSG00000134333, ENSG00000116641, ENSG00000117114, ENSG00000189056, ENSG00000174804, ENSG00000253368, ENSG00000161681, ENSG00000117152, ENSG00000100644, ENSG00000184226, ENSG00000166710, ENSG00000018625, ENSG00000070614, ENSG00000108465, ENSG00000172380, ENSG00000171791, ENSG00000105989, ENSG00000169297, ENSG00000173376, ENSG00000138685, ENSG0000…	354	856	19277	2.0356935424256823	0.746644750348741	0.015776221214930903	0.015323456014204224
GOTERM_BP_FAT	GO:0007417~central nervous system development	36	9.230769230769232	7.14435211321586E-4	ENSG00000076924, ENSG00000104884, ENSG00000115318, ENSG00000171189, ENSG00000138795, ENSG00000134333, ENSG00000116641, ENSG00000117114, ENSG00000189056, ENSG00000174804, ENSG00000253368, ENSG00000161681, ENSG00000117152, ENSG00000100644, ENSG00000146122, ENSG00000184226, ENSG00000166710, ENSG00000018625, ENSG00000070614, ENSG00000108465, ENSG00000172380, ENSG00000070610, ENSG00000171791, ENSG0000…	354	1074	19277	1.8253006344096205	0.9784147299210981	0.035032085898236635	0.034026692452778486
GOTERM_BP_FAT	GO:0021987~cerebral cortex development	9	2.307692307692308	0.0026121536764663095	ENSG00000172380, ENSG00000076924, ENSG00000170558, ENSG00000189056, ENSG00000168542, ENSG00000100644, ENSG00000173376, ENSG00000054654, ENSG00000099250	354	129	19277	3.799172250689791	0.9999991992933461	0.08495040380556496	0.08251239370752972
GOTERM_BP_FAT	GO:0021543~pallium development	11	2.8205128205128207	0.002710359947325788	ENSG00000172380, ENSG00000076924, ENSG00000170558, ENSG00000189056, ENSG00000168542, ENSG00000100644, ENSG00000145242, ENSG00000173376, ENSG00000054654, ENSG00000138795, ENSG00000099250	354	190	19277	3.1526464466250377	0.9999995279829162	0.0869926648764998	0.08449604348421859
GOTERM_BP_FAT	GO:0021537~telencephalon development	13	3.3333333333333335	0.004813308975992499	ENSG00000172380, ENSG00000076924, ENSG00000173376, ENSG00000138795, ENSG00000099250, ENSG00000170558, ENSG00000189056, ENSG00000168542, ENSG00000100644, ENSG00000145242, ENSG00000180914, ENSG00000054654, ENSG00000018625	354	274	19277	2.5836220050311356	0.9999999999943275	0.12849858689142166	0.1248107780242433
GOTERM_BP_FAT	GO:0021800~cerebral cortex tangential migration	3	0.7692307692307693	0.013654047600223264	ENSG00000189056, ENSG00000173376, ENSG00000099250	354	10	19277	16.336440677966102	1.0	0.24064069397976962	0.23373449441344746
GOTERM_BP_FAT	GO:0021761~limbic system development	7	1.7948717948717947	0.021533347247243352	ENSG00000189056, ENSG00000145242, ENSG00000169297, ENSG00000173376, ENSG00000138795, ENSG00000099250, ENSG00000018625	354	118	19277	3.2303696255865173	1.0	0.305682384467481	0.29690953929267816
GOTERM_BP_FAT	GO:0001764~neuron migration	7	1.7948717948717947	0.06431659882397561	ENSG00000189056, ENSG00000165323, ENSG00000168542, ENSG00000173376, ENSG00000146038, ENSG00000099250, ENSG00000134369	354	154	19277	2.475218284540319	1.0	0.5277108093110904	0.5125659221262399
GOTERM_BP_FAT	GO:0021795~cerebral cortex cell migration	4	1.0256410256410255	0.06661201660121298	ENSG00000189056, ENSG00000173376, ENSG00000054654, ENSG00000099250	354	51	19277	4.270964883128393	1.0	0.5311145335543965	0.5158719621478782
GOTERM_BP_FAT	GO:0022029~telencephalon cell migration	4	1.0256410256410255	0.12450241413479342	ENSG00000189056, ENSG00000173376, ENSG00000054654, ENSG00000099250	354	67	19277	3.251032970739523	1.0	0.7327591861356966	0.7117295710285595
GOTERM_BP_FAT	GO:0021885~forebrain cell migration	4	1.0256410256410255	0.13689092025756594	ENSG00000189056, ENSG00000173376, ENSG00000054654, ENSG00000099250	354	70	19277	3.111702986279257	1.0	0.7663349889787509	0.744341774609998
Annotation Cluster 24	Enrichment Score: 2.1414503481565035
Category	Term	Count	%	PValue	Genes	List Total	Pop Hits	Pop Total	Fold Enrichment	Bonferroni	Benjamini	FDR
GOTERM_BP_FAT	GO:0009790~embryo development	37	9.487179487179487	5.828513619760972E-4	ENSG00000076924, ENSG00000049449, ENSG00000104884, ENSG00000213463, ENSG00000108821, ENSG00000183508, ENSG00000130635, ENSG00000115318, ENSG00000128052, ENSG00000166292, ENSG00000115414, ENSG00000138795, ENSG00000112320, ENSG00000139304, ENSG00000100644, ENSG00000156140, ENSG00000160255, ENSG00000143494, ENSG00000070614, ENSG00000134569, ENSG00000136603, ENSG00000002745, ENSG00000162738, ENSG0000…	354	1104	19277	1.8250250757389666	0.9562417556312641	0.030072888541959015	0.02920982017903287
GOTERM_BP_FAT	GO:0009792~embryo development ending in birth or egg hatching	23	5.897435897435897	0.0073005036782956435	ENSG00000076924, ENSG00000049449, ENSG00000104884, ENSG00000136603, ENSG00000108821, ENSG00000183508, ENSG00000162738, ENSG00000180340, ENSG00000075223, ENSG00000105989, ENSG00000166292, ENSG00000138685, ENSG00000138795, ENSG00000116132, ENSG00000100814, ENSG00000168542, ENSG00000157240, ENSG00000100644, ENSG00000156140, ENSG00000165617, ENSG00000143494, ENSG00000164741, ENSG00000070614	354	680	19277	1.8418536058491193	1.0	0.16670001164993373	0.16191585179266763
GOTERM_BP_FAT	GO:0043009~chordate embryonic development	22	5.641025641025641	0.010184517261571442	ENSG00000076924, ENSG00000049449, ENSG00000104884, ENSG00000136603, ENSG00000108821, ENSG00000183508, ENSG00000162738, ENSG00000180340, ENSG00000075223, ENSG00000105989, ENSG00000166292, ENSG00000138795, ENSG00000116132, ENSG00000100814, ENSG00000168542, ENSG00000157240, ENSG00000100644, ENSG00000156140, ENSG00000165617, ENSG00000143494, ENSG00000164741, ENSG00000070614	354	659	19277	1.817914491225363	1.0	0.20435701459166802	0.19849212822433354
GOTERM_BP_FAT	GO:0001701~in utero embryonic development	13	3.3333333333333335	0.06271154768145082	ENSG00000076924, ENSG00000049449, ENSG00000104884, ENSG00000136603, ENSG00000183508, ENSG00000105989, ENSG00000166292, ENSG00000138795, ENSG00000100814, ENSG00000168542, ENSG00000100644, ENSG00000156140, ENSG00000143494	354	397	19277	1.7831547339509601	1.0	0.5251035592861284	0.5100334981362843
Annotation Cluster 25	Enrichment Score: 2.1326173358260267
Category	Term	Count	%	PValue	Genes	List Total	Pop Hits	Pop Total	Fold Enrichment	Bonferroni	Benjamini	FDR
GOTERM_BP_FAT	GO:0051899~membrane depolarization	8	2.051282051282051	0.0013231334977811195	ENSG00000089041, ENSG00000105974, ENSG00000169432, ENSG00000171791, ENSG00000196684, ENSG00000128052, ENSG00000153956, ENSG00000018625	354	90	19277	4.840426867545511	0.9991797977375101	0.052205399625687404	0.05070714551790584
GOTERM_BP_FAT	GO:0051882~mitochondrial depolarization	4	1.0256410256410255	0.006339399328106881	ENSG00000089041, ENSG00000171791, ENSG00000196684, ENSG00000128052	354	21	19277	10.372343287597525	0.9999999999999984	0.15118763019831788	0.1468486635470803
GOTERM_BP_FAT	GO:0051900~regulation of mitochondrial depolarization	4	1.0256410256410255	0.007242013876402798	ENSG00000089041, ENSG00000171791, ENSG00000196684, ENSG00000128052	354	22	19277	9.900873138161273	1.0	0.16670001164993373	0.16191585179266763
GOTERM_BP_FAT	GO:2000021~regulation of ion homeostasis	11	2.8205128205128207	0.011007172014159568	ENSG00000089041, ENSG00000096433, ENSG00000105974, ENSG00000105327, ENSG00000171791, ENSG00000196684, ENSG00000128052, ENSG00000138685, ENSG00000169418, ENSG00000166710, ENSG00000018625	354	233	19277	2.570827574501103	1.0	0.2103784278341965	0.20434073161979727
GOTERM_BP_FAT	GO:0051881~regulation of mitochondrial membrane potential	6	1.5384615384615385	0.014957037788019253	ENSG00000089041, ENSG00000104765, ENSG00000171791, ENSG00000196684, ENSG00000128052, ENSG00000175567	354	79	19277	4.135807766573697	1.0	0.25560339098888957	0.2482677737297973
GOTERM_BP_FAT	GO:0003254~regulation of membrane depolarization	5	1.282051282051282	0.016005288763679272	ENSG00000089041, ENSG00000171791, ENSG00000196684, ENSG00000128052, ENSG00000166710	354	53	19277	5.137245496215756	1.0	0.26425962924893226	0.25667558472706575
Annotation Cluster 26	Enrichment Score: 2.130698391167985
Category	Term	Count	%	PValue	Genes	List Total	Pop Hits	Pop Total	Fold Enrichment	Bonferroni	Benjamini	FDR
GOTERM_BP_FAT	GO:0010721~negative regulation of cell development	19	4.871794871794872	9.084399709253519E-5	ENSG00000134569, ENSG00000174233, ENSG00000075223, ENSG00000171791, ENSG00000196189, ENSG00000133110, ENSG00000099250, ENSG00000137642, ENSG00000175745, ENSG00000164530, ENSG00000165323, ENSG00000166147, ENSG00000137672, ENSG00000168542, ENSG00000117152, ENSG00000146122, ENSG00000163975, ENSG00000166710, ENSG00000146425	354	351	19277	2.9476958488257923	0.38589040892841864	0.006865758991528787	0.006668717082342161
GOTERM_BP_FAT	GO:0010975~regulation of neuron projection development	24	6.153846153846154	1.3929665204092306E-4	ENSG00000137817, ENSG00000130477, ENSG00000136603, ENSG00000134569, ENSG00000174233, ENSG00000176697, ENSG00000075223, ENSG00000198399, ENSG00000196189, ENSG00000173376, ENSG00000115414, ENSG00000099250, ENSG00000175745, ENSG00000170558, ENSG00000189056, ENSG00000165323, ENSG00000116132, ENSG00000137672, ENSG00000161681, ENSG00000157240, ENSG00000107263, ENSG00000166710, ENSG00000146425, ENSG0000…	354	533	19277	2.4519986008204278	0.5265254922836253	0.009461592846222697	0.0091900525371809
GOTERM_BP_FAT	GO:0050768~negative regulation of neurogenesis	13	3.3333333333333335	0.00960407011704317	ENSG00000134569, ENSG00000174233, ENSG00000075223, ENSG00000196189, ENSG00000099250, ENSG00000137642, ENSG00000175745, ENSG00000165323, ENSG00000137672, ENSG00000168542, ENSG00000146122, ENSG00000166710, ENSG00000146425	354	300	19277	2.359708097928437	1.0	0.1967001536185254	0.19105501316804963
GOTERM_BP_FAT	GO:0010977~negative regulation of neuron projection development	9	2.307692307692308	0.010834676861391487	ENSG00000165323, ENSG00000134569, ENSG00000137672, ENSG00000174233, ENSG00000075223, ENSG00000196189, ENSG00000099250, ENSG00000166710, ENSG00000175745	354	164	19277	2.9883732947498967	1.0	0.2098876391271723	0.20386402816452143
GOTERM_BP_FAT	GO:0010771~negative regulation of cell morphogenesis involved in differentiation	7	1.7948717948717947	0.01170167219183551	ENSG00000134569, ENSG00000137672, ENSG00000075223, ENSG00000196189, ENSG00000163975, ENSG00000133110, ENSG00000099250	354	103	19277	3.700811804069991	1.0	0.22031990519785738	0.2139968963643743
GOTERM_BP_FAT	GO:0051961~negative regulation of nervous system development	13	3.3333333333333335	0.016058334960636803	ENSG00000134569, ENSG00000174233, ENSG00000075223, ENSG00000196189, ENSG00000099250, ENSG00000137642, ENSG00000175745, ENSG00000165323, ENSG00000137672, ENSG00000168542, ENSG00000146122, ENSG00000166710, ENSG00000146425	354	322	19277	2.1984858055233882	1.0	0.26432216379992973	0.25673632458539575
GOTERM_BP_FAT	GO:0031345~negative regulation of cell projection organization	9	2.307692307692308	0.03640975277384691	ENSG00000165323, ENSG00000134569, ENSG00000137672, ENSG00000174233, ENSG00000075223, ENSG00000196189, ENSG00000099250, ENSG00000166710, ENSG00000175745	354	206	19277	2.3790933026164227	1.0	0.40414522449460033	0.39254657287846756
GOTERM_BP_FAT	GO:0045665~negative regulation of neuron differentiation	9	2.307692307692308	0.06369494707235719	ENSG00000165323, ENSG00000134569, ENSG00000137672, ENSG00000174233, ENSG00000075223, ENSG00000196189, ENSG00000099250, ENSG00000166710, ENSG00000175745	354	232	19277	2.112470777323203	1.0	0.5277108093110904	0.5125659221262399
GOTERM_BP_FAT	GO:0051129~negative regulation of cellular component organization	22	5.641025641025641	0.1161275141717418	ENSG00000134569, ENSG00000105974, ENSG00000174233, ENSG00000182718, ENSG00000075223, ENSG00000094631, ENSG00000196189, ENSG00000133110, ENSG00000171055, ENSG00000099250, ENSG00000078098, ENSG00000137642, ENSG00000175745, ENSG00000165323, ENSG00000144339, ENSG00000137672, ENSG00000161681, ENSG00000163975, ENSG00000165617, ENSG00000275023, ENSG00000164741, ENSG00000166710	354	865	19277	1.3849776297312302	1.0	0.7162531506270879	0.6956972458196762
Annotation Cluster 27	Enrichment Score: 2.1202142149718166
Category	Term	Count	%	PValue	Genes	List Total	Pop Hits	Pop Total	Fold Enrichment	Bonferroni	Benjamini	FDR
GOTERM_MF_FAT	GO:0032550~purine ribonucleoside binding	18	4.615384615384616	0.0020201113129144762	ENSG00000154451, ENSG00000180660, ENSG00000163607, ENSG00000197885, ENSG00000134533, ENSG00000025039, ENSG00000155876, ENSG00000157601, ENSG00000169213, ENSG00000101911, ENSG00000139890, ENSG00000108551, ENSG00000183486, ENSG00000270885, ENSG00000084092, ENSG00000169418, ENSG00000162654, ENSG00000126785	322	402	16739	2.327662927598035	0.8363177562021527	0.20779578253119638	0.2040809975920912
GOTERM_MF_FAT	GO:0001883~purine nucleoside binding	18	4.615384615384616	0.002194087128298629	ENSG00000154451, ENSG00000180660, ENSG00000163607, ENSG00000197885, ENSG00000134533, ENSG00000025039, ENSG00000155876, ENSG00000157601, ENSG00000169213, ENSG00000101911, ENSG00000139890, ENSG00000108551, ENSG00000183486, ENSG00000270885, ENSG00000084092, ENSG00000169418, ENSG00000162654, ENSG00000126785	322	405	16739	2.310420979986197	0.8599653531277709	0.20779578253119638	0.2040809975920912
GOTERM_MF_FAT	GO:0032549~ribonucleoside binding	18	4.615384615384616	0.0022643922432262027	ENSG00000154451, ENSG00000180660, ENSG00000163607, ENSG00000197885, ENSG00000134533, ENSG00000025039, ENSG00000155876, ENSG00000157601, ENSG00000169213, ENSG00000101911, ENSG00000139890, ENSG00000108551, ENSG00000183486, ENSG00000270885, ENSG00000084092, ENSG00000169418, ENSG00000162654, ENSG00000126785	322	406	16739	2.3047302879172658	0.8685237525236409	0.20779578253119638	0.2040809975920912
GOTERM_MF_FAT	GO:0001882~nucleoside binding	18	4.615384615384616	0.002617420151326619	ENSG00000154451, ENSG00000180660, ENSG00000163607, ENSG00000197885, ENSG00000134533, ENSG00000025039, ENSG00000155876, ENSG00000157601, ENSG00000169213, ENSG00000101911, ENSG00000139890, ENSG00000108551, ENSG00000183486, ENSG00000270885, ENSG00000084092, ENSG00000169418, ENSG00000162654, ENSG00000126785	322	412	16739	2.2711662545980826	0.9042162438173268	0.20779578253119638	0.2040809975920912
GOTERM_MF_FAT	GO:0032561~guanyl ribonucleotide binding	18	4.615384615384616	0.003110937661047356	ENSG00000154451, ENSG00000180660, ENSG00000163607, ENSG00000197885, ENSG00000134533, ENSG00000025039, ENSG00000155876, ENSG00000157601, ENSG00000169213, ENSG00000101911, ENSG00000139890, ENSG00000108551, ENSG00000183486, ENSG00000270885, ENSG00000084092, ENSG00000169418, ENSG00000162654, ENSG00000126785	322	419	16739	2.233223142946086	0.9384945250637039	0.20779578253119638	0.2040809975920912
GOTERM_MF_FAT	GO:0019001~guanyl nucleotide binding	18	4.615384615384616	0.003110937661047356	ENSG00000154451, ENSG00000180660, ENSG00000163607, ENSG00000197885, ENSG00000134533, ENSG00000025039, ENSG00000155876, ENSG00000157601, ENSG00000169213, ENSG00000101911, ENSG00000139890, ENSG00000108551, ENSG00000183486, ENSG00000270885, ENSG00000084092, ENSG00000169418, ENSG00000162654, ENSG00000126785	322	419	16739	2.233223142946086	0.9384945250637039	0.20779578253119638	0.2040809975920912
GOTERM_MF_FAT	GO:0005525~GTP binding	17	4.358974358974359	0.004338508388360822	ENSG00000154451, ENSG00000180660, ENSG00000163607, ENSG00000197885, ENSG00000134533, ENSG00000025039, ENSG00000155876, ENSG00000157601, ENSG00000169213, ENSG00000139890, ENSG00000108551, ENSG00000183486, ENSG00000270885, ENSG00000084092, ENSG00000169418, ENSG00000162654, ENSG00000126785	322	397	16739	2.2260353270647872	0.9795835144203072	0.21572027819905198	0.21186382629828684
GOTERM_MF_FAT	GO:0003924~GTPase activity	14	3.5897435897435894	0.01546368070700535	ENSG00000154451, ENSG00000197885, ENSG00000134533, ENSG00000025039, ENSG00000155876, ENSG00000157601, ENSG00000169213, ENSG00000108370, ENSG00000117152, ENSG00000139890, ENSG00000108551, ENSG00000183486, ENSG00000162654, ENSG00000126785	322	343	16739	2.12181518570161	0.9999991241920262	0.3548716469940971	0.3485275728578898
GOTERM_MF_FAT	GO:0035639~purine ribonucleoside triphosphate binding	49	12.564102564102564	0.027092836023348475	ENSG00000071575, ENSG00000151414, ENSG00000025039, ENSG00000179869, ENSG00000168016, ENSG00000101911, ENSG00000121361, ENSG00000141338, ENSG00000013573, ENSG00000084092, ENSG00000018625, ENSG00000180660, ENSG00000163607, ENSG00000197442, ENSG00000197885, ENSG00000020633, ENSG00000124406, ENSG00000139890, ENSG00000145242, ENSG00000108771, ENSG00000183486, ENSG00000147224, ENSG00000102038, ENSG0000…	322	1896	16739	1.343480554026784	0.9999999999789184	0.44087433165267065	0.43299277935496927
GOTERM_MF_FAT	GO:0032555~purine ribonucleotide binding	49	12.564102564102564	0.03927384280032077	ENSG00000071575, ENSG00000151414, ENSG00000025039, ENSG00000179869, ENSG00000168016, ENSG00000101911, ENSG00000121361, ENSG00000141338, ENSG00000013573, ENSG00000084092, ENSG00000018625, ENSG00000180660, ENSG00000163607, ENSG00000197442, ENSG00000197885, ENSG00000020633, ENSG00000124406, ENSG00000139890, ENSG00000145242, ENSG00000108771, ENSG00000183486, ENSG00000147224, ENSG00000102038, ENSG0000…	322	1943	16739	1.310982568417284	0.9999999999999998	0.5407706047121091	0.5311031972535686
GOTERM_MF_FAT	GO:0017076~purine nucleotide binding	49	12.564102564102564	0.04394323192165138	ENSG00000071575, ENSG00000151414, ENSG00000025039, ENSG00000179869, ENSG00000168016, ENSG00000101911, ENSG00000121361, ENSG00000141338, ENSG00000013573, ENSG00000084092, ENSG00000018625, ENSG00000180660, ENSG00000163607, ENSG00000197442, ENSG00000197885, ENSG00000020633, ENSG00000124406, ENSG00000139890, ENSG00000145242, ENSG00000108771, ENSG00000183486, ENSG00000147224, ENSG00000102038, ENSG0000…	322	1958	16739	1.3009392903139851	1.0	0.5783704789687939	0.5680308949872288
GOTERM_MF_FAT	GO:0032553~ribonucleotide binding	49	12.564102564102564	0.045257374557326605	ENSG00000071575, ENSG00000151414, ENSG00000025039, ENSG00000179869, ENSG00000168016, ENSG00000101911, ENSG00000121361, ENSG00000141338, ENSG00000013573, ENSG00000084092, ENSG00000018625, ENSG00000180660, ENSG00000163607, ENSG00000197442, ENSG00000197885, ENSG00000020633, ENSG00000124406, ENSG00000139890, ENSG00000145242, ENSG00000108771, ENSG00000183486, ENSG00000147224, ENSG00000102038, ENSG0000…	322	1962	16739	1.2982870185702258	1.0	0.5870340612870625	0.5765395976215955
Annotation Cluster 28	Enrichment Score: 2.1136248660935477
Category	Term	Count	%	PValue	Genes	List Total	Pop Hits	Pop Total	Fold Enrichment	Bonferroni	Benjamini	FDR
GOTERM_MF_FAT	GO:0043167~ion binding	151	38.71794871794872	0.0026440096945818227	ENSG00000049449, ENSG00000096433, ENSG00000182718, ENSG00000115318, ENSG00000153956, ENSG00000151414, ENSG00000157077, ENSG00000112320, ENSG00000175745, ENSG00000145934, ENSG00000100626, ENSG00000168016, ENSG00000166473, ENSG00000156140, ENSG00000160255, ENSG00000141338, ENSG00000149212, ENSG00000184226, ENSG00000141576, ENSG00000163644, ENSG00000180660, ENSG00000198336, ENSG00000136147, ENSG0000…	322	6527	16739	1.2026436769577302	0.906474633425105	0.20779578253119638	0.2040809975920912
GOTERM_MF_FAT	GO:0043169~cation binding	105	26.923076923076923	0.012628054573823082	ENSG00000049449, ENSG00000096433, ENSG00000182718, ENSG00000115318, ENSG00000153956, ENSG00000151414, ENSG00000157077, ENSG00000112320, ENSG00000175745, ENSG00000145934, ENSG00000100626, ENSG00000166473, ENSG00000156140, ENSG00000160255, ENSG00000149212, ENSG00000184226, ENSG00000141576, ENSG00000163644, ENSG00000180660, ENSG00000198336, ENSG00000136147, ENSG00000116514, ENSG00000099250, ENSG0000…	322	4467	16739	1.2219318480450843	0.9999885105023681	0.3229173955306188	0.3171445705825854
GOTERM_MF_FAT	GO:0046872~metal ion binding	103	26.410256410256412	0.013662365779471032	ENSG00000049449, ENSG00000096433, ENSG00000182718, ENSG00000115318, ENSG00000153956, ENSG00000151414, ENSG00000157077, ENSG00000112320, ENSG00000175745, ENSG00000145934, ENSG00000100626, ENSG00000166473, ENSG00000156140, ENSG00000160255, ENSG00000184226, ENSG00000141576, ENSG00000163644, ENSG00000180660, ENSG00000198336, ENSG00000136147, ENSG00000116514, ENSG00000099250, ENSG00000046604, ENSG0000…	322	4381	16739	1.2221868571371861	0.999995503074097	0.330481550611529	0.3245735005447308
Annotation Cluster 29	Enrichment Score: 2.109837887115989
Category	Term	Count	%	PValue	Genes	List Total	Pop Hits	Pop Total	Fold Enrichment	Bonferroni	Benjamini	FDR
GOTERM_BP_FAT	GO:0043129~surfactant homeostasis	4	1.0256410256410255	0.0028559918758164385	ENSG00000089127, ENSG00000103811, ENSG00000128052, ENSG00000197885	354	16	19277	13.61370056497175	0.9999997844426072	0.09068196689722491	0.08807946542458744
GOTERM_BP_FAT	GO:0048875~chemical homeostasis within a tissue	4	1.0256410256410255	0.004050359059601037	ENSG00000089127, ENSG00000103811, ENSG00000128052, ENSG00000197885	354	18	19277	12.10106716886378	0.9999999996532511	0.1162258113038458	0.1128902214900567
GOTERM_BP_FAT	GO:0001894~tissue homeostasis	10	2.564102564102564	0.040479565882409356	ENSG00000089041, ENSG00000105664, ENSG00000018408, ENSG00000168542, ENSG00000171791, ENSG00000089127, ENSG00000103811, ENSG00000128052, ENSG00000197885, ENSG00000166710	354	249	19277	2.186939849794659	1.0	0.42833689055716895	0.4160439570600008
Annotation Cluster 30	Enrichment Score: 2.095867691926834
Category	Term	Count	%	PValue	Genes	List Total	Pop Hits	Pop Total	Fold Enrichment	Bonferroni	Benjamini	FDR
GOTERM_BP_FAT	GO:0007416~synapse assembly	11	2.8205128205128207	0.001419823101727656	ENSG00000170558, ENSG00000134569, ENSG00000176697, ENSG00000161681, ENSG00000157240, ENSG00000196189, ENSG00000131409, ENSG00000180914, ENSG00000151834, ENSG00000087085, ENSG00000117114	354	174	19277	3.4425449704526274	0.9995122001473516	0.054811300459500736	0.05323825903744275
GOTERM_BP_FAT	GO:0050803~regulation of synapse structure or activity	11	2.8205128205128207	0.0020628909405671064	ENSG00000170558, ENSG00000189056, ENSG00000134569, ENSG00000176697, ENSG00000157240, ENSG00000196189, ENSG00000131409, ENSG00000183486, ENSG00000180914, ENSG00000117114, ENSG00000157601	354	183	19277	3.2732394801024975	0.9999846281261647	0.07172632950309694	0.06966783998698123
GOTERM_BP_FAT	GO:0050808~synapse organization	15	3.8461538461538463	0.004772097633702075	ENSG00000130477, ENSG00000134569, ENSG00000176697, ENSG00000196189, ENSG00000151834, ENSG00000116544, ENSG00000117114, ENSG00000170558, ENSG00000189056, ENSG00000161681, ENSG00000157240, ENSG00000143847, ENSG00000131409, ENSG00000180914, ENSG00000087085	354	345	19277	2.3676000982559566	0.9999999999929158	0.12849858689142166	0.1248107780242433
GOTERM_BP_FAT	GO:0050807~regulation of synapse organization	9	2.307692307692308	0.013677862777456154	ENSG00000170558, ENSG00000189056, ENSG00000134569, ENSG00000176697, ENSG00000157240, ENSG00000196189, ENSG00000131409, ENSG00000180914, ENSG00000117114	354	171	19277	2.8660422242045795	1.0	0.24064069397976962	0.23373449441344746
GOTERM_BP_FAT	GO:0051965~positive regulation of synapse assembly	5	1.282051282051282	0.03280168014661747	ENSG00000176697, ENSG00000196189, ENSG00000131409, ENSG00000180914, ENSG00000117114	354	66	19277	4.125363807567197	1.0	0.3830291357039519	0.3720364993084229
GOTERM_BP_FAT	GO:0051963~regulation of synapse assembly	6	1.5384615384615385	0.04240916184345312	ENSG00000176697, ENSG00000157240, ENSG00000196189, ENSG00000131409, ENSG00000180914, ENSG00000117114	354	104	19277	3.141623207301173	1.0	0.4359695477120932	0.42345756292870473
Annotation Cluster 31	Enrichment Score: 2.084227924218315
Category	Term	Count	%	PValue	Genes	List Total	Pop Hits	Pop Total	Fold Enrichment	Bonferroni	Benjamini	FDR
GOTERM_MF_FAT	GO:0008201~heparin binding	11	2.8205128205128207	0.0018147282706558227	ENSG00000050767, ENSG00000105664, ENSG00000166147, ENSG00000130635, ENSG00000133110, ENSG00000156140, ENSG00000173376, ENSG00000091986, ENSG00000115414, ENSG00000138685, ENSG00000099250	322	172	16739	3.324588328759209	0.8032177146583374	0.20779578253119638	0.2040809975920912
GOTERM_MF_FAT	GO:0005539~glycosaminoglycan binding	11	2.8205128205128207	0.017331802010737425	ENSG00000050767, ENSG00000105664, ENSG00000166147, ENSG00000130635, ENSG00000133110, ENSG00000156140, ENSG00000173376, ENSG00000091986, ENSG00000115414, ENSG00000138685, ENSG00000099250	322	239	16739	2.392590763793238	0.9999998399791356	0.3658379470001179	0.3592978272772108
GOTERM_MF_FAT	GO:1901681~sulfur compound binding	12	3.076923076923077	0.01776891472703633	ENSG00000050767, ENSG00000105664, ENSG00000166147, ENSG00000130635, ENSG00000133110, ENSG00000156140, ENSG00000164603, ENSG00000173376, ENSG00000091986, ENSG00000115414, ENSG00000138685, ENSG00000099250	322	276	16739	2.2601944369430194	0.9999998925420412	0.3658379470001179	0.3592978272772108
Annotation Cluster 32	Enrichment Score: 2.0162298733791455
Category	Term	Count	%	PValue	Genes	List Total	Pop Hits	Pop Total	Fold Enrichment	Bonferroni	Benjamini	FDR
GOTERM_BP_FAT	GO:0072359~circulatory system development	57	14.615384615384617	2.4480267320634006E-10	ENSG00000213463, ENSG00000108821, ENSG00000130635, ENSG00000182718, ENSG00000112769, ENSG00000118194, ENSG00000103811, ENSG00000120708, ENSG00000176435, ENSG00000135766, ENSG00000138795, ENSG00000004776, ENSG00000174804, ENSG00000164530, ENSG00000166396, ENSG00000160255, ENSG00000121361, ENSG00000109472, ENSG00000102683, ENSG00000105664, ENSG00000002745, ENSG00000075223, ENSG00000164619, ENSG0000…	354	1232	19277	2.519418611049967	1.3138548126123695E-6	4.378703814750736E-7	4.2530384425048146E-7
GOTERM_BP_FAT	GO:0001568~blood vessel development	40	10.256410256410255	1.8246946567003753E-8	ENSG00000213463, ENSG00000105974, ENSG00000108821, ENSG00000130635, ENSG00000112769, ENSG00000182718, ENSG00000128052, ENSG00000196189, ENSG00000103811, ENSG00000166292, ENSG00000120708, ENSG00000176435, ENSG00000115414, ENSG00000138795, ENSG00000004776, ENSG00000174804, ENSG00000100644, ENSG00000166396, ENSG00000160255, ENSG00000127329, ENSG00000143494, ENSG00000070614, ENSG00000105664, ENSG0000…	354	788	19277	2.7642031604003554	9.792656828533364E-5	1.5074933865385516E-5	1.4642295062689024E-5
GOTERM_BP_FAT	GO:0001944~vasculature development	41	10.512820512820513	3.093953487761947E-8	ENSG00000213463, ENSG00000105974, ENSG00000108821, ENSG00000130635, ENSG00000112769, ENSG00000182718, ENSG00000128052, ENSG00000196189, ENSG00000103811, ENSG00000166292, ENSG00000120708, ENSG00000176435, ENSG00000115414, ENSG00000138795, ENSG00000135766, ENSG00000004776, ENSG00000174804, ENSG00000100644, ENSG00000166396, ENSG00000160255, ENSG00000127329, ENSG00000143494, ENSG00000070614, ENSG0000…	354	837	19277	2.667439537222661	1.660387000129715E-4	1.8446838239256228E-5	1.7917428420239183E-5
GOTERM_BP_FAT	GO:0072358~cardiovascular system development	41	10.512820512820513	3.093953487761947E-8	ENSG00000213463, ENSG00000105974, ENSG00000108821, ENSG00000130635, ENSG00000112769, ENSG00000182718, ENSG00000128052, ENSG00000196189, ENSG00000103811, ENSG00000166292, ENSG00000120708, ENSG00000176435, ENSG00000115414, ENSG00000138795, ENSG00000135766, ENSG00000004776, ENSG00000174804, ENSG00000100644, ENSG00000166396, ENSG00000160255, ENSG00000127329, ENSG00000143494, ENSG00000070614, ENSG0000…	354	837	19277	2.667439537222661	1.660387000129715E-4	1.8446838239256228E-5	1.7917428420239183E-5
GOTERM_BP_FAT	GO:0048514~blood vessel morphogenesis	31	7.948717948717948	1.6293874288173564E-5	ENSG00000213463, ENSG00000105974, ENSG00000182718, ENSG00000128052, ENSG00000196189, ENSG00000103811, ENSG00000166292, ENSG00000120708, ENSG00000176435, ENSG00000115414, ENSG00000138795, ENSG00000004776, ENSG00000174804, ENSG00000100644, ENSG00000160255, ENSG00000127329, ENSG00000143494, ENSG00000105664, ENSG00000164619, ENSG00000173376, ENSG00000138685, ENSG00000170961, ENSG00000099250, ENSG0000…	354	702	19277	2.4046992450947253	0.08373525739530174	0.0022418699853933165	0.0021775300715374517
GOTERM_BP_FAT	GO:0048646~anatomical structure formation involved in morphogenesis	41	10.512820512820513	2.6502742350377565E-4	ENSG00000104884, ENSG00000213463, ENSG00000105974, ENSG00000108821, ENSG00000130635, ENSG00000182718, ENSG00000128052, ENSG00000196189, ENSG00000118194, ENSG00000103811, ENSG00000166292, ENSG00000120708, ENSG00000176435, ENSG00000115414, ENSG00000138795, ENSG00000004776, ENSG00000189056, ENSG00000165323, ENSG00000100644, ENSG00000160255, ENSG00000127329, ENSG00000143494, ENSG00000160796, ENSG0000…	354	1222	19277	1.8270432836786965	0.758911381881986	0.01616064948319614	0.01569685149206453
GOTERM_BP_FAT	GO:0001525~angiogenesis	24	6.153846153846154	8.599257480843989E-4	ENSG00000213463, ENSG00000105974, ENSG00000182718, ENSG00000164619, ENSG00000103811, ENSG00000128052, ENSG00000196189, ENSG00000166292, ENSG00000120708, ENSG00000173376, ENSG00000176435, ENSG00000115414, ENSG00000138685, ENSG00000138795, ENSG00000099250, ENSG00000078098, ENSG00000004776, ENSG00000167772, ENSG00000100644, ENSG00000160255, ENSG00000127329, ENSG00000143494, ENSG00000169418, ENSG0000…	354	607	19277	2.153072906486471	0.9901196466353448	0.039438987728383626	0.038307119649708433
GOTERM_BP_FAT	GO:0001667~ameboidal-type cell migration	20	5.128205128205128	0.0014553907760642302	ENSG00000213463, ENSG00000075223, ENSG00000164619, ENSG00000094631, ENSG00000103811, ENSG00000128052, ENSG00000196189, ENSG00000176435, ENSG00000115414, ENSG00000138685, ENSG00000099250, ENSG00000170961, ENSG00000078098, ENSG00000170558, ENSG00000100644, ENSG00000146122, ENSG00000160255, ENSG00000184489, ENSG00000102265, ENSG00000126785	354	480	19277	2.2689500941619585	0.9995970797493363	0.055776501466916185	0.05417575953141393
GOTERM_BP_FAT	GO:1904018~positive regulation of vasculature development	13	3.3333333333333335	0.0016984688033083782	ENSG00000164619, ENSG00000103811, ENSG00000128052, ENSG00000166292, ENSG00000138685, ENSG00000099250, ENSG00000004776, ENSG00000167772, ENSG00000100644, ENSG00000166396, ENSG00000160255, ENSG00000143494, ENSG00000126785	354	241	19277	2.937395972525025	0.9998909203485085	0.0611676751580722	0.05941221075733736
GOTERM_BP_FAT	GO:0010631~epithelial cell migration	16	4.102564102564102	0.003217101148361624	ENSG00000213463, ENSG00000164619, ENSG00000094631, ENSG00000103811, ENSG00000128052, ENSG00000196189, ENSG00000176435, ENSG00000138685, ENSG00000099250, ENSG00000170961, ENSG00000078098, ENSG00000100644, ENSG00000146122, ENSG00000160255, ENSG00000184489, ENSG00000126785	354	366	19277	2.380537803710907	0.9999999691464834	0.0997859234803958	0.09692214557954211
GOTERM_BP_FAT	GO:0090132~epithelium migration	16	4.102564102564102	0.0034760296127691525	ENSG00000213463, ENSG00000164619, ENSG00000094631, ENSG00000103811, ENSG00000128052, ENSG00000196189, ENSG00000176435, ENSG00000138685, ENSG00000099250, ENSG00000170961, ENSG00000078098, ENSG00000100644, ENSG00000146122, ENSG00000160255, ENSG00000184489, ENSG00000126785	354	369	19277	2.361183837827079	0.999999992348395	0.10658499944068156	0.10352609338144471
GOTERM_BP_FAT	GO:0090130~tissue migration	16	4.102564102564102	0.004041092503868334	ENSG00000213463, ENSG00000164619, ENSG00000094631, ENSG00000103811, ENSG00000128052, ENSG00000196189, ENSG00000176435, ENSG00000138685, ENSG00000099250, ENSG00000170961, ENSG00000078098, ENSG00000100644, ENSG00000146122, ENSG00000160255, ENSG00000184489, ENSG00000126785	354	375	19277	2.3234048964218457	0.9999999996354964	0.1162258113038458	0.1128902214900567
GOTERM_BP_FAT	GO:0061298~retina vasculature development in camera-type eye	4	1.0256410256410255	0.004745179336281595	ENSG00000174804, ENSG00000100644, ENSG00000099250, ENSG00000126785	354	19	19277	11.464168896818316	0.9999999999918091	0.12849858689142166	0.1248107780242433
GOTERM_BP_FAT	GO:0045766~positive regulation of angiogenesis	11	2.8205128205128207	0.006248454484427832	ENSG00000167772, ENSG00000100644, ENSG00000164619, ENSG00000103811, ENSG00000128052, ENSG00000160255, ENSG00000143494, ENSG00000138685, ENSG00000099250, ENSG00000004776, ENSG00000126785	354	214	19277	2.7990786208353136	0.9999999999999976	0.15035518727999886	0.146040111088959
GOTERM_BP_FAT	GO:1901342~regulation of vasculature development	17	4.358974358974359	0.007937155309588096	ENSG00000213463, ENSG00000164619, ENSG00000103811, ENSG00000128052, ENSG00000196189, ENSG00000166292, ENSG00000138685, ENSG00000135766, ENSG00000099250, ENSG00000004776, ENSG00000167772, ENSG00000100644, ENSG00000166396, ENSG00000160255, ENSG00000143494, ENSG00000169418, ENSG00000126785	354	444	19277	2.0849811676082863	1.0	0.17455235816085954	0.16954284210480802
GOTERM_BP_FAT	GO:0061299~retina vasculature morphogenesis in camera-type eye	3	0.7692307692307693	0.01648813297202198	ENSG00000174804, ENSG00000099250, ENSG00000126785	354	11	19277	14.851309707241912	1.0	0.266088036320107	0.25845151794640286
GOTERM_BP_FAT	GO:0045765~regulation of angiogenesis	15	3.8461538461538463	0.01674122063299307	ENSG00000213463, ENSG00000164619, ENSG00000103811, ENSG00000128052, ENSG00000196189, ENSG00000138685, ENSG00000135766, ENSG00000099250, ENSG00000004776, ENSG00000167772, ENSG00000100644, ENSG00000160255, ENSG00000143494, ENSG00000169418, ENSG00000126785	354	402	19277	2.031895606712202	1.0	0.2662272123407069	0.25858669972414544
GOTERM_BP_FAT	GO:0050673~epithelial cell proliferation	16	4.102564102564102	0.0185930491341363	ENSG00000213463, ENSG00000002745, ENSG00000105974, ENSG00000164619, ENSG00000128052, ENSG00000105989, ENSG00000138685, ENSG00000099250, ENSG00000170961, ENSG00000020633, ENSG00000078098, ENSG00000135862, ENSG00000100644, ENSG00000143494, ENSG00000146674, ENSG00000166710	354	448	19277	1.944814366424536	1.0	0.2840352997764959	0.2758837089890228
GOTERM_BP_FAT	GO:0090050~positive regulation of cell migration involved in sprouting angiogenesis	4	1.0256410256410255	0.025859017628482053	ENSG00000128052, ENSG00000138685, ENSG00000099250, ENSG00000126785	354	35	19277	6.223405972558514	1.0	0.33954729946884127	0.3298025577397691
GOTERM_BP_FAT	GO:0001935~endothelial cell proliferation	9	2.307692307692308	0.028299493751257277	ENSG00000213463, ENSG00000105974, ENSG00000100644, ENSG00000164619, ENSG00000105989, ENSG00000128052, ENSG00000143494, ENSG00000138685, ENSG00000099250	354	196	19277	2.5004756139744035	1.0	0.3589954691944363	0.3486925802164372
GOTERM_BP_FAT	GO:1903672~positive regulation of sprouting angiogenesis	5	1.282051282051282	0.03280168014661747	ENSG00000164619, ENSG00000128052, ENSG00000138685, ENSG00000099250, ENSG00000126785	354	66	19277	4.125363807567197	1.0	0.3830291357039519	0.3720364993084229
GOTERM_BP_FAT	GO:0010634~positive regulation of epithelial cell migration	8	2.051282051282051	0.04818959789322169	ENSG00000100644, ENSG00000094631, ENSG00000103811, ENSG00000128052, ENSG00000138685, ENSG00000099250, ENSG00000170961, ENSG00000126785	354	180	19277	2.4202134337727554	1.0	0.46760466961126146	0.4541847815903643
GOTERM_BP_FAT	GO:0010632~regulation of epithelial cell migration	11	2.8205128205128207	0.04855340894174263	ENSG00000213463, ENSG00000100644, ENSG00000164619, ENSG00000094631, ENSG00000103811, ENSG00000196189, ENSG00000128052, ENSG00000138685, ENSG00000099250, ENSG00000170961, ENSG00000126785	354	298	19277	2.010076593485762	1.0	0.47028446278229413	0.4567876667948783
GOTERM_BP_FAT	GO:0001936~regulation of endothelial cell proliferation	8	2.051282051282051	0.051860991749780296	ENSG00000213463, ENSG00000105974, ENSG00000100644, ENSG00000105989, ENSG00000128052, ENSG00000143494, ENSG00000138685, ENSG00000099250	354	183	19277	2.380537803710907	1.0	0.47852636822013156	0.4647930359976381
GOTERM_BP_FAT	GO:0002040~sprouting angiogenesis	8	2.051282051282051	0.05316942040444266	ENSG00000213463, ENSG00000164619, ENSG00000128052, ENSG00000176435, ENSG00000138685, ENSG00000138795, ENSG00000099250, ENSG00000126785	354	184	19277	2.3676000982559566	1.0	0.4834054139426508	0.4695320569267791
GOTERM_BP_FAT	GO:0043536~positive regulation of blood vessel endothelial cell migration	5	1.282051282051282	0.05490862056189328	ENSG00000100644, ENSG00000128052, ENSG00000138685, ENSG00000099250, ENSG00000126785	354	78	19277	3.4906924525568592	1.0	0.4918859064025365	0.47776916589079765
GOTERM_BP_FAT	GO:0001938~positive regulation of endothelial cell proliferation	6	1.5384615384615385	0.056851455439211315	ENSG00000100644, ENSG00000105989, ENSG00000128052, ENSG00000143494, ENSG00000138685, ENSG00000099250	354	113	19277	2.8914054297285134	1.0	0.49928790488839264	0.4849587328136979
GOTERM_BP_FAT	GO:0048754~branching morphogenesis of an epithelial tube	7	1.7948717948717947	0.06431659882397561	ENSG00000171791, ENSG00000105989, ENSG00000103811, ENSG00000128052, ENSG00000138685, ENSG00000138795, ENSG00000099250	354	154	19277	2.475218284540319	1.0	0.5277108093110904	0.5125659221262399
GOTERM_BP_FAT	GO:0043542~endothelial cell migration	10	2.564102564102564	0.0708599214333947	ENSG00000213463, ENSG00000100644, ENSG00000128052, ENSG00000160255, ENSG00000184489, ENSG00000176435, ENSG00000138685, ENSG00000099250, ENSG00000078098, ENSG00000126785	354	278	19277	1.9588058366865828	1.0	0.5479506735593175	0.5322249181124046
GOTERM_BP_FAT	GO:0002042~cell migration involved in sprouting angiogenesis	5	1.282051282051282	0.08863979994712051	ENSG00000128052, ENSG00000176435, ENSG00000138685, ENSG00000099250, ENSG00000126785	354	92	19277	2.959500122819946	1.0	0.6194809141940246	0.6017022968280388
GOTERM_BP_FAT	GO:0050679~positive regulation of epithelial cell proliferation	8	2.051282051282051	0.1048139333400893	ENSG00000100644, ENSG00000105989, ENSG00000128052, ENSG00000143494, ENSG00000138685, ENSG00000099250, ENSG00000170961, ENSG00000135862	354	217	19277	2.007550313728553	1.0	0.6738057311453859	0.654468034053252
GOTERM_BP_FAT	GO:0048010~vascular endothelial growth factor receptor signaling pathway	5	1.282051282051282	0.10554620882651292	ENSG00000105767, ENSG00000100644, ENSG00000128052, ENSG00000176435, ENSG00000099250	354	98	19277	2.7783062377493373	1.0	0.6758483968533034	0.6564520768541591
GOTERM_BP_FAT	GO:1903670~regulation of sprouting angiogenesis	6	1.5384615384615385	0.10988336140233163	ENSG00000213463, ENSG00000164619, ENSG00000128052, ENSG00000138685, ENSG00000099250, ENSG00000126785	354	138	19277	2.3676000982559566	1.0	0.6941147782234011	0.6741942273761399
WIKIPATHWAYS	WP1539~Angiogenesis	3	0.7692307692307693	0.11289764170125575	ENSG00000100644, ENSG00000128052, ENSG00000138685	190	24	7843	5.159868421052631	1.0	1.0	1.0
GOTERM_BP_FAT	GO:0050678~regulation of epithelial cell proliferation	12	3.076923076923077	0.11456396978276977	ENSG00000213463, ENSG00000105974, ENSG00000100644, ENSG00000105989, ENSG00000128052, ENSG00000143494, ENSG00000138685, ENSG00000099250, ENSG00000170961, ENSG00000166710, ENSG00000020633, ENSG00000135862	354	397	19277	1.6459889851855014	1.0	0.7106939443402804	0.6902975844020763
GOTERM_BP_FAT	GO:0035767~endothelial cell chemotaxis	3	0.7692307692307693	0.11592140806248047	ENSG00000128052, ENSG00000138685, ENSG00000099250	354	32	19277	5.105137711864407	1.0	0.7158046900613005	0.6952616557211141
GOTERM_BP_FAT	GO:0070374~positive regulation of ERK1 and ERK2 cascade	8	2.051282051282051	0.12903644227948868	ENSG00000131016, ENSG00000135218, ENSG00000181374, ENSG00000164619, ENSG00000128052, ENSG00000107263, ENSG00000138685, ENSG00000099250	354	229	19277	1.9023511706510745	1.0	0.7477424938139701	0.7262828695039903
GOTERM_BP_FAT	GO:0010594~regulation of endothelial cell migration	8	2.051282051282051	0.1392730610225164	ENSG00000213463, ENSG00000100644, ENSG00000164619, ENSG00000196189, ENSG00000128052, ENSG00000138685, ENSG00000099250, ENSG00000126785	354	234	19277	1.8617026413636584	1.0	0.7688675364679249	0.7468016399684728
GOTERM_BP_FAT	GO:0060041~retina development in camera-type eye	6	1.5384615384615385	0.1472436456764298	ENSG00000174804, ENSG00000165323, ENSG00000100644, ENSG00000087085, ENSG00000099250, ENSG00000126785	354	152	19277	2.1495316681534344	1.0	0.786961556473827	0.7643763757625022
GOTERM_BP_FAT	GO:0090049~regulation of cell migration involved in sprouting angiogenesis	4	1.0256410256410255	0.17178944916360764	ENSG00000128052, ENSG00000138685, ENSG00000099250, ENSG00000126785	354	78	19277	2.7925539620454876	1.0	0.8380201674653804	0.8139696445824754
GOTERM_BP_FAT	GO:0043534~blood vessel endothelial cell migration	6	1.5384615384615385	0.20835056557647158	ENSG00000100644, ENSG00000128052, ENSG00000176435, ENSG00000138685, ENSG00000099250, ENSG00000126785	354	172	19277	1.8995861253448953	1.0	0.9285790156838426	0.9019295247380148
GOTERM_BP_FAT	GO:0010595~positive regulation of endothelial cell migration	5	1.282051282051282	0.23501961688818382	ENSG00000100644, ENSG00000128052, ENSG00000138685, ENSG00000099250, ENSG00000126785	354	135	19277	2.016844528143963	1.0	0.9782045159764599	0.9501308120144072
GOTERM_BP_FAT	GO:0043535~regulation of blood vessel endothelial cell migration	5	1.282051282051282	0.30783645875931426	ENSG00000100644, ENSG00000128052, ENSG00000138685, ENSG00000099250, ENSG00000126785	354	153	19277	1.7795687013034969	1.0	1.0	0.9714818266542404
GOTERM_BP_FAT	GO:0050918~positive chemotaxis	3	0.7692307692307693	0.3479545196892828	ENSG00000128052, ENSG00000138685, ENSG00000099250	354	67	19277	2.438274728054642	1.0	1.0	0.9714818266542404
GOTERM_BP_FAT	GO:0061180~mammary gland epithelium development	3	0.7692307692307693	0.3612255612469339	ENSG00000100644, ENSG00000105989, ENSG00000138685	354	69	19277	2.3676000982559566	1.0	1.0	0.9714818266542404
GOTERM_BP_FAT	GO:0032103~positive regulation of response to external stimulus	8	2.051282051282051	0.5224358580949537	ENSG00000154451, ENSG00000100644, ENSG00000128052, ENSG00000178726, ENSG00000108771, ENSG00000138685, ENSG00000099250, ENSG00000204592	354	363	19277	1.2001058349286393	1.0	1.0	0.9714818266542404
GOTERM_BP_FAT	GO:0050920~regulation of chemotaxis	5	1.282051282051282	0.6401874865657637	ENSG00000075223, ENSG00000196189, ENSG00000128052, ENSG00000138685, ENSG00000099250	354	239	19277	1.1392218046001465	1.0	1.0	0.9714818266542404
GOTERM_BP_FAT	GO:0050921~positive regulation of chemotaxis	3	0.7692307692307693	0.757203594915047	ENSG00000128052, ENSG00000138685, ENSG00000099250	354	148	19277	1.103813559322034	1.0	1.0	0.9714818266542404
Annotation Cluster 33	Enrichment Score: 1.9888836323783434
Category	Term	Count	%	PValue	Genes	List Total	Pop Hits	Pop Total	Fold Enrichment	Bonferroni	Benjamini	FDR
GOTERM_BP_FAT	GO:0008283~cell proliferation	59	15.128205128205128	3.928054595280082E-4	ENSG00000213463, ENSG00000182718, ENSG00000244405, ENSG00000103811, ENSG00000120708, ENSG00000138795, ENSG00000204592, ENSG00000116641, ENSG00000253368, ENSG00000166396, ENSG00000119927, ENSG00000166710, ENSG00000185436, ENSG00000108465, ENSG00000175274, ENSG00000105664, ENSG00000002745, ENSG00000180660, ENSG00000171791, ENSG00000164619, ENSG00000197442, ENSG00000105989, ENSG00000181195, ENSG0000…	354	2027	19277	1.5850189113632625	0.878592310651095	0.022664452643304214	0.02201400059204278
GOTERM_BP_FAT	GO:0042127~regulation of cell proliferation	47	12.051282051282051	0.01575911231621763	ENSG00000213463, ENSG00000105974, ENSG00000182718, ENSG00000244405, ENSG00000128052, ENSG00000103811, ENSG00000115414, ENSG00000134533, ENSG00000138795, ENSG00000204592, ENSG00000135862, ENSG00000253368, ENSG00000018408, ENSG00000116260, ENSG00000100644, ENSG00000166396, ENSG00000119927, ENSG00000143494, ENSG00000169926, ENSG00000185436, ENSG00000166710, ENSG00000102265, ENSG00000175274, ENSG0000…	354	1822	19277	1.4047067542341873	1.0	0.26180618169914494	0.2542925492016294
GOTERM_BP_FAT	GO:0008284~positive regulation of cell proliferation	24	6.153846153846154	0.17443749313993812	ENSG00000105664, ENSG00000180660, ENSG00000182718, ENSG00000171791, ENSG00000197442, ENSG00000244405, ENSG00000103811, ENSG00000128052, ENSG00000105989, ENSG00000115414, ENSG00000138685, ENSG00000138795, ENSG00000099250, ENSG00000170961, ENSG00000204592, ENSG00000135862, ENSG00000116132, ENSG00000018408, ENSG00000100644, ENSG00000166396, ENSG00000119927, ENSG00000125657, ENSG00000143494, ENSG0000…	354	1019	19277	1.2825468638246202	1.0	0.8453644268326016	0.8211031294542526
Annotation Cluster 34	Enrichment Score: 1.9690393971573183
Category	Term	Count	%	PValue	Genes	List Total	Pop Hits	Pop Total	Fold Enrichment	Bonferroni	Benjamini	FDR
GOTERM_CC_FAT	GO:0009986~cell surface	36	9.230769230769232	9.095227265535853E-4	ENSG00000089041, ENSG00000104921, ENSG00000182718, ENSG00000128052, ENSG00000176435, ENSG00000204991, ENSG00000204592, ENSG00000137642, ENSG00000174804, ENSG00000134470, ENSG00000168079, ENSG00000160255, ENSG00000087085, ENSG00000166710, ENSG00000050767, ENSG00000090020, ENSG00000135218, ENSG00000134569, ENSG00000105369, ENSG00000211896, ENSG00000146197, ENSG00000197442, ENSG00000105989, ENSG0000…	333	1037	17223	1.795512001876515	0.41435572727937964	0.03145878607138283	0.030281756660548782
GOTERM_CC_FAT	GO:0009897~external side of plasma membrane	17	4.358974358974359	0.025169427029997037	ENSG00000089041, ENSG00000135218, ENSG00000105369, ENSG00000211896, ENSG00000104921, ENSG00000197442, ENSG00000128052, ENSG00000105989, ENSG00000178726, ENSG00000176435, ENSG00000026950, ENSG00000204592, ENSG00000186470, ENSG00000168079, ENSG00000145242, ENSG00000160255, ENSG00000166710	333	482	17223	1.824174797203843	0.9999996907319639	0.29983025026839094	0.28861211165290696
GOTERM_CC_FAT	GO:0098552~side of membrane	21	5.384615384615385	0.054099708366364685	ENSG00000172380, ENSG00000089041, ENSG00000135218, ENSG00000105369, ENSG00000185838, ENSG00000211896, ENSG00000104921, ENSG00000197442, ENSG00000128052, ENSG00000105989, ENSG00000178726, ENSG00000176435, ENSG00000026950, ENSG00000204592, ENSG00000204525, ENSG00000231925, ENSG00000186470, ENSG00000168079, ENSG00000145242, ENSG00000160255, ENSG00000166710	333	703	17223	1.5450001922263656	0.9999999999999938	0.5580812020951305	0.5372006129010949
Annotation Cluster 35	Enrichment Score: 1.9436879222828372
Category	Term	Count	%	PValue	Genes	List Total	Pop Hits	Pop Total	Fold Enrichment	Bonferroni	Benjamini	FDR
GOTERM_BP_FAT	GO:0061448~connective tissue development	17	4.358974358974359	3.761111339078168E-5	ENSG00000105664, ENSG00000108821, ENSG00000130635, ENSG00000113369, ENSG00000120708, ENSG00000138685, ENSG00000020633, ENSG00000137642, ENSG00000116132, ENSG00000164040, ENSG00000168542, ENSG00000113083, ENSG00000100644, ENSG00000166396, ENSG00000115380, ENSG00000149257, ENSG00000102265	354	268	19277	3.454222531410743	0.18279282960449483	0.004118800703161929	0.0040005943467909
GOTERM_BP_FAT	GO:0051216~cartilage development	11	2.8205128205128207	0.004191550987164229	ENSG00000105664, ENSG00000116132, ENSG00000108821, ENSG00000168542, ENSG00000100644, ENSG00000115380, ENSG00000120708, ENSG00000149257, ENSG00000138685, ENSG00000020633, ENSG00000102265	354	202	19277	2.9653605191027577	0.9999999998379852	0.11900456400594316	0.11558922616455007
GOTERM_BP_FAT	GO:0001501~skeletal system development	18	4.615384615384616	0.020182469381607913	ENSG00000089041, ENSG00000105664, ENSG00000108821, ENSG00000182718, ENSG00000120708, ENSG00000113389, ENSG00000138685, ENSG00000170961, ENSG00000020633, ENSG00000158008, ENSG00000116132, ENSG00000166147, ENSG00000168542, ENSG00000100644, ENSG00000115380, ENSG00000149257, ENSG00000102265, ENSG00000070614	354	535	19277	1.8321241881831143	1.0	0.29670994712796733	0.2881946038820286
GOTERM_BP_FAT	GO:0002062~chondrocyte differentiation	6	1.5384615384615385	0.05012404565432436	ENSG00000105664, ENSG00000168542, ENSG00000115380, ENSG00000120708, ENSG00000149257, ENSG00000020633	354	109	19277	2.9975120510029547	1.0	0.47452171876758426	0.4609033168499159
GOTERM_BP_FAT	GO:0060350~endochondral bone morphogenesis	4	1.0256410256410255	0.09368840960179219	ENSG00000105664, ENSG00000108821, ENSG00000168542, ENSG00000149257	354	59	19277	3.6918510006703054	1.0	0.6412398034734909	0.622836723015996
GOTERM_BP_FAT	GO:0048705~skeletal system morphogenesis	8	2.051282051282051	0.14570526232318642	ENSG00000089041, ENSG00000105664, ENSG00000116132, ENSG00000108821, ENSG00000168542, ENSG00000149257, ENSG00000170961, ENSG00000070614	354	237	19277	1.8381367851438652	1.0	0.7857833543982093	0.763231987164269
Annotation Cluster 36	Enrichment Score: 1.942837480957109
Category	Term	Count	%	PValue	Genes	List Total	Pop Hits	Pop Total	Fold Enrichment	Bonferroni	Benjamini	FDR
GOTERM_BP_FAT	GO:1900120~regulation of receptor binding	6	1.5384615384615385	1.1596602972678803E-4	ENSG00000176697, ENSG00000182718, ENSG00000113083, ENSG00000138795, ENSG00000099250, ENSG00000166710	354	27	19277	12.101067168863779	0.4633589117018475	0.008409104263701953	0.00816776955318945
GOTERM_BP_FAT	GO:1900122~positive regulation of receptor binding	4	1.0256410256410255	4.7119386989464E-4	ENSG00000176697, ENSG00000182718, ENSG00000099250, ENSG00000166710	354	9	19277	24.20213433772756	0.9203006212003487	0.025539659655097354	0.024806691413039025
GOTERM_BP_FAT	GO:0043393~regulation of protein binding	10	2.564102564102564	0.015589158369851738	ENSG00000105974, ENSG00000176697, ENSG00000182718, ENSG00000113083, ENSG00000165617, ENSG00000013573, ENSG00000138795, ENSG00000099250, ENSG00000166710, ENSG00000137642	354	210	19277	2.5930858218993813	1.0	0.26180618169914494	0.2542925492016294
GOTERM_BP_FAT	GO:0051099~positive regulation of binding	9	2.307692307692308	0.018632207514224106	ENSG00000104884, ENSG00000105974, ENSG00000137265, ENSG00000176697, ENSG00000182718, ENSG00000165617, ENSG00000013573, ENSG00000099250, ENSG00000166710	354	181	19277	2.7076973499391332	1.0	0.2840352997764959	0.2758837089890228
GOTERM_BP_FAT	GO:0032092~positive regulation of protein binding	6	1.5384615384615385	0.024834891896497582	ENSG00000105974, ENSG00000176697, ENSG00000182718, ENSG00000165617, ENSG00000099250, ENSG00000166710	354	90	19277	3.6303201506591334	1.0	0.3348342460216232	0.3252247652375513
GOTERM_BP_FAT	GO:0032091~negative regulation of protein binding	6	1.5384615384615385	0.03814838598595884	ENSG00000105974, ENSG00000165617, ENSG00000013573, ENSG00000138795, ENSG00000166710, ENSG00000137642	354	101	19277	3.234938748112099	1.0	0.4152215805287123	0.40330504616393
GOTERM_BP_FAT	GO:0051098~regulation of binding	12	3.076923076923077	0.09591495576929934	ENSG00000104884, ENSG00000105974, ENSG00000137265, ENSG00000176697, ENSG00000182718, ENSG00000113083, ENSG00000165617, ENSG00000013573, ENSG00000138795, ENSG00000099250, ENSG00000166710, ENSG00000137642	354	384	19277	1.7017125706214689	1.0	0.6490285657730899	0.6304019539339069
GOTERM_BP_FAT	GO:0051100~negative regulation of binding	6	1.5384615384615385	0.19872750379955229	ENSG00000105974, ENSG00000165617, ENSG00000013573, ENSG00000138795, ENSG00000166710, ENSG00000137642	354	169	19277	1.9333065891084142	1.0	0.9012155481278871	0.8753513672833669
Annotation Cluster 37	Enrichment Score: 1.9340009096728805
Category	Term	Count	%	PValue	Genes	List Total	Pop Hits	Pop Total	Fold Enrichment	Bonferroni	Benjamini	FDR
GOTERM_BP_FAT	GO:0016049~cell growth	18	4.615384615384616	0.003785487560508963	ENSG00000130477, ENSG00000090020, ENSG00000176697, ENSG00000075223, ENSG00000171791, ENSG00000178199, ENSG00000094631, ENSG00000198399, ENSG00000196189, ENSG00000133110, ENSG00000115414, ENSG00000134533, ENSG00000099250, ENSG00000164530, ENSG00000117152, ENSG00000184205, ENSG00000169418, ENSG00000141576	354	447	19277	2.192810829257195	0.9999999985551544	0.11348003491447539	0.11022324673392578
GOTERM_BP_FAT	GO:0048588~developmental cell growth	12	3.076923076923077	0.003913411476744753	ENSG00000130477, ENSG00000164530, ENSG00000176697, ENSG00000117152, ENSG00000075223, ENSG00000094631, ENSG00000198399, ENSG00000196189, ENSG00000133110, ENSG00000115414, ENSG00000099250, ENSG00000141576	354	233	19277	2.8045391721830217	0.9999999992747352	0.11497165398027916	0.11167205750004006
GOTERM_BP_FAT	GO:0040008~regulation of growth	24	6.153846153846154	0.005536458964671925	ENSG00000130477, ENSG00000090020, ENSG00000176697, ENSG00000105327, ENSG00000171150, ENSG00000075223, ENSG00000171791, ENSG00000178199, ENSG00000105989, ENSG00000198399, ENSG00000196189, ENSG00000115414, ENSG00000138685, ENSG00000134533, ENSG00000099250, ENSG00000164530, ENSG00000117152, ENSG00000100644, ENSG00000119927, ENSG00000146674, ENSG00000184205, ENSG00000169418, ENSG00000123562, ENSG0000…	354	704	19277	1.856413713405239	0.9999999999998853	0.13753760133609677	0.13359037982924643
GOTERM_BP_FAT	GO:0040007~growth	30	7.6923076923076925	0.005776448087373955	ENSG00000130477, ENSG00000104884, ENSG00000176697, ENSG00000094631, ENSG00000178199, ENSG00000196189, ENSG00000115414, ENSG00000134533, ENSG00000164530, ENSG00000018408, ENSG00000161681, ENSG00000117152, ENSG00000100644, ENSG00000119927, ENSG00000184205, ENSG00000141576, ENSG00000105664, ENSG00000090020, ENSG00000134569, ENSG00000105327, ENSG00000075223, ENSG00000171791, ENSG00000105989, ENSG0000…	354	959	19277	1.703487036284265	0.9999999999999686	0.14218541484792957	0.1381048047311608
GOTERM_BP_FAT	GO:0048639~positive regulation of developmental growth	10	2.564102564102564	0.00720319356566636	ENSG00000130477, ENSG00000176697, ENSG00000171791, ENSG00000105989, ENSG00000198399, ENSG00000119927, ENSG00000115414, ENSG00000138685, ENSG00000099250, ENSG00000141576	354	185	19277	2.9435028248587574	1.0	0.16670001164993373	0.16191585179266763
GOTERM_BP_FAT	GO:0001558~regulation of cell growth	17	4.358974358974359	0.0077937777079073265	ENSG00000130477, ENSG00000090020, ENSG00000176697, ENSG00000075223, ENSG00000171791, ENSG00000178199, ENSG00000198399, ENSG00000196189, ENSG00000115414, ENSG00000134533, ENSG00000099250, ENSG00000164530, ENSG00000117152, ENSG00000146674, ENSG00000184205, ENSG00000169418, ENSG00000141576	354	443	19277	2.089687671372639	1.0	0.17350517905426519	0.16852571621893964
GOTERM_BP_FAT	GO:0045926~negative regulation of growth	12	3.076923076923077	0.00943992061627959	ENSG00000164530, ENSG00000105327, ENSG00000117152, ENSG00000075223, ENSG00000100644, ENSG00000171791, ENSG00000178199, ENSG00000196189, ENSG00000134533, ENSG00000184205, ENSG00000099250, ENSG00000169418	354	263	19277	2.484629760907392	1.0	0.19482543856521647	0.18923410096942012
GOTERM_BP_FAT	GO:0030308~negative regulation of cell growth	10	2.564102564102564	0.01096299591937885	ENSG00000164530, ENSG00000117152, ENSG00000075223, ENSG00000171791, ENSG00000178199, ENSG00000196189, ENSG00000134533, ENSG00000184205, ENSG00000099250, ENSG00000169418	354	198	19277	2.7502425383781315	1.0	0.2103784278341965	0.20434073161979727
GOTERM_BP_FAT	GO:0048638~regulation of developmental growth	14	3.5897435897435894	0.014264210705239802	ENSG00000130477, ENSG00000176697, ENSG00000075223, ENSG00000171791, ENSG00000105989, ENSG00000198399, ENSG00000196189, ENSG00000115414, ENSG00000138685, ENSG00000099250, ENSG00000164530, ENSG00000117152, ENSG00000119927, ENSG00000141576	354	355	19277	2.147513328558924	1.0	0.24611496670198318	0.23905165979327925
GOTERM_BP_FAT	GO:0048589~developmental growth	22	5.641025641025641	0.01570973942970332	ENSG00000130477, ENSG00000105664, ENSG00000104884, ENSG00000134569, ENSG00000176697, ENSG00000075223, ENSG00000171791, ENSG00000094631, ENSG00000105989, ENSG00000198399, ENSG00000196189, ENSG00000133110, ENSG00000115414, ENSG00000138685, ENSG00000099250, ENSG00000164530, ENSG00000018408, ENSG00000161681, ENSG00000168542, ENSG00000117152, ENSG00000119927, ENSG00000141576	354	687	19277	1.7438219064301514	1.0	0.26180618169914494	0.2542925492016294
GOTERM_BP_FAT	GO:0060560~developmental growth involved in morphogenesis	10	2.564102564102564	0.02893161557936489	ENSG00000130477, ENSG00000176697, ENSG00000075223, ENSG00000094631, ENSG00000198399, ENSG00000196189, ENSG00000133110, ENSG00000115414, ENSG00000099250, ENSG00000141576	354	234	19277	2.327128301704573	1.0	0.36442969295509864	0.3539708460085676
GOTERM_BP_FAT	GO:0045927~positive regulation of growth	11	2.8205128205128207	0.03212118182055519	ENSG00000130477, ENSG00000090020, ENSG00000176697, ENSG00000171791, ENSG00000105989, ENSG00000198399, ENSG00000119927, ENSG00000115414, ENSG00000138685, ENSG00000099250, ENSG00000141576	354	277	19277	2.162465071692264	1.0	0.37881815747054765	0.3679463728543597
GOTERM_BP_FAT	GO:1990138~neuron projection extension	8	2.051282051282051	0.03441184863729581	ENSG00000130477, ENSG00000075223, ENSG00000198399, ENSG00000196189, ENSG00000133110, ENSG00000115414, ENSG00000099250, ENSG00000141576	354	167	19277	2.608613281910755	1.0	0.39121605887230787	0.3799884641898003
GOTERM_BP_FAT	GO:0030307~positive regulation of cell growth	8	2.051282051282051	0.04255566087443649	ENSG00000130477, ENSG00000090020, ENSG00000176697, ENSG00000171791, ENSG00000198399, ENSG00000115414, ENSG00000099250, ENSG00000141576	354	175	19277	2.489362389023406	1.0	0.4359695477120932	0.42345756292870473
Annotation Cluster 38	Enrichment Score: 1.9113456041221044
Category	Term	Count	%	PValue	Genes	List Total	Pop Hits	Pop Total	Fold Enrichment	Bonferroni	Benjamini	FDR
GOTERM_BP_FAT	GO:0070848~response to growth factor	33	8.461538461538462	2.3731496708978063E-5	ENSG00000105974, ENSG00000108821, ENSG00000176697, ENSG00000094631, ENSG00000128052, ENSG00000157077, ENSG00000166292, ENSG00000138795, ENSG00000137642, ENSG00000174804, ENSG00000100644, ENSG00000156140, ENSG00000184489, ENSG00000188766, ENSG00000070614, ENSG00000105664, ENSG00000136603, ENSG00000105767, ENSG00000146197, ENSG00000164619, ENSG00000105989, ENSG00000133110, ENSG00000181195, ENSG0000…	354	789	19277	2.277577280831776	0.11959077761666059	0.002961470031171542	0.002876478159237062
GOTERM_BP_FAT	GO:0071363~cellular response to growth factor stimulus	31	7.948717948717948	7.045785976118464E-5	ENSG00000105974, ENSG00000108821, ENSG00000176697, ENSG00000128052, ENSG00000157077, ENSG00000166292, ENSG00000138795, ENSG00000137642, ENSG00000174804, ENSG00000100644, ENSG00000156140, ENSG00000184489, ENSG00000188766, ENSG00000070614, ENSG00000105664, ENSG00000136603, ENSG00000105767, ENSG00000146197, ENSG00000164619, ENSG00000105989, ENSG00000133110, ENSG00000181195, ENSG00000173376, ENSG0000…	354	760	19277	2.221182723758549	0.31487957667064437	0.005935851387639572	0.005765497098840375
GOTERM_BP_FAT	GO:0030509~BMP signaling pathway	11	2.8205128205128207	7.869239352943036E-4	ENSG00000105664, ENSG00000136603, ENSG00000166147, ENSG00000105974, ENSG00000157240, ENSG00000146197, ENSG00000164619, ENSG00000128052, ENSG00000166292, ENSG00000138795, ENSG00000137642	354	161	19277	3.7205144401165033	0.9853758848237791	0.03714608949179618	0.03608002579784601
GOTERM_BP_FAT	GO:0071772~response to BMP	11	2.8205128205128207	0.0013596341597299506	ENSG00000105664, ENSG00000136603, ENSG00000166147, ENSG00000105974, ENSG00000157240, ENSG00000146197, ENSG00000164619, ENSG00000128052, ENSG00000166292, ENSG00000138795, ENSG00000137642	354	173	19277	3.4624440743280758	0.9993258930418522	0.052868093486310976	0.05135082058342393
GOTERM_BP_FAT	GO:0071773~cellular response to BMP stimulus	11	2.8205128205128207	0.0013596341597299506	ENSG00000105664, ENSG00000136603, ENSG00000166147, ENSG00000105974, ENSG00000157240, ENSG00000146197, ENSG00000164619, ENSG00000128052, ENSG00000166292, ENSG00000138795, ENSG00000137642	354	173	19277	3.4624440743280758	0.9993258930418522	0.052868093486310976	0.05135082058342393
GOTERM_BP_FAT	GO:0090287~regulation of cellular response to growth factor stimulus	16	4.102564102564102	0.0015643179263981938	ENSG00000136603, ENSG00000105974, ENSG00000105767, ENSG00000146197, ENSG00000164619, ENSG00000128052, ENSG00000138685, ENSG00000137642, ENSG00000174804, ENSG00000166147, ENSG00000157240, ENSG00000113083, ENSG00000100644, ENSG00000156140, ENSG00000184489, ENSG00000188766	354	339	19277	2.5701381597586788	0.9997756420824099	0.058241832369712414	0.05657033736692902
GOTERM_BP_FAT	GO:0007167~enzyme linked receptor protein signaling pathway	34	8.717948717948717	0.0039209490641802245	ENSG00000105974, ENSG00000108821, ENSG00000176697, ENSG00000128052, ENSG00000157077, ENSG00000166292, ENSG00000176435, ENSG00000138795, ENSG00000004799, ENSG00000137642, ENSG00000018408, ENSG00000100644, ENSG00000087589, ENSG00000156140, ENSG00000188766, ENSG00000070614, ENSG00000105664, ENSG00000136603, ENSG00000105767, ENSG00000171150, ENSG00000146197, ENSG00000164619, ENSG00000138685, ENSG0000…	354	1103	19277	1.6785705139040419	0.9999999993036004	0.11497165398027916	0.11167205750004006
GOTERM_BP_FAT	GO:0030510~regulation of BMP signaling pathway	8	2.051282051282051	0.005271526993765666	ENSG00000136603, ENSG00000166147, ENSG00000105974, ENSG00000157240, ENSG00000146197, ENSG00000164619, ENSG00000128052, ENSG00000137642	354	115	19277	3.7881601572095307	0.999999999999521	0.1359952588872431	0.13209230140147427
GOTERM_BP_FAT	GO:0007178~transmembrane receptor protein serine/threonine kinase signaling pathway	16	4.102564102564102	0.005526726000362089	ENSG00000105664, ENSG00000136603, ENSG00000105974, ENSG00000146197, ENSG00000164619, ENSG00000128052, ENSG00000166292, ENSG00000157077, ENSG00000138795, ENSG00000137642, ENSG00000018408, ENSG00000166147, ENSG00000168542, ENSG00000157240, ENSG00000113083, ENSG00000188766	354	388	19277	2.2455588560778144	0.9999999999998791	0.13753760133609677	0.13359037982924643
GOTERM_BP_FAT	GO:0030514~negative regulation of BMP signaling pathway	6	1.5384615384615385	0.009167876117220345	ENSG00000136603, ENSG00000166147, ENSG00000105974, ENSG00000157240, ENSG00000164619, ENSG00000137642	354	70	19277	4.667554479418886	1.0	0.19216727830079833	0.18665222782403296
GOTERM_BP_FAT	GO:0071559~response to transforming growth factor beta	12	3.076923076923077	0.013856009794756931	ENSG00000136603, ENSG00000166147, ENSG00000105974, ENSG00000108821, ENSG00000168542, ENSG00000113083, ENSG00000105989, ENSG00000133110, ENSG00000157077, ENSG00000181195, ENSG00000188766, ENSG00000020633	354	278	19277	2.3505670040238993	1.0	0.24218680312268956	0.2352362314341144
GOTERM_BP_FAT	GO:0071560~cellular response to transforming growth factor beta stimulus	11	2.8205128205128207	0.028746222800910378	ENSG00000136603, ENSG00000166147, ENSG00000105974, ENSG00000108821, ENSG00000168542, ENSG00000113083, ENSG00000105989, ENSG00000133110, ENSG00000157077, ENSG00000181195, ENSG00000188766	354	272	19277	2.2022162678630774	1.0	0.3629464271757296	0.3525301487961056
GOTERM_BP_FAT	GO:0090288~negative regulation of cellular response to growth factor stimulus	9	2.307692307692308	0.030582029112601095	ENSG00000136603, ENSG00000166147, ENSG00000105974, ENSG00000105767, ENSG00000157240, ENSG00000164619, ENSG00000188766, ENSG00000138685, ENSG00000137642	354	199	19277	2.462780001703433	1.0	0.3696017302212105	0.3589944498533264
GOTERM_BP_FAT	GO:0090092~regulation of transmembrane receptor protein serine/threonine kinase signaling pathway	11	2.8205128205128207	0.035564816849770094	ENSG00000018408, ENSG00000136603, ENSG00000166147, ENSG00000105974, ENSG00000157240, ENSG00000146197, ENSG00000164619, ENSG00000113083, ENSG00000128052, ENSG00000188766, ENSG00000137642	354	282	19277	2.12412349240694	1.0	0.39924855066080817	0.3877904297510496
GOTERM_BP_FAT	GO:0090101~negative regulation of transmembrane receptor protein serine/threonine kinase signaling pathway	7	1.7948717948717947	0.06756702657209446	ENSG00000136603, ENSG00000166147, ENSG00000105974, ENSG00000157240, ENSG00000164619, ENSG00000188766, ENSG00000137642	354	156	19277	2.443484716789802	1.0	0.5363382612216847	0.5209457729197579
GOTERM_BP_FAT	GO:0030512~negative regulation of transforming growth factor beta receptor signaling pathway	4	1.0256410256410255	0.23775218987857286	ENSG00000136603, ENSG00000166147, ENSG00000105974, ENSG00000188766	354	92	19277	2.3676000982559566	1.0	0.9840989512287989	0.9558560815886135
GOTERM_BP_FAT	GO:0017015~regulation of transforming growth factor beta receptor signaling pathway	5	1.282051282051282	0.24688800859637502	ENSG00000136603, ENSG00000166147, ENSG00000105974, ENSG00000113083, ENSG00000188766	354	138	19277	1.973000081879964	1.0	0.9934220983701297	0.9649116617042707
GOTERM_BP_FAT	GO:1903845~negative regulation of cellular response to transforming growth factor beta stimulus	4	1.0256410256410255	0.2524390857968336	ENSG00000136603, ENSG00000166147, ENSG00000105974, ENSG00000188766	354	95	19277	2.2928337793636633	1.0	1.0	0.9714818266542404
GOTERM_BP_FAT	GO:1903844~regulation of cellular response to transforming growth factor beta stimulus	5	1.282051282051282	0.25888443750153955	ENSG00000136603, ENSG00000166147, ENSG00000105974, ENSG00000113083, ENSG00000188766	354	141	19277	1.9310213567335819	1.0	1.0	0.9714818266542404
GOTERM_BP_FAT	GO:0007179~transforming growth factor beta receptor signaling pathway	6	1.5384615384615385	0.31164133777895064	ENSG00000136603, ENSG00000166147, ENSG00000105974, ENSG00000168542, ENSG00000157077, ENSG00000188766	354	202	19277	1.6174693740560495	1.0	1.0	0.9714818266542404
GOTERM_BP_FAT	GO:0045185~maintenance of protein location	3	0.7692307692307693	0.5216013949624945	ENSG00000166147, ENSG00000105974, ENSG00000137642	354	95	19277	1.7196253345227477	1.0	1.0	0.9714818266542404
Annotation Cluster 39	Enrichment Score: 1.8292143836650416
Category	Term	Count	%	PValue	Genes	List Total	Pop Hits	Pop Total	Fold Enrichment	Bonferroni	Benjamini	FDR
GOTERM_BP_FAT	GO:0009605~response to external stimulus	79	20.256410256410255	3.3800851974316126E-4	ENSG00000108821, ENSG00000182718, ENSG00000137700, ENSG00000138795, ENSG00000025039, ENSG00000204592, ENSG00000166278, ENSG00000145934, ENSG00000137265, ENSG00000166473, ENSG00000119927, ENSG00000160255, ENSG00000121361, ENSG00000149212, ENSG00000082196, ENSG00000166710, ENSG00000185436, ENSG00000126456, ENSG00000018625, ENSG00000131016, ENSG00000211673, ENSG00000135218, ENSG00000132821, ENSG0000…	354	2932	19277	1.4672337580256047	0.8370640962104979	0.020379255246537116	0.01979438657192535
GOTERM_BP_FAT	GO:0051607~defense response to virus	15	3.8461538461538463	0.0018254460433284154	ENSG00000069431, ENSG00000165949, ENSG00000104765, ENSG00000171791, ENSG00000170581, ENSG00000121060, ENSG00000157601, ENSG00000089127, ENSG00000119927, ENSG00000183486, ENSG00000108771, ENSG00000121361, ENSG00000185436, ENSG00000166710, ENSG00000126456	354	310	19277	2.6349097867687257	0.9999448868334663	0.06486982429470382	0.06300811111144172
GOTERM_BP_FAT	GO:0009615~response to virus	17	4.358974358974359	0.004042504565035082	ENSG00000069431, ENSG00000165949, ENSG00000104765, ENSG00000171791, ENSG00000170581, ENSG00000121060, ENSG00000181195, ENSG00000157601, ENSG00000089127, ENSG00000100644, ENSG00000119927, ENSG00000183486, ENSG00000108771, ENSG00000121361, ENSG00000185436, ENSG00000166710, ENSG00000126456	354	412	19277	2.246921452471066	0.9999999996382595	0.1162258113038458	0.1128902214900567
GOTERM_BP_FAT	GO:0044419~interspecies interaction between organisms	38	9.743589743589745	0.00914916783778967	ENSG00000069431, ENSG00000105499, ENSG00000104884, ENSG00000105974, ENSG00000183508, ENSG00000104765, ENSG00000121060, ENSG00000104921, ENSG00000182718, ENSG00000128052, ENSG00000168394, ENSG00000115414, ENSG00000138795, ENSG00000155876, ENSG00000204592, ENSG00000089127, ENSG00000100644, ENSG00000119927, ENSG00000121361, ENSG00000013573, ENSG00000185436, ENSG00000166710, ENSG00000126456, ENSG0000…	354	1349	19277	1.533938091827803	1.0	0.19216727830079833	0.18665222782403296
GOTERM_BP_FAT	GO:0051707~response to other organism	35	8.974358974358974	0.009971778329626653	ENSG00000069431, ENSG00000089041, ENSG00000105974, ENSG00000104765, ENSG00000121060, ENSG00000204592, ENSG00000117114, ENSG00000166278, ENSG00000137265, ENSG00000089127, ENSG00000100644, ENSG00000119927, ENSG00000121361, ENSG00000185436, ENSG00000166710, ENSG00000126456, ENSG00000162654, ENSG00000172380, ENSG00000131016, ENSG00000135218, ENSG00000165949, ENSG00000211896, ENSG00000154451, ENSG0000…	354	1222	19277	1.5596710958232776	1.0	0.20116000946156623	0.1953868746391508
GOTERM_BP_FAT	GO:0043207~response to external biotic stimulus	35	8.974358974358974	0.01028288210674298	ENSG00000069431, ENSG00000089041, ENSG00000105974, ENSG00000104765, ENSG00000121060, ENSG00000204592, ENSG00000117114, ENSG00000166278, ENSG00000137265, ENSG00000089127, ENSG00000100644, ENSG00000119927, ENSG00000121361, ENSG00000185436, ENSG00000166710, ENSG00000126456, ENSG00000162654, ENSG00000172380, ENSG00000131016, ENSG00000135218, ENSG00000165949, ENSG00000211896, ENSG00000154451, ENSG0000…	354	1225	19277	1.5558514931396286	1.0	0.20512247354937854	0.199235619109087
GOTERM_BP_FAT	GO:0016032~viral process	36	9.230769230769232	0.01197375066391878	ENSG00000069431, ENSG00000105499, ENSG00000104884, ENSG00000105974, ENSG00000183508, ENSG00000104765, ENSG00000121060, ENSG00000182718, ENSG00000128052, ENSG00000168394, ENSG00000138795, ENSG00000155876, ENSG00000204592, ENSG00000089127, ENSG00000100644, ENSG00000119927, ENSG00000121361, ENSG00000013573, ENSG00000185436, ENSG00000166710, ENSG00000126456, ENSG00000146425, ENSG00000108465, ENSG0000…	354	1283	19277	1.5279601569414905	1.0	0.22424516606839767	0.21780950532025506
GOTERM_BP_FAT	GO:0044403~symbiosis, encompassing mutualism through parasitism	37	9.487179487179487	0.013271794876285537	ENSG00000069431, ENSG00000105499, ENSG00000104884, ENSG00000105974, ENSG00000183508, ENSG00000104765, ENSG00000121060, ENSG00000182718, ENSG00000128052, ENSG00000168394, ENSG00000115414, ENSG00000138795, ENSG00000155876, ENSG00000204592, ENSG00000089127, ENSG00000100644, ENSG00000119927, ENSG00000121361, ENSG00000013573, ENSG00000185436, ENSG00000166710, ENSG00000126456, ENSG00000146425, ENSG0000…	354	1339	19277	1.5047256785779082	1.0	0.23790605182792496	0.23107833435094016
GOTERM_BP_FAT	GO:0044764~multi-organism cellular process	36	9.230769230769232	0.014609930203593696	ENSG00000069431, ENSG00000105499, ENSG00000104884, ENSG00000105974, ENSG00000183508, ENSG00000104765, ENSG00000121060, ENSG00000182718, ENSG00000128052, ENSG00000168394, ENSG00000138795, ENSG00000155876, ENSG00000204592, ENSG00000089127, ENSG00000100644, ENSG00000119927, ENSG00000121361, ENSG00000013573, ENSG00000185436, ENSG00000166710, ENSG00000126456, ENSG00000146425, ENSG00000108465, ENSG0000…	354	1302	19277	1.5056627352964151	1.0	0.25046928265969254	0.24328101029115123
GOTERM_BP_FAT	GO:0009607~response to biotic stimulus	35	8.974358974358974	0.018198607578185554	ENSG00000069431, ENSG00000089041, ENSG00000105974, ENSG00000104765, ENSG00000121060, ENSG00000204592, ENSG00000117114, ENSG00000166278, ENSG00000137265, ENSG00000089127, ENSG00000100644, ENSG00000119927, ENSG00000121361, ENSG00000185436, ENSG00000166710, ENSG00000126456, ENSG00000162654, ENSG00000172380, ENSG00000131016, ENSG00000135218, ENSG00000165949, ENSG00000211896, ENSG00000154451, ENSG0000…	354	1277	19277	1.4924965380548514	1.0	0.28061416167972325	0.2725607548778825
GOTERM_BP_FAT	GO:0098542~defense response to other organism	22	5.641025641025641	0.020567100195665013	ENSG00000069431, ENSG00000089041, ENSG00000135218, ENSG00000165949, ENSG00000211896, ENSG00000104765, ENSG00000171791, ENSG00000170581, ENSG00000121060, ENSG00000168062, ENSG00000204592, ENSG00000157601, ENSG00000137265, ENSG00000089127, ENSG00000119927, ENSG00000183486, ENSG00000108771, ENSG00000121361, ENSG00000185436, ENSG00000166710, ENSG00000126456, ENSG00000162654	354	706	19277	1.6968918551239578	1.0	0.2982785395944283	0.2897181789724488
GOTERM_BP_FAT	GO:0006952~defense response	51	13.076923076923078	0.033557248562448044	ENSG00000115318, ENSG00000204592, ENSG00000166278, ENSG00000137265, ENSG00000119927, ENSG00000160255, ENSG00000121361, ENSG00000082196, ENSG00000166710, ENSG00000185436, ENSG00000126456, ENSG00000018625, ENSG00000211673, ENSG00000255690, ENSG00000135218, ENSG00000165949, ENSG00000171150, ENSG00000171791, ENSG00000170581, ENSG00000197442, ENSG00000181195, ENSG00000116514, ENSG00000168062, ENSG0000…	354	2107	19277	1.3180801686066623	1.0	0.388352869324899	0.3772074459413666
GOTERM_BP_FAT	GO:0043903~regulation of symbiosis, encompassing mutualism through parasitism	13	3.3333333333333335	0.03358101590882466	ENSG00000105974, ENSG00000165949, ENSG00000182718, ENSG00000171791, ENSG00000121060, ENSG00000138795, ENSG00000157601, ENSG00000184012, ENSG00000089127, ENSG00000108771, ENSG00000185436, ENSG00000166710, ENSG00000146425	354	359	19277	1.9719009174889448	1.0	0.388352869324899	0.3772074459413666
GOTERM_BP_FAT	GO:0050792~regulation of viral process	11	2.8205128205128207	0.10101615782224571	ENSG00000165949, ENSG00000171791, ENSG00000184012, ENSG00000121060, ENSG00000089127, ENSG00000108771, ENSG00000138795, ENSG00000185436, ENSG00000166710, ENSG00000146425, ENSG00000157601	354	343	19277	1.7463639208710118	1.0	0.671688603313718	0.6524116661332647
GOTERM_BP_FAT	GO:0009617~response to bacterium	21	5.384615384615385	0.11259874519402499	ENSG00000172380, ENSG00000131016, ENSG00000089041, ENSG00000135218, ENSG00000105974, ENSG00000211896, ENSG00000154451, ENSG00000178726, ENSG00000181195, ENSG00000204592, ENSG00000117114, ENSG00000166278, ENSG00000089127, ENSG00000108771, ENSG00000121361, ENSG00000091986, ENSG00000166920, ENSG00000166710, ENSG00000126456, ENSG00000129038, ENSG00000162654	354	814	19277	1.404853620955316	1.0	0.7033816841806031	0.6831951803856324
GOTERM_BP_FAT	GO:0045087~innate immune response	26	6.666666666666667	0.2072668367393617	ENSG00000105974, ENSG00000121060, ENSG00000204592, ENSG00000166278, ENSG00000137265, ENSG00000089127, ENSG00000160255, ENSG00000185436, ENSG00000166710, ENSG00000126456, ENSG00000162654, ENSG00000255690, ENSG00000135218, ENSG00000165949, ENSG00000211896, ENSG00000154451, ENSG00000181374, ENSG00000170581, ENSG00000197442, ENSG00000155629, ENSG00000116514, ENSG00000157601, ENSG00000204525, ENSG0000…	354	1144	19277	1.2376091422701592	1.0	0.9276012059578105	0.9009797773857825
Annotation Cluster 40	Enrichment Score: 1.7753941070299752
Category	Term	Count	%	PValue	Genes	List Total	Pop Hits	Pop Total	Fold Enrichment	Bonferroni	Benjamini	FDR
GOTERM_BP_FAT	GO:0001776~leukocyte homeostasis	7	1.7948717948717947	0.006199573081568081	ENSG00000089041, ENSG00000136603, ENSG00000100644, ENSG00000171791, ENSG00000119927, ENSG00000137700, ENSG00000143772	354	90	19277	4.235373509102323	0.9999999999999968	0.14985094214276723	0.14555033739249026
GOTERM_BP_FAT	GO:0048872~homeostasis of number of cells	12	3.076923076923077	0.01716553839074473	ENSG00000170558, ENSG00000089041, ENSG00000120279, ENSG00000104884, ENSG00000136603, ENSG00000100644, ENSG00000171791, ENSG00000119927, ENSG00000137700, ENSG00000169926, ENSG00000143772, ENSG00000108465	354	287	19277	2.2768558436189688	1.0	0.2695350603518256	0.26179961508641725
GOTERM_BP_FAT	GO:2000106~regulation of leukocyte apoptotic process	6	1.5384615384615385	0.023799596407123563	ENSG00000089041, ENSG00000105327, ENSG00000100644, ENSG00000196684, ENSG00000119927, ENSG00000143772	354	89	19277	3.6711102647114835	1.0	0.32641917235092205	0.31705119759467126
GOTERM_BP_FAT	GO:0002260~lymphocyte homeostasis	5	1.282051282051282	0.031248902295852317	ENSG00000089041, ENSG00000136603, ENSG00000100644, ENSG00000171791, ENSG00000119927	354	65	19277	4.188830943068232	1.0	0.3751266436678826	0.3643608026084615
Annotation Cluster 41	Enrichment Score: 1.7121918561177558
Category	Term	Count	%	PValue	Genes	List Total	Pop Hits	Pop Total	Fold Enrichment	Bonferroni	Benjamini	FDR
GOTERM_CC_FAT	GO:0005615~extracellular space	62	15.897435897435896	3.1152959733686975E-4	ENSG00000108821, ENSG00000130635, ENSG00000182718, ENSG00000115318, ENSG00000103811, ENSG00000120708, ENSG00000204592, ENSG00000166278, ENSG00000174804, ENSG00000164530, ENSG00000134470, ENSG00000166396, ENSG00000156140, ENSG00000109472, ENSG00000149257, ENSG00000087085, ENSG00000082196, ENSG00000166710, ENSG00000142224, ENSG00000050767, ENSG00000211673, ENSG00000105664, ENSG00000255690, ENSG0000…	333	2041	17223	1.571134093427087	0.1674049937890526	0.01831794032340794	0.017632575209266827
GOTERM_CC_FAT	GO:0044421~extracellular region part	97	24.871794871794872	0.004975299609882205	ENSG00000079819, ENSG00000182718, ENSG00000115318, ENSG00000153956, ENSG00000174804, ENSG00000134470, ENSG00000156140, ENSG00000160255, ENSG00000255690, ENSG00000135218, ENSG00000002745, ENSG00000075223, ENSG00000164619, ENSG00000105989, ENSG00000099250, ENSG00000138685, ENSG00000046604, ENSG00000168542, ENSG00000166482, ENSG00000144837, ENSG00000113083, ENSG00000115380, ENSG00000125657, ENSG0000…	333	3919	17223	1.2801505256213088	0.9467510908454969	0.11251831425425911	0.10830844535358955
GOTERM_CC_FAT	GO:0005576~extracellular region	107	27.435897435897438	0.04366600071814043	ENSG00000079819, ENSG00000182718, ENSG00000115318, ENSG00000152580, ENSG00000153956, ENSG00000004776, ENSG00000174804, ENSG00000134470, ENSG00000156140, ENSG00000160255, ENSG00000255690, ENSG00000135218, ENSG00000002745, ENSG00000075223, ENSG00000164619, ENSG00000105989, ENSG00000181195, ENSG00000099250, ENSG00000138685, ENSG00000046604, ENSG00000168542, ENSG00000166482, ENSG00000144837, ENSG0000…	333	4751	17223	1.164832060012022	0.9999999999960332	0.484445441929558	0.46631993219749973
GOTERM_CC_FAT	GO:0070062~extracellular exosome	53	13.58974358974359	0.07620034130632278	ENSG00000079819, ENSG00000182718, ENSG00000112769, ENSG00000103811, ENSG00000153956, ENSG00000159212, ENSG00000120708, ENSG00000204592, ENSG00000166278, ENSG00000156140, ENSG00000160255, ENSG00000145692, ENSG00000109472, ENSG00000013573, ENSG00000082196, ENSG00000106484, ENSG00000166710, ENSG00000105664, ENSG00000075223, ENSG00000111669, ENSG00000046604, ENSG00000124406, ENSG00000184012, ENSG0000…	333	2217	17223	1.2364448345503825	1.0	0.6464697214542553	0.6222820788148103
GOTERM_CC_FAT	GO:1903561~extracellular vesicle	54	13.846153846153847	0.10110582221351426	ENSG00000079819, ENSG00000182718, ENSG00000112769, ENSG00000103811, ENSG00000153956, ENSG00000159212, ENSG00000120708, ENSG00000204592, ENSG00000166278, ENSG00000156140, ENSG00000160255, ENSG00000145692, ENSG00000109472, ENSG00000013573, ENSG00000082196, ENSG00000106484, ENSG00000166710, ENSG00000018625, ENSG00000105664, ENSG00000075223, ENSG00000111669, ENSG00000046604, ENSG00000124406, ENSG0000…	333	2313	17223	1.2074876432853086	1.0	0.6464697214542553	0.6222820788148103
GOTERM_CC_FAT	GO:0043230~extracellular organelle	54	13.846153846153847	0.10224776206674446	ENSG00000079819, ENSG00000182718, ENSG00000112769, ENSG00000103811, ENSG00000153956, ENSG00000159212, ENSG00000120708, ENSG00000204592, ENSG00000166278, ENSG00000156140, ENSG00000160255, ENSG00000145692, ENSG00000109472, ENSG00000013573, ENSG00000082196, ENSG00000106484, ENSG00000166710, ENSG00000018625, ENSG00000105664, ENSG00000075223, ENSG00000111669, ENSG00000046604, ENSG00000124406, ENSG0000…	333	2315	17223	1.2064444574163797	1.0	0.6464697214542553	0.6222820788148103
Annotation Cluster 42	Enrichment Score: 1.7000997595302763
Category	Term	Count	%	PValue	Genes	List Total	Pop Hits	Pop Total	Fold Enrichment	Bonferroni	Benjamini	FDR
GOTERM_BP_FAT	GO:0090596~sensory organ morphogenesis	13	3.3333333333333335	0.0053900202222659024	ENSG00000002745, ENSG00000130635, ENSG00000180340, ENSG00000171791, ENSG00000128052, ENSG00000105989, ENSG00000112320, ENSG00000139304, ENSG00000165323, ENSG00000116132, ENSG00000166147, ENSG00000100644, ENSG00000115380	354	278	19277	2.546447587692558	0.9999999999997473	0.13753760133609677	0.13359037982924643
GOTERM_BP_FAT	GO:0048598~embryonic morphogenesis	20	5.128205128205128	0.01989522399544382	ENSG00000134569, ENSG00000002745, ENSG00000130635, ENSG00000162738, ENSG00000180340, ENSG00000136169, ENSG00000115414, ENSG00000138685, ENSG00000138795, ENSG00000112320, ENSG00000139304, ENSG00000116132, ENSG00000166147, ENSG00000157240, ENSG00000100644, ENSG00000115380, ENSG00000160255, ENSG00000165617, ENSG00000164741, ENSG00000070614	354	618	19277	1.7622913352714242	1.0	0.29329058230646027	0.2848733721545418
GOTERM_BP_FAT	GO:0048568~embryonic organ development	16	4.102564102564102	0.025555707847244556	ENSG00000104884, ENSG00000002745, ENSG00000162738, ENSG00000180340, ENSG00000128052, ENSG00000105989, ENSG00000136169, ENSG00000138795, ENSG00000112320, ENSG00000139304, ENSG00000116132, ENSG00000166147, ENSG00000100644, ENSG00000115380, ENSG00000143494, ENSG00000070614	354	465	19277	1.8737136261466496	1.0	0.33943546610968883	0.3296939339104916
GOTERM_BP_FAT	GO:0048562~embryonic organ morphogenesis	11	2.8205128205128207	0.05777950535158044	ENSG00000116132, ENSG00000166147, ENSG00000002745, ENSG00000162738, ENSG00000100644, ENSG00000180340, ENSG00000115380, ENSG00000136169, ENSG00000139304, ENSG00000070614, ENSG00000112320	354	308	19277	1.944814366424536	1.0	0.50413792799444	0.4896695640527435
Annotation Cluster 43	Enrichment Score: 1.6609671932375756
Category	Term	Count	%	PValue	Genes	List Total	Pop Hits	Pop Total	Fold Enrichment	Bonferroni	Benjamini	FDR
GOTERM_BP_FAT	GO:0043112~receptor metabolic process	9	2.307692307692308	0.011993731394265772	ENSG00000135218, ENSG00000105974, ENSG00000182718, ENSG00000183486, ENSG00000160255, ENSG00000087085, ENSG00000100077, ENSG00000137642, ENSG00000157601	354	167	19277	2.9346899421495993	1.0	0.22424516606839767	0.21780950532025506
GOTERM_BP_FAT	GO:0006897~endocytosis	26	6.666666666666667	0.01723560010112964	ENSG00000089041, ENSG00000105974, ENSG00000115318, ENSG00000182718, ENSG00000157077, ENSG00000159314, ENSG00000179869, ENSG00000137642, ENSG00000138131, ENSG00000166278, ENSG00000134470, ENSG00000168079, ENSG00000160255, ENSG00000087085, ENSG00000166710, ENSG00000211673, ENSG00000135218, ENSG00000134569, ENSG00000211896, ENSG00000198399, ENSG00000157601, ENSG00000184012, ENSG00000183486, ENSG0000…	354	868	19277	1.6311346299044496	1.0	0.2695350603518256	0.26179961508641725
GOTERM_BP_FAT	GO:0006898~receptor-mediated endocytosis	13	3.3333333333333335	0.05031734215034578	ENSG00000211673, ENSG00000135218, ENSG00000105974, ENSG00000182718, ENSG00000159314, ENSG00000179869, ENSG00000137642, ENSG00000157601, ENSG00000160255, ENSG00000183486, ENSG00000087085, ENSG00000100077, ENSG00000166710	354	383	19277	1.848335324748123	1.0	0.47452171876758426	0.4609033168499159
Annotation Cluster 44	Enrichment Score: 1.6550298635618836
Category	Term	Count	%	PValue	Genes	List Total	Pop Hits	Pop Total	Fold Enrichment	Bonferroni	Benjamini	FDR
GOTERM_BP_FAT	GO:0014910~regulation of smooth muscle cell migration	7	1.7948717948717947	0.008024194529674946	ENSG00000171791, ENSG00000133110, ENSG00000146674, ENSG00000099250, ENSG00000170961, ENSG00000137642, ENSG00000116641	354	95	19277	4.012459113886411	1.0	0.17506919410362923	0.1700448452605508
GOTERM_BP_FAT	GO:0014911~positive regulation of smooth muscle cell migration	5	1.282051282051282	0.015008300755226453	ENSG00000171791, ENSG00000133110, ENSG00000099250, ENSG00000170961, ENSG00000116641	354	52	19277	5.236038678835289	1.0	0.25566521223030203	0.24832782074996915
GOTERM_BP_FAT	GO:1900024~regulation of substrate adhesion-dependent cell spreading	5	1.282051282051282	0.02414551904568617	ENSG00000087589, ENSG00000163975, ENSG00000133110, ENSG00000099250, ENSG00000170961	354	60	19277	4.537900188323917	1.0	0.32801229164342277	0.31859859561042103
GOTERM_BP_FAT	GO:0014909~smooth muscle cell migration	6	1.5384615384615385	0.034160874440009883	ENSG00000171791, ENSG00000133110, ENSG00000146674, ENSG00000099250, ENSG00000170961, ENSG00000116641	354	98	19277	3.3339674852992047	1.0	0.39121605887230787	0.3799884641898003
GOTERM_BP_FAT	GO:0014812~muscle cell migration	6	1.5384615384615385	0.053425941547813216	ENSG00000171791, ENSG00000133110, ENSG00000146674, ENSG00000099250, ENSG00000170961, ENSG00000116641	354	111	19277	2.943502824858757	1.0	0.4834054139426508	0.4695320569267791
Annotation Cluster 45	Enrichment Score: 1.6545602419748793
Category	Term	Count	%	PValue	Genes	List Total	Pop Hits	Pop Total	Fold Enrichment	Bonferroni	Benjamini	FDR
GOTERM_BP_FAT	GO:0051966~regulation of synaptic transmission, glutamatergic	7	1.7948717948717947	0.002517322411702421	ENSG00000170558, ENSG00000130477, ENSG00000189056, ENSG00000161681, ENSG00000180914, ENSG00000171189, ENSG00000018625	354	75	19277	5.082448210922787	0.9999986662327214	0.08338242013083451	0.08098940993699395
GOTERM_BP_FAT	GO:0097106~postsynaptic density organization	3	0.7692307692307693	0.06571888944384954	ENSG00000170558, ENSG00000189056, ENSG00000161681	354	23	19277	7.102800294767871	1.0	0.5294148920336125	0.5142210990084212
GOTERM_BP_FAT	GO:0099084~postsynaptic specialization organization	3	0.7692307692307693	0.06571888944384954	ENSG00000170558, ENSG00000189056, ENSG00000161681	354	23	19277	7.102800294767871	1.0	0.5294148920336125	0.5142210990084212
Annotation Cluster 46	Enrichment Score: 1.6090761066507513
Category	Term	Count	%	PValue	Genes	List Total	Pop Hits	Pop Total	Fold Enrichment	Bonferroni	Benjamini	FDR
GOTERM_BP_FAT	GO:1901700~response to oxygen-containing compound	53	13.58974358974359	6.881149708084086E-4	ENSG00000180530, ENSG00000108821, ENSG00000103811, ENSG00000153956, ENSG00000137700, ENSG00000135766, ENSG00000025039, ENSG00000166278, ENSG00000174804, ENSG00000119927, ENSG00000121361, ENSG00000149212, ENSG00000013573, ENSG00000087085, ENSG00000166710, ENSG00000126456, ENSG00000018625, ENSG00000131016, ENSG00000135218, ENSG00000171791, ENSG00000170581, ENSG00000197442, ENSG00000105989, ENSG0000…	354	1805	19277	1.5989498724509759	0.9751372424210696	0.034189119753314075	0.033207918776420604
GOTERM_BP_FAT	GO:0033993~response to lipid	33	8.461538461538462	0.003008104250513956	ENSG00000089041, ENSG00000180530, ENSG00000105974, ENSG00000108821, ENSG00000174233, ENSG00000121060, ENSG00000094631, ENSG00000103811, ENSG00000175567, ENSG00000004799, ENSG00000166278, ENSG00000174804, ENSG00000119927, ENSG00000121361, ENSG00000166710, ENSG00000126456, ENSG00000018625, ENSG00000172380, ENSG00000131016, ENSG00000135218, ENSG00000171791, ENSG00000105989, ENSG00000133110, ENSG0000…	354	1041	19277	1.726232924665006	0.9999999049465509	0.09439466320618649	0.09168561025543122
GOTERM_BP_FAT	GO:0014070~response to organic cyclic compound	29	7.435897435897436	0.041425993139779085	ENSG00000069431, ENSG00000089041, ENSG00000180530, ENSG00000105974, ENSG00000108821, ENSG00000174233, ENSG00000121060, ENSG00000094631, ENSG00000137700, ENSG00000134333, ENSG00000117152, ENSG00000119927, ENSG00000121361, ENSG00000166710, ENSG00000126456, ENSG00000018625, ENSG00000090020, ENSG00000135218, ENSG00000171791, ENSG00000133110, ENSG00000178726, ENSG00000169297, ENSG00000181195, ENSG0000…	354	1081	19277	1.460859635094101	1.0	0.4320297481299754	0.4196308325108893
GOTERM_BP_FAT	GO:0071407~cellular response to organic cyclic compound	15	3.8461538461538463	0.29770133681809113	ENSG00000089041, ENSG00000090020, ENSG00000180530, ENSG00000105974, ENSG00000108821, ENSG00000174233, ENSG00000094631, ENSG00000169297, ENSG00000181195, ENSG00000164040, ENSG00000119927, ENSG00000107263, ENSG00000166710, ENSG00000126456, ENSG00000018625	354	646	19277	1.264430393031432	1.0	1.0	0.9714818266542404
GOTERM_BP_FAT	GO:0071396~cellular response to lipid	15	3.8461538461538463	0.35286766454991103	ENSG00000135218, ENSG00000180530, ENSG00000108821, ENSG00000174233, ENSG00000094631, ENSG00000105989, ENSG00000169297, ENSG00000181195, ENSG00000004799, ENSG00000174804, ENSG00000164040, ENSG00000119927, ENSG00000166710, ENSG00000126456, ENSG00000018625	354	674	19277	1.2119021274455564	1.0	1.0	0.9714818266542404
Annotation Cluster 47	Enrichment Score: 1.6013213801396615
Category	Term	Count	%	PValue	Genes	List Total	Pop Hits	Pop Total	Fold Enrichment	Bonferroni	Benjamini	FDR
GOTERM_MF_FAT	GO:0001540~beta-amyloid binding	6	1.5384615384615385	0.022672495084788146	ENSG00000174804, ENSG00000135218, ENSG00000160255, ENSG00000087085, ENSG00000116544, ENSG00000137642	322	84	16739	3.7131765749778176	0.9999999987812671	0.4111313353007922	0.4037815013736273
GOTERM_MF_FAT	GO:0042277~peptide binding	13	3.3333333333333335	0.02480568950418188	ENSG00000135218, ENSG00000168394, ENSG00000113389, ENSG00000116544, ENSG00000204592, ENSG00000137642, ENSG00000204525, ENSG00000231925, ENSG00000174804, ENSG00000160255, ENSG00000180914, ENSG00000087085, ENSG00000169418	322	328	16739	2.060360172701106	0.9999999998275801	0.4111313353007922	0.4037815013736273
GOTERM_MF_FAT	GO:0033218~amide binding	14	3.5897435897435894	0.027924489342602225	ENSG00000135218, ENSG00000168394, ENSG00000113389, ENSG00000139433, ENSG00000116544, ENSG00000204592, ENSG00000137642, ENSG00000204525, ENSG00000231925, ENSG00000174804, ENSG00000160255, ENSG00000180914, ENSG00000087085, ENSG00000169418	322	372	16739	1.9564048620850865	0.9999999999901937	0.446293177886232	0.4383147523597742
Annotation Cluster 48	Enrichment Score: 1.5996716675453866
Category	Term	Count	%	PValue	Genes	List Total	Pop Hits	Pop Total	Fold Enrichment	Bonferroni	Benjamini	FDR
GOTERM_MF_FAT	GO:0042802~identical protein binding	58	14.871794871794872	0.008085802435529227	ENSG00000108821, ENSG00000182718, ENSG00000118194, ENSG00000120708, ENSG00000004776, ENSG00000174804, ENSG00000145934, ENSG00000101911, ENSG00000087085, ENSG00000082196, ENSG00000166710, ENSG00000126456, ENSG00000146425, ENSG00000050767, ENSG00000134569, ENSG00000165949, ENSG00000171791, ENSG00000170581, ENSG00000197442, ENSG00000111669, ENSG00000159200, ENSG00000138685, ENSG00000078098, ENSG0000…	322	2171	16739	1.3888067152841952	0.999301244384304	0.2783381992230253	0.2733623208011612
GOTERM_MF_FAT	GO:0042803~protein homodimerization activity	23	5.897435897435897	0.01735980638742072	ENSG00000134569, ENSG00000104765, ENSG00000154451, ENSG00000171791, ENSG00000197442, ENSG00000111669, ENSG00000168394, ENSG00000169297, ENSG00000113389, ENSG00000197713, ENSG00000155876, ENSG00000078098, ENSG00000004776, ENSG00000174804, ENSG00000145934, ENSG00000018408, ENSG00000137672, ENSG00000101911, ENSG00000147224, ENSG00000087085, ENSG00000166710, ENSG00000126456, ENSG00000162654	322	705	16739	1.6959473150962512	0.99999984400907	0.3658379470001179	0.3592978272772108
GOTERM_MF_FAT	GO:0046983~protein dimerization activity	28	7.179487179487179	0.11316626810617476	ENSG00000105974, ENSG00000104765, ENSG00000168394, ENSG00000197713, ENSG00000025039, ENSG00000155876, ENSG00000004776, ENSG00000174804, ENSG00000145934, ENSG00000018408, ENSG00000101911, ENSG00000100644, ENSG00000087085, ENSG00000166710, ENSG00000126456, ENSG00000018625, ENSG00000162654, ENSG00000134569, ENSG00000154451, ENSG00000171791, ENSG00000197442, ENSG00000111669, ENSG00000169297, ENSG0000…	322	1100	16739	1.3232411067193675	1.0	0.9833379607284118	0.9657587346148313
Annotation Cluster 49	Enrichment Score: 1.5985043039492701
Category	Term	Count	%	PValue	Genes	List Total	Pop Hits	Pop Total	Fold Enrichment	Bonferroni	Benjamini	FDR
GOTERM_BP_FAT	GO:0070482~response to oxygen levels	17	4.358974358974359	0.005006848179053313	ENSG00000104884, ENSG00000090020, ENSG00000105974, ENSG00000108821, ENSG00000104765, ENSG00000105327, ENSG00000171791, ENSG00000133110, ENSG00000175567, ENSG00000181195, ENSG00000173376, ENSG00000135766, ENSG00000134333, ENSG00000137672, ENSG00000167772, ENSG00000100644, ENSG00000180914	354	421	19277	2.1988875021807104	0.9999999999980027	0.13159818386250693	0.12782141898833138
GOTERM_BP_FAT	GO:0036293~response to decreased oxygen levels	16	4.102564102564102	0.006461987232262741	ENSG00000104884, ENSG00000090020, ENSG00000105974, ENSG00000104765, ENSG00000105327, ENSG00000171791, ENSG00000133110, ENSG00000175567, ENSG00000181195, ENSG00000173376, ENSG00000135766, ENSG00000134333, ENSG00000137672, ENSG00000167772, ENSG00000100644, ENSG00000180914	354	395	19277	2.2057641421726384	0.9999999999999992	0.1527534074375413	0.1483695042050811
GOTERM_BP_FAT	GO:0001666~response to hypoxia	15	3.8461538461538463	0.010675663828693782	ENSG00000104884, ENSG00000090020, ENSG00000105974, ENSG00000104765, ENSG00000105327, ENSG00000171791, ENSG00000133110, ENSG00000175567, ENSG00000181195, ENSG00000173376, ENSG00000135766, ENSG00000134333, ENSG00000137672, ENSG00000167772, ENSG00000100644	354	380	19277	2.1495316681534344	1.0	0.20856788645003396	0.20258215135623875
GOTERM_BP_FAT	GO:0009628~response to abiotic stimulus	34	8.717948717948717	0.018807319939253032	ENSG00000089041, ENSG00000104884, ENSG00000105974, ENSG00000108821, ENSG00000104765, ENSG00000134574, ENSG00000175567, ENSG00000135766, ENSG00000134333, ENSG00000139304, ENSG00000168079, ENSG00000166130, ENSG00000100644, ENSG00000166473, ENSG00000104081, ENSG00000018625, ENSG00000102265, ENSG00000131016, ENSG00000090020, ENSG00000105327, ENSG00000171791, ENSG00000133110, ENSG00000178726, ENSG0000…	354	1236	19277	1.4979476349807108	1.0	0.2850849683447225	0.2769032528909232
GOTERM_BP_FAT	GO:0071453~cellular response to oxygen levels	9	2.307692307692308	0.07910624550393613	ENSG00000090020, ENSG00000137672, ENSG00000105974, ENSG00000104765, ENSG00000105327, ENSG00000100644, ENSG00000171791, ENSG00000173376, ENSG00000135766	354	243	19277	2.0168445281439635	1.0	0.5928223046313594	0.5758087684939704
GOTERM_BP_FAT	GO:0071456~cellular response to hypoxia	8	2.051282051282051	0.1028110322452788	ENSG00000090020, ENSG00000137672, ENSG00000104765, ENSG00000105327, ENSG00000100644, ENSG00000171791, ENSG00000173376, ENSG00000135766	354	216	19277	2.016844528143963	1.0	0.6738057311453859	0.654468034053252
GOTERM_BP_FAT	GO:0036294~cellular response to decreased oxygen levels	8	2.051282051282051	0.12233960095130104	ENSG00000090020, ENSG00000137672, ENSG00000104765, ENSG00000105327, ENSG00000100644, ENSG00000171791, ENSG00000173376, ENSG00000135766	354	226	19277	1.9276036198190092	1.0	0.728606324866461	0.707695893627282
Annotation Cluster 50	Enrichment Score: 1.5917425645073726
Category	Term	Count	%	PValue	Genes	List Total	Pop Hits	Pop Total	Fold Enrichment	Bonferroni	Benjamini	FDR
GOTERM_BP_FAT	GO:0002252~immune effector process	47	12.051282051282051	1.092190227738048E-4	ENSG00000069431, ENSG00000089041, ENSG00000104765, ENSG00000115318, ENSG00000121060, ENSG00000104921, ENSG00000182718, ENSG00000196189, ENSG00000103811, ENSG00000169919, ENSG00000138795, ENSG00000179869, ENSG00000204592, ENSG00000166278, ENSG00000137265, ENSG00000147813, ENSG00000116260, ENSG00000089127, ENSG00000119927, ENSG00000160255, ENSG00000127329, ENSG00000121361, ENSG00000179163, ENSG0000…	354	1417	19277	1.8061931589376776	0.4435681115499158	0.008139851058392173	0.00790624370412598
GOTERM_BP_FAT	GO:0001775~cell activation	47	12.051282051282051	0.0010980133970648026	ENSG00000089041, ENSG00000096433, ENSG00000130775, ENSG00000105974, ENSG00000108821, ENSG00000115318, ENSG00000182718, ENSG00000196684, ENSG00000196189, ENSG00000103811, ENSG00000169919, ENSG00000115414, ENSG00000138795, ENSG00000179869, ENSG00000204592, ENSG00000137265, ENSG00000147813, ENSG00000134470, ENSG00000116260, ENSG00000119927, ENSG00000160255, ENSG00000127329, ENSG00000179163, ENSG0000…	354	1575	19277	1.625000448390279	0.9972503333410088	0.046761427687696276	0.045419411313505964
GOTERM_CC_FAT	GO:0099503~secretory vesicle	34	8.717948717948717	0.004041871998963528	ENSG00000130477, ENSG00000096433, ENSG00000105974, ENSG00000108821, ENSG00000176697, ENSG00000182718, ENSG00000103811, ENSG00000169919, ENSG00000151834, ENSG00000115414, ENSG00000179869, ENSG00000147813, ENSG00000116260, ENSG00000104081, ENSG00000160255, ENSG00000109472, ENSG00000127329, ENSG00000179163, ENSG00000142765, ENSG00000166710, ENSG00000146425, ENSG00000102265, ENSG00000160796, ENSG0000…	333	1051	17223	1.6731726969595666	0.9075822958396953	0.09902586397460644	0.0953208146422232
GOTERM_BP_FAT	GO:0032940~secretion by cell	39	10.0	0.007857204344052635	ENSG00000089041, ENSG00000130477, ENSG00000096433, ENSG00000174695, ENSG00000182718, ENSG00000103811, ENSG00000169919, ENSG00000175567, ENSG00000115414, ENSG00000177469, ENSG00000179869, ENSG00000137642, ENSG00000174804, ENSG00000147813, ENSG00000116260, ENSG00000100644, ENSG00000160255, ENSG00000109472, ENSG00000127329, ENSG00000179163, ENSG00000270885, ENSG00000082196, ENSG00000087085, ENSG0000…	354	1382	19277	1.5367129436581717	1.0	0.17350517905426519	0.16852571621893964
GOTERM_BP_FAT	GO:0016192~vesicle-mediated transport	56	14.358974358974358	0.008091456326889937	ENSG00000130477, ENSG00000213463, ENSG00000105875, ENSG00000174695, ENSG00000182718, ENSG00000115318, ENSG00000103811, ENSG00000157077, ENSG00000151458, ENSG00000138834, ENSG00000204991, ENSG00000179869, ENSG00000166278, ENSG00000134470, ENSG00000160255, ENSG00000087085, ENSG00000166710, ENSG00000146425, ENSG00000211673, ENSG00000135218, ENSG00000134569, ENSG00000124406, ENSG00000184012, ENSG0000…	354	2172	19277	1.4039912184869578	1.0	0.17578443178174658	0.17073955617712694
GOTERM_BP_FAT	GO:0046903~secretion	42	10.76923076923077	0.00899318269098661	ENSG00000089041, ENSG00000130477, ENSG00000096433, ENSG00000105974, ENSG00000174695, ENSG00000182718, ENSG00000103811, ENSG00000169919, ENSG00000175567, ENSG00000115414, ENSG00000177469, ENSG00000179869, ENSG00000137642, ENSG00000174804, ENSG00000147813, ENSG00000116260, ENSG00000100644, ENSG00000160255, ENSG00000109472, ENSG00000127329, ENSG00000179163, ENSG00000270885, ENSG00000082196, ENSG0000…	354	1530	19277	1.4948377090949374	1.0	0.18998983590485888	0.18453727632055988
GOTERM_CC_FAT	GO:0030141~secretory granule	28	7.179487179487179	0.011649693672729576	ENSG00000096433, ENSG00000105974, ENSG00000108821, ENSG00000182718, ENSG00000103811, ENSG00000169919, ENSG00000115414, ENSG00000179869, ENSG00000147813, ENSG00000116260, ENSG00000104081, ENSG00000160255, ENSG00000109472, ENSG00000127329, ENSG00000179163, ENSG00000166710, ENSG00000146425, ENSG00000102265, ENSG00000160796, ENSG00000135218, ENSG00000136603, ENSG00000181195, ENSG00000204525, ENSG0000…	333	878	17223	1.6494079500913215	0.9989823231155289	0.20487305171111686	0.19720773344981654
GOTERM_CC_FAT	GO:0044433~cytoplasmic vesicle part	44	11.282051282051283	0.01349224904160119	ENSG00000151692, ENSG00000130477, ENSG00000096433, ENSG00000105875, ENSG00000105974, ENSG00000182718, ENSG00000103811, ENSG00000169919, ENSG00000157077, ENSG00000168394, ENSG00000151834, ENSG00000204991, ENSG00000115414, ENSG00000025039, ENSG00000179869, ENSG00000155876, ENSG00000204592, ENSG00000137642, ENSG00000174804, ENSG00000147813, ENSG00000134470, ENSG00000005243, ENSG00000116260, ENSG0000…	333	1580	17223	1.4403238681719692	0.9996603003642157	0.21075126519209286	0.2028660137733411
GOTERM_BP_FAT	GO:0043312~neutrophil degranulation	17	4.358974358974359	0.01721085970157249	ENSG00000135218, ENSG00000182718, ENSG00000103811, ENSG00000169919, ENSG00000179869, ENSG00000204525, ENSG00000147813, ENSG00000116260, ENSG00000124406, ENSG00000160255, ENSG00000127329, ENSG00000179163, ENSG00000123131, ENSG00000166710, ENSG00000146425, ENSG00000079739, ENSG00000160796	354	484	19277	1.9126686744175188	1.0	0.2695350603518256	0.26179961508641725
GOTERM_BP_FAT	GO:0002444~myeloid leukocyte mediated immunity	19	4.871794871794872	0.017704140147127907	ENSG00000135218, ENSG00000211896, ENSG00000182718, ENSG00000103811, ENSG00000169919, ENSG00000179869, ENSG00000204592, ENSG00000204525, ENSG00000147813, ENSG00000116260, ENSG00000124406, ENSG00000160255, ENSG00000127329, ENSG00000179163, ENSG00000123131, ENSG00000166710, ENSG00000146425, ENSG00000079739, ENSG00000160796	354	568	19277	1.821551484045516	1.0	0.2745676763858045	0.26668779897927936
GOTERM_BP_FAT	GO:0002283~neutrophil activation involved in immune response	17	4.358974358974359	0.019068297271199804	ENSG00000135218, ENSG00000182718, ENSG00000103811, ENSG00000169919, ENSG00000179869, ENSG00000204525, ENSG00000147813, ENSG00000116260, ENSG00000124406, ENSG00000160255, ENSG00000127329, ENSG00000179163, ENSG00000123131, ENSG00000166710, ENSG00000146425, ENSG00000079739, ENSG00000160796	354	490	19277	1.8892482416695493	1.0	0.287417087520388	0.27916844207161057
GOTERM_BP_FAT	GO:0002446~neutrophil mediated immunity	17	4.358974358974359	0.023845753925002135	ENSG00000135218, ENSG00000182718, ENSG00000103811, ENSG00000169919, ENSG00000179869, ENSG00000204525, ENSG00000147813, ENSG00000116260, ENSG00000124406, ENSG00000160255, ENSG00000127329, ENSG00000179163, ENSG00000123131, ENSG00000166710, ENSG00000146425, ENSG00000079739, ENSG00000160796	354	503	19277	1.840420752322225	1.0	0.32641917235092205	0.31705119759467126
GOTERM_BP_FAT	GO:0042119~neutrophil activation	17	4.358974358974359	0.02514747794594456	ENSG00000135218, ENSG00000182718, ENSG00000103811, ENSG00000169919, ENSG00000179869, ENSG00000204525, ENSG00000147813, ENSG00000116260, ENSG00000124406, ENSG00000160255, ENSG00000127329, ENSG00000179163, ENSG00000123131, ENSG00000166710, ENSG00000146425, ENSG00000079739, ENSG00000160796	354	507	19277	1.8259006674912803	1.0	0.33735341664484625	0.3276716376356576
GOTERM_BP_FAT	GO:0045321~leukocyte activation	37	9.487179487179487	0.026249281205213252	ENSG00000089041, ENSG00000130775, ENSG00000105974, ENSG00000115318, ENSG00000182718, ENSG00000196684, ENSG00000196189, ENSG00000103811, ENSG00000169919, ENSG00000138795, ENSG00000179869, ENSG00000204592, ENSG00000137265, ENSG00000147813, ENSG00000134470, ENSG00000116260, ENSG00000119927, ENSG00000160255, ENSG00000127329, ENSG00000179163, ENSG00000166710, ENSG00000143772, ENSG00000146425, ENSG0000…	354	1407	19277	1.4320026180638372	1.0	0.3427095935454363	0.3328740964515121
GOTERM_BP_FAT	GO:0036230~granulocyte activation	17	4.358974358974359	0.02749103448699107	ENSG00000135218, ENSG00000182718, ENSG00000103811, ENSG00000169919, ENSG00000179869, ENSG00000204525, ENSG00000147813, ENSG00000116260, ENSG00000124406, ENSG00000160255, ENSG00000127329, ENSG00000179163, ENSG00000123131, ENSG00000166710, ENSG00000146425, ENSG00000079739, ENSG00000160796	354	513	19277	1.8045451041288092	1.0	0.3546079111951781	0.34443094169759003
GOTERM_BP_FAT	GO:0002366~leukocyte activation involved in immune response	22	5.641025641025641	0.029659791201346004	ENSG00000135218, ENSG00000171150, ENSG00000182718, ENSG00000115318, ENSG00000103811, ENSG00000169919, ENSG00000196189, ENSG00000138795, ENSG00000179869, ENSG00000204525, ENSG00000147813, ENSG00000137265, ENSG00000116260, ENSG00000124406, ENSG00000160255, ENSG00000127329, ENSG00000179163, ENSG00000123131, ENSG00000166710, ENSG00000146425, ENSG00000079739, ENSG00000160796	354	734	19277	1.632160285718684	1.0	0.36456205029261207	0.35409940479409135
GOTERM_BP_FAT	GO:0002263~cell activation involved in immune response	22	5.641025641025641	0.03124702267257342	ENSG00000135218, ENSG00000171150, ENSG00000182718, ENSG00000115318, ENSG00000103811, ENSG00000169919, ENSG00000196189, ENSG00000138795, ENSG00000179869, ENSG00000204525, ENSG00000147813, ENSG00000137265, ENSG00000116260, ENSG00000124406, ENSG00000160255, ENSG00000127329, ENSG00000179163, ENSG00000123131, ENSG00000166710, ENSG00000146425, ENSG00000079739, ENSG00000160796	354	738	19277	1.623313888506117	1.0	0.3751266436678826	0.3643608026084615
REACTOME_PATHWAY	R-HSA-168256~Immune System	57	14.615384615384617	0.034323129261940546	ENSG00000096433, ENSG00000108821, ENSG00000182718, ENSG00000103811, ENSG00000179869, ENSG00000204592, ENSG00000166278, ENSG00000137265, ENSG00000134470, ENSG00000160255, ENSG00000166710, ENSG00000185436, ENSG00000126456, ENSG00000146425, ENSG00000142224, ENSG00000135218, ENSG00000165949, ENSG00000171150, ENSG00000171791, ENSG00000170581, ENSG00000197885, ENSG00000116514, ENSG00000138685, ENSG0000…	234	2012	10538	1.2758194423204363	0.9999999999992403	0.9794350100103748	0.9647250974695433
GOTERM_BP_FAT	GO:0006955~immune response	60	15.384615384615385	0.0396011044194841	ENSG00000182718, ENSG00000115318, ENSG00000103811, ENSG00000138795, ENSG00000179869, ENSG00000204592, ENSG00000166278, ENSG00000137265, ENSG00000160255, ENSG00000166710, ENSG00000185436, ENSG00000126456, ENSG00000146425, ENSG00000142224, ENSG00000211673, ENSG00000255690, ENSG00000135218, ENSG00000165949, ENSG00000171150, ENSG00000075223, ENSG00000171791, ENSG00000170581, ENSG00000197442, ENSG0000…	354	2575	19277	1.2688497613954253	1.0	0.42415075112764805	0.41197795655559105
GOTERM_BP_FAT	GO:0043299~leukocyte degranulation	17	4.358974358974359	0.04257324692529572	ENSG00000135218, ENSG00000182718, ENSG00000103811, ENSG00000169919, ENSG00000179869, ENSG00000204525, ENSG00000147813, ENSG00000116260, ENSG00000124406, ENSG00000160255, ENSG00000127329, ENSG00000179163, ENSG00000123131, ENSG00000166710, ENSG00000146425, ENSG00000079739, ENSG00000160796	354	543	19277	1.7048464795913059	1.0	0.4359695477120932	0.42345756292870473
GOTERM_CC_FAT	GO:0034774~secretory granule lumen	12	3.076923076923077	0.04836352181527845	ENSG00000147813, ENSG00000116260, ENSG00000182718, ENSG00000103811, ENSG00000169919, ENSG00000181195, ENSG00000179163, ENSG00000115414, ENSG00000123131, ENSG00000166710, ENSG00000146425, ENSG00000102265	333	322	17223	1.9274802753063625	0.9999999999997807	0.5170500150433405	0.4977046063172291
GOTERM_BP_FAT	GO:0006887~exocytosis	25	6.41025641025641	0.04949031438755869	ENSG00000089041, ENSG00000130477, ENSG00000174695, ENSG00000182718, ENSG00000103811, ENSG00000169919, ENSG00000115414, ENSG00000179869, ENSG00000147813, ENSG00000116260, ENSG00000160255, ENSG00000127329, ENSG00000179163, ENSG00000142765, ENSG00000166710, ENSG00000146425, ENSG00000102265, ENSG00000160796, ENSG00000135218, ENSG00000108639, ENSG00000204525, ENSG00000169213, ENSG00000124406, ENSG0000…	354	915	19277	1.4878361273193172	1.0	0.47452171876758426	0.4609033168499159
GOTERM_BP_FAT	GO:0002275~myeloid cell activation involved in immune response	17	4.358974358974359	0.05188627247216562	ENSG00000135218, ENSG00000182718, ENSG00000103811, ENSG00000169919, ENSG00000179869, ENSG00000204525, ENSG00000147813, ENSG00000116260, ENSG00000124406, ENSG00000160255, ENSG00000127329, ENSG00000179163, ENSG00000123131, ENSG00000166710, ENSG00000146425, ENSG00000079739, ENSG00000160796	354	557	19277	1.6619957601760846	1.0	0.47852636822013156	0.4647930359976381
GOTERM_BP_FAT	GO:0050776~regulation of immune response	34	8.717948717948717	0.051901294503189824	ENSG00000089041, ENSG00000130775, ENSG00000105974, ENSG00000108821, ENSG00000174233, ENSG00000115318, ENSG00000104921, ENSG00000103811, ENSG00000204592, ENSG00000166278, ENSG00000137265, ENSG00000089127, ENSG00000160255, ENSG00000166710, ENSG00000126456, ENSG00000129467, ENSG00000211673, ENSG00000255690, ENSG00000135218, ENSG00000105369, ENSG00000211896, ENSG00000154451, ENSG00000171150, ENSG0000…	354	1343	19277	1.3786025888578988	1.0	0.47852636822013156	0.4647930359976381
GOTERM_BP_FAT	GO:0045055~regulated exocytosis	22	5.641025641025641	0.06587702992016783	ENSG00000089041, ENSG00000130477, ENSG00000135218, ENSG00000108639, ENSG00000182718, ENSG00000103811, ENSG00000169919, ENSG00000115414, ENSG00000179869, ENSG00000204525, ENSG00000147813, ENSG00000116260, ENSG00000124406, ENSG00000160255, ENSG00000127329, ENSG00000179163, ENSG00000123131, ENSG00000166710, ENSG00000102265, ENSG00000146425, ENSG00000079739, ENSG00000160796	354	803	19277	1.491912390681836	1.0	0.5294148920336125	0.5142210990084212
REACTOME_PATHWAY	R-HSA-6798695~Neutrophil degranulation	17	4.358974358974359	0.06710077230624317	ENSG00000135218, ENSG00000182718, ENSG00000103811, ENSG00000169919, ENSG00000179869, ENSG00000204525, ENSG00000147813, ENSG00000116260, ENSG00000124406, ENSG00000160255, ENSG00000127329, ENSG00000179163, ENSG00000123131, ENSG00000166710, ENSG00000146425, ENSG00000079739, ENSG00000160796	234	480	10538	1.5949608262108264	1.0	1.0	0.9862155388471178
GOTERM_CC_FAT	GO:0060205~cytoplasmic vesicle lumen	12	3.076923076923077	0.0682334420367492	ENSG00000147813, ENSG00000116260, ENSG00000182718, ENSG00000103811, ENSG00000169919, ENSG00000181195, ENSG00000179163, ENSG00000115414, ENSG00000123131, ENSG00000166710, ENSG00000146425, ENSG00000102265	333	342	17223	1.8147621305516042	1.0	0.636113531931309	0.6123133657706138
GOTERM_BP_FAT	GO:0002274~myeloid leukocyte activation	19	4.871794871794872	0.06838792998232526	ENSG00000135218, ENSG00000182718, ENSG00000103811, ENSG00000169919, ENSG00000168062, ENSG00000179869, ENSG00000204525, ENSG00000147813, ENSG00000137265, ENSG00000116260, ENSG00000124406, ENSG00000160255, ENSG00000127329, ENSG00000179163, ENSG00000123131, ENSG00000166710, ENSG00000146425, ENSG00000079739, ENSG00000160796	354	668	19277	1.5488641361345106	1.0	0.5404560122019991	0.5249453476699253
GOTERM_CC_FAT	GO:0031983~vesicle lumen	12	3.076923076923077	0.06923684701293159	ENSG00000147813, ENSG00000116260, ENSG00000182718, ENSG00000103811, ENSG00000169919, ENSG00000181195, ENSG00000179163, ENSG00000115414, ENSG00000123131, ENSG00000166710, ENSG00000146425, ENSG00000102265	333	343	17223	1.809471278859034	1.0	0.636113531931309	0.6123133657706138
GOTERM_BP_FAT	GO:0002443~leukocyte mediated immunity	25	6.41025641025641	0.0712764759866574	ENSG00000089041, ENSG00000104921, ENSG00000182718, ENSG00000103811, ENSG00000169919, ENSG00000179869, ENSG00000204592, ENSG00000166278, ENSG00000147813, ENSG00000116260, ENSG00000160255, ENSG00000127329, ENSG00000179163, ENSG00000166710, ENSG00000146425, ENSG00000160796, ENSG00000211673, ENSG00000135218, ENSG00000211896, ENSG00000116514, ENSG00000204525, ENSG00000186470, ENSG00000124406, ENSG0000…	354	952	19277	1.430010563547453	1.0	0.5479506735593175	0.5322249181124046
GOTERM_CC_FAT	GO:0070820~tertiary granule	7	1.7948717948717947	0.09806378473513036	ENSG00000116260, ENSG00000103811, ENSG00000160255, ENSG00000127329, ENSG00000166710, ENSG00000079739, ENSG00000160796	333	164	17223	2.207591738079543	1.0	0.6464697214542553	0.6222820788148103
GOTERM_CC_FAT	GO:0042581~specific granule	6	1.5384615384615385	0.19677607499529795	ENSG00000135218, ENSG00000116260, ENSG00000124406, ENSG00000160255, ENSG00000127329, ENSG00000166710	333	160	17223	1.939527027027027	1.0	0.9182883499780572	0.8839306225979258
REACTOME_PATHWAY	R-HSA-168249~Innate Immune System	26	6.666666666666667	0.39913276587046476	ENSG00000089041, ENSG00000096433, ENSG00000121060, ENSG00000182718, ENSG00000103811, ENSG00000169919, ENSG00000179869, ENSG00000204592, ENSG00000166278, ENSG00000147813, ENSG00000116260, ENSG00000160255, ENSG00000127329, ENSG00000179163, ENSG00000166710, ENSG00000126456, ENSG00000146425, ENSG00000160796, ENSG00000135218, ENSG00000171791, ENSG00000197885, ENSG00000204525, ENSG00000124406, ENSG0000…	234	1061	10538	1.103571054560687	1.0	1.0	0.9862155388471178
Annotation Cluster 51	Enrichment Score: 1.5886215974637705
Category	Term	Count	%	PValue	Genes	List Total	Pop Hits	Pop Total	Fold Enrichment	Bonferroni	Benjamini	FDR
GOTERM_BP_FAT	GO:0042391~regulation of membrane potential	22	5.641025641025641	1.298065038369853E-4	ENSG00000089041, ENSG00000090020, ENSG00000135218, ENSG00000105974, ENSG00000104765, ENSG00000171791, ENSG00000196684, ENSG00000128052, ENSG00000153956, ENSG00000175567, ENSG00000151834, ENSG00000171189, ENSG00000046604, ENSG00000189056, ENSG00000161681, ENSG00000117152, ENSG00000169432, ENSG00000121361, ENSG00000184611, ENSG00000166710, ENSG00000102452, ENSG00000018625	354	461	19277	2.5987107369143474	0.5017815912190136	0.009165022363016622	0.008901993394715361
GOTERM_BP_FAT	GO:0034220~ion transmembrane transport	38	9.743589743589745	0.0010202274239027858	ENSG00000069431, ENSG00000002834, ENSG00000089041, ENSG00000096433, ENSG00000105974, ENSG00000182718, ENSG00000153956, ENSG00000159212, ENSG00000137700, ENSG00000175567, ENSG00000151834, ENSG00000171189, ENSG00000161281, ENSG00000189056, ENSG00000160190, ENSG00000168079, ENSG00000161681, ENSG00000117152, ENSG00000184185, ENSG00000166473, ENSG00000121361, ENSG00000018625, ENSG00000074855, ENSG0000…	354	1181	19277	1.752144357219057	0.9958238087993206	0.04450845818424674	0.04323110027139284
GOTERM_MF_FAT	GO:0005216~ion channel activity	18	4.615384615384616	0.0037019538263057265	ENSG00000069431, ENSG00000074855, ENSG00000089041, ENSG00000096433, ENSG00000182718, ENSG00000153956, ENSG00000159212, ENSG00000151834, ENSG00000171189, ENSG00000157445, ENSG00000137672, ENSG00000184185, ENSG00000169432, ENSG00000185101, ENSG00000166473, ENSG00000121361, ENSG00000184611, ENSG00000102452	322	427	16739	2.19138289670822	0.9638253470056257	0.21488400264243696	0.2110425009192202
GOTERM_BP_FAT	GO:0051049~regulation of transport	52	13.333333333333334	0.0038515656850159063	ENSG00000096433, ENSG00000213463, ENSG00000182718, ENSG00000118194, ENSG00000153956, ENSG00000159212, ENSG00000179869, ENSG00000166278, ENSG00000134470, ENSG00000184185, ENSG00000160255, ENSG00000121361, ENSG00000141338, ENSG00000087085, ENSG00000082196, ENSG00000166710, ENSG00000018625, ENSG00000135218, ENSG00000165949, ENSG00000171791, ENSG00000099250, ENSG00000137672, ENSG00000108370, ENSG0000…	354	1910	19277	1.4825391191173425	0.9999999989879259	0.11481945258775196	0.11152422416834946
GOTERM_BP_FAT	GO:0098660~inorganic ion transmembrane transport	28	7.179487179487179	0.004595269285676875	ENSG00000069431, ENSG00000089041, ENSG00000096433, ENSG00000105974, ENSG00000182718, ENSG00000153956, ENSG00000137700, ENSG00000175567, ENSG00000151834, ENSG00000161281, ENSG00000160190, ENSG00000168079, ENSG00000117152, ENSG00000184185, ENSG00000166473, ENSG00000121361, ENSG00000018625, ENSG00000090020, ENSG00000105327, ENSG00000138685, ENSG00000157445, ENSG00000137672, ENSG00000169432, ENSG0000…	354	858	19277	1.7770797940289467	0.999999999981618	0.1264523845484211	0.12282330008691218
GOTERM_MF_FAT	GO:0015267~channel activity	19	4.871794871794872	0.005179212560127203	ENSG00000069431, ENSG00000074855, ENSG00000089041, ENSG00000096433, ENSG00000182718, ENSG00000171791, ENSG00000153956, ENSG00000159212, ENSG00000151834, ENSG00000171189, ENSG00000157445, ENSG00000137672, ENSG00000184185, ENSG00000169432, ENSG00000185101, ENSG00000166473, ENSG00000121361, ENSG00000184611, ENSG00000102452	322	478	16739	2.0663283869123417	0.9904138957071339	0.22524516926536522	0.22121843998240895
GOTERM_MF_FAT	GO:0022838~substrate-specific channel activity	18	4.615384615384616	0.005181018891045315	ENSG00000069431, ENSG00000074855, ENSG00000089041, ENSG00000096433, ENSG00000182718, ENSG00000153956, ENSG00000159212, ENSG00000151834, ENSG00000171189, ENSG00000157445, ENSG00000137672, ENSG00000184185, ENSG00000169432, ENSG00000185101, ENSG00000166473, ENSG00000121361, ENSG00000184611, ENSG00000102452	322	441	16739	2.12181518570161	0.9904294612835713	0.22524516926536522	0.22121843998240895
GOTERM_MF_FAT	GO:0022803~passive transmembrane transporter activity	19	4.871794871794872	0.005285082183880078	ENSG00000069431, ENSG00000074855, ENSG00000089041, ENSG00000096433, ENSG00000182718, ENSG00000171791, ENSG00000153956, ENSG00000159212, ENSG00000151834, ENSG00000171189, ENSG00000157445, ENSG00000137672, ENSG00000184185, ENSG00000169432, ENSG00000185101, ENSG00000166473, ENSG00000121361, ENSG00000184611, ENSG00000102452	322	479	16739	2.06201454894384	0.9912848499506772	0.22524516926536522	0.22121843998240895
GOTERM_BP_FAT	GO:0034762~regulation of transmembrane transport	20	5.128205128205128	0.006277973197527179	ENSG00000089041, ENSG00000090020, ENSG00000105974, ENSG00000171791, ENSG00000153956, ENSG00000159212, ENSG00000157445, ENSG00000189056, ENSG00000137672, ENSG00000108370, ENSG00000161681, ENSG00000117152, ENSG00000184185, ENSG00000169432, ENSG00000139890, ENSG00000185101, ENSG00000121361, ENSG00000184611, ENSG00000102452, ENSG00000018625	354	550	19277	1.9801746276322547	0.9999999999999979	0.1503910900800484	0.14607498350674847
GOTERM_MF_FAT	GO:0022836~gated channel activity	15	3.8461538461538463	0.0075067058511396195	ENSG00000069431, ENSG00000074855, ENSG00000089041, ENSG00000096433, ENSG00000153956, ENSG00000159212, ENSG00000151834, ENSG00000171189, ENSG00000157445, ENSG00000184185, ENSG00000169432, ENSG00000185101, ENSG00000121361, ENSG00000184611, ENSG00000102452	322	348	16739	2.2407100021417863	0.9988218920469376	0.27694168977037775	0.27199077688062795
GOTERM_BP_FAT	GO:0034765~regulation of ion transmembrane transport	19	4.871794871794872	0.00842312355430308	ENSG00000089041, ENSG00000090020, ENSG00000105974, ENSG00000153956, ENSG00000159212, ENSG00000157445, ENSG00000189056, ENSG00000137672, ENSG00000108370, ENSG00000161681, ENSG00000117152, ENSG00000184185, ENSG00000169432, ENSG00000139890, ENSG00000185101, ENSG00000121361, ENSG00000184611, ENSG00000102452, ENSG00000018625	354	525	19277	1.9707452246435297	1.0	0.18096392266706565	0.17577039972805558
GOTERM_BP_FAT	GO:0055085~transmembrane transport	43	11.025641025641026	0.009820551298820934	ENSG00000069431, ENSG00000002834, ENSG00000089041, ENSG00000096433, ENSG00000105974, ENSG00000182718, ENSG00000153956, ENSG00000159212, ENSG00000168394, ENSG00000137700, ENSG00000175567, ENSG00000151834, ENSG00000171189, ENSG00000137266, ENSG00000179869, ENSG00000161281, ENSG00000189056, ENSG00000160190, ENSG00000168079, ENSG00000161681, ENSG00000117152, ENSG00000184185, ENSG00000166473, ENSG0000…	354	1585	19277	1.4773227111515086	1.0	0.19885689913008728	0.19314986177152718
GOTERM_MF_FAT	GO:0005261~cation channel activity	14	3.5897435897435894	0.010527486145954126	ENSG00000069431, ENSG00000089041, ENSG00000096433, ENSG00000182718, ENSG00000153956, ENSG00000171189, ENSG00000157445, ENSG00000137672, ENSG00000184185, ENSG00000169432, ENSG00000166473, ENSG00000121361, ENSG00000184611, ENSG00000102452	322	326	16739	2.2324619898639635	0.9999230262777468	0.3081127507711252	0.302604589863485
GOTERM_BP_FAT	GO:0098655~cation transmembrane transport	28	7.179487179487179	0.012249191911013311	ENSG00000069431, ENSG00000089041, ENSG00000096433, ENSG00000105974, ENSG00000182718, ENSG00000153956, ENSG00000175567, ENSG00000161281, ENSG00000189056, ENSG00000168079, ENSG00000161681, ENSG00000117152, ENSG00000184185, ENSG00000166473, ENSG00000121361, ENSG00000018625, ENSG00000090020, ENSG00000105327, ENSG00000138685, ENSG00000157445, ENSG00000137672, ENSG00000108370, ENSG00000169432, ENSG0000…	354	928	19277	1.6430328268069356	1.0	0.22822626317533828	0.22167634805625477
GOTERM_BP_FAT	GO:0043269~regulation of ion transport	24	6.153846153846154	0.013476439315361861	ENSG00000089041, ENSG00000090020, ENSG00000105974, ENSG00000171791, ENSG00000153956, ENSG00000159212, ENSG00000157445, ENSG00000189056, ENSG00000137672, ENSG00000169213, ENSG00000108370, ENSG00000161681, ENSG00000117152, ENSG00000184185, ENSG00000169432, ENSG00000139890, ENSG00000185101, ENSG00000124406, ENSG00000121361, ENSG00000275023, ENSG00000184611, ENSG00000166710, ENSG00000102452, ENSG0000…	354	761	19277	1.7173656428873696	1.0	0.23941796151639788	0.23254685341473458
GOTERM_BP_FAT	GO:0070588~calcium ion transmembrane transport	13	3.3333333333333335	0.014366658400018278	ENSG00000089041, ENSG00000096433, ENSG00000090020, ENSG00000105327, ENSG00000182718, ENSG00000153956, ENSG00000138685, ENSG00000157445, ENSG00000137672, ENSG00000139890, ENSG00000166473, ENSG00000102452, ENSG00000018625	354	317	19277	2.2331622377871643	1.0	0.24708810568749384	0.23999687045158738
GOTERM_BP_FAT	GO:0006816~calcium ion transport	16	4.102564102564102	0.0167495390187739	ENSG00000089041, ENSG00000096433, ENSG00000090020, ENSG00000105974, ENSG00000105327, ENSG00000182718, ENSG00000171791, ENSG00000153956, ENSG00000138685, ENSG00000157445, ENSG00000137672, ENSG00000108370, ENSG00000139890, ENSG00000166473, ENSG00000102452, ENSG00000018625	354	442	19277	1.9712145614438736	1.0	0.2662272123407069	0.25858669972414544
GOTERM_BP_FAT	GO:0098662~inorganic cation transmembrane transport	24	6.153846153846154	0.019831492198541315	ENSG00000069431, ENSG00000089041, ENSG00000096433, ENSG00000090020, ENSG00000105974, ENSG00000105327, ENSG00000182718, ENSG00000153956, ENSG00000175567, ENSG00000138685, ENSG00000157445, ENSG00000161281, ENSG00000137672, ENSG00000168079, ENSG00000117152, ENSG00000184185, ENSG00000169432, ENSG00000139890, ENSG00000166473, ENSG00000121361, ENSG00000166920, ENSG00000184611, ENSG00000102452, ENSG0000…	354	790	19277	1.6543231066294786	1.0	0.2931564383949661	0.2847430780683122
GOTERM_BP_FAT	GO:0006811~ion transport	45	11.538461538461538	0.021332639327328172	ENSG00000069431, ENSG00000002834, ENSG00000089041, ENSG00000096433, ENSG00000105974, ENSG00000182718, ENSG00000153956, ENSG00000159212, ENSG00000137700, ENSG00000175567, ENSG00000151834, ENSG00000171189, ENSG00000137266, ENSG00000161281, ENSG00000189056, ENSG00000160190, ENSG00000168079, ENSG00000161681, ENSG00000117152, ENSG00000184185, ENSG00000166473, ENSG00000121361, ENSG00000166710, ENSG0000…	354	1761	19277	1.391519648889787	1.0	0.3044439963575611	0.2957066919522192
GOTERM_MF_FAT	GO:0022834~ligand-gated channel activity	8	2.051282051282051	0.02335880163267776	ENSG00000069431, ENSG00000089041, ENSG00000096433, ENSG00000184185, ENSG00000121361, ENSG00000151834, ENSG00000171189, ENSG00000184611	322	147	16739	2.829086914268813	0.999999999350078	0.4111313353007922	0.4037815013736273
GOTERM_MF_FAT	GO:0015276~ligand-gated ion channel activity	8	2.051282051282051	0.02335880163267776	ENSG00000069431, ENSG00000089041, ENSG00000096433, ENSG00000184185, ENSG00000121361, ENSG00000151834, ENSG00000171189, ENSG00000184611	322	147	16739	2.829086914268813	0.999999999350078	0.4111313353007922	0.4037815013736273
GOTERM_BP_FAT	GO:0006812~cation transport	33	8.461538461538462	0.025442930628987993	ENSG00000069431, ENSG00000089041, ENSG00000096433, ENSG00000105974, ENSG00000182718, ENSG00000153956, ENSG00000175567, ENSG00000161281, ENSG00000189056, ENSG00000168079, ENSG00000161681, ENSG00000117152, ENSG00000184185, ENSG00000166473, ENSG00000121361, ENSG00000166710, ENSG00000018625, ENSG00000090020, ENSG00000105327, ENSG00000171791, ENSG00000138685, ENSG00000157445, ENSG00000137672, ENSG0000…	354	1217	19277	1.476588721919697	1.0	0.33943546610968883	0.3296939339104916
GOTERM_MF_FAT	GO:0099094~ligand-gated cation channel activity	6	1.5384615384615385	0.03461838846898988	ENSG00000069431, ENSG00000096433, ENSG00000184185, ENSG00000121361, ENSG00000171189, ENSG00000184611	322	94	16739	3.3181577904057087	0.9999999999999798	0.516390961329099	0.5071593910707017
GOTERM_BP_FAT	GO:0070838~divalent metal ion transport	16	4.102564102564102	0.03881165615733684	ENSG00000089041, ENSG00000096433, ENSG00000090020, ENSG00000105974, ENSG00000105327, ENSG00000182718, ENSG00000171791, ENSG00000153956, ENSG00000138685, ENSG00000157445, ENSG00000137672, ENSG00000108370, ENSG00000139890, ENSG00000166473, ENSG00000102452, ENSG00000018625	354	493	19277	1.7672958137083004	1.0	0.419885780121511	0.4078353868791121
GOTERM_BP_FAT	GO:0030001~metal ion transport	26	6.666666666666667	0.04019063981596785	ENSG00000069431, ENSG00000089041, ENSG00000096433, ENSG00000105974, ENSG00000182718, ENSG00000153956, ENSG00000168079, ENSG00000117152, ENSG00000184185, ENSG00000166473, ENSG00000121361, ENSG00000166710, ENSG00000018625, ENSG00000090020, ENSG00000105327, ENSG00000171791, ENSG00000138685, ENSG00000157445, ENSG00000137672, ENSG00000108370, ENSG00000169432, ENSG00000139890, ENSG00000163975, ENSG0000…	354	940	19277	1.506196658252194	1.0	0.42705539257917524	0.41479923707093946
GOTERM_MF_FAT	GO:0046873~metal ion transmembrane transporter activity	15	3.8461538461538463	0.040337017349834345	ENSG00000069431, ENSG00000096433, ENSG00000090020, ENSG00000182718, ENSG00000153956, ENSG00000171189, ENSG00000157445, ENSG00000137672, ENSG00000184185, ENSG00000169432, ENSG00000166473, ENSG00000121361, ENSG00000184611, ENSG00000102452, ENSG00000018625	322	433	16739	1.8008477615365857	0.9999999999999999	0.5469944019409354	0.5372157310682484
GOTERM_BP_FAT	GO:0072511~divalent inorganic cation transport	16	4.102564102564102	0.04101040969014896	ENSG00000089041, ENSG00000096433, ENSG00000090020, ENSG00000105974, ENSG00000105327, ENSG00000182718, ENSG00000171791, ENSG00000153956, ENSG00000138685, ENSG00000157445, ENSG00000137672, ENSG00000108370, ENSG00000139890, ENSG00000166473, ENSG00000102452, ENSG00000018625	354	497	19277	1.7530721049460607	1.0	0.431493839994783	0.41911030451971837
GOTERM_MF_FAT	GO:0005244~voltage-gated ion channel activity	9	2.307692307692308	0.04666362841305299	ENSG00000069431, ENSG00000184185, ENSG00000169432, ENSG00000159212, ENSG00000153956, ENSG00000121361, ENSG00000184611, ENSG00000157445, ENSG00000102452	322	207	16739	2.260194436943019	1.0	0.5966278204240347	0.5859618482153368
GOTERM_MF_FAT	GO:0022832~voltage-gated channel activity	9	2.307692307692308	0.04775467153590161	ENSG00000069431, ENSG00000184185, ENSG00000169432, ENSG00000159212, ENSG00000153956, ENSG00000121361, ENSG00000184611, ENSG00000157445, ENSG00000102452	322	208	16739	2.249328117534639	1.0	0.6019779017553795	0.5912162856346129
GOTERM_BP_FAT	GO:0071804~cellular potassium ion transport	9	2.307692307692308	0.05351151991836277	ENSG00000069431, ENSG00000090020, ENSG00000105974, ENSG00000184185, ENSG00000117152, ENSG00000121361, ENSG00000184611, ENSG00000102452, ENSG00000018625	354	223	19277	2.197727445466292	1.0	0.4834054139426508	0.4695320569267791
GOTERM_BP_FAT	GO:0071805~potassium ion transmembrane transport	9	2.307692307692308	0.05351151991836277	ENSG00000069431, ENSG00000090020, ENSG00000105974, ENSG00000184185, ENSG00000117152, ENSG00000121361, ENSG00000184611, ENSG00000102452, ENSG00000018625	354	223	19277	2.197727445466292	1.0	0.4834054139426508	0.4695320569267791
GOTERM_MF_FAT	GO:0005262~calcium channel activity	6	1.5384615384615385	0.08576935567962114	ENSG00000096433, ENSG00000137672, ENSG00000182718, ENSG00000166473, ENSG00000153956, ENSG00000157445	322	122	16739	2.5566133794929233	1.0	0.86251205992428	0.8470928499144605
GOTERM_CC_FAT	GO:1990351~transporter complex	12	3.076923076923077	0.08611305619113523	ENSG00000069431, ENSG00000090020, ENSG00000137672, ENSG00000161681, ENSG00000169432, ENSG00000124406, ENSG00000159212, ENSG00000153956, ENSG00000121361, ENSG00000151834, ENSG00000157445, ENSG00000018625	333	357	17223	1.7385116208645621	1.0	0.6464697214542553	0.6222820788148103
GOTERM_BP_FAT	GO:0006813~potassium ion transport	9	2.307692307692308	0.08828753517710305	ENSG00000069431, ENSG00000090020, ENSG00000105974, ENSG00000184185, ENSG00000117152, ENSG00000121361, ENSG00000184611, ENSG00000102452, ENSG00000018625	354	249	19277	1.9682458648151933	1.0	0.6194809141940246	0.6017022968280388
GOTERM_MF_FAT	GO:0022890~inorganic cation transmembrane transporter activity	16	4.102564102564102	0.10445051835050731	ENSG00000069431, ENSG00000096433, ENSG00000090020, ENSG00000182718, ENSG00000153956, ENSG00000171189, ENSG00000157445, ENSG00000161281, ENSG00000137672, ENSG00000184185, ENSG00000169432, ENSG00000166473, ENSG00000121361, ENSG00000184611, ENSG00000102452, ENSG00000018625	322	546	16739	1.5233544922985913	1.0	0.9720855637369004	0.9547074977930005
GOTERM_CC_FAT	GO:1902495~transmembrane transporter complex	11	2.8205128205128207	0.11444923685240735	ENSG00000069431, ENSG00000090020, ENSG00000137672, ENSG00000161681, ENSG00000169432, ENSG00000159212, ENSG00000153956, ENSG00000121361, ENSG00000151834, ENSG00000157445, ENSG00000018625	333	335	17223	1.6982923221729191	1.0	0.6616480463552636	0.636892507205917
GOTERM_MF_FAT	GO:0015085~calcium ion transmembrane transporter activity	6	1.5384615384615385	0.12648518600029413	ENSG00000096433, ENSG00000137672, ENSG00000182718, ENSG00000166473, ENSG00000153956, ENSG00000157445	322	138	16739	2.2601944369430194	1.0	1.0	0.9832214765100671
GOTERM_MF_FAT	GO:0022843~voltage-gated cation channel activity	6	1.5384615384615385	0.13784496585242773	ENSG00000069431, ENSG00000184185, ENSG00000153956, ENSG00000121361, ENSG00000184611, ENSG00000157445	322	142	16739	2.1965269880150466	1.0	1.0	0.9832214765100671
GOTERM_MF_FAT	GO:0008324~cation transmembrane transporter activity	18	4.615384615384616	0.15035094040808628	ENSG00000069431, ENSG00000089041, ENSG00000096433, ENSG00000090020, ENSG00000182718, ENSG00000153956, ENSG00000171189, ENSG00000157445, ENSG00000161281, ENSG00000137672, ENSG00000184185, ENSG00000169432, ENSG00000124406, ENSG00000166473, ENSG00000121361, ENSG00000184611, ENSG00000102452, ENSG00000018625	322	672	16739	1.3924412156166817	1.0	1.0	0.9832214765100671
GOTERM_CC_FAT	GO:0034702~ion channel complex	9	2.307692307692308	0.21622365512007552	ENSG00000069431, ENSG00000137672, ENSG00000161681, ENSG00000169432, ENSG00000159212, ENSG00000153956, ENSG00000121361, ENSG00000151834, ENSG00000157445	333	297	17223	1.5672945672945673	1.0	0.9689570303187527	0.9327035359870989
GOTERM_BP_FAT	GO:0015672~monovalent inorganic cation transport	14	3.5897435897435894	0.22733202535718194	ENSG00000069431, ENSG00000090020, ENSG00000105974, ENSG00000175567, ENSG00000161281, ENSG00000117152, ENSG00000184185, ENSG00000169432, ENSG00000121361, ENSG00000166920, ENSG00000275023, ENSG00000184611, ENSG00000102452, ENSG00000018625	354	559	19277	1.3638054233245405	1.0	0.9627871074286707	0.9351558710246425
GOTERM_CC_FAT	GO:0034703~cation channel complex	7	1.7948717948717947	0.261785239787213	ENSG00000069431, ENSG00000137672, ENSG00000161681, ENSG00000169432, ENSG00000153956, ENSG00000121361, ENSG00000157445	333	223	17223	1.623520381367915	1.0	1.0	0.9642248722316865
GOTERM_MF_FAT	GO:0072509~divalent inorganic cation transmembrane transporter activity	6	1.5384615384615385	0.26458789486004985	ENSG00000096433, ENSG00000137672, ENSG00000182718, ENSG00000166473, ENSG00000153956, ENSG00000157445	322	180	16739	1.732815734989648	1.0	1.0	0.9832214765100671
GOTERM_MF_FAT	GO:0015077~monovalent inorganic cation transmembrane transporter activity	10	2.564102564102564	0.26984465019867265	ENSG00000069431, ENSG00000161281, ENSG00000090020, ENSG00000184185, ENSG00000169432, ENSG00000121361, ENSG00000171189, ENSG00000184611, ENSG00000102452, ENSG00000018625	322	366	16739	1.4203407663849574	1.0	1.0	0.9832214765100671
Annotation Cluster 52	Enrichment Score: 1.5613656082239573
Category	Term	Count	%	PValue	Genes	List Total	Pop Hits	Pop Total	Fold Enrichment	Bonferroni	Benjamini	FDR
GOTERM_CC_FAT	GO:0042383~sarcolemma	11	2.8205128205128207	4.108975244046515E-4	ENSG00000170558, ENSG00000090020, ENSG00000105974, ENSG00000127990, ENSG00000172164, ENSG00000182718, ENSG00000153956, ENSG00000162004, ENSG00000121361, ENSG00000102683, ENSG00000018625	333	141	17223	4.034949843460481	0.21467481295365054	0.019642056772663386	0.018907149886611355
GOTERM_BP_FAT	GO:0003015~heart process	15	3.8461538461538463	7.181381753272512E-4	ENSG00000069431, ENSG00000096433, ENSG00000090020, ENSG00000105974, ENSG00000118194, ENSG00000153956, ENSG00000198336, ENSG00000046604, ENSG00000018408, ENSG00000117152, ENSG00000184185, ENSG00000121361, ENSG00000169418, ENSG00000102683, ENSG00000018625	354	281	19277	2.906839978285783	0.9788397782226819	0.035032085898236635	0.034026692452778486
GOTERM_BP_FAT	GO:0003013~circulatory system process	23	5.897435897435897	0.0010454011321861076	ENSG00000069431, ENSG00000131016, ENSG00000096433, ENSG00000105664, ENSG00000090020, ENSG00000105974, ENSG00000174233, ENSG00000118194, ENSG00000133110, ENSG00000153956, ENSG00000198336, ENSG00000113389, ENSG00000046604, ENSG00000018408, ENSG00000117152, ENSG00000184185, ENSG00000180914, ENSG00000121361, ENSG00000184489, ENSG00000270885, ENSG00000169418, ENSG00000102683, ENSG00000018625	354	578	19277	2.166886595116611	0.9963520963586404	0.04504089657219573	0.04374825809435039
GOTERM_BP_FAT	GO:0060047~heart contraction	14	3.5897435897435894	0.0015942435355961403	ENSG00000069431, ENSG00000096433, ENSG00000090020, ENSG00000105974, ENSG00000118194, ENSG00000153956, ENSG00000198336, ENSG00000046604, ENSG00000117152, ENSG00000184185, ENSG00000121361, ENSG00000169418, ENSG00000102683, ENSG00000018625	354	272	19277	2.8028207045530076	0.9998089800586076	0.058365754202719604	0.05669070274032326
GOTERM_BP_FAT	GO:0008015~blood circulation	22	5.641025641025641	0.0019356936929683319	ENSG00000069431, ENSG00000131016, ENSG00000096433, ENSG00000105664, ENSG00000090020, ENSG00000105974, ENSG00000174233, ENSG00000118194, ENSG00000133110, ENSG00000153956, ENSG00000198336, ENSG00000113389, ENSG00000046604, ENSG00000117152, ENSG00000184185, ENSG00000180914, ENSG00000121361, ENSG00000184489, ENSG00000270885, ENSG00000169418, ENSG00000102683, ENSG00000018625	354	568	19277	2.1091648762632293	0.9999695351158682	0.06788844677430111	0.06594010148856827
GOTERM_BP_FAT	GO:0030048~actin filament-based movement	10	2.564102564102564	0.002263274334010989	ENSG00000090020, ENSG00000105974, ENSG00000118194, ENSG00000198336, ENSG00000153956, ENSG00000121361, ENSG00000015133, ENSG00000054654, ENSG00000018625, ENSG00000046604	354	155	19277	3.513213049024968	0.9999947682258703	0.07735496863887241	0.07513494158512915
GOTERM_BP_FAT	GO:0070252~actin-mediated cell contraction	8	2.051282051282051	0.005027511683155781	ENSG00000090020, ENSG00000105974, ENSG00000118194, ENSG00000198336, ENSG00000153956, ENSG00000121361, ENSG00000015133, ENSG00000046604	354	114	19277	3.8213896322727723	0.9999999999982134	0.13159818386250693	0.12782141898833138
GOTERM_BP_FAT	GO:0008016~regulation of heart contraction	12	3.076923076923077	0.007797359338261299	ENSG00000069431, ENSG00000096433, ENSG00000090020, ENSG00000105974, ENSG00000184185, ENSG00000117152, ENSG00000118194, ENSG00000198336, ENSG00000153956, ENSG00000169418, ENSG00000018625, ENSG00000046604	354	256	19277	2.5525688559322033	1.0	0.17350517905426519	0.16852571621893964
GOTERM_BP_FAT	GO:0060048~cardiac muscle contraction	8	2.051282051282051	0.010501007875452786	ENSG00000090020, ENSG00000105974, ENSG00000118194, ENSG00000198336, ENSG00000153956, ENSG00000121361, ENSG00000018625, ENSG00000046604	354	131	19277	3.325484107474016	1.0	0.20640442585963242	0.20048078039142828
GOTERM_BP_FAT	GO:0061337~cardiac conduction	7	1.7948717948717947	0.010688812667491492	ENSG00000069431, ENSG00000090020, ENSG00000105974, ENSG00000184185, ENSG00000153956, ENSG00000018625, ENSG00000046604	354	101	19277	3.7740952061307826	1.0	0.20856788645003396	0.20258215135623875
GOTERM_BP_FAT	GO:0086009~membrane repolarization	5	1.282051282051282	0.011416557711061636	ENSG00000105974, ENSG00000153956, ENSG00000121361, ENSG00000184611, ENSG00000018625	354	48	19277	5.672375235404896	1.0	0.2164708433835927	0.21025829961149556
GOTERM_BP_FAT	GO:1903522~regulation of blood circulation	13	3.3333333333333335	0.012811848762481155	ENSG00000069431, ENSG00000096433, ENSG00000090020, ENSG00000105974, ENSG00000118194, ENSG00000153956, ENSG00000198336, ENSG00000046604, ENSG00000117152, ENSG00000184185, ENSG00000180914, ENSG00000169418, ENSG00000018625	354	312	19277	2.2689500941619585	1.0	0.23626169899159222	0.22948117315396546
GOTERM_BP_FAT	GO:0002026~regulation of the force of heart contraction	4	1.0256410256410255	0.012860551524454545	ENSG00000090020, ENSG00000105974, ENSG00000198336, ENSG00000018625	354	27	19277	8.067378112575852	1.0	0.23633465575418866	0.22955203611457908
GOTERM_CC_FAT	GO:0044291~cell-cell contact zone	6	1.5384615384615385	0.014079533818734039	ENSG00000170558, ENSG00000090020, ENSG00000105767, ENSG00000184226, ENSG00000018625, ENSG00000046604	333	74	17223	4.193571950328707	0.9997606537601873	0.2122760483439901	0.20433374721547348
GOTERM_BP_FAT	GO:0001508~action potential	8	2.051282051282051	0.01636873649363802	ENSG00000090020, ENSG00000105974, ENSG00000169432, ENSG00000153956, ENSG00000121361, ENSG00000184611, ENSG00000018625, ENSG00000046604	354	143	19277	3.0464225040496227	1.0	0.266088036320107	0.25845151794640286
GOTERM_BP_FAT	GO:0006941~striated muscle contraction	9	2.307692307692308	0.020362364015998724	ENSG00000090020, ENSG00000105974, ENSG00000118194, ENSG00000198336, ENSG00000153956, ENSG00000162004, ENSG00000121361, ENSG00000018625, ENSG00000046604	354	184	19277	2.6635501105379515	1.0	0.2967150647914874	0.2881995746726113
GOTERM_BP_FAT	GO:0098900~regulation of action potential	5	1.282051282051282	0.025478769029437427	ENSG00000090020, ENSG00000135218, ENSG00000105974, ENSG00000153956, ENSG00000046604	354	61	19277	4.463508381957951	1.0	0.33943546610968883	0.3296939339104916
GOTERM_BP_FAT	GO:0035637~multicellular organismal signaling	8	2.051282051282051	0.028192647761360646	ENSG00000069431, ENSG00000090020, ENSG00000105974, ENSG00000184185, ENSG00000169432, ENSG00000153956, ENSG00000018625, ENSG00000046604	354	160	19277	2.7227401129943507	1.0	0.35848755423569006	0.34819924201945895
GOTERM_BP_FAT	GO:0086003~cardiac muscle cell contraction	5	1.282051282051282	0.029740387850713184	ENSG00000090020, ENSG00000105974, ENSG00000153956, ENSG00000121361, ENSG00000046604	354	64	19277	4.254281426553672	1.0	0.36456205029261207	0.35409940479409135
REACTOME_PATHWAY	R-HSA-397014~Muscle contraction	10	2.564102564102564	0.030904414699339196	ENSG00000069431, ENSG00000096433, ENSG00000018408, ENSG00000184185, ENSG00000169432, ENSG00000182718, ENSG00000118194, ENSG00000198336, ENSG00000169418, ENSG00000018625	234	197	10538	2.2859993925983777	0.9999999999872083	0.9145417535100747	0.9008064580881462
GOTERM_BP_FAT	GO:0003008~system process	55	14.102564102564102	0.03173141024382043	ENSG00000096433, ENSG00000108821, ENSG00000118194, ENSG00000153956, ENSG00000120708, ENSG00000138795, ENSG00000004776, ENSG00000112320, ENSG00000174804, ENSG00000164530, ENSG00000184185, ENSG00000121361, ENSG00000082196, ENSG00000166710, ENSG00000102683, ENSG00000018625, ENSG00000131016, ENSG00000105664, ENSG00000135218, ENSG00000172164, ENSG00000171791, ENSG00000180340, ENSG00000133110, ENSG0000…	354	2299	19277	1.302746465547536	1.0	0.3752761807776999	0.3645060481202706
GOTERM_BP_FAT	GO:0003012~muscle system process	16	4.102564102564102	0.03220571669700087	ENSG00000105664, ENSG00000090020, ENSG00000105974, ENSG00000172164, ENSG00000118194, ENSG00000153956, ENSG00000198336, ENSG00000004776, ENSG00000046604, ENSG00000164530, ENSG00000117152, ENSG00000184185, ENSG00000162004, ENSG00000180914, ENSG00000121361, ENSG00000018625	354	481	19277	1.8113863537592352	1.0	0.3789821837633918	0.3681056917209836
GOTERM_BP_FAT	GO:0098739~import across plasma membrane	7	1.7948717948717947	0.03927802308635865	ENSG00000069431, ENSG00000090020, ENSG00000184185, ENSG00000153956, ENSG00000121361, ENSG00000147100, ENSG00000018625	354	136	19277	2.8028207045530076	1.0	0.4232246423321296	0.41107842635763314
GOTERM_BP_FAT	GO:0006936~muscle contraction	13	3.3333333333333335	0.039924674352962014	ENSG00000105664, ENSG00000090020, ENSG00000105974, ENSG00000172164, ENSG00000118194, ENSG00000153956, ENSG00000198336, ENSG00000046604, ENSG00000184185, ENSG00000162004, ENSG00000180914, ENSG00000121361, ENSG00000018625	354	369	19277	1.9184618682345018	1.0	0.4259161085049586	0.41369264955792845
GOTERM_BP_FAT	GO:0086001~cardiac muscle cell action potential	5	1.282051282051282	0.04682724625786785	ENSG00000105974, ENSG00000153956, ENSG00000121361, ENSG00000018625, ENSG00000046604	354	74	19277	3.6793785310734464	1.0	0.45986133660083617	0.4466636761765855
GOTERM_BP_FAT	GO:1903779~regulation of cardiac conduction	5	1.282051282051282	0.050779330467879205	ENSG00000069431, ENSG00000096433, ENSG00000105974, ENSG00000169418, ENSG00000018625	354	76	19277	3.5825527802557238	1.0	0.47720120366136565	0.4635059026244946
GOTERM_BP_FAT	GO:1903115~regulation of actin filament-based movement	4	1.0256410256410255	0.05184917186617932	ENSG00000105974, ENSG00000118194, ENSG00000018625, ENSG00000046604	354	46	19277	4.735200196511913	1.0	0.47852636822013156	0.4647930359976381
REACTOME_PATHWAY	R-HSA-5576891~Cardiac conduction	7	1.7948717948717947	0.06638437186174301	ENSG00000069431, ENSG00000096433, ENSG00000018408, ENSG00000184185, ENSG00000169432, ENSG00000169418, ENSG00000018625	234	129	10538	2.4437156297621416	1.0	1.0	0.9862155388471178
GOTERM_CC_FAT	GO:0014704~intercalated disc	4	1.0256410256410255	0.0786541396136193	ENSG00000170558, ENSG00000090020, ENSG00000018625, ENSG00000046604	333	52	17223	3.9785169785169785	1.0	0.6464697214542553	0.6222820788148103
GOTERM_BP_FAT	GO:0044057~regulation of system process	17	4.358974358974359	0.0834554322901122	ENSG00000069431, ENSG00000096433, ENSG00000090020, ENSG00000105974, ENSG00000118194, ENSG00000166292, ENSG00000153956, ENSG00000198336, ENSG00000004776, ENSG00000046604, ENSG00000164530, ENSG00000117152, ENSG00000184185, ENSG00000180914, ENSG00000082196, ENSG00000169418, ENSG00000018625	354	597	19277	1.550639260331791	1.0	0.6115452471995394	0.5939943772650017
GOTERM_BP_FAT	GO:0006937~regulation of muscle contraction	7	1.7948717948717947	0.10937783678948045	ENSG00000090020, ENSG00000105974, ENSG00000118194, ENSG00000180914, ENSG00000004776, ENSG00000018625, ENSG00000046604	354	178	19277	2.1414809877483654	1.0	0.6941147782234011	0.6741942273761399
GOTERM_BP_FAT	GO:0090257~regulation of muscle system process	9	2.307692307692308	0.1168061880168034	ENSG00000090020, ENSG00000164530, ENSG00000105974, ENSG00000117152, ENSG00000118194, ENSG00000180914, ENSG00000004776, ENSG00000018625, ENSG00000046604	354	266	19277	1.8424557155600867	1.0	0.7187867028648705	0.6981580870912607
GOTERM_BP_FAT	GO:0086010~membrane depolarization during action potential	3	0.7692307692307693	0.13429397157652365	ENSG00000169432, ENSG00000153956, ENSG00000018625	354	35	19277	4.667554479418886	1.0	0.7663349889787509	0.744341774609998
GOTERM_BP_FAT	GO:0086091~regulation of heart rate by cardiac conduction	3	0.7692307692307693	0.15969399373064033	ENSG00000105974, ENSG00000153956, ENSG00000046604	354	39	19277	4.188830943068231	1.0	0.8107076351547927	0.7874409605715208
GOTERM_BP_FAT	GO:0086004~regulation of cardiac muscle cell contraction	3	0.7692307692307693	0.17270371613690372	ENSG00000105974, ENSG00000018625, ENSG00000046604	354	41	19277	3.9844977263331955	1.0	0.8394276637596244	0.8153367468347302
GOTERM_BP_FAT	GO:0055117~regulation of cardiac muscle contraction	4	1.0256410256410255	0.19475424146155798	ENSG00000090020, ENSG00000105974, ENSG00000018625, ENSG00000046604	354	83	19277	2.6243278197535904	1.0	0.8947356675365754	0.8690574541931851
GOTERM_BP_FAT	GO:0086065~cell communication involved in cardiac conduction	3	0.7692307692307693	0.2261075368008563	ENSG00000153956, ENSG00000018625, ENSG00000046604	354	49	19277	3.3339674852992047	1.0	0.9627871074286707	0.9351558710246425
GOTERM_BP_FAT	GO:0006942~regulation of striated muscle contraction	4	1.0256410256410255	0.2871524906022688	ENSG00000090020, ENSG00000105974, ENSG00000018625, ENSG00000046604	354	102	19277	2.1354824415641964	1.0	1.0	0.9714818266542404
GOTERM_CC_FAT	GO:0030315~T-tubule	3	0.7692307692307693	0.29376348810035835	ENSG00000090020, ENSG00000153956, ENSG00000018625	333	56	17223	2.7707528957528957	1.0	1.0	0.9642248722316865
GOTERM_BP_FAT	GO:0002027~regulation of heart rate	4	1.0256410256410255	0.3272233521575031	ENSG00000105974, ENSG00000117152, ENSG00000153956, ENSG00000046604	354	110	19277	1.9801746276322547	1.0	1.0	0.9714818266542404
REACTOME_PATHWAY	R-HSA-5578775~Ion homeostasis	3	0.7692307692307693	0.35228559551825867	ENSG00000069431, ENSG00000096433, ENSG00000018625	234	56	10538	2.4125457875457874	1.0	1.0	0.9862155388471178
Annotation Cluster 53	Enrichment Score: 1.5116837187178995
Category	Term	Count	%	PValue	Genes	List Total	Pop Hits	Pop Total	Fold Enrichment	Bonferroni	Benjamini	FDR
GOTERM_BP_FAT	GO:0010941~regulation of cell death	50	12.82051282051282	0.0050974878190662085	ENSG00000196684, ENSG00000103811, ENSG00000138834, ENSG00000138795, ENSG00000004776, ENSG00000119927, ENSG00000160255, ENSG00000084092, ENSG00000164379, ENSG00000126456, ENSG00000146425, ENSG00000141576, ENSG00000142224, ENSG00000131016, ENSG00000105664, ENSG00000135218, ENSG00000132821, ENSG00000002745, ENSG00000171791, ENSG00000197442, ENSG00000173376, ENSG00000138685, ENSG00000099250, ENSG0000…	354	1843	19277	1.477341352682773	0.9999999999987751	0.13214067457540712	0.12834834064238204
GOTERM_BP_FAT	GO:0008219~cell death	59	15.128205128205128	0.01322036179565311	ENSG00000196684, ENSG00000103811, ENSG00000138834, ENSG00000138795, ENSG00000004776, ENSG00000119927, ENSG00000160255, ENSG00000084092, ENSG00000164379, ENSG00000126456, ENSG00000146425, ENSG00000141576, ENSG00000108465, ENSG00000142224, ENSG00000131016, ENSG00000105664, ENSG00000135218, ENSG00000132821, ENSG00000002745, ENSG00000165949, ENSG00000131737, ENSG00000171791, ENSG00000197442, ENSG0000…	354	2373	19277	1.3539120663014468	1.0	0.23790605182792496	0.23107833435094016
GOTERM_BP_FAT	GO:0060548~negative regulation of cell death	31	7.948717948717948	0.019517416267649364	ENSG00000105974, ENSG00000104765, ENSG00000176697, ENSG00000196684, ENSG00000128052, ENSG00000103811, ENSG00000175567, ENSG00000138834, ENSG00000138795, ENSG00000004799, ENSG00000004776, ENSG00000137642, ENSG00000100644, ENSG00000119927, ENSG00000164379, ENSG00000143772, ENSG00000162894, ENSG00000146425, ENSG00000102265, ENSG00000141576, ENSG00000142224, ENSG00000105664, ENSG00000090020, ENSG0000…	354	1100	19277	1.5346353364149974	1.0	0.289776309681094	0.2814599564028815
GOTERM_BP_FAT	GO:0012501~programmed cell death	54	13.846153846153847	0.0246366976020112	ENSG00000196684, ENSG00000103811, ENSG00000138834, ENSG00000138795, ENSG00000004776, ENSG00000119927, ENSG00000160255, ENSG00000084092, ENSG00000164379, ENSG00000126456, ENSG00000141576, ENSG00000108465, ENSG00000142224, ENSG00000131016, ENSG00000105664, ENSG00000132821, ENSG00000165949, ENSG00000131737, ENSG00000171791, ENSG00000197442, ENSG00000173376, ENSG00000138685, ENSG00000099250, ENSG0000…	354	2214	19277	1.328165908777732	1.0	0.332998789250358	0.3234419846389984
GOTERM_BP_FAT	GO:0043067~regulation of programmed cell death	43	11.025641025641026	0.025911520100750672	ENSG00000089041, ENSG00000105974, ENSG00000104765, ENSG00000176697, ENSG00000094631, ENSG00000196684, ENSG00000128052, ENSG00000103811, ENSG00000175567, ENSG00000138834, ENSG00000138795, ENSG00000004799, ENSG00000135423, ENSG00000134333, ENSG00000004776, ENSG00000100644, ENSG00000104081, ENSG00000119927, ENSG00000164379, ENSG00000143772, ENSG00000162894, ENSG00000126456, ENSG00000102265, ENSG0000…	354	1688	19277	1.3871780196535197	1.0	0.33954729946884127	0.3298025577397691
GOTERM_BP_FAT	GO:0042981~regulation of apoptotic process	41	10.512820512820513	0.04154441856784706	ENSG00000089041, ENSG00000105974, ENSG00000104765, ENSG00000176697, ENSG00000196684, ENSG00000128052, ENSG00000103811, ENSG00000175567, ENSG00000138834, ENSG00000138795, ENSG00000004799, ENSG00000135423, ENSG00000134333, ENSG00000004776, ENSG00000100644, ENSG00000104081, ENSG00000119927, ENSG00000164379, ENSG00000143772, ENSG00000162894, ENSG00000126456, ENSG00000102265, ENSG00000141576, ENSG0000…	354	1655	19277	1.3490313550787718	1.0	0.4320297481299754	0.4196308325108893
GOTERM_BP_FAT	GO:0006915~apoptotic process	47	12.051282051282051	0.051852220387321436	ENSG00000089041, ENSG00000104884, ENSG00000105974, ENSG00000104765, ENSG00000176697, ENSG00000196684, ENSG00000128052, ENSG00000103811, ENSG00000175567, ENSG00000138834, ENSG00000138795, ENSG00000004799, ENSG00000134333, ENSG00000155876, ENSG00000004776, ENSG00000100644, ENSG00000104081, ENSG00000119927, ENSG00000160255, ENSG00000084092, ENSG00000164379, ENSG00000143772, ENSG00000162894, ENSG0000…	354	1975	19277	1.2958864335264249	1.0	0.47852636822013156	0.4647930359976381
GOTERM_BP_FAT	GO:0043066~negative regulation of apoptotic process	26	6.666666666666667	0.05329718096037715	ENSG00000105974, ENSG00000104765, ENSG00000176697, ENSG00000196684, ENSG00000128052, ENSG00000103811, ENSG00000175567, ENSG00000138834, ENSG00000138795, ENSG00000004799, ENSG00000004776, ENSG00000100644, ENSG00000119927, ENSG00000164379, ENSG00000143772, ENSG00000162894, ENSG00000102265, ENSG00000141576, ENSG00000142224, ENSG00000105664, ENSG00000090020, ENSG00000132821, ENSG00000171791, ENSG0000…	354	968	19277	1.4626289863192792	1.0	0.4834054139426508	0.4695320569267791
GOTERM_BP_FAT	GO:0043069~negative regulation of programmed cell death	26	6.666666666666667	0.06485892757725989	ENSG00000105974, ENSG00000104765, ENSG00000176697, ENSG00000196684, ENSG00000128052, ENSG00000103811, ENSG00000175567, ENSG00000138834, ENSG00000138795, ENSG00000004799, ENSG00000004776, ENSG00000100644, ENSG00000119927, ENSG00000164379, ENSG00000143772, ENSG00000162894, ENSG00000102265, ENSG00000141576, ENSG00000142224, ENSG00000105664, ENSG00000090020, ENSG00000132821, ENSG00000171791, ENSG0000…	354	989	19277	1.4315721524338343	1.0	0.5294148920336125	0.5142210990084212
GOTERM_BP_FAT	GO:0010942~positive regulation of cell death	20	5.128205128205128	0.12221134417587627	ENSG00000131016, ENSG00000089041, ENSG00000090020, ENSG00000135218, ENSG00000136603, ENSG00000105974, ENSG00000104765, ENSG00000105327, ENSG00000171791, ENSG00000197442, ENSG00000094631, ENSG00000103811, ENSG00000175567, ENSG00000134333, ENSG00000078098, ENSG00000104081, ENSG00000160255, ENSG00000146674, ENSG00000164741, ENSG00000142224	354	775	19277	1.4052852196099872	1.0	0.728606324866461	0.707695893627282
Annotation Cluster 54	Enrichment Score: 1.5040780356455696
Category	Term	Count	%	PValue	Genes	List Total	Pop Hits	Pop Total	Fold Enrichment	Bonferroni	Benjamini	FDR
GOTERM_BP_FAT	GO:1901700~response to oxygen-containing compound	53	13.58974358974359	6.881149708084086E-4	ENSG00000180530, ENSG00000108821, ENSG00000103811, ENSG00000153956, ENSG00000137700, ENSG00000135766, ENSG00000025039, ENSG00000166278, ENSG00000174804, ENSG00000119927, ENSG00000121361, ENSG00000149212, ENSG00000013573, ENSG00000087085, ENSG00000166710, ENSG00000126456, ENSG00000018625, ENSG00000131016, ENSG00000135218, ENSG00000171791, ENSG00000170581, ENSG00000197442, ENSG00000105989, ENSG0000…	354	1805	19277	1.5989498724509759	0.9751372424210696	0.034189119753314075	0.033207918776420604
GOTERM_BP_FAT	GO:1901698~response to nitrogen compound	37	9.487179487179487	0.0010180631137444347	ENSG00000069431, ENSG00000089041, ENSG00000105974, ENSG00000108821, ENSG00000174233, ENSG00000153956, ENSG00000175567, ENSG00000135766, ENSG00000004799, ENSG00000025039, ENSG00000134333, ENSG00000155876, ENSG00000137642, ENSG00000117152, ENSG00000121361, ENSG00000149212, ENSG00000013573, ENSG00000087085, ENSG00000166710, ENSG00000126456, ENSG00000129467, ENSG00000018625, ENSG00000102265, ENSG0000…	354	1138	19277	1.7704988432476443	0.9957749658734198	0.04450845818424674	0.04323110027139284
GOTERM_BP_FAT	GO:0010243~response to organonitrogen compound	32	8.205128205128204	0.002723586973397683	ENSG00000069431, ENSG00000089041, ENSG00000105974, ENSG00000108821, ENSG00000174233, ENSG00000153956, ENSG00000175567, ENSG00000004799, ENSG00000025039, ENSG00000134333, ENSG00000155876, ENSG00000137642, ENSG00000117152, ENSG00000149212, ENSG00000013573, ENSG00000166710, ENSG00000129467, ENSG00000018625, ENSG00000102265, ENSG00000090020, ENSG00000135218, ENSG00000171791, ENSG00000170581, ENSG0000…	354	993	19277	1.7548375350618168	0.99999956041446	0.0869926648764998	0.08449604348421859
GOTERM_BP_FAT	GO:1901699~cellular response to nitrogen compound	24	6.153846153846154	0.01382160146684783	ENSG00000089041, ENSG00000090020, ENSG00000135218, ENSG00000105974, ENSG00000108821, ENSG00000174233, ENSG00000197442, ENSG00000153956, ENSG00000175567, ENSG00000181195, ENSG00000004799, ENSG00000025039, ENSG00000155876, ENSG00000137642, ENSG00000166147, ENSG00000168542, ENSG00000140459, ENSG00000149212, ENSG00000107263, ENSG00000013573, ENSG00000087085, ENSG00000166710, ENSG00000126456, ENSG0000…	354	764	19277	1.7106220605200104	1.0	0.24218680312268956	0.2352362314341144
GOTERM_BP_FAT	GO:0071417~cellular response to organonitrogen compound	21	5.384615384615385	0.015249524231806281	ENSG00000089041, ENSG00000090020, ENSG00000135218, ENSG00000105974, ENSG00000108821, ENSG00000174233, ENSG00000153956, ENSG00000175567, ENSG00000181195, ENSG00000004799, ENSG00000025039, ENSG00000155876, ENSG00000137642, ENSG00000166147, ENSG00000168542, ENSG00000140459, ENSG00000149212, ENSG00000107263, ENSG00000013573, ENSG00000166710, ENSG00000129467	354	643	19277	1.7784616601207264	1.0	0.2573237327920519	0.24993874306973063
GOTERM_BP_FAT	GO:1901652~response to peptide	19	4.871794871794872	0.019312163780700872	ENSG00000090020, ENSG00000135218, ENSG00000105974, ENSG00000108821, ENSG00000174233, ENSG00000170581, ENSG00000153956, ENSG00000175567, ENSG00000004799, ENSG00000137642, ENSG00000166147, ENSG00000168542, ENSG00000140459, ENSG00000180914, ENSG00000149212, ENSG00000013573, ENSG00000102265, ENSG00000129467, ENSG00000221926	354	574	19277	1.8025108761983504	1.0	0.289776309681094	0.2814599564028815
GOTERM_BP_FAT	GO:0009725~response to hormone	28	7.179487179487179	0.02108845178349892	ENSG00000105974, ENSG00000108821, ENSG00000174233, ENSG00000094631, ENSG00000182718, ENSG00000103811, ENSG00000175567, ENSG00000134533, ENSG00000004799, ENSG00000137642, ENSG00000166278, ENSG00000119927, ENSG00000149212, ENSG00000129467, ENSG00000018625, ENSG00000102265, ENSG00000090020, ENSG00000171791, ENSG00000170581, ENSG00000169297, ENSG00000046604, ENSG00000166147, ENSG00000164040, ENSG0000…	354	972	19277	1.5686568552230826	1.0	0.3025685354819658	0.29388505533581916
GOTERM_BP_FAT	GO:0043434~response to peptide hormone	16	4.102564102564102	0.03331144372598841	ENSG00000090020, ENSG00000105974, ENSG00000108821, ENSG00000174233, ENSG00000170581, ENSG00000175567, ENSG00000004799, ENSG00000137642, ENSG00000166147, ENSG00000168542, ENSG00000140459, ENSG00000180914, ENSG00000149212, ENSG00000102265, ENSG00000129467, ENSG00000221926	354	483	19277	1.8038857891473956	1.0	0.38690304552738924	0.37579923095205975
GOTERM_BP_FAT	GO:1901701~cellular response to oxygen-containing compound	31	7.948717948717948	0.06702297549933199	ENSG00000089041, ENSG00000180530, ENSG00000105974, ENSG00000108821, ENSG00000174233, ENSG00000094631, ENSG00000153956, ENSG00000175567, ENSG00000004799, ENSG00000025039, ENSG00000155876, ENSG00000137642, ENSG00000174804, ENSG00000100644, ENSG00000149212, ENSG00000013573, ENSG00000087085, ENSG00000166710, ENSG00000126456, ENSG00000129467, ENSG00000090020, ENSG00000135218, ENSG00000197442, ENSG0000…	354	1230	19277	1.3724381057369897	1.0	0.5335983479664917	0.5182844930304427
GOTERM_BP_FAT	GO:1901653~cellular response to peptide	13	3.3333333333333335	0.08418259740723008	ENSG00000090020, ENSG00000135218, ENSG00000105974, ENSG00000174233, ENSG00000153956, ENSG00000175567, ENSG00000004799, ENSG00000137642, ENSG00000166147, ENSG00000140459, ENSG00000149212, ENSG00000013573, ENSG00000129467	354	418	19277	1.693570405211797	1.0	0.6134254471186285	0.5958206169180565
GOTERM_BP_FAT	GO:0071375~cellular response to peptide hormone stimulus	10	2.564102564102564	0.18795100374527668	ENSG00000090020, ENSG00000166147, ENSG00000105974, ENSG00000174233, ENSG00000140459, ENSG00000175567, ENSG00000149212, ENSG00000004799, ENSG00000129467, ENSG00000137642	354	347	19277	1.5693026587863692	1.0	0.8747138647850431	0.849610261509438
GOTERM_BP_FAT	GO:0032870~cellular response to hormone stimulus	16	4.102564102564102	0.29501657256220837	ENSG00000090020, ENSG00000105974, ENSG00000174233, ENSG00000094631, ENSG00000103811, ENSG00000169297, ENSG00000175567, ENSG00000004799, ENSG00000137642, ENSG00000166147, ENSG00000164040, ENSG00000119927, ENSG00000140459, ENSG00000149212, ENSG00000129467, ENSG00000018625	354	696	19277	1.2518345347100461	1.0	1.0	0.9714818266542404
GOTERM_BP_FAT	GO:0032869~cellular response to insulin stimulus	5	1.282051282051282	0.6369277266807073	ENSG00000090020, ENSG00000175567, ENSG00000149212, ENSG00000004799, ENSG00000137642	354	238	19277	1.1440084508379624	1.0	1.0	0.9714818266542404
GOTERM_BP_FAT	GO:0032868~response to insulin	5	1.282051282051282	0.8065281886775582	ENSG00000090020, ENSG00000175567, ENSG00000149212, ENSG00000004799, ENSG00000137642	354	302	19277	0.9015695738391889	1.0	1.0	0.9714818266542404
Annotation Cluster 55	Enrichment Score: 1.4777438058443277
Category	Term	Count	%	PValue	Genes	List Total	Pop Hits	Pop Total	Fold Enrichment	Bonferroni	Benjamini	FDR
GOTERM_BP_FAT	GO:0001816~cytokine production	27	6.923076923076923	0.00954279116900714	ENSG00000071575, ENSG00000089041, ENSG00000121060, ENSG00000137700, ENSG00000115414, ENSG00000138795, ENSG00000204592, ENSG00000137642, ENSG00000137265, ENSG00000089127, ENSG00000100644, ENSG00000166396, ENSG00000156140, ENSG00000082196, ENSG00000166710, ENSG00000126456, ENSG00000131016, ENSG00000255690, ENSG00000135218, ENSG00000154451, ENSG00000171150, ENSG00000133110, ENSG00000026950, ENSG0000…	354	866	19277	1.6977825184953224	1.0	0.19619393644786326	0.19056332403396634
GOTERM_BP_FAT	GO:0001817~regulation of cytokine production	26	6.666666666666667	0.02140500919612138	ENSG00000071575, ENSG00000089041, ENSG00000121060, ENSG00000137700, ENSG00000115414, ENSG00000138795, ENSG00000204592, ENSG00000137642, ENSG00000137265, ENSG00000089127, ENSG00000100644, ENSG00000166396, ENSG00000119927, ENSG00000082196, ENSG00000166710, ENSG00000126456, ENSG00000131016, ENSG00000255690, ENSG00000135218, ENSG00000154451, ENSG00000171150, ENSG00000133110, ENSG00000026950, ENSG0000…	354	884	19277	1.6016118311731473	1.0	0.30466652346521833	0.29592283270606
GOTERM_BP_FAT	GO:0001819~positive regulation of cytokine production	18	4.615384615384616	0.02225025419305645	ENSG00000131016, ENSG00000089041, ENSG00000135218, ENSG00000154451, ENSG00000133110, ENSG00000026950, ENSG00000204592, ENSG00000137642, ENSG00000137265, ENSG00000186470, ENSG00000089127, ENSG00000100644, ENSG00000166396, ENSG00000108771, ENSG00000082196, ENSG00000166710, ENSG00000126456, ENSG00000221926	354	541	19277	1.811804881105298	1.0	0.31255199999984534	0.3035820022361524
GOTERM_BP_FAT	GO:0001818~negative regulation of cytokine production	10	2.564102564102564	0.27008406470851193	ENSG00000071575, ENSG00000171150, ENSG00000121060, ENSG00000089127, ENSG00000108771, ENSG00000137700, ENSG00000115414, ENSG00000082196, ENSG00000138795, ENSG00000126456	354	384	19277	1.418093808851224	1.0	1.0	0.9714818266542404
Annotation Cluster 56	Enrichment Score: 1.4208818655670794
Category	Term	Count	%	PValue	Genes	List Total	Pop Hits	Pop Total	Fold Enrichment	Bonferroni	Benjamini	FDR
REACTOME_PATHWAY	R-HSA-3000178~ECM proteoglycans	8	2.051282051282051	0.0014124446206439753	ENSG00000105664, ENSG00000134569, ENSG00000108821, ENSG00000168542, ENSG00000130635, ENSG00000112769, ENSG00000115414, ENSG00000135862	234	76	10538	4.740440845704004	0.6767537963110735	0.08681101937650279	0.0855072243420622
GOTERM_MF_FAT	GO:0043394~proteoglycan binding	3	0.7692307692307693	0.1647861971474895	ENSG00000105664, ENSG00000130635, ENSG00000115414	322	38	16739	4.104037267080746	1.0	1.0	0.9832214765100671
GOTERM_MF_FAT	GO:0001948~glycoprotein binding	3	0.7692307692307693	0.23467246918493748	ENSG00000105664, ENSG00000130635, ENSG00000115414	322	48	16739	3.24902950310559	1.0	1.0	0.9832214765100671
Annotation Cluster 57	Enrichment Score: 1.4176763614114238
Category	Term	Count	%	PValue	Genes	List Total	Pop Hits	Pop Total	Fold Enrichment	Bonferroni	Benjamini	FDR
GOTERM_BP_FAT	GO:1900227~positive regulation of NLRP3 inflammasome complex assembly	3	0.7692307692307693	0.019548830433200902	ENSG00000135218, ENSG00000154451, ENSG00000151414	354	12	19277	13.61370056497175	1.0	0.289776309681094	0.2814599564028815
GOTERM_BP_FAT	GO:1900225~regulation of NLRP3 inflammasome complex assembly	3	0.7692307692307693	0.0511412130761323	ENSG00000135218, ENSG00000154451, ENSG00000151414	354	20	19277	8.168220338983051	1.0	0.47852636822013156	0.4647930359976381
GOTERM_BP_FAT	GO:0044546~NLRP3 inflammasome complex assembly	3	0.7692307692307693	0.05585719346723839	ENSG00000135218, ENSG00000154451, ENSG00000151414	354	21	19277	7.779257465698144	1.0	0.49460346558614066	0.480408733252882
Annotation Cluster 58	Enrichment Score: 1.3944867923735127
Category	Term	Count	%	PValue	Genes	List Total	Pop Hits	Pop Total	Fold Enrichment	Bonferroni	Benjamini	FDR
GOTERM_BP_FAT	GO:0031589~cell-substrate adhesion	20	5.128205128205128	7.356068293266771E-5	ENSG00000090020, ENSG00000135218, ENSG00000127990, ENSG00000108821, ENSG00000171791, ENSG00000128052, ENSG00000133110, ENSG00000173376, ENSG00000115414, ENSG00000099250, ENSG00000170961, ENSG00000135862, ENSG00000174804, ENSG00000144339, ENSG00000168542, ENSG00000087589, ENSG00000163975, ENSG00000160255, ENSG00000091986, ENSG00000164741	354	377	19277	2.8888489262539525	0.32619512092073466	0.005960493580977401	0.005789432080516999
GOTERM_BP_FAT	GO:0010810~regulation of cell-substrate adhesion	15	3.8461538461538463	8.468675431910281E-5	ENSG00000090020, ENSG00000135218, ENSG00000108821, ENSG00000171791, ENSG00000128052, ENSG00000133110, ENSG00000173376, ENSG00000115414, ENSG00000099250, ENSG00000170961, ENSG00000174804, ENSG00000087589, ENSG00000163975, ENSG00000091986, ENSG00000164741	354	228	19277	3.5825527802557238	0.3652557119431381	0.006682781230533907	0.006490990639870056
GOTERM_BP_FAT	GO:0007044~cell-substrate junction assembly	7	1.7948717948717947	0.01170167219183551	ENSG00000090020, ENSG00000171791, ENSG00000128052, ENSG00000115414, ENSG00000164741, ENSG00000099250, ENSG00000135862	354	103	19277	3.700811804069991	1.0	0.22031990519785738	0.2139968963643743
GOTERM_BP_FAT	GO:0007160~cell-matrix adhesion	11	2.8205128205128207	0.01263996132439078	ENSG00000090020, ENSG00000135218, ENSG00000127990, ENSG00000168542, ENSG00000171791, ENSG00000128052, ENSG00000133110, ENSG00000160255, ENSG00000115414, ENSG00000164741, ENSG00000099250	354	238	19277	2.5168185918435175	1.0	0.23469215386394784	0.2279566727429922
GOTERM_BP_FAT	GO:0034329~cell junction assembly	11	2.8205128205128207	0.025801489829390314	ENSG00000170558, ENSG00000090020, ENSG00000105974, ENSG00000171791, ENSG00000128052, ENSG00000115414, ENSG00000164741, ENSG00000099250, ENSG00000040731, ENSG00000135862, ENSG00000099330	354	267	19277	2.24345627287924	1.0	0.33954729946884127	0.3298025577397691
GOTERM_BP_FAT	GO:0001952~regulation of cell-matrix adhesion	7	1.7948717948717947	0.03154620660555196	ENSG00000090020, ENSG00000135218, ENSG00000171791, ENSG00000128052, ENSG00000133110, ENSG00000164741, ENSG00000099250	354	129	19277	2.954911750536504	1.0	0.3752761807776999	0.3645060481202706
GOTERM_BP_FAT	GO:0034330~cell junction organization	12	3.076923076923077	0.037113169470942564	ENSG00000170558, ENSG00000090020, ENSG00000105974, ENSG00000171791, ENSG00000128052, ENSG00000115414, ENSG00000164741, ENSG00000099250, ENSG00000040731, ENSG00000046604, ENSG00000135862, ENSG00000099330	354	324	19277	2.016844528143963	1.0	0.4080927610267988	0.39638081820195215
GOTERM_BP_FAT	GO:1901888~regulation of cell junction assembly	6	1.5384615384615385	0.04694568355238324	ENSG00000090020, ENSG00000105974, ENSG00000128052, ENSG00000107263, ENSG00000164741, ENSG00000099250	354	107	19277	3.0535403136385235	1.0	0.45986133660083617	0.4466636761765855
GOTERM_BP_FAT	GO:0034332~adherens junction organization	7	1.7948717948717947	0.058098133254910374	ENSG00000170558, ENSG00000090020, ENSG00000171791, ENSG00000128052, ENSG00000164741, ENSG00000099250, ENSG00000040731	354	150	19277	2.5412241054613935	1.0	0.504840766004449	0.4903522311619807
GOTERM_BP_FAT	GO:0051017~actin filament bundle assembly	7	1.7948717948717947	0.08335447481249056	ENSG00000090020, ENSG00000144339, ENSG00000161681, ENSG00000204991, ENSG00000164741, ENSG00000099250, ENSG00000174943	354	165	19277	2.310203732237631	1.0	0.6115452471995394	0.5939943772650017
GOTERM_BP_FAT	GO:0045216~cell-cell junction organization	10	2.564102564102564	0.08808250937896904	ENSG00000170558, ENSG00000090020, ENSG00000105974, ENSG00000171791, ENSG00000128052, ENSG00000164741, ENSG00000099250, ENSG00000040731, ENSG00000046604, ENSG00000099330	354	291	19277	1.871299046731512	1.0	0.6194809141940246	0.6017022968280388
GOTERM_BP_FAT	GO:0061572~actin filament bundle organization	7	1.7948717948717947	0.09097496248396165	ENSG00000090020, ENSG00000144339, ENSG00000161681, ENSG00000204991, ENSG00000164741, ENSG00000099250, ENSG00000174943	354	169	19277	2.255524353959817	1.0	0.6298989015341139	0.6118212960856879
GOTERM_BP_FAT	GO:0051893~regulation of focal adhesion assembly	4	1.0256410256410255	0.1204679260855824	ENSG00000090020, ENSG00000128052, ENSG00000164741, ENSG00000099250	354	66	19277	3.300291046053758	1.0	0.7280325718480503	0.7071386068714197
GOTERM_BP_FAT	GO:0090109~regulation of cell-substrate junction assembly	4	1.0256410256410255	0.1204679260855824	ENSG00000090020, ENSG00000128052, ENSG00000164741, ENSG00000099250	354	66	19277	3.300291046053758	1.0	0.7280325718480503	0.7071386068714197
GOTERM_BP_FAT	GO:0048041~focal adhesion assembly	4	1.0256410256410255	0.12450241413479342	ENSG00000171791, ENSG00000128052, ENSG00000164741, ENSG00000099250	354	67	19277	3.251032970739523	1.0	0.7327591861356966	0.7117295710285595
GOTERM_BP_FAT	GO:0007045~cell-substrate adherens junction assembly	4	1.0256410256410255	0.12450241413479342	ENSG00000171791, ENSG00000128052, ENSG00000164741, ENSG00000099250	354	67	19277	3.251032970739523	1.0	0.7327591861356966	0.7117295710285595
GOTERM_BP_FAT	GO:1903391~regulation of adherens junction organization	4	1.0256410256410255	0.13689092025756594	ENSG00000090020, ENSG00000128052, ENSG00000164741, ENSG00000099250	354	70	19277	3.111702986279257	1.0	0.7663349889787509	0.744341774609998
GOTERM_BP_FAT	GO:0032231~regulation of actin filament bundle assembly	5	1.282051282051282	0.14663673565867577	ENSG00000090020, ENSG00000144339, ENSG00000161681, ENSG00000164741, ENSG00000099250	354	111	19277	2.4529190207156306	1.0	0.7865835074999863	0.7640091764983095
GOTERM_BP_FAT	GO:0034333~adherens junction assembly	4	1.0256410256410255	0.1808815934651954	ENSG00000171791, ENSG00000128052, ENSG00000164741, ENSG00000099250	354	80	19277	2.7227401129943507	1.0	0.8640930108326056	0.8392942177524302
GOTERM_BP_FAT	GO:0051492~regulation of stress fiber assembly	4	1.0256410256410255	0.2672527768280387	ENSG00000090020, ENSG00000144339, ENSG00000164741, ENSG00000099250	354	98	19277	2.22264499019947	1.0	1.0	0.9714818266542404
GOTERM_BP_FAT	GO:0007043~cell-cell junction assembly	4	1.0256410256410255	0.4695390362359395	ENSG00000170558, ENSG00000105974, ENSG00000040731, ENSG00000099330	354	139	19277	1.5670446693492663	1.0	1.0	0.9714818266542404
Annotation Cluster 59	Enrichment Score: 1.3692221877009947
Category	Term	Count	%	PValue	Genes	List Total	Pop Hits	Pop Total	Fold Enrichment	Bonferroni	Benjamini	FDR
GOTERM_BP_FAT	GO:0001822~kidney development	12	3.076923076923077	0.030036886696885506	ENSG00000018408, ENSG00000134569, ENSG00000166147, ENSG00000162738, ENSG00000171791, ENSG00000164619, ENSG00000166396, ENSG00000103811, ENSG00000121361, ENSG00000138685, ENSG00000099250, ENSG00000170961	354	313	19277	2.0877240483023773	1.0	0.3654828435725343	0.3549937720275902
GOTERM_BP_FAT	GO:0072001~renal system development	12	3.076923076923077	0.03575352040509922	ENSG00000018408, ENSG00000134569, ENSG00000166147, ENSG00000162738, ENSG00000171791, ENSG00000164619, ENSG00000166396, ENSG00000103811, ENSG00000121361, ENSG00000138685, ENSG00000099250, ENSG00000170961	354	322	19277	2.02937151279082	1.0	0.40052899894313654	0.38903413016988964
GOTERM_BP_FAT	GO:0001655~urogenital system development	12	3.076923076923077	0.07267076136944424	ENSG00000018408, ENSG00000134569, ENSG00000166147, ENSG00000162738, ENSG00000171791, ENSG00000164619, ENSG00000166396, ENSG00000103811, ENSG00000121361, ENSG00000138685, ENSG00000099250, ENSG00000170961	354	364	19277	1.7952132613149563	1.0	0.5554861901829597	0.5395441713070418
Annotation Cluster 60	Enrichment Score: 1.3568161872057392
Category	Term	Count	%	PValue	Genes	List Total	Pop Hits	Pop Total	Fold Enrichment	Bonferroni	Benjamini	FDR
GOTERM_CC_FAT	GO:1904949~ATPase complex	6	1.5384615384615385	0.0015139491954956979	ENSG00000069431, ENSG00000090020, ENSG00000124406, ENSG00000102038, ENSG00000121361, ENSG00000018625	333	44	17223	7.052825552825552	0.5897040983491304	0.04685274352376159	0.04509974971845079
GOTERM_CC_FAT	GO:0090533~cation-transporting ATPase complex	4	1.0256410256410255	0.005469829508025362	ENSG00000069431, ENSG00000090020, ENSG00000121361, ENSG00000018625	333	19	17223	10.888572783309627	0.9602477229372501	0.11912073150810788	0.11466383339045759
GOTERM_MF_FAT	GO:0022836~gated channel activity	15	3.8461538461538463	0.0075067058511396195	ENSG00000069431, ENSG00000074855, ENSG00000089041, ENSG00000096433, ENSG00000153956, ENSG00000159212, ENSG00000151834, ENSG00000171189, ENSG00000157445, ENSG00000184185, ENSG00000169432, ENSG00000185101, ENSG00000121361, ENSG00000184611, ENSG00000102452	322	348	16739	2.2407100021417863	0.9988218920469376	0.27694168977037775	0.27199077688062795
GOTERM_MF_FAT	GO:0016820~hydrolase activity, acting on acid anhydrides, catalyzing transmembrane movement of substances	8	2.051282051282051	0.009562954993337843	ENSG00000069431, ENSG00000231925, ENSG00000124406, ENSG00000168394, ENSG00000121361, ENSG00000141338, ENSG00000179869, ENSG00000018625	322	123	16739	3.3811038731505323	0.9998158999927903	0.30567302567990606	0.3002084799694273
GOTERM_MF_FAT	GO:0042626~ATPase activity, coupled to transmembrane movement of substances	8	2.051282051282051	0.009562954993337843	ENSG00000069431, ENSG00000231925, ENSG00000124406, ENSG00000168394, ENSG00000121361, ENSG00000141338, ENSG00000179869, ENSG00000018625	322	123	16739	3.3811038731505323	0.9998158999927903	0.30567302567990606	0.3002084799694273
GOTERM_MF_FAT	GO:0015405~P-P-bond-hydrolysis-driven transmembrane transporter activity	8	2.051282051282051	0.01039738353546989	ENSG00000069431, ENSG00000231925, ENSG00000124406, ENSG00000168394, ENSG00000121361, ENSG00000141338, ENSG00000179869, ENSG00000018625	322	125	16739	3.327006211180124	0.9999134140920451	0.3081127507711252	0.302604589863485
GOTERM_MF_FAT	GO:0005261~cation channel activity	14	3.5897435897435894	0.010527486145954126	ENSG00000069431, ENSG00000089041, ENSG00000096433, ENSG00000182718, ENSG00000153956, ENSG00000171189, ENSG00000157445, ENSG00000137672, ENSG00000184185, ENSG00000169432, ENSG00000166473, ENSG00000121361, ENSG00000184611, ENSG00000102452	322	326	16739	2.2324619898639635	0.9999230262777468	0.3081127507711252	0.302604589863485
GOTERM_BP_FAT	GO:0061337~cardiac conduction	7	1.7948717948717947	0.010688812667491492	ENSG00000069431, ENSG00000090020, ENSG00000105974, ENSG00000184185, ENSG00000153956, ENSG00000018625, ENSG00000046604	354	101	19277	3.7740952061307826	1.0	0.20856788645003396	0.20258215135623875
GOTERM_MF_FAT	GO:0015399~primary active transmembrane transporter activity	8	2.051282051282051	0.010833911267327058	ENSG00000069431, ENSG00000231925, ENSG00000124406, ENSG00000168394, ENSG00000121361, ENSG00000141338, ENSG00000179869, ENSG00000018625	322	126	16739	3.3006013999802817	0.9999416620515731	0.3081127507711252	0.302604589863485
GOTERM_CC_FAT	GO:0098533~ATPase dependent transmembrane transport complex	4	1.0256410256410255	0.011924395203551492	ENSG00000069431, ENSG00000090020, ENSG00000121361, ENSG00000018625	333	25	17223	8.275315315315314	0.9991357806293263	0.20487305171111686	0.19720773344981654
GOTERM_MF_FAT	GO:0043492~ATPase activity, coupled to movement of substances	8	2.051282051282051	0.013218257075201351	ENSG00000069431, ENSG00000231925, ENSG00000124406, ENSG00000168394, ENSG00000121361, ENSG00000141338, ENSG00000179869, ENSG00000018625	322	131	16739	3.1746242473092785	0.9999932719434648	0.3286205578418114	0.3227457769194997
GOTERM_MF_FAT	GO:0005242~inward rectifier potassium channel activity	4	1.0256410256410255	0.016055132349493066	ENSG00000069431, ENSG00000184185, ENSG00000121361, ENSG00000184611	322	28	16739	7.426353149955634	0.9999994885131791	0.35923358631990737	0.3528115333801102
GOTERM_MF_FAT	GO:0022834~ligand-gated channel activity	8	2.051282051282051	0.02335880163267776	ENSG00000069431, ENSG00000089041, ENSG00000096433, ENSG00000184185, ENSG00000121361, ENSG00000151834, ENSG00000171189, ENSG00000184611	322	147	16739	2.829086914268813	0.999999999350078	0.4111313353007922	0.4037815013736273
GOTERM_MF_FAT	GO:0015276~ligand-gated ion channel activity	8	2.051282051282051	0.02335880163267776	ENSG00000069431, ENSG00000089041, ENSG00000096433, ENSG00000184185, ENSG00000121361, ENSG00000151834, ENSG00000171189, ENSG00000184611	322	147	16739	2.829086914268813	0.999999999350078	0.4111313353007922	0.4037815013736273
GOTERM_BP_FAT	GO:0035637~multicellular organismal signaling	8	2.051282051282051	0.028192647761360646	ENSG00000069431, ENSG00000090020, ENSG00000105974, ENSG00000184185, ENSG00000169432, ENSG00000153956, ENSG00000018625, ENSG00000046604	354	160	19277	2.7227401129943507	1.0	0.35848755423569006	0.34819924201945895
GOTERM_MF_FAT	GO:0099094~ligand-gated cation channel activity	6	1.5384615384615385	0.03461838846898988	ENSG00000069431, ENSG00000096433, ENSG00000184185, ENSG00000121361, ENSG00000171189, ENSG00000184611	322	94	16739	3.3181577904057087	0.9999999999999798	0.516390961329099	0.5071593910707017
GOTERM_MF_FAT	GO:0042623~ATPase activity, coupled	11	2.8205128205128207	0.03918286276785074	ENSG00000069431, ENSG00000231925, ENSG00000124406, ENSG00000182263, ENSG00000168394, ENSG00000102038, ENSG00000121361, ENSG00000141338, ENSG00000013573, ENSG00000179869, ENSG00000018625	322	274	16739	2.0869678560094305	0.9999999999999997	0.5407706047121091	0.5311031972535686
GOTERM_BP_FAT	GO:0098739~import across plasma membrane	7	1.7948717948717947	0.03927802308635865	ENSG00000069431, ENSG00000090020, ENSG00000184185, ENSG00000153956, ENSG00000121361, ENSG00000147100, ENSG00000018625	354	136	19277	2.8028207045530076	1.0	0.4232246423321296	0.41107842635763314
GOTERM_MF_FAT	GO:0046873~metal ion transmembrane transporter activity	15	3.8461538461538463	0.040337017349834345	ENSG00000069431, ENSG00000096433, ENSG00000090020, ENSG00000182718, ENSG00000153956, ENSG00000171189, ENSG00000157445, ENSG00000137672, ENSG00000184185, ENSG00000169432, ENSG00000166473, ENSG00000121361, ENSG00000184611, ENSG00000102452, ENSG00000018625	322	433	16739	1.8008477615365857	0.9999999999999999	0.5469944019409354	0.5372157310682484
GOTERM_BP_FAT	GO:0098657~import into cell	8	2.051282051282051	0.04041134491561661	ENSG00000069431, ENSG00000090020, ENSG00000169213, ENSG00000184185, ENSG00000153956, ENSG00000121361, ENSG00000147100, ENSG00000018625	354	173	19277	2.518141144965873	1.0	0.42833689055716895	0.4160439570600008
REACTOME_PATHWAY	R-HSA-1296065~Inwardly rectifying K+ channels	4	1.0256410256410255	0.04155696306807539	ENSG00000172380, ENSG00000069431, ENSG00000184185, ENSG00000121361	234	35	10538	5.146764346764347	0.9999999999999981	1.0	0.9862155388471178
GOTERM_BP_FAT	GO:1990573~potassium ion import across plasma membrane	4	1.0256410256410255	0.04644430818847846	ENSG00000069431, ENSG00000184185, ENSG00000121361, ENSG00000018625	354	44	19277	4.950436569080637	1.0	0.45986133660083617	0.4466636761765855
GOTERM_MF_FAT	GO:0005244~voltage-gated ion channel activity	9	2.307692307692308	0.04666362841305299	ENSG00000069431, ENSG00000184185, ENSG00000169432, ENSG00000159212, ENSG00000153956, ENSG00000121361, ENSG00000184611, ENSG00000157445, ENSG00000102452	322	207	16739	2.260194436943019	1.0	0.5966278204240347	0.5859618482153368
GOTERM_MF_FAT	GO:0022832~voltage-gated channel activity	9	2.307692307692308	0.04775467153590161	ENSG00000069431, ENSG00000184185, ENSG00000169432, ENSG00000159212, ENSG00000153956, ENSG00000121361, ENSG00000184611, ENSG00000157445, ENSG00000102452	322	208	16739	2.249328117534639	1.0	0.6019779017553795	0.5912162856346129
GOTERM_BP_FAT	GO:0071804~cellular potassium ion transport	9	2.307692307692308	0.05351151991836277	ENSG00000069431, ENSG00000090020, ENSG00000105974, ENSG00000184185, ENSG00000117152, ENSG00000121361, ENSG00000184611, ENSG00000102452, ENSG00000018625	354	223	19277	2.197727445466292	1.0	0.4834054139426508	0.4695320569267791
GOTERM_BP_FAT	GO:0071805~potassium ion transmembrane transport	9	2.307692307692308	0.05351151991836277	ENSG00000069431, ENSG00000090020, ENSG00000105974, ENSG00000184185, ENSG00000117152, ENSG00000121361, ENSG00000184611, ENSG00000102452, ENSG00000018625	354	223	19277	2.197727445466292	1.0	0.4834054139426508	0.4695320569267791
GOTERM_BP_FAT	GO:0010107~potassium ion import	4	1.0256410256410255	0.06049706150669628	ENSG00000069431, ENSG00000184185, ENSG00000121361, ENSG00000018625	354	49	19277	4.44528998039894	1.0	0.5155326036657685	0.500737221450985
GOTERM_MF_FAT	GO:0015079~potassium ion transmembrane transporter activity	7	1.7948717948717947	0.07457247796024326	ENSG00000069431, ENSG00000090020, ENSG00000184185, ENSG00000121361, ENSG00000171189, ENSG00000184611, ENSG00000018625	322	153	16739	2.3783745382210855	1.0	0.7803731669865656	0.766422361766694
GOTERM_BP_FAT	GO:0006813~potassium ion transport	9	2.307692307692308	0.08828753517710305	ENSG00000069431, ENSG00000090020, ENSG00000105974, ENSG00000184185, ENSG00000117152, ENSG00000121361, ENSG00000184611, ENSG00000102452, ENSG00000018625	354	249	19277	1.9682458648151933	1.0	0.6194809141940246	0.6017022968280388
GOTERM_MF_FAT	GO:0022890~inorganic cation transmembrane transporter activity	16	4.102564102564102	0.10445051835050731	ENSG00000069431, ENSG00000096433, ENSG00000090020, ENSG00000182718, ENSG00000153956, ENSG00000171189, ENSG00000157445, ENSG00000161281, ENSG00000137672, ENSG00000184185, ENSG00000169432, ENSG00000166473, ENSG00000121361, ENSG00000184611, ENSG00000102452, ENSG00000018625	322	546	16739	1.5233544922985913	1.0	0.9720855637369004	0.9547074977930005
GOTERM_MF_FAT	GO:0022804~active transmembrane transporter activity	12	3.076923076923077	0.10494396270270323	ENSG00000069431, ENSG00000231925, ENSG00000090020, ENSG00000160190, ENSG00000124406, ENSG00000168394, ENSG00000137700, ENSG00000121361, ENSG00000147100, ENSG00000141338, ENSG00000179869, ENSG00000018625	322	373	16739	1.6724226932875959	1.0	0.9720855637369004	0.9547074977930005
GOTERM_MF_FAT	GO:0022843~voltage-gated cation channel activity	6	1.5384615384615385	0.13784496585242773	ENSG00000069431, ENSG00000184185, ENSG00000153956, ENSG00000121361, ENSG00000184611, ENSG00000157445	322	142	16739	2.1965269880150466	1.0	1.0	0.9832214765100671
GOTERM_MF_FAT	GO:0019829~cation-transporting ATPase activity	4	1.0256410256410255	0.14190526058929864	ENSG00000069431, ENSG00000124406, ENSG00000121361, ENSG00000018625	322	68	16739	3.057910120569967	1.0	1.0	0.9832214765100671
GOTERM_MF_FAT	GO:0008324~cation transmembrane transporter activity	18	4.615384615384616	0.15035094040808628	ENSG00000069431, ENSG00000089041, ENSG00000096433, ENSG00000090020, ENSG00000182718, ENSG00000153956, ENSG00000171189, ENSG00000157445, ENSG00000161281, ENSG00000137672, ENSG00000184185, ENSG00000169432, ENSG00000124406, ENSG00000166473, ENSG00000121361, ENSG00000184611, ENSG00000102452, ENSG00000018625	322	672	16739	1.3924412156166817	1.0	1.0	0.9832214765100671
GOTERM_MF_FAT	GO:0042625~ATPase coupled ion transmembrane transporter activity	4	1.0256410256410255	0.1885482101008213	ENSG00000069431, ENSG00000124406, ENSG00000121361, ENSG00000018625	322	78	16739	2.6658703615225354	1.0	1.0	0.9832214765100671
REACTOME_PATHWAY	R-HSA-1296071~Potassium Channels	5	1.282051282051282	0.1936739047689132	ENSG00000172380, ENSG00000069431, ENSG00000184185, ENSG00000121361, ENSG00000184611	234	103	10538	2.1861256327275744	1.0	1.0	0.9862155388471178
GOTERM_MF_FAT	GO:0005267~potassium channel activity	5	1.282051282051282	0.21894587568166793	ENSG00000069431, ENSG00000184185, ENSG00000121361, ENSG00000171189, ENSG00000184611	322	125	16739	2.079378881987578	1.0	1.0	0.9832214765100671
GOTERM_MF_FAT	GO:0016887~ATPase activity	14	3.5897435897435894	0.2235898171434039	ENSG00000069431, ENSG00000179532, ENSG00000104884, ENSG00000168394, ENSG00000179869, ENSG00000231925, ENSG00000124406, ENSG00000182263, ENSG00000108771, ENSG00000102038, ENSG00000141338, ENSG00000121361, ENSG00000013573, ENSG00000018625	322	535	16739	1.3603413246647704	1.0	1.0	0.9832214765100671
GOTERM_MF_FAT	GO:0015077~monovalent inorganic cation transmembrane transporter activity	10	2.564102564102564	0.26984465019867265	ENSG00000069431, ENSG00000161281, ENSG00000090020, ENSG00000184185, ENSG00000169432, ENSG00000121361, ENSG00000171189, ENSG00000184611, ENSG00000102452, ENSG00000018625	322	366	16739	1.4203407663849574	1.0	1.0	0.9832214765100671
GOTERM_MF_FAT	GO:0005249~voltage-gated potassium channel activity	4	1.0256410256410255	0.2745940351232227	ENSG00000069431, ENSG00000184185, ENSG00000121361, ENSG00000184611	322	95	16739	2.1888198757763973	1.0	1.0	0.9832214765100671
GOTERM_MF_FAT	GO:0005230~extracellular ligand-gated ion channel activity	3	0.7692307692307693	0.41643488585022415	ENSG00000089041, ENSG00000151834, ENSG00000171189	322	74	16739	2.1074785966090315	1.0	1.0	0.9832214765100671
GOTERM_MF_FAT	GO:0022853~active ion transmembrane transporter activity	4	1.0256410256410255	0.4856700989562341	ENSG00000069431, ENSG00000124406, ENSG00000121361, ENSG00000018625	322	136	16739	1.5289550602849835	1.0	1.0	0.9832214765100671
Annotation Cluster 61	Enrichment Score: 1.3408732281421483
Category	Term	Count	%	PValue	Genes	List Total	Pop Hits	Pop Total	Fold Enrichment	Bonferroni	Benjamini	FDR
GOTERM_BP_FAT	GO:0048871~multicellular organismal homeostasis	15	3.8461538461538463	0.01641609926820111	ENSG00000089041, ENSG00000105664, ENSG00000135218, ENSG00000174233, ENSG00000171791, ENSG00000103811, ENSG00000128052, ENSG00000113369, ENSG00000197885, ENSG00000170961, ENSG00000018408, ENSG00000168542, ENSG00000089127, ENSG00000166710, ENSG00000129467	354	401	19277	2.036962678050636	1.0	0.266088036320107	0.25845151794640286
GOTERM_BP_FAT	GO:0001894~tissue homeostasis	10	2.564102564102564	0.040479565882409356	ENSG00000089041, ENSG00000105664, ENSG00000018408, ENSG00000168542, ENSG00000171791, ENSG00000089127, ENSG00000103811, ENSG00000128052, ENSG00000197885, ENSG00000166710	354	249	19277	2.186939849794659	1.0	0.42833689055716895	0.4160439570600008
GOTERM_BP_FAT	GO:0060249~anatomical structure homeostasis	13	3.3333333333333335	0.14284811031303762	ENSG00000089041, ENSG00000105664, ENSG00000171791, ENSG00000103811, ENSG00000128052, ENSG00000151414, ENSG00000197885, ENSG00000018408, ENSG00000168542, ENSG00000089127, ENSG00000113083, ENSG00000100644, ENSG00000166710	354	462	19277	1.5322779856678161	1.0	0.7805732789610589	0.7581714368142078
Annotation Cluster 62	Enrichment Score: 1.3270472842441408
Category	Term	Count	%	PValue	Genes	List Total	Pop Hits	Pop Total	Fold Enrichment	Bonferroni	Benjamini	FDR
GOTERM_BP_FAT	GO:0060070~canonical Wnt signaling pathway	16	4.102564102564102	0.0023404086118956413	ENSG00000134569, ENSG00000002745, ENSG00000105974, ENSG00000108821, ENSG00000180340, ENSG00000105989, ENSG00000138685, ENSG00000138795, ENSG00000170558, ENSG00000174804, ENSG00000018408, ENSG00000157240, ENSG00000146122, ENSG00000015133, ENSG00000165617, ENSG00000107263	354	354	19277	2.4612340004468702	0.9999965450234892	0.07898511076372335	0.07671829990691877
GOTERM_BP_FAT	GO:1905114~cell surface receptor signaling pathway involved in cell-cell signaling	22	5.641025641025641	0.0072907848849220695	ENSG00000089041, ENSG00000134569, ENSG00000002745, ENSG00000105974, ENSG00000108821, ENSG00000162738, ENSG00000180340, ENSG00000105989, ENSG00000138685, ENSG00000138795, ENSG00000170558, ENSG00000189056, ENSG00000174804, ENSG00000018408, ENSG00000161681, ENSG00000117152, ENSG00000157240, ENSG00000146122, ENSG00000015133, ENSG00000165617, ENSG00000109472, ENSG00000107263	354	639	19277	1.8748132233450927	1.0	0.16670001164993373	0.16191585179266763
GOTERM_BP_FAT	GO:0030111~regulation of Wnt signaling pathway	15	3.8461538461538463	0.01721484864315816	ENSG00000134569, ENSG00000105974, ENSG00000108821, ENSG00000138685, ENSG00000138795, ENSG00000155755, ENSG00000170558, ENSG00000174804, ENSG00000018408, ENSG00000157240, ENSG00000146122, ENSG00000015133, ENSG00000165617, ENSG00000107263, ENSG00000146038	354	403	19277	2.026853682129789	1.0	0.2695350603518256	0.26179961508641725
GOTERM_BP_FAT	GO:0016055~Wnt signaling pathway	18	4.615384615384616	0.02225025419305645	ENSG00000134569, ENSG00000002745, ENSG00000105974, ENSG00000108821, ENSG00000162738, ENSG00000180340, ENSG00000105989, ENSG00000138685, ENSG00000138795, ENSG00000170558, ENSG00000174804, ENSG00000018408, ENSG00000157240, ENSG00000146122, ENSG00000015133, ENSG00000165617, ENSG00000109472, ENSG00000107263	354	541	19277	1.811804881105298	1.0	0.31255199999984534	0.3035820022361524
GOTERM_BP_FAT	GO:0198738~cell-cell signaling by wnt	18	4.615384615384616	0.022794810536309936	ENSG00000134569, ENSG00000002745, ENSG00000105974, ENSG00000108821, ENSG00000162738, ENSG00000180340, ENSG00000105989, ENSG00000138685, ENSG00000138795, ENSG00000170558, ENSG00000174804, ENSG00000018408, ENSG00000157240, ENSG00000146122, ENSG00000015133, ENSG00000165617, ENSG00000109472, ENSG00000107263	354	543	19277	1.8051315666260885	1.0	0.316883298802692	0.30778899615349065
GOTERM_BP_FAT	GO:0090090~negative regulation of canonical Wnt signaling pathway	9	2.307692307692308	0.03132112421704958	ENSG00000170558, ENSG00000174804, ENSG00000018408, ENSG00000134569, ENSG00000105974, ENSG00000157240, ENSG00000015133, ENSG00000165617, ENSG00000107263	354	200	19277	2.450466101694915	1.0	0.37515435836760724	0.36438772191799645
GOTERM_BP_FAT	GO:0060828~regulation of canonical Wnt signaling pathway	12	3.076923076923077	0.03508497123790089	ENSG00000170558, ENSG00000174804, ENSG00000018408, ENSG00000134569, ENSG00000105974, ENSG00000108821, ENSG00000157240, ENSG00000146122, ENSG00000015133, ENSG00000165617, ENSG00000107263, ENSG00000138685	354	321	19277	2.0356935424256823	1.0	0.39718556046957004	0.38578664576358535
GOTERM_BP_FAT	GO:0030178~negative regulation of Wnt signaling pathway	9	2.307692307692308	0.06369494707235719	ENSG00000170558, ENSG00000174804, ENSG00000018408, ENSG00000134569, ENSG00000105974, ENSG00000157240, ENSG00000015133, ENSG00000165617, ENSG00000107263	354	232	19277	2.112470777323203	1.0	0.5277108093110904	0.5125659221262399
GOTERM_BP_FAT	GO:0035567~non-canonical Wnt signaling pathway	7	1.7948717948717947	0.06431659882397561	ENSG00000174804, ENSG00000162738, ENSG00000157240, ENSG00000180340, ENSG00000015133, ENSG00000165617, ENSG00000138795	354	154	19277	2.475218284540319	1.0	0.5277108093110904	0.5125659221262399
REACTOME_PATHWAY	R-HSA-195721~Signaling by WNT	13	3.3333333333333335	0.065090804466892	ENSG00000172380, ENSG00000096433, ENSG00000002745, ENSG00000105974, ENSG00000162738, ENSG00000180340, ENSG00000105989, ENSG00000138795, ENSG00000020633, ENSG00000174804, ENSG00000157240, ENSG00000015133, ENSG00000165617	234	332	10538	1.7633868808567603	1.0	1.0	0.9862155388471178
WIKIPATHWAYS	WP428~Wnt signaling	7	1.7948717948717947	0.06513467718799487	ENSG00000002745, ENSG00000162738, ENSG00000157240, ENSG00000180340, ENSG00000105989, ENSG00000146122, ENSG00000138795	190	118	7843	2.448751115075825	0.9999999999527486	1.0	1.0
WIKIPATHWAYS	WP399~Wnt signaling pathway and pluripotency	6	1.5384615384615385	0.11572406643285889	ENSG00000174804, ENSG00000002745, ENSG00000157240, ENSG00000180340, ENSG00000105989, ENSG00000138795	190	107	7843	2.3147073290703393	1.0	1.0	1.0
GOTERM_BP_FAT	GO:1905330~regulation of morphogenesis of an epithelium	7	1.7948717948717947	0.13919138102449	ENSG00000174804, ENSG00000162738, ENSG00000157240, ENSG00000180340, ENSG00000105989, ENSG00000165617, ENSG00000138685	354	191	19277	1.9957257372733457	1.0	0.7688675364679249	0.7468016399684728
GOTERM_BP_FAT	GO:0030177~positive regulation of Wnt signaling pathway	7	1.7948717948717947	0.14917147874416564	ENSG00000174804, ENSG00000105974, ENSG00000108821, ENSG00000146122, ENSG00000165617, ENSG00000138685, ENSG00000138795	354	195	19277	1.9547877734318415	1.0	0.7948899254629522	0.7720772067672208
REACTOME_PATHWAY	R-HSA-201681~TCF dependent signaling in response to WNT	8	2.051282051282051	0.2574156269167175	ENSG00000174804, ENSG00000105974, ENSG00000157240, ENSG00000180340, ENSG00000015133, ENSG00000165617, ENSG00000138795, ENSG00000020633	234	233	10538	1.5462382157661128	1.0	1.0	0.9862155388471178
GOTERM_BP_FAT	GO:0090263~positive regulation of canonical Wnt signaling pathway	5	1.282051282051282	0.3326811184757027	ENSG00000105974, ENSG00000108821, ENSG00000146122, ENSG00000165617, ENSG00000138685	354	159	19277	1.7124151654052517	1.0	1.0	0.9714818266542404
Annotation Cluster 63	Enrichment Score: 1.2955012181030396
Category	Term	Count	%	PValue	Genes	List Total	Pop Hits	Pop Total	Fold Enrichment	Bonferroni	Benjamini	FDR
GOTERM_BP_FAT	GO:0043085~positive regulation of catalytic activity	38	9.743589743589745	0.022712912540532	ENSG00000089041, ENSG00000105974, ENSG00000174233, ENSG00000176697, ENSG00000104921, ENSG00000128052, ENSG00000118194, ENSG00000103811, ENSG00000151414, ENSG00000137700, ENSG00000138834, ENSG00000115414, ENSG00000159314, ENSG00000137642, ENSG00000116641, ENSG00000189056, ENSG00000174804, ENSG00000117152, ENSG00000100644, ENSG00000087589, ENSG00000160255, ENSG00000169905, ENSG00000013573, ENSG0000…	354	1439	19277	1.4380003376481627	1.0	0.316883298802692	0.30778899615349065
GOTERM_BP_FAT	GO:0051336~regulation of hydrolase activity	34	8.717948717948717	0.025085649958573795	ENSG00000105974, ENSG00000198089, ENSG00000176697, ENSG00000182718, ENSG00000118194, ENSG00000103811, ENSG00000115414, ENSG00000135766, ENSG00000159314, ENSG00000137642, ENSG00000116641, ENSG00000164530, ENSG00000117152, ENSG00000089127, ENSG00000166396, ENSG00000169905, ENSG00000149257, ENSG00000013573, ENSG00000146425, ENSG00000102265, ENSG00000108465, ENSG00000162852, ENSG00000105327, ENSG0000…	354	1262	19277	1.467086590202978	1.0	0.33735341664484625	0.3276716376356576
GOTERM_BP_FAT	GO:0051345~positive regulation of hydrolase activity	18	4.615384615384616	0.22792825164697694	ENSG00000105974, ENSG00000176697, ENSG00000105327, ENSG00000136828, ENSG00000181374, ENSG00000197442, ENSG00000118194, ENSG00000103811, ENSG00000198336, ENSG00000115414, ENSG00000138685, ENSG00000159314, ENSG00000116641, ENSG00000117152, ENSG00000169905, ENSG00000107263, ENSG00000013573, ENSG00000164741	354	758	19277	1.2931219534010108	1.0	0.9627871074286707	0.9351558710246425
Annotation Cluster 64	Enrichment Score: 1.2855872607074723
Category	Term	Count	%	PValue	Genes	List Total	Pop Hits	Pop Total	Fold Enrichment	Bonferroni	Benjamini	FDR
GOTERM_CC_FAT	GO:0030424~axon	19	4.871794871794872	0.013379482976304136	ENSG00000130477, ENSG00000132821, ENSG00000176697, ENSG00000104722, ENSG00000094631, ENSG00000171055, ENSG00000138834, ENSG00000151834, ENSG00000099250, ENSG00000134369, ENSG00000116641, ENSG00000117114, ENSG00000157601, ENSG00000169432, ENSG00000100644, ENSG00000131409, ENSG00000145242, ENSG00000183486, ENSG00000146425	333	523	17223	1.8789554372728368	0.999636684622062	0.21075126519209286	0.2028660137733411
GOTERM_CC_FAT	GO:0097458~neuron part	47	12.051282051282051	0.029113397389081336	ENSG00000089041, ENSG00000130477, ENSG00000096433, ENSG00000213463, ENSG00000174233, ENSG00000176697, ENSG00000104722, ENSG00000094631, ENSG00000166292, ENSG00000138834, ENSG00000151834, ENSG00000155755, ENSG00000040731, ENSG00000137642, ENSG00000116641, ENSG00000117114, ENSG00000139304, ENSG00000189056, ENSG00000174804, ENSG00000145934, ENSG00000165323, ENSG00000099260, ENSG00000161681, ENSG0000…	333	1804	17223	1.3474910609056951	0.9999999714843781	0.3356603463682319	0.32310162592588304
GOTERM_CC_FAT	GO:0036477~somatodendritic compartment	25	6.41025641025641	0.07980236833412394	ENSG00000089041, ENSG00000096433, ENSG00000176697, ENSG00000094631, ENSG00000166292, ENSG00000138834, ENSG00000151834, ENSG00000137642, ENSG00000189056, ENSG00000174804, ENSG00000145934, ENSG00000165323, ENSG00000099260, ENSG00000161681, ENSG00000129467, ENSG00000146425, ENSG00000018625, ENSG00000131016, ENSG00000134569, ENSG00000127990, ENSG00000181195, ENSG00000099250, ENSG00000157601, ENSG0000…	333	917	17223	1.4100523642508376	1.0	0.6464697214542553	0.6222820788148103
GOTERM_CC_FAT	GO:0043005~neuron projection	33	8.461538461538462	0.09428460620728749	ENSG00000130477, ENSG00000213463, ENSG00000176697, ENSG00000104722, ENSG00000094631, ENSG00000138834, ENSG00000151834, ENSG00000116641, ENSG00000117114, ENSG00000189056, ENSG00000174804, ENSG00000145934, ENSG00000165323, ENSG00000099260, ENSG00000161681, ENSG00000100644, ENSG00000184226, ENSG00000129467, ENSG00000146425, ENSG00000018625, ENSG00000134569, ENSG00000127990, ENSG00000132821, ENSG0000…	333	1305	17223	1.3078802940871905	1.0	0.6464697214542553	0.6222820788148103
GOTERM_CC_FAT	GO:0030425~dendrite	18	4.615384615384616	0.1273722747342322	ENSG00000134569, ENSG00000127990, ENSG00000176697, ENSG00000094631, ENSG00000181195, ENSG00000138834, ENSG00000151834, ENSG00000157601, ENSG00000189056, ENSG00000174804, ENSG00000145934, ENSG00000165323, ENSG00000099260, ENSG00000161681, ENSG00000145242, ENSG00000183486, ENSG00000129467, ENSG00000018625	333	653	17223	1.4256860229295147	1.0	0.6967007849544596	0.6706337487826941
Annotation Cluster 65	Enrichment Score: 1.2528270046938503
Category	Term	Count	%	PValue	Genes	List Total	Pop Hits	Pop Total	Fold Enrichment	Bonferroni	Benjamini	FDR
GOTERM_BP_FAT	GO:0048762~mesenchymal cell differentiation	16	4.102564102564102	2.898606555290614E-5	ENSG00000002745, ENSG00000108821, ENSG00000075223, ENSG00000171791, ENSG00000115318, ENSG00000105989, ENSG00000196189, ENSG00000166292, ENSG00000115414, ENSG00000138795, ENSG00000099250, ENSG00000170961, ENSG00000170558, ENSG00000018408, ENSG00000100644, ENSG00000188766	354	234	19277	3.7234052827273167	0.1440732410892912	0.003456427283486541	0.0033572305258165957
GOTERM_BP_FAT	GO:0060485~mesenchyme development	16	4.102564102564102	3.668514281807491E-4	ENSG00000002745, ENSG00000108821, ENSG00000075223, ENSG00000171791, ENSG00000115318, ENSG00000105989, ENSG00000196189, ENSG00000166292, ENSG00000115414, ENSG00000138795, ENSG00000099250, ENSG00000170961, ENSG00000170558, ENSG00000018408, ENSG00000100644, ENSG00000188766	354	294	19277	2.963526653599293	0.8604389094852811	0.021632140259537358	0.021011314765693016
GOTERM_BP_FAT	GO:0048864~stem cell development	7	1.7948717948717947	0.005561993941470928	ENSG00000170558, ENSG00000075223, ENSG00000100644, ENSG00000196189, ENSG00000115414, ENSG00000138685, ENSG00000099250	354	88	19277	4.331631997945558	0.9999999999999001	0.13753760133609677	0.13359037982924643
GOTERM_BP_FAT	GO:0014031~mesenchymal cell development	7	1.7948717948717947	0.005561993941470928	ENSG00000170558, ENSG00000075223, ENSG00000100644, ENSG00000171791, ENSG00000196189, ENSG00000115414, ENSG00000099250	354	88	19277	4.331631997945558	0.9999999999999001	0.13753760133609677	0.13359037982924643
GOTERM_BP_FAT	GO:0010771~negative regulation of cell morphogenesis involved in differentiation	7	1.7948717948717947	0.01170167219183551	ENSG00000134569, ENSG00000137672, ENSG00000075223, ENSG00000196189, ENSG00000163975, ENSG00000133110, ENSG00000099250	354	103	19277	3.700811804069991	1.0	0.22031990519785738	0.2139968963643743
GOTERM_BP_FAT	GO:0014032~neural crest cell development	6	1.5384615384615385	0.01817239731421083	ENSG00000170558, ENSG00000075223, ENSG00000100644, ENSG00000196189, ENSG00000115414, ENSG00000099250	354	83	19277	3.9364917296303856	1.0	0.28061416167972325	0.2725607548778825
GOTERM_BP_FAT	GO:0001755~neural crest cell migration	5	1.282051282051282	0.022855503585864155	ENSG00000075223, ENSG00000100644, ENSG00000196189, ENSG00000115414, ENSG00000099250	354	59	19277	4.6148137508378815	1.0	0.3169060264644627	0.30781107154915754
GOTERM_BP_FAT	GO:0014033~neural crest cell differentiation	6	1.5384615384615385	0.030443245951749222	ENSG00000170558, ENSG00000075223, ENSG00000100644, ENSG00000196189, ENSG00000115414, ENSG00000099250	354	95	19277	3.4392506690454954	1.0	0.36875498369545445	0.358172004290106
GOTERM_BP_FAT	GO:1990138~neuron projection extension	8	2.051282051282051	0.03441184863729581	ENSG00000130477, ENSG00000075223, ENSG00000198399, ENSG00000196189, ENSG00000133110, ENSG00000115414, ENSG00000099250, ENSG00000141576	354	167	19277	2.608613281910755	1.0	0.39121605887230787	0.3799884641898003
WIKIPATHWAYS	WP5097~CCL18 signaling pathway	5	1.282051282051282	0.045431422206603136	ENSG00000170558, ENSG00000174804, ENSG00000100644, ENSG00000115414, ENSG00000134333	190	56	7843	3.6856203007518795	0.9999999255407935	0.9524778978927224	0.9524778978927224
GOTERM_BP_FAT	GO:0050770~regulation of axonogenesis	8	2.051282051282051	0.060971030725859014	ENSG00000170558, ENSG00000136603, ENSG00000134569, ENSG00000176697, ENSG00000075223, ENSG00000196189, ENSG00000115414, ENSG00000099250	354	190	19277	2.2928337793636633	1.0	0.516041878351671	0.5012318803520145
GOTERM_BP_FAT	GO:0048843~negative regulation of axon extension involved in axon guidance	3	0.7692307692307693	0.08697561006171832	ENSG00000075223, ENSG00000196189, ENSG00000099250	354	27	19277	6.050533584431889	1.0	0.6194809141940246	0.6017022968280388
GOTERM_BP_FAT	GO:1902668~negative regulation of axon guidance	3	0.7692307692307693	0.09827147991109884	ENSG00000075223, ENSG00000196189, ENSG00000099250	354	29	19277	5.633255406195207	1.0	0.6599809276632745	0.6410399916103219
GOTERM_BP_FAT	GO:0048841~regulation of axon extension involved in axon guidance	3	0.7692307692307693	0.12197191242851234	ENSG00000075223, ENSG00000196189, ENSG00000099250	354	33	19277	4.950436569080637	1.0	0.7280325718480503	0.7071386068714197
GOTERM_BP_FAT	GO:0048863~stem cell differentiation	9	2.307692307692308	0.13171086217183386	ENSG00000170558, ENSG00000104884, ENSG00000075223, ENSG00000157240, ENSG00000100644, ENSG00000196189, ENSG00000115414, ENSG00000138685, ENSG00000099250	354	274	19277	1.7886613880984785	1.0	0.7575139189861314	0.7357738624218629
GOTERM_BP_FAT	GO:0048846~axon extension involved in axon guidance	3	0.7692307692307693	0.1405561453575769	ENSG00000075223, ENSG00000196189, ENSG00000099250	354	36	19277	4.537900188323917	1.0	0.7711904662461735	0.7490579034802565
GOTERM_BP_FAT	GO:1902284~neuron projection extension involved in neuron projection guidance	3	0.7692307692307693	0.1405561453575769	ENSG00000075223, ENSG00000196189, ENSG00000099250	354	36	19277	4.537900188323917	1.0	0.7711904662461735	0.7490579034802565
GOTERM_BP_FAT	GO:0050771~negative regulation of axonogenesis	4	1.0256410256410255	0.15402567381213006	ENSG00000134569, ENSG00000075223, ENSG00000196189, ENSG00000099250	354	74	19277	2.9435028248587574	1.0	0.8020809183946145	0.7790618238301773
GOTERM_BP_FAT	GO:0061387~regulation of extent of cell growth	5	1.282051282051282	0.15689391721637708	ENSG00000176697, ENSG00000075223, ENSG00000196189, ENSG00000115414, ENSG00000099250	354	114	19277	2.3883685201704825	1.0	0.8087346395610753	0.7855245884070675
GOTERM_BP_FAT	GO:0071526~semaphorin-plexin signaling pathway	3	0.7692307692307693	0.17270371613690372	ENSG00000075223, ENSG00000196189, ENSG00000099250	354	41	19277	3.9844977263331955	1.0	0.8394276637596244	0.8153367468347302
GOTERM_BP_FAT	GO:0048640~negative regulation of developmental growth	5	1.282051282051282	0.1745553084104589	ENSG00000164530, ENSG00000117152, ENSG00000075223, ENSG00000196189, ENSG00000099250	354	119	19277	2.288016901675925	1.0	0.8453644268326016	0.8211031294542526
GOTERM_BP_FAT	GO:0030517~negative regulation of axon extension	3	0.7692307692307693	0.19918778234805704	ENSG00000075223, ENSG00000196189, ENSG00000099250	354	45	19277	3.6303201506591334	1.0	0.9012155481278871	0.8753513672833669
GOTERM_BP_FAT	GO:1902667~regulation of axon guidance	3	0.7692307692307693	0.20588499191799242	ENSG00000075223, ENSG00000196189, ENSG00000099250	354	46	19277	3.5514001473839354	1.0	0.9221860322470345	0.8957200149220171
GOTERM_BP_FAT	GO:0050772~positive regulation of axonogenesis	4	1.0256410256410255	0.21363685333912022	ENSG00000136603, ENSG00000176697, ENSG00000115414, ENSG00000099250	354	87	19277	2.5036690694200923	1.0	0.9388867268533504	0.9119414126648644
GOTERM_BP_FAT	GO:0030516~regulation of axon extension	4	1.0256410256410255	0.2672527768280387	ENSG00000075223, ENSG00000196189, ENSG00000115414, ENSG00000099250	354	98	19277	2.22264499019947	1.0	1.0	0.9714818266542404
GOTERM_BP_FAT	GO:0008361~regulation of cell size	6	1.5384615384615385	0.26909649324487417	ENSG00000089041, ENSG00000176697, ENSG00000075223, ENSG00000196189, ENSG00000115414, ENSG00000099250	354	190	19277	1.7196253345227477	1.0	1.0	0.9714818266542404
GOTERM_BP_FAT	GO:0048675~axon extension	4	1.0256410256410255	0.3422676796045815	ENSG00000075223, ENSG00000196189, ENSG00000115414, ENSG00000099250	354	113	19277	1.9276036198190092	1.0	1.0	0.9714818266542404
GOTERM_BP_FAT	GO:0050922~negative regulation of chemotaxis	3	0.7692307692307693	0.36782363893482856	ENSG00000075223, ENSG00000196189, ENSG00000099250	354	70	19277	2.333777239709443	1.0	1.0	0.9714818266542404
GOTERM_BP_FAT	GO:0050920~regulation of chemotaxis	5	1.282051282051282	0.6401874865657637	ENSG00000075223, ENSG00000196189, ENSG00000128052, ENSG00000138685, ENSG00000099250	354	239	19277	1.1392218046001465	1.0	1.0	0.9714818266542404
Annotation Cluster 66	Enrichment Score: 1.247456529848816
Category	Term	Count	%	PValue	Genes	List Total	Pop Hits	Pop Total	Fold Enrichment	Bonferroni	Benjamini	FDR
GOTERM_BP_FAT	GO:0051966~regulation of synaptic transmission, glutamatergic	7	1.7948717948717947	0.002517322411702421	ENSG00000170558, ENSG00000130477, ENSG00000189056, ENSG00000161681, ENSG00000180914, ENSG00000171189, ENSG00000018625	354	75	19277	5.082448210922787	0.9999986662327214	0.08338242013083451	0.08098940993699395
GOTERM_BP_FAT	GO:0007267~cell-cell signaling	46	11.794871794871794	0.008777384274209212	ENSG00000089041, ENSG00000130477, ENSG00000096433, ENSG00000213463, ENSG00000105974, ENSG00000108821, ENSG00000153956, ENSG00000175567, ENSG00000151834, ENSG00000171189, ENSG00000138795, ENSG00000116544, ENSG00000189056, ENSG00000174804, ENSG00000145934, ENSG00000018408, ENSG00000161681, ENSG00000117152, ENSG00000100644, ENSG00000146122, ENSG00000160255, ENSG00000015133, ENSG00000109472, ENSG0000…	354	1713	19277	1.4623005860798612	1.0	0.18690255561669297	0.1815385985602318
GOTERM_BP_FAT	GO:0007270~neuron-neuron synaptic transmission	7	1.7948717948717947	0.02856241684629468	ENSG00000130477, ENSG00000189056, ENSG00000169213, ENSG00000161681, ENSG00000180914, ENSG00000151834, ENSG00000171189	354	126	19277	3.0252667922159446	1.0	0.3614762471632482	0.35110216179926385
GOTERM_BP_FAT	GO:0050804~modulation of synaptic transmission	15	3.8461538461538463	0.0497604407043815	ENSG00000131016, ENSG00000130477, ENSG00000096433, ENSG00000176697, ENSG00000171189, ENSG00000116544, ENSG00000174943, ENSG00000170558, ENSG00000189056, ENSG00000169213, ENSG00000161681, ENSG00000117152, ENSG00000180914, ENSG00000087085, ENSG00000018625	354	468	19277	1.7453462262784296	1.0	0.47452171876758426	0.4609033168499159
GOTERM_BP_FAT	GO:0050806~positive regulation of synaptic transmission	7	1.7948717948717947	0.10519122315285173	ENSG00000189056, ENSG00000096433, ENSG00000169213, ENSG00000161681, ENSG00000117152, ENSG00000180914, ENSG00000174943	354	176	19277	2.165815998972779	1.0	0.6743800518974938	0.655025872249299
GOTERM_BP_FAT	GO:0099537~trans-synaptic signaling	18	4.615384615384616	0.1690570235181612	ENSG00000089041, ENSG00000130477, ENSG00000096433, ENSG00000213463, ENSG00000181195, ENSG00000151834, ENSG00000171189, ENSG00000116544, ENSG00000174943, ENSG00000170558, ENSG00000189056, ENSG00000145934, ENSG00000169213, ENSG00000161681, ENSG00000117152, ENSG00000180914, ENSG00000087085, ENSG00000018625	354	720	19277	1.3613700564971751	1.0	0.8330211094567981	0.8091140556259468
GOTERM_BP_FAT	GO:0099536~synaptic signaling	18	4.615384615384616	0.1913429056750522	ENSG00000089041, ENSG00000130477, ENSG00000096433, ENSG00000213463, ENSG00000181195, ENSG00000151834, ENSG00000171189, ENSG00000116544, ENSG00000174943, ENSG00000170558, ENSG00000189056, ENSG00000145934, ENSG00000169213, ENSG00000161681, ENSG00000117152, ENSG00000180914, ENSG00000087085, ENSG00000018625	354	734	19277	1.335403870133469	1.0	0.8837052459746302	0.8583435970964913
GOTERM_BP_FAT	GO:0007268~chemical synaptic transmission	17	4.358974358974359	0.23552743843488372	ENSG00000089041, ENSG00000130477, ENSG00000096433, ENSG00000213463, ENSG00000181195, ENSG00000151834, ENSG00000171189, ENSG00000116544, ENSG00000174943, ENSG00000170558, ENSG00000189056, ENSG00000169213, ENSG00000161681, ENSG00000117152, ENSG00000180914, ENSG00000087085, ENSG00000018625	354	711	19277	1.302013556143571	1.0	0.9782045159764599	0.9501308120144072
GOTERM_BP_FAT	GO:0098916~anterograde trans-synaptic signaling	17	4.358974358974359	0.23552743843488372	ENSG00000089041, ENSG00000130477, ENSG00000096433, ENSG00000213463, ENSG00000181195, ENSG00000151834, ENSG00000171189, ENSG00000116544, ENSG00000174943, ENSG00000170558, ENSG00000189056, ENSG00000169213, ENSG00000161681, ENSG00000117152, ENSG00000180914, ENSG00000087085, ENSG00000018625	354	711	19277	1.302013556143571	1.0	0.9782045159764599	0.9501308120144072
Annotation Cluster 67	Enrichment Score: 1.246523499596276
Category	Term	Count	%	PValue	Genes	List Total	Pop Hits	Pop Total	Fold Enrichment	Bonferroni	Benjamini	FDR
GOTERM_BP_FAT	GO:0051770~positive regulation of nitric-oxide synthase biosynthetic process	3	0.7692307692307693	0.042174415220118416	ENSG00000131016, ENSG00000104921, ENSG00000128052	354	18	19277	9.075800376647834	1.0	0.43520752321376044	0.42271740793703305
GOTERM_BP_FAT	GO:0051767~nitric-oxide synthase biosynthetic process	3	0.7692307692307693	0.06571888944384954	ENSG00000131016, ENSG00000104921, ENSG00000128052	354	23	19277	7.102800294767871	1.0	0.5294148920336125	0.5142210990084212
GOTERM_BP_FAT	GO:0051769~regulation of nitric-oxide synthase biosynthetic process	3	0.7692307692307693	0.06571888944384954	ENSG00000131016, ENSG00000104921, ENSG00000128052	354	23	19277	7.102800294767871	1.0	0.5294148920336125	0.5142210990084212
Annotation Cluster 68	Enrichment Score: 1.241641580818979
Category	Term	Count	%	PValue	Genes	List Total	Pop Hits	Pop Total	Fold Enrichment	Bonferroni	Benjamini	FDR
GOTERM_BP_FAT	GO:0032682~negative regulation of chemokine production	4	1.0256410256410255	0.015640836128357843	ENSG00000171150, ENSG00000089127, ENSG00000137700, ENSG00000082196	354	29	19277	7.511007208260277	1.0	0.26180618169914494	0.2542925492016294
GOTERM_BP_FAT	GO:0032602~chemokine production	6	1.5384615384615385	0.03814838598595884	ENSG00000171150, ENSG00000100644, ENSG00000089127, ENSG00000133110, ENSG00000137700, ENSG00000082196	354	101	19277	3.234938748112099	1.0	0.4152215805287123	0.40330504616393
GOTERM_BP_FAT	GO:0032642~regulation of chemokine production	6	1.5384615384615385	0.040958368911233625	ENSG00000171150, ENSG00000100644, ENSG00000089127, ENSG00000133110, ENSG00000137700, ENSG00000082196	354	103	19277	3.1721244034885636	1.0	0.431493839994783	0.41911030451971837
GOTERM_BP_FAT	GO:0071605~monocyte chemotactic protein-1 production	3	0.7692307692307693	0.060718711426903785	ENSG00000171150, ENSG00000089127, ENSG00000082196	354	22	19277	7.425654853620956	1.0	0.5155326036657685	0.500737221450985
GOTERM_BP_FAT	GO:0071637~regulation of monocyte chemotactic protein-1 production	3	0.7692307692307693	0.060718711426903785	ENSG00000171150, ENSG00000089127, ENSG00000082196	354	22	19277	7.425654853620956	1.0	0.5155326036657685	0.500737221450985
GOTERM_BP_FAT	GO:0032722~positive regulation of chemokine production	3	0.7692307692307693	0.39393687450769854	ENSG00000100644, ENSG00000089127, ENSG00000133110	354	74	19277	2.207627118644068	1.0	1.0	0.9714818266542404
Annotation Cluster 69	Enrichment Score: 1.237609397223022
Category	Term	Count	%	PValue	Genes	List Total	Pop Hits	Pop Total	Fold Enrichment	Bonferroni	Benjamini	FDR
GOTERM_BP_FAT	GO:0031668~cellular response to extracellular stimulus	13	3.3333333333333335	0.0072408495002106305	ENSG00000089041, ENSG00000105974, ENSG00000108821, ENSG00000171791, ENSG00000197442, ENSG00000133110, ENSG00000175567, ENSG00000181195, ENSG00000004799, ENSG00000025039, ENSG00000155876, ENSG00000164603, ENSG00000149212	354	289	19277	2.449523977088343	1.0	0.16670001164993373	0.16191585179266763
GOTERM_BP_FAT	GO:0071496~cellular response to external stimulus	15	3.8461538461538463	0.00783586310169224	ENSG00000089041, ENSG00000090020, ENSG00000105974, ENSG00000108821, ENSG00000171791, ENSG00000197442, ENSG00000133110, ENSG00000175567, ENSG00000181195, ENSG00000004799, ENSG00000025039, ENSG00000155876, ENSG00000164603, ENSG00000149212, ENSG00000018625	354	366	19277	2.2317541909789753	1.0	0.17350517905426519	0.16852571621893964
GOTERM_BP_FAT	GO:0031669~cellular response to nutrient levels	12	3.076923076923077	0.008025907892190234	ENSG00000105974, ENSG00000108821, ENSG00000171791, ENSG00000197442, ENSG00000133110, ENSG00000164603, ENSG00000175567, ENSG00000181195, ENSG00000149212, ENSG00000004799, ENSG00000025039, ENSG00000155876	354	257	19277	2.542636681395502	1.0	0.17506919410362923	0.1700448452605508
GOTERM_BP_FAT	GO:0034198~cellular response to amino acid starvation	6	1.5384615384615385	0.015722051565986155	ENSG00000197442, ENSG00000164603, ENSG00000175567, ENSG00000149212, ENSG00000025039, ENSG00000155876	354	80	19277	4.084110169491526	1.0	0.26180618169914494	0.2542925492016294
GOTERM_BP_FAT	GO:0071229~cellular response to acid chemical	10	2.564102564102564	0.025725800765028655	ENSG00000174804, ENSG00000108821, ENSG00000174233, ENSG00000168542, ENSG00000105989, ENSG00000128052, ENSG00000149212, ENSG00000004799, ENSG00000025039, ENSG00000155876	354	229	19277	2.3779389633138432	1.0	0.33954729946884127	0.3298025577397691
GOTERM_BP_FAT	GO:0001101~response to acid chemical	14	3.5897435897435894	0.02819056047906022	ENSG00000135218, ENSG00000108821, ENSG00000174233, ENSG00000103811, ENSG00000128052, ENSG00000105989, ENSG00000175567, ENSG00000004799, ENSG00000025039, ENSG00000155876, ENSG00000174804, ENSG00000168542, ENSG00000149212, ENSG00000221926	354	391	19277	1.949788316210788	1.0	0.35848755423569006	0.34819924201945895
GOTERM_BP_FAT	GO:0009267~cellular response to starvation	9	2.307692307692308	0.029800120512640076	ENSG00000105974, ENSG00000171791, ENSG00000197442, ENSG00000164603, ENSG00000175567, ENSG00000149212, ENSG00000004799, ENSG00000025039, ENSG00000155876	354	198	19277	2.475218284540319	1.0	0.36456205029261207	0.35409940479409135
GOTERM_BP_FAT	GO:0009991~response to extracellular stimulus	18	4.615384615384616	0.039237490775454034	ENSG00000089041, ENSG00000105974, ENSG00000108821, ENSG00000171791, ENSG00000197442, ENSG00000121060, ENSG00000133110, ENSG00000137700, ENSG00000175567, ENSG00000181195, ENSG00000004799, ENSG00000025039, ENSG00000134333, ENSG00000155876, ENSG00000137642, ENSG00000166278, ENSG00000164603, ENSG00000149212	354	580	19277	1.6899766218585623	1.0	0.4232246423321296	0.41107842635763314
GOTERM_BP_FAT	GO:0031667~response to nutrient levels	17	4.358974358974359	0.04493392518228402	ENSG00000105974, ENSG00000108821, ENSG00000171791, ENSG00000197442, ENSG00000121060, ENSG00000133110, ENSG00000137700, ENSG00000175567, ENSG00000181195, ENSG00000004799, ENSG00000025039, ENSG00000134333, ENSG00000155876, ENSG00000137642, ENSG00000166278, ENSG00000164603, ENSG00000149212	354	547	19277	1.6923795949142215	1.0	0.45329625318769984	0.44028700551887656
GOTERM_BP_FAT	GO:0032006~regulation of TOR signaling	6	1.5384615384615385	0.05012404565432436	ENSG00000189056, ENSG00000100644, ENSG00000164603, ENSG00000149212, ENSG00000025039, ENSG00000155876	354	109	19277	2.9975120510029547	1.0	0.47452171876758426	0.4609033168499159
GOTERM_BP_FAT	GO:1903432~regulation of TORC1 signaling	4	1.0256410256410255	0.05184917186617932	ENSG00000164603, ENSG00000149212, ENSG00000025039, ENSG00000155876	354	46	19277	4.735200196511913	1.0	0.47852636822013156	0.4647930359976381
GOTERM_BP_FAT	GO:0071230~cellular response to amino acid stimulus	5	1.282051282051282	0.05282188877261709	ENSG00000108821, ENSG00000168542, ENSG00000149212, ENSG00000025039, ENSG00000155876	354	77	19277	3.5360261207718837	1.0	0.4834054139426508	0.4695320569267791
GOTERM_BP_FAT	GO:0038202~TORC1 signaling	4	1.0256410256410255	0.057543536063533164	ENSG00000164603, ENSG00000149212, ENSG00000025039, ENSG00000155876	354	48	19277	4.537900188323917	1.0	0.5028967663142002	0.48846402274126194
GOTERM_BP_FAT	GO:0031929~TOR signaling	6	1.5384615384615385	0.06786805162746262	ENSG00000189056, ENSG00000100644, ENSG00000164603, ENSG00000149212, ENSG00000025039, ENSG00000155876	354	119	19277	2.7456202820111097	1.0	0.5379320015257968	0.522493774124572
GOTERM_BP_FAT	GO:0042594~response to starvation	9	2.307692307692308	0.07786572007292579	ENSG00000105974, ENSG00000171791, ENSG00000197442, ENSG00000164603, ENSG00000175567, ENSG00000149212, ENSG00000004799, ENSG00000025039, ENSG00000155876	354	242	19277	2.0251785964420788	1.0	0.5853134675126185	0.5685154291233261
GOTERM_BP_FAT	GO:0043200~response to amino acid	5	1.282051282051282	0.20791549913533308	ENSG00000108821, ENSG00000168542, ENSG00000149212, ENSG00000025039, ENSG00000155876	354	128	19277	2.127140713276836	1.0	0.9281818372381009	0.901543745002792
GOTERM_BP_FAT	GO:0032007~negative regulation of TOR signaling	3	0.7692307692307693	0.21934792556833518	ENSG00000100644, ENSG00000164603, ENSG00000149212	354	48	19277	3.4034251412429377	1.0	0.9518345118915192	0.9245176064067459
GOTERM_BP_FAT	GO:0032008~positive regulation of TOR signaling	3	0.7692307692307693	0.21934792556833518	ENSG00000189056, ENSG00000025039, ENSG00000155876	354	48	19277	3.4034251412429377	1.0	0.9518345118915192	0.9245176064067459
REACTOME_PATHWAY	R-HSA-5628897~TP53 Regulates Metabolic Genes	4	1.0256410256410255	0.30230011170928384	ENSG00000149212, ENSG00000025039, ENSG00000135423, ENSG00000155876	234	87	10538	2.0705373808822087	1.0	1.0	0.9862155388471178
REACTOME_PATHWAY	R-HSA-9639288~Amino acids regulate mTORC1	3	0.7692307692307693	0.344222435548444	ENSG00000164603, ENSG00000025039, ENSG00000155876	234	55	10538	2.4564102564102566	1.0	1.0	0.9862155388471178
REACTOME_PATHWAY	R-HSA-9711097~Cellular response to starvation	3	0.7692307692307693	0.8636050724474382	ENSG00000164603, ENSG00000025039, ENSG00000155876	234	156	10538	0.8660420775805392	1.0	1.0	0.9862155388471178
Annotation Cluster 70	Enrichment Score: 1.23699569892553
Category	Term	Count	%	PValue	Genes	List Total	Pop Hits	Pop Total	Fold Enrichment	Bonferroni	Benjamini	FDR
GOTERM_BP_FAT	GO:0046683~response to organophosphorus	8	2.051282051282051	0.01875764855745294	ENSG00000069431, ENSG00000089041, ENSG00000108821, ENSG00000178726, ENSG00000181195, ENSG00000107263, ENSG00000134333, ENSG00000221926	354	147	19277	2.963526653599293	1.0	0.2850849683447225	0.2769032528909232
GOTERM_BP_FAT	GO:0014074~response to purine-containing compound	7	1.7948717948717947	0.07968279084820187	ENSG00000069431, ENSG00000089041, ENSG00000108821, ENSG00000178726, ENSG00000181195, ENSG00000107263, ENSG00000134333	354	163	19277	2.338549790301896	1.0	0.5928223046313594	0.5758087684939704
GOTERM_BP_FAT	GO:0051591~response to cAMP	5	1.282051282051282	0.13015773185599092	ENSG00000108821, ENSG00000178726, ENSG00000181195, ENSG00000107263, ENSG00000134333	354	106	19277	2.568622748107878	1.0	0.7509961173540293	0.7294431165950803
Annotation Cluster 71	Enrichment Score: 1.2205267414540801
Category	Term	Count	%	PValue	Genes	List Total	Pop Hits	Pop Total	Fold Enrichment	Bonferroni	Benjamini	FDR
GOTERM_MF_FAT	GO:0097367~carbohydrate derivative binding	63	16.153846153846153	0.0040569842461138355	ENSG00000071575, ENSG00000130635, ENSG00000151414, ENSG00000025039, ENSG00000179869, ENSG00000168016, ENSG00000101911, ENSG00000156140, ENSG00000121361, ENSG00000141338, ENSG00000013573, ENSG00000084092, ENSG00000018625, ENSG00000050767, ENSG00000105664, ENSG00000255690, ENSG00000180660, ENSG00000163607, ENSG00000197442, ENSG00000133110, ENSG00000197885, ENSG00000173376, ENSG00000138685, ENSG0000…	322	2326	16739	1.4080059067628696	0.9737052594487456	0.21488400264243696	0.2110425009192202
GOTERM_MF_FAT	GO:0043168~anion binding	76	19.48717948717949	0.005601162928094015	ENSG00000071575, ENSG00000130477, ENSG00000096433, ENSG00000130635, ENSG00000182718, ENSG00000157077, ENSG00000151414, ENSG00000135766, ENSG00000025039, ENSG00000179869, ENSG00000140287, ENSG00000168016, ENSG00000101911, ENSG00000156140, ENSG00000121361, ENSG00000141338, ENSG00000149212, ENSG00000013573, ENSG00000084092, ENSG00000122971, ENSG00000018625, ENSG00000050767, ENSG00000105664, ENSG0000…	322	2962	16739	1.3338352045160018	0.9934424150771786	0.22786549184746105	0.22379191880884722
GOTERM_MF_FAT	GO:0017111~nucleoside-triphosphatase activity	29	7.435897435897436	0.011683125764775908	ENSG00000069431, ENSG00000104884, ENSG00000168394, ENSG00000159433, ENSG00000134533, ENSG00000025039, ENSG00000179869, ENSG00000155876, ENSG00000117152, ENSG00000182263, ENSG00000141338, ENSG00000121361, ENSG00000013573, ENSG00000018625, ENSG00000162654, ENSG00000179532, ENSG00000154451, ENSG00000197885, ENSG00000157601, ENSG00000231925, ENSG00000108370, ENSG00000169213, ENSG00000124406, ENSG0000…	322	926	16739	1.6280234227224555	0.9999729536695936	0.316860532105286	0.3111959862799401
GOTERM_MF_FAT	GO:0016462~pyrophosphatase activity	29	7.435897435897436	0.02438958850054716	ENSG00000069431, ENSG00000104884, ENSG00000168394, ENSG00000159433, ENSG00000134533, ENSG00000025039, ENSG00000179869, ENSG00000155876, ENSG00000117152, ENSG00000182263, ENSG00000141338, ENSG00000121361, ENSG00000013573, ENSG00000018625, ENSG00000162654, ENSG00000179532, ENSG00000154451, ENSG00000197885, ENSG00000157601, ENSG00000231925, ENSG00000108370, ENSG00000169213, ENSG00000124406, ENSG0000…	322	985	16739	1.530507298924867	0.9999999997474185	0.4111313353007922	0.4037815013736273
GOTERM_MF_FAT	GO:0016817~hydrolase activity, acting on acid anhydrides	29	7.435897435897436	0.024802648913348678	ENSG00000069431, ENSG00000104884, ENSG00000168394, ENSG00000159433, ENSG00000134533, ENSG00000025039, ENSG00000179869, ENSG00000155876, ENSG00000117152, ENSG00000182263, ENSG00000141338, ENSG00000121361, ENSG00000013573, ENSG00000018625, ENSG00000162654, ENSG00000179532, ENSG00000154451, ENSG00000197885, ENSG00000157601, ENSG00000231925, ENSG00000108370, ENSG00000169213, ENSG00000124406, ENSG0000…	322	987	16739	1.5274059670121518	0.9999999998270984	0.4111313353007922	0.4037815013736273
GOTERM_MF_FAT	GO:0016818~hydrolase activity, acting on acid anhydrides, in phosphorus-containing anhydrides	29	7.435897435897436	0.024802648913348678	ENSG00000069431, ENSG00000104884, ENSG00000168394, ENSG00000159433, ENSG00000134533, ENSG00000025039, ENSG00000179869, ENSG00000155876, ENSG00000117152, ENSG00000182263, ENSG00000141338, ENSG00000121361, ENSG00000013573, ENSG00000018625, ENSG00000162654, ENSG00000179532, ENSG00000154451, ENSG00000197885, ENSG00000157601, ENSG00000231925, ENSG00000108370, ENSG00000169213, ENSG00000124406, ENSG0000…	322	987	16739	1.5274059670121518	0.9999999998270984	0.4111313353007922	0.4037815013736273
GOTERM_MF_FAT	GO:0035639~purine ribonucleoside triphosphate binding	49	12.564102564102564	0.027092836023348475	ENSG00000071575, ENSG00000151414, ENSG00000025039, ENSG00000179869, ENSG00000168016, ENSG00000101911, ENSG00000121361, ENSG00000141338, ENSG00000013573, ENSG00000084092, ENSG00000018625, ENSG00000180660, ENSG00000163607, ENSG00000197442, ENSG00000197885, ENSG00000020633, ENSG00000124406, ENSG00000139890, ENSG00000145242, ENSG00000108771, ENSG00000183486, ENSG00000147224, ENSG00000102038, ENSG0000…	322	1896	16739	1.343480554026784	0.9999999999789184	0.44087433165267065	0.43299277935496927
GOTERM_MF_FAT	GO:0032555~purine ribonucleotide binding	49	12.564102564102564	0.03927384280032077	ENSG00000071575, ENSG00000151414, ENSG00000025039, ENSG00000179869, ENSG00000168016, ENSG00000101911, ENSG00000121361, ENSG00000141338, ENSG00000013573, ENSG00000084092, ENSG00000018625, ENSG00000180660, ENSG00000163607, ENSG00000197442, ENSG00000197885, ENSG00000020633, ENSG00000124406, ENSG00000139890, ENSG00000145242, ENSG00000108771, ENSG00000183486, ENSG00000147224, ENSG00000102038, ENSG0000…	322	1943	16739	1.310982568417284	0.9999999999999998	0.5407706047121091	0.5311031972535686
GOTERM_MF_FAT	GO:0017076~purine nucleotide binding	49	12.564102564102564	0.04394323192165138	ENSG00000071575, ENSG00000151414, ENSG00000025039, ENSG00000179869, ENSG00000168016, ENSG00000101911, ENSG00000121361, ENSG00000141338, ENSG00000013573, ENSG00000084092, ENSG00000018625, ENSG00000180660, ENSG00000163607, ENSG00000197442, ENSG00000197885, ENSG00000020633, ENSG00000124406, ENSG00000139890, ENSG00000145242, ENSG00000108771, ENSG00000183486, ENSG00000147224, ENSG00000102038, ENSG0000…	322	1958	16739	1.3009392903139851	1.0	0.5783704789687939	0.5680308949872288
GOTERM_MF_FAT	GO:0032553~ribonucleotide binding	49	12.564102564102564	0.045257374557326605	ENSG00000071575, ENSG00000151414, ENSG00000025039, ENSG00000179869, ENSG00000168016, ENSG00000101911, ENSG00000121361, ENSG00000141338, ENSG00000013573, ENSG00000084092, ENSG00000018625, ENSG00000180660, ENSG00000163607, ENSG00000197442, ENSG00000197885, ENSG00000020633, ENSG00000124406, ENSG00000139890, ENSG00000145242, ENSG00000108771, ENSG00000183486, ENSG00000147224, ENSG00000102038, ENSG0000…	322	1962	16739	1.2982870185702258	1.0	0.5870340612870625	0.5765395976215955
GOTERM_MF_FAT	GO:0000166~nucleotide binding	53	13.58974358974359	0.07222520657507095	ENSG00000071575, ENSG00000151414, ENSG00000025039, ENSG00000179869, ENSG00000168016, ENSG00000101911, ENSG00000121361, ENSG00000141338, ENSG00000013573, ENSG00000084092, ENSG00000122971, ENSG00000018625, ENSG00000180660, ENSG00000163607, ENSG00000197442, ENSG00000197885, ENSG00000020633, ENSG00000124406, ENSG00000139890, ENSG00000145242, ENSG00000108771, ENSG00000183486, ENSG00000147224, ENSG0000…	322	2221	16739	1.2405119399520668	1.0	0.7803731669865656	0.766422361766694
GOTERM_MF_FAT	GO:1901265~nucleoside phosphate binding	53	13.58974358974359	0.07267775058642556	ENSG00000071575, ENSG00000151414, ENSG00000025039, ENSG00000179869, ENSG00000168016, ENSG00000101911, ENSG00000121361, ENSG00000141338, ENSG00000013573, ENSG00000084092, ENSG00000122971, ENSG00000018625, ENSG00000180660, ENSG00000163607, ENSG00000197442, ENSG00000197885, ENSG00000020633, ENSG00000124406, ENSG00000139890, ENSG00000145242, ENSG00000108771, ENSG00000183486, ENSG00000147224, ENSG0000…	322	2222	16739	1.239953653750468	1.0	0.7803731669865656	0.766422361766694
GOTERM_MF_FAT	GO:0036094~small molecule binding	61	15.64102564102564	0.07653165947311186	ENSG00000071575, ENSG00000096433, ENSG00000151414, ENSG00000135766, ENSG00000025039, ENSG00000179869, ENSG00000140287, ENSG00000168016, ENSG00000101911, ENSG00000121361, ENSG00000141338, ENSG00000149212, ENSG00000013573, ENSG00000084092, ENSG00000122971, ENSG00000018625, ENSG00000180660, ENSG00000163607, ENSG00000197442, ENSG00000197885, ENSG00000020633, ENSG00000137672, ENSG00000124406, ENSG0000…	322	2617	16739	1.2117129518651342	1.0	0.787308450901553	0.773233662952475
GOTERM_MF_FAT	GO:0005524~ATP binding	34	8.717948717948717	0.2748688328386539	ENSG00000069431, ENSG00000071575, ENSG00000089041, ENSG00000104884, ENSG00000174233, ENSG00000128052, ENSG00000151414, ENSG00000168394, ENSG00000159433, ENSG00000004799, ENSG00000179869, ENSG00000168016, ENSG00000101911, ENSG00000089127, ENSG00000182263, ENSG00000141338, ENSG00000121361, ENSG00000013573, ENSG00000143772, ENSG00000129467, ENSG00000018625, ENSG00000179532, ENSG00000135912, ENSG0000…	322	1540	16739	1.1477091231749619	1.0	1.0	0.9832214765100671
GOTERM_MF_FAT	GO:0032559~adenyl ribonucleotide binding	34	8.717948717948717	0.332725126572468	ENSG00000069431, ENSG00000071575, ENSG00000089041, ENSG00000104884, ENSG00000174233, ENSG00000128052, ENSG00000151414, ENSG00000168394, ENSG00000159433, ENSG00000004799, ENSG00000179869, ENSG00000168016, ENSG00000101911, ENSG00000089127, ENSG00000182263, ENSG00000141338, ENSG00000121361, ENSG00000013573, ENSG00000143772, ENSG00000129467, ENSG00000018625, ENSG00000179532, ENSG00000135912, ENSG0000…	322	1581	16739	1.1179456354771924	1.0	1.0	0.9832214765100671
GOTERM_MF_FAT	GO:0030554~adenyl nucleotide binding	34	8.717948717948717	0.3466485301005685	ENSG00000069431, ENSG00000071575, ENSG00000089041, ENSG00000104884, ENSG00000174233, ENSG00000128052, ENSG00000151414, ENSG00000168394, ENSG00000159433, ENSG00000004799, ENSG00000179869, ENSG00000168016, ENSG00000101911, ENSG00000089127, ENSG00000182263, ENSG00000141338, ENSG00000121361, ENSG00000013573, ENSG00000143772, ENSG00000129467, ENSG00000018625, ENSG00000179532, ENSG00000135912, ENSG0000…	322	1594	16739	1.1088281365680308	1.0	1.0	0.9832214765100671
GOTERM_MF_FAT	GO:1901363~heterocyclic compound binding	96	24.615384615384617	0.9996193354545917	ENSG00000071575, ENSG00000180530, ENSG00000182718, ENSG00000244405, ENSG00000151414, ENSG00000138795, ENSG00000025039, ENSG00000179869, ENSG00000175745, ENSG00000140287, ENSG00000253368, ENSG00000168016, ENSG00000137265, ENSG00000101911, ENSG00000121361, ENSG00000149257, ENSG00000141338, ENSG00000013573, ENSG00000084092, ENSG00000164379, ENSG00000122971, ENSG00000126456, ENSG00000018625, ENSG0000…	322	6418	16739	0.7775801366111229	1.0	1.0	0.9996193354545917
GOTERM_MF_FAT	GO:0097159~organic cyclic compound binding	97	24.871794871794872	0.9997047245120808	ENSG00000180530, ENSG00000182718, ENSG00000151414, ENSG00000138795, ENSG00000175745, ENSG00000168016, ENSG00000141338, ENSG00000126456, ENSG00000180660, ENSG00000171791, ENSG00000170581, ENSG00000197885, ENSG00000020633, ENSG00000010030, ENSG00000139890, ENSG00000145242, ENSG00000183486, ENSG00000069431, ENSG00000089041, ENSG00000094631, ENSG00000178199, ENSG00000171163, ENSG00000128052, ENSG0000…	322	6505	16739	0.775171989057629	1.0	1.0	0.9997047245120808
Annotation Cluster 72	Enrichment Score: 1.2181189971243866
Category	Term	Count	%	PValue	Genes	List Total	Pop Hits	Pop Total	Fold Enrichment	Bonferroni	Benjamini	FDR
GOTERM_BP_FAT	GO:0003206~cardiac chamber morphogenesis	8	2.051282051282051	0.0093129906115785	ENSG00000075223, ENSG00000157240, ENSG00000100644, ENSG00000180340, ENSG00000105989, ENSG00000118194, ENSG00000109472, ENSG00000099250	354	128	19277	3.4034251412429377	1.0	0.19408038088692553	0.18851042586333505
GOTERM_BP_FAT	GO:0003205~cardiac chamber development	9	2.307692307692308	0.014122424433308658	ENSG00000075223, ENSG00000157240, ENSG00000100644, ENSG00000180340, ENSG00000105989, ENSG00000118194, ENSG00000109472, ENSG00000099250, ENSG00000070614	354	172	19277	2.8493791880173434	1.0	0.24524572656677754	0.23820736616959456
GOTERM_BP_FAT	GO:0003151~outflow tract morphogenesis	5	1.282051282051282	0.06369389587511211	ENSG00000075223, ENSG00000157240, ENSG00000100644, ENSG00000180340, ENSG00000099250	354	82	19277	3.3204147719443293	1.0	0.5277108093110904	0.5125659221262399
GOTERM_BP_FAT	GO:0021915~neural tube development	7	1.7948717948717947	0.07968279084820187	ENSG00000075223, ENSG00000162738, ENSG00000157240, ENSG00000100644, ENSG00000180340, ENSG00000165617, ENSG00000164741	354	163	19277	2.338549790301896	1.0	0.5928223046313594	0.5758087684939704
GOTERM_BP_FAT	GO:0003231~cardiac ventricle development	6	1.5384615384615385	0.08644839766658155	ENSG00000075223, ENSG00000157240, ENSG00000100644, ENSG00000180340, ENSG00000118194, ENSG00000109472	354	128	19277	2.5525688559322033	1.0	0.6194809141940246	0.6017022968280388
GOTERM_BP_FAT	GO:0003279~cardiac septum development	5	1.282051282051282	0.14327778812013153	ENSG00000075223, ENSG00000157240, ENSG00000180340, ENSG00000099250, ENSG00000070614	354	110	19277	2.4752182845403183	1.0	0.7814932276703611	0.7590649837156024
GOTERM_BP_FAT	GO:0003208~cardiac ventricle morphogenesis	4	1.0256410256410255	0.14537450932145282	ENSG00000075223, ENSG00000100644, ENSG00000118194, ENSG00000109472	354	72	19277	3.025266792215945	1.0	0.7857833543982093	0.763231987164269
GOTERM_BP_FAT	GO:0060411~cardiac septum morphogenesis	4	1.0256410256410255	0.14967979160959263	ENSG00000075223, ENSG00000157240, ENSG00000180340, ENSG00000099250	354	73	19277	2.9838247813636714	1.0	0.7950947260401985	0.7722761297281988
Annotation Cluster 73	Enrichment Score: 1.2047592583365485
Category	Term	Count	%	PValue	Genes	List Total	Pop Hits	Pop Total	Fold Enrichment	Bonferroni	Benjamini	FDR
GOTERM_BP_FAT	GO:0071887~leukocyte apoptotic process	7	1.7948717948717947	0.020746416400895314	ENSG00000089041, ENSG00000105327, ENSG00000100644, ENSG00000196684, ENSG00000119927, ENSG00000143772, ENSG00000126456	354	117	19277	3.257979622386402	1.0	0.30006811430513275	0.29145639428966674
GOTERM_BP_FAT	GO:2000106~regulation of leukocyte apoptotic process	6	1.5384615384615385	0.023799596407123563	ENSG00000089041, ENSG00000105327, ENSG00000100644, ENSG00000196684, ENSG00000119927, ENSG00000143772	354	89	19277	3.6711102647114835	1.0	0.32641917235092205	0.31705119759467126
GOTERM_BP_FAT	GO:0070228~regulation of lymphocyte apoptotic process	5	1.282051282051282	0.02414551904568617	ENSG00000089041, ENSG00000105327, ENSG00000100644, ENSG00000196684, ENSG00000119927	354	60	19277	4.537900188323917	1.0	0.32801229164342277	0.31859859561042103
GOTERM_BP_FAT	GO:0070227~lymphocyte apoptotic process	5	1.282051282051282	0.05921396743637237	ENSG00000089041, ENSG00000105327, ENSG00000100644, ENSG00000196684, ENSG00000119927	354	80	19277	3.403425141242938	1.0	0.5108394682694117	0.4961787753671588
GOTERM_BP_FAT	GO:2000107~negative regulation of leukocyte apoptotic process	4	1.0256410256410255	0.06661201660121298	ENSG00000100644, ENSG00000196684, ENSG00000119927, ENSG00000143772	354	51	19277	4.270964883128393	1.0	0.5311145335543965	0.5158719621478782
GOTERM_BP_FAT	GO:0070229~negative regulation of lymphocyte apoptotic process	3	0.7692307692307693	0.12809768849419867	ENSG00000100644, ENSG00000196684, ENSG00000119927	354	34	19277	4.804835493519441	1.0	0.7475499096444148	0.7260958123493646
GOTERM_BP_FAT	GO:0070232~regulation of T cell apoptotic process	3	0.7692307692307693	0.14687973807584537	ENSG00000105327, ENSG00000100644, ENSG00000119927	354	37	19277	4.415254237288136	1.0	0.7865835074999863	0.7640091764983095
GOTERM_BP_FAT	GO:0070231~T cell apoptotic process	3	0.7692307692307693	0.2600739060176899	ENSG00000105327, ENSG00000100644, ENSG00000119927	354	54	19277	3.0252667922159446	1.0	1.0	0.9714818266542404
Annotation Cluster 74	Enrichment Score: 1.1989455947591132
Category	Term	Count	%	PValue	Genes	List Total	Pop Hits	Pop Total	Fold Enrichment	Bonferroni	Benjamini	FDR
GOTERM_BP_FAT	GO:0031329~regulation of cellular catabolic process	24	6.153846153846154	0.013158337943230047	ENSG00000151692, ENSG00000071575, ENSG00000089041, ENSG00000105875, ENSG00000105974, ENSG00000177383, ENSG00000104765, ENSG00000171150, ENSG00000182718, ENSG00000171791, ENSG00000094631, ENSG00000128052, ENSG00000171055, ENSG00000116514, ENSG00000025039, ENSG00000155876, ENSG00000137642, ENSG00000116260, ENSG00000100644, ENSG00000104081, ENSG00000165617, ENSG00000149212, ENSG00000102265, ENSG0000…	354	760	19277	1.7196253345227477	1.0	0.23790605182792496	0.23107833435094016
GOTERM_BP_FAT	GO:0031330~negative regulation of cellular catabolic process	9	2.307692307692308	0.04390333979403004	ENSG00000171791, ENSG00000116260, ENSG00000182718, ENSG00000104081, ENSG00000171055, ENSG00000102265, ENSG00000137642, ENSG00000155876, ENSG00000108465	354	214	19277	2.2901552352288927	1.0	0.4461843207097826	0.4333791799365238
GOTERM_BP_FAT	GO:0009894~regulation of catabolic process	25	6.41025641025641	0.07195252525967724	ENSG00000071575, ENSG00000151692, ENSG00000089041, ENSG00000105875, ENSG00000105974, ENSG00000104765, ENSG00000177383, ENSG00000094631, ENSG00000182718, ENSG00000128052, ENSG00000025039, ENSG00000155876, ENSG00000137642, ENSG00000116260, ENSG00000100644, ENSG00000104081, ENSG00000149212, ENSG00000102265, ENSG00000108465, ENSG00000171150, ENSG00000171791, ENSG00000171055, ENSG00000116514, ENSG0000…	354	953	19277	1.4285100278039613	1.0	0.5523565816071933	0.5365043800478366
GOTERM_BP_FAT	GO:0042176~regulation of protein catabolic process	12	3.076923076923077	0.15410835386970698	ENSG00000151692, ENSG00000071575, ENSG00000105875, ENSG00000105974, ENSG00000177383, ENSG00000171150, ENSG00000182718, ENSG00000116514, ENSG00000165617, ENSG00000102265, ENSG00000137642, ENSG00000108465	354	421	19277	1.552155883892266	1.0	0.8020809183946145	0.7790618238301773
GOTERM_BP_FAT	GO:0009895~negative regulation of catabolic process	9	2.307692307692308	0.15801605280165992	ENSG00000171791, ENSG00000116260, ENSG00000182718, ENSG00000104081, ENSG00000171055, ENSG00000102265, ENSG00000137642, ENSG00000155876, ENSG00000108465	354	287	19277	1.7076418827142268	1.0	0.8107076351547927	0.7874409605715208
Annotation Cluster 75	Enrichment Score: 1.191188045131609
Category	Term	Count	%	PValue	Genes	List Total	Pop Hits	Pop Total	Fold Enrichment	Bonferroni	Benjamini	FDR
GOTERM_BP_FAT	GO:0035924~cellular response to vascular endothelial growth factor stimulus	5	1.282051282051282	0.048781078973661386	ENSG00000105767, ENSG00000128052, ENSG00000156140, ENSG00000184489, ENSG00000099250	354	75	19277	3.6303201506591334	1.0	0.47163832391471533	0.45810267317247416
GOTERM_BP_FAT	GO:0038084~vascular endothelial growth factor signaling pathway	4	1.0256410256410255	0.05184917186617932	ENSG00000105767, ENSG00000128052, ENSG00000156140, ENSG00000099250	354	46	19277	4.735200196511913	1.0	0.47852636822013156	0.4647930359976381
GOTERM_BP_FAT	GO:0048010~vascular endothelial growth factor receptor signaling pathway	5	1.282051282051282	0.10554620882651292	ENSG00000105767, ENSG00000100644, ENSG00000128052, ENSG00000176435, ENSG00000099250	354	98	19277	2.7783062377493373	1.0	0.6758483968533034	0.6564520768541591
Annotation Cluster 76	Enrichment Score: 1.1831858564602689
Category	Term	Count	%	PValue	Genes	List Total	Pop Hits	Pop Total	Fold Enrichment	Bonferroni	Benjamini	FDR
GOTERM_BP_FAT	GO:0051899~membrane depolarization	8	2.051282051282051	0.0013231334977811195	ENSG00000089041, ENSG00000105974, ENSG00000169432, ENSG00000171791, ENSG00000196684, ENSG00000128052, ENSG00000153956, ENSG00000018625	354	90	19277	4.840426867545511	0.9991797977375101	0.052205399625687404	0.05070714551790584
GOTERM_BP_FAT	GO:0032844~regulation of homeostatic process	20	5.128205128205128	0.0025765232103612773	ENSG00000089041, ENSG00000096433, ENSG00000105974, ENSG00000105327, ENSG00000171791, ENSG00000196684, ENSG00000128052, ENSG00000151414, ENSG00000113369, ENSG00000175567, ENSG00000138685, ENSG00000004799, ENSG00000100644, ENSG00000119927, ENSG00000145242, ENSG00000169926, ENSG00000169418, ENSG00000166710, ENSG00000143772, ENSG00000018625	354	505	19277	2.1566258320747327	0.9999990300730406	0.08430258260243056	0.08188316446587181
GOTERM_BP_FAT	GO:0048878~chemical homeostasis	38	9.743589743589745	0.004342141506549048	ENSG00000089041, ENSG00000096433, ENSG00000105974, ENSG00000174233, ENSG00000196684, ENSG00000128052, ENSG00000103811, ENSG00000144063, ENSG00000153956, ENSG00000137700, ENSG00000175567, ENSG00000135766, ENSG00000004799, ENSG00000168079, ENSG00000089127, ENSG00000100644, ENSG00000119927, ENSG00000149212, ENSG00000082196, ENSG00000166710, ENSG00000129467, ENSG00000146425, ENSG00000018625, ENSG0000…	354	1286	19277	1.6090843591568476	0.9999999999280476	0.12146882721850047	0.11798276695170042
GOTERM_BP_FAT	GO:0042592~homeostatic process	53	13.58974358974359	0.004523939640479139	ENSG00000096433, ENSG00000196684, ENSG00000103811, ENSG00000153956, ENSG00000151414, ENSG00000137700, ENSG00000135766, ENSG00000120279, ENSG00000119927, ENSG00000149212, ENSG00000082196, ENSG00000166710, ENSG00000146425, ENSG00000018625, ENSG00000108465, ENSG00000105664, ENSG00000135218, ENSG00000171791, ENSG00000113369, ENSG00000197885, ENSG00000138685, ENSG00000137672, ENSG00000168542, ENSG0000…	354	1971	19277	1.464284383446987	0.9999999999729969	0.12513123768459308	0.12154006910400655
GOTERM_BP_FAT	GO:0032845~negative regulation of homeostatic process	11	2.8205128205128207	0.004808137958079976	ENSG00000089041, ENSG00000096433, ENSG00000105327, ENSG00000171791, ENSG00000113369, ENSG00000119927, ENSG00000175567, ENSG00000169926, ENSG00000138685, ENSG00000143772, ENSG00000018625	354	206	19277	2.90778070319785	0.9999999999941671	0.12849858689142166	0.1248107780242433
GOTERM_BP_FAT	GO:2000021~regulation of ion homeostasis	11	2.8205128205128207	0.011007172014159568	ENSG00000089041, ENSG00000096433, ENSG00000105974, ENSG00000105327, ENSG00000171791, ENSG00000196684, ENSG00000128052, ENSG00000138685, ENSG00000169418, ENSG00000166710, ENSG00000018625	354	233	19277	2.570827574501103	1.0	0.2103784278341965	0.20434073161979727
GOTERM_BP_FAT	GO:0070588~calcium ion transmembrane transport	13	3.3333333333333335	0.014366658400018278	ENSG00000089041, ENSG00000096433, ENSG00000090020, ENSG00000105327, ENSG00000182718, ENSG00000153956, ENSG00000138685, ENSG00000157445, ENSG00000137672, ENSG00000139890, ENSG00000166473, ENSG00000102452, ENSG00000018625	354	317	19277	2.2331622377871643	1.0	0.24708810568749384	0.23999687045158738
GOTERM_BP_FAT	GO:0006816~calcium ion transport	16	4.102564102564102	0.0167495390187739	ENSG00000089041, ENSG00000096433, ENSG00000090020, ENSG00000105974, ENSG00000105327, ENSG00000182718, ENSG00000171791, ENSG00000153956, ENSG00000138685, ENSG00000157445, ENSG00000137672, ENSG00000108370, ENSG00000139890, ENSG00000166473, ENSG00000102452, ENSG00000018625	354	442	19277	1.9712145614438736	1.0	0.2662272123407069	0.25858669972414544
GOTERM_BP_FAT	GO:0055065~metal ion homeostasis	21	5.384615384615385	0.0302228130906202	ENSG00000089041, ENSG00000096433, ENSG00000090020, ENSG00000135218, ENSG00000105974, ENSG00000105327, ENSG00000171791, ENSG00000181374, ENSG00000128052, ENSG00000153956, ENSG00000137700, ENSG00000138685, ENSG00000137672, ENSG00000168079, ENSG00000100644, ENSG00000163975, ENSG00000180914, ENSG00000275023, ENSG00000169418, ENSG00000166710, ENSG00000018625	354	691	19277	1.654921631631877	1.0	0.3669131562087511	0.3563830358106618
GOTERM_BP_FAT	GO:0070838~divalent metal ion transport	16	4.102564102564102	0.03881165615733684	ENSG00000089041, ENSG00000096433, ENSG00000090020, ENSG00000105974, ENSG00000105327, ENSG00000182718, ENSG00000171791, ENSG00000153956, ENSG00000138685, ENSG00000157445, ENSG00000137672, ENSG00000108370, ENSG00000139890, ENSG00000166473, ENSG00000102452, ENSG00000018625	354	493	19277	1.7672958137083004	1.0	0.419885780121511	0.4078353868791121
GOTERM_BP_FAT	GO:0030001~metal ion transport	26	6.666666666666667	0.04019063981596785	ENSG00000069431, ENSG00000089041, ENSG00000096433, ENSG00000105974, ENSG00000182718, ENSG00000153956, ENSG00000168079, ENSG00000117152, ENSG00000184185, ENSG00000166473, ENSG00000121361, ENSG00000166710, ENSG00000018625, ENSG00000090020, ENSG00000105327, ENSG00000171791, ENSG00000138685, ENSG00000157445, ENSG00000137672, ENSG00000108370, ENSG00000169432, ENSG00000139890, ENSG00000163975, ENSG0000…	354	940	19277	1.506196658252194	1.0	0.42705539257917524	0.41479923707093946
GOTERM_BP_FAT	GO:0072511~divalent inorganic cation transport	16	4.102564102564102	0.04101040969014896	ENSG00000089041, ENSG00000096433, ENSG00000090020, ENSG00000105974, ENSG00000105327, ENSG00000182718, ENSG00000171791, ENSG00000153956, ENSG00000138685, ENSG00000157445, ENSG00000137672, ENSG00000108370, ENSG00000139890, ENSG00000166473, ENSG00000102452, ENSG00000018625	354	497	19277	1.7530721049460607	1.0	0.431493839994783	0.41911030451971837
GOTERM_BP_FAT	GO:0060402~calcium ion transport into cytosol	8	2.051282051282051	0.04148113130711932	ENSG00000089041, ENSG00000096433, ENSG00000105974, ENSG00000105327, ENSG00000171791, ENSG00000153956, ENSG00000138685, ENSG00000018625	354	174	19277	2.5036690694200923	1.0	0.4320297481299754	0.4196308325108893
GOTERM_BP_FAT	GO:0050801~ion homeostasis	24	6.153846153846154	0.049217839941205516	ENSG00000089041, ENSG00000096433, ENSG00000090020, ENSG00000135218, ENSG00000105974, ENSG00000105327, ENSG00000171791, ENSG00000181374, ENSG00000196684, ENSG00000128052, ENSG00000153956, ENSG00000137700, ENSG00000138685, ENSG00000004799, ENSG00000137672, ENSG00000168079, ENSG00000100644, ENSG00000119927, ENSG00000163975, ENSG00000180914, ENSG00000275023, ENSG00000169418, ENSG00000166710, ENSG0000…	354	870	19277	1.5022014416520553	1.0	0.4741524759865508	0.46054467104768965
GOTERM_BP_FAT	GO:0055080~cation homeostasis	22	5.641025641025641	0.04972970475540835	ENSG00000089041, ENSG00000096433, ENSG00000090020, ENSG00000135218, ENSG00000105974, ENSG00000105327, ENSG00000171791, ENSG00000181374, ENSG00000128052, ENSG00000153956, ENSG00000137700, ENSG00000138685, ENSG00000004799, ENSG00000137672, ENSG00000168079, ENSG00000100644, ENSG00000163975, ENSG00000180914, ENSG00000275023, ENSG00000169418, ENSG00000166710, ENSG00000018625	354	777	19277	1.5418348130212538	1.0	0.47452171876758426	0.4609033168499159
GOTERM_BP_FAT	GO:0098771~inorganic ion homeostasis	22	5.641025641025641	0.05540778621932718	ENSG00000089041, ENSG00000096433, ENSG00000090020, ENSG00000135218, ENSG00000105974, ENSG00000105327, ENSG00000171791, ENSG00000181374, ENSG00000128052, ENSG00000153956, ENSG00000137700, ENSG00000138685, ENSG00000004799, ENSG00000137672, ENSG00000168079, ENSG00000100644, ENSG00000163975, ENSG00000180914, ENSG00000275023, ENSG00000169418, ENSG00000166710, ENSG00000018625	354	788	19277	1.5203117382201956	1.0	0.49388402135034826	0.4797099365035436
GOTERM_BP_FAT	GO:0060401~cytosolic calcium ion transport	8	2.051282051282051	0.05828074694355295	ENSG00000089041, ENSG00000096433, ENSG00000105974, ENSG00000105327, ENSG00000171791, ENSG00000153956, ENSG00000138685, ENSG00000018625	354	188	19277	2.317225628080298	1.0	0.5052253442634979	0.4907257723260065
GOTERM_BP_FAT	GO:0051924~regulation of calcium ion transport	10	2.564102564102564	0.06210205228278232	ENSG00000089041, ENSG00000090020, ENSG00000137672, ENSG00000105974, ENSG00000108370, ENSG00000117152, ENSG00000171791, ENSG00000139890, ENSG00000153956, ENSG00000018625	354	271	19277	2.0094022974128047	1.0	0.5215017410788888	0.506535049292428
GOTERM_BP_FAT	GO:0007204~positive regulation of cytosolic calcium ion concentration	11	2.8205128205128207	0.09238721568665516	ENSG00000089041, ENSG00000096433, ENSG00000135218, ENSG00000137672, ENSG00000105974, ENSG00000105327, ENSG00000171791, ENSG00000153956, ENSG00000180914, ENSG00000138685, ENSG00000018625	354	337	19277	1.777456453586816	1.0	0.6366972037896771	0.618424492387588
GOTERM_BP_FAT	GO:0055074~calcium ion homeostasis	14	3.5897435897435894	0.11126888347083533	ENSG00000089041, ENSG00000096433, ENSG00000135218, ENSG00000105974, ENSG00000105327, ENSG00000171791, ENSG00000181374, ENSG00000128052, ENSG00000153956, ENSG00000137700, ENSG00000138685, ENSG00000137672, ENSG00000180914, ENSG00000018625	354	486	19277	1.5686568552230826	1.0	0.6995061146433527	0.6794308366606698
GOTERM_BP_FAT	GO:0097553~calcium ion transmembrane import into cytosol	6	1.5384615384615385	0.11238164354343412	ENSG00000089041, ENSG00000096433, ENSG00000105327, ENSG00000153956, ENSG00000138685, ENSG00000018625	354	139	19277	2.3505670040238993	1.0	0.7033816841806031	0.6831951803856324
GOTERM_BP_FAT	GO:1902656~calcium ion import into cytosol	6	1.5384615384615385	0.11490717478263995	ENSG00000089041, ENSG00000096433, ENSG00000105327, ENSG00000153956, ENSG00000138685, ENSG00000018625	354	140	19277	2.333777239709443	1.0	0.711999884392201	0.6915660449966737
GOTERM_BP_FAT	GO:0051480~regulation of cytosolic calcium ion concentration	11	2.8205128205128207	0.14563410369960517	ENSG00000089041, ENSG00000096433, ENSG00000135218, ENSG00000137672, ENSG00000105974, ENSG00000105327, ENSG00000171791, ENSG00000153956, ENSG00000180914, ENSG00000138685, ENSG00000018625	354	371	19277	1.6145628702392374	1.0	0.7857833543982093	0.763231987164269
GOTERM_BP_FAT	GO:0051235~maintenance of location	10	2.564102564102564	0.14787774662385256	ENSG00000089041, ENSG00000096433, ENSG00000135218, ENSG00000166147, ENSG00000105974, ENSG00000180530, ENSG00000105327, ENSG00000138685, ENSG00000018625, ENSG00000137642	354	327	19277	1.665284472779419	1.0	0.7895641675458634	0.7669042939338503
GOTERM_BP_FAT	GO:0051209~release of sequestered calcium ion into cytosol	5	1.282051282051282	0.15344537799952646	ENSG00000089041, ENSG00000096433, ENSG00000105327, ENSG00000138685, ENSG00000018625	354	113	19277	2.4095045247737614	1.0	0.8009609906084232	0.7779740370948753
GOTERM_BP_FAT	GO:0006875~cellular metal ion homeostasis	16	4.102564102564102	0.15558091288974985	ENSG00000089041, ENSG00000096433, ENSG00000090020, ENSG00000135218, ENSG00000105974, ENSG00000105327, ENSG00000171791, ENSG00000181374, ENSG00000153956, ENSG00000137700, ENSG00000138685, ENSG00000137672, ENSG00000168079, ENSG00000100644, ENSG00000180914, ENSG00000018625	354	612	19277	1.4236549610427975	1.0	0.8087346395610753	0.7855245884070675
GOTERM_BP_FAT	GO:0051283~negative regulation of sequestering of calcium ion	5	1.282051282051282	0.15689391721637708	ENSG00000089041, ENSG00000096433, ENSG00000105327, ENSG00000138685, ENSG00000018625	354	114	19277	2.3883685201704825	1.0	0.8087346395610753	0.7855245884070675
GOTERM_BP_FAT	GO:0006874~cellular calcium ion homeostasis	13	3.3333333333333335	0.15964868051174486	ENSG00000089041, ENSG00000096433, ENSG00000135218, ENSG00000105974, ENSG00000105327, ENSG00000171791, ENSG00000181374, ENSG00000153956, ENSG00000137700, ENSG00000138685, ENSG00000137672, ENSG00000180914, ENSG00000018625	354	472	19277	1.4998144690223116	1.0	0.8107076351547927	0.7874409605715208
GOTERM_BP_FAT	GO:0072507~divalent inorganic cation homeostasis	14	3.5897435897435894	0.17928581347033162	ENSG00000089041, ENSG00000096433, ENSG00000135218, ENSG00000105974, ENSG00000105327, ENSG00000171791, ENSG00000181374, ENSG00000128052, ENSG00000153956, ENSG00000137700, ENSG00000138685, ENSG00000137672, ENSG00000180914, ENSG00000018625	354	532	19277	1.4330211121022896	1.0	0.8592767283349406	0.8346161587927153
GOTERM_BP_FAT	GO:0051282~regulation of sequestering of calcium ion	5	1.282051282051282	0.21556736012355512	ENSG00000089041, ENSG00000096433, ENSG00000105327, ENSG00000138685, ENSG00000018625	354	130	19277	2.094415471534116	1.0	0.9450444889076772	0.9179224517679487
GOTERM_BP_FAT	GO:0072503~cellular divalent inorganic cation homeostasis	13	3.3333333333333335	0.223244088395556	ENSG00000089041, ENSG00000096433, ENSG00000135218, ENSG00000105974, ENSG00000105327, ENSG00000171791, ENSG00000181374, ENSG00000153956, ENSG00000137700, ENSG00000138685, ENSG00000137672, ENSG00000180914, ENSG00000018625	354	508	19277	1.393528404288447	1.0	0.9624120813597553	0.9347916079103699
GOTERM_BP_FAT	GO:0051208~sequestering of calcium ion	5	1.282051282051282	0.22718644244213757	ENSG00000089041, ENSG00000096433, ENSG00000105327, ENSG00000138685, ENSG00000018625	354	133	19277	2.0471730172889853	1.0	0.9627871074286707	0.9351558710246425
GOTERM_BP_FAT	GO:0051238~sequestering of metal ion	5	1.282051282051282	0.2750513840065104	ENSG00000089041, ENSG00000096433, ENSG00000105327, ENSG00000138685, ENSG00000018625	354	145	19277	1.8777518020650692	1.0	1.0	0.9714818266542404
GOTERM_BP_FAT	GO:0030003~cellular cation homeostasis	16	4.102564102564102	0.2934862880093687	ENSG00000089041, ENSG00000096433, ENSG00000090020, ENSG00000135218, ENSG00000105974, ENSG00000105327, ENSG00000171791, ENSG00000181374, ENSG00000153956, ENSG00000137700, ENSG00000138685, ENSG00000137672, ENSG00000168079, ENSG00000100644, ENSG00000180914, ENSG00000018625	354	695	19277	1.2536357354794132	1.0	1.0	0.9714818266542404
GOTERM_BP_FAT	GO:0006873~cellular ion homeostasis	16	4.102564102564102	0.3274894660862303	ENSG00000089041, ENSG00000096433, ENSG00000090020, ENSG00000135218, ENSG00000105974, ENSG00000105327, ENSG00000171791, ENSG00000181374, ENSG00000153956, ENSG00000137700, ENSG00000138685, ENSG00000137672, ENSG00000168079, ENSG00000100644, ENSG00000180914, ENSG00000018625	354	711	19277	1.2254245234292434	1.0	1.0	0.9714818266542404
GOTERM_BP_FAT	GO:0010522~regulation of calcium ion transport into cytosol	4	1.0256410256410255	0.3372546981488479	ENSG00000089041, ENSG00000105974, ENSG00000171791, ENSG00000018625	354	112	19277	1.944814366424536	1.0	1.0	0.9714818266542404
GOTERM_BP_FAT	GO:0070509~calcium ion import	6	1.5384615384615385	0.3401945984390865	ENSG00000089041, ENSG00000096433, ENSG00000105327, ENSG00000153956, ENSG00000138685, ENSG00000018625	354	210	19277	1.5558514931396288	1.0	1.0	0.9714818266542404
GOTERM_BP_FAT	GO:0055082~cellular chemical homeostasis	18	4.615384615384616	0.4311315339580133	ENSG00000089041, ENSG00000096433, ENSG00000090020, ENSG00000135218, ENSG00000105974, ENSG00000105327, ENSG00000171791, ENSG00000181374, ENSG00000153956, ENSG00000137700, ENSG00000175567, ENSG00000138685, ENSG00000137672, ENSG00000168079, ENSG00000100644, ENSG00000180914, ENSG00000082196, ENSG00000018625	354	873	19277	1.1227794280389074	1.0	1.0	0.9714818266542404
GOTERM_BP_FAT	GO:0019725~cellular homeostasis	20	5.128205128205128	0.4876561586377571	ENSG00000089041, ENSG00000096433, ENSG00000090020, ENSG00000135218, ENSG00000105974, ENSG00000105327, ENSG00000171791, ENSG00000181374, ENSG00000153956, ENSG00000137700, ENSG00000175567, ENSG00000138685, ENSG00000137672, ENSG00000168079, ENSG00000113083, ENSG00000100644, ENSG00000180914, ENSG00000082196, ENSG00000123131, ENSG00000018625	354	1009	19277	1.0793816107014271	1.0	1.0	0.9714818266542404
Annotation Cluster 77	Enrichment Score: 1.1755257963447554
Category	Term	Count	%	PValue	Genes	List Total	Pop Hits	Pop Total	Fold Enrichment	Bonferroni	Benjamini	FDR
GOTERM_BP_FAT	GO:1990138~neuron projection extension	8	2.051282051282051	0.03441184863729581	ENSG00000130477, ENSG00000075223, ENSG00000198399, ENSG00000196189, ENSG00000133110, ENSG00000115414, ENSG00000099250, ENSG00000141576	354	167	19277	2.608613281910755	1.0	0.39121605887230787	0.3799884641898003
GOTERM_BP_FAT	GO:0030307~positive regulation of cell growth	8	2.051282051282051	0.04255566087443649	ENSG00000130477, ENSG00000090020, ENSG00000176697, ENSG00000171791, ENSG00000198399, ENSG00000115414, ENSG00000099250, ENSG00000141576	354	175	19277	2.489362389023406	1.0	0.4359695477120932	0.42345756292870473
GOTERM_BP_FAT	GO:1903861~positive regulation of dendrite extension	3	0.7692307692307693	0.07085105181528945	ENSG00000130477, ENSG00000198399, ENSG00000141576	354	24	19277	6.806850282485875	1.0	0.5479506735593175	0.5322249181124046
GOTERM_BP_FAT	GO:1903859~regulation of dendrite extension	3	0.7692307692307693	0.08697561006171832	ENSG00000130477, ENSG00000198399, ENSG00000141576	354	27	19277	6.050533584431889	1.0	0.6194809141940246	0.6017022968280388
GOTERM_BP_FAT	GO:0097484~dendrite extension	3	0.7692307692307693	0.14687973807584537	ENSG00000130477, ENSG00000198399, ENSG00000141576	354	37	19277	4.415254237288136	1.0	0.7865835074999863	0.7640091764983095
Annotation Cluster 78	Enrichment Score: 1.1676215189043633
Category	Term	Count	%	PValue	Genes	List Total	Pop Hits	Pop Total	Fold Enrichment	Bonferroni	Benjamini	FDR
GOTERM_BP_FAT	GO:0055098~response to low-density lipoprotein particle	3	0.7692307692307693	0.060718711426903785	ENSG00000135218, ENSG00000171150, ENSG00000160255	354	22	19277	7.425654853620956	1.0	0.5155326036657685	0.500737221450985
GOTERM_BP_FAT	GO:0071404~cellular response to low-density lipoprotein particle stimulus	3	0.7692307692307693	0.060718711426903785	ENSG00000135218, ENSG00000171150, ENSG00000160255	354	22	19277	7.425654853620956	1.0	0.5155326036657685	0.500737221450985
GOTERM_BP_FAT	GO:0055094~response to lipoprotein particle	3	0.7692307692307693	0.07610871961268373	ENSG00000135218, ENSG00000171150, ENSG00000160255	354	25	19277	6.534576271186441	1.0	0.5744013916197762	0.5579165212676619
GOTERM_BP_FAT	GO:0071402~cellular response to lipoprotein particle stimulus	3	0.7692307692307693	0.07610871961268373	ENSG00000135218, ENSG00000171150, ENSG00000160255	354	25	19277	6.534576271186441	1.0	0.5744013916197762	0.5579165212676619
Annotation Cluster 79	Enrichment Score: 1.1621302680118626
Category	Term	Count	%	PValue	Genes	List Total	Pop Hits	Pop Total	Fold Enrichment	Bonferroni	Benjamini	FDR
GOTERM_BP_FAT	GO:0009611~response to wounding	26	6.666666666666667	0.0038901362366397826	ENSG00000089041, ENSG00000096433, ENSG00000105974, ENSG00000108821, ENSG00000130635, ENSG00000182718, ENSG00000128052, ENSG00000138834, ENSG00000115414, ENSG00000100644, ENSG00000102265, ENSG00000105664, ENSG00000135218, ENSG00000105767, ENSG00000171791, ENSG00000197442, ENSG00000133110, ENSG00000178726, ENSG00000173376, ENSG00000138685, ENSG00000099250, ENSG00000078098, ENSG00000144339, ENSG0000…	354	765	19277	1.8507514493556367	0.9999999991778322	0.11497165398027916	0.11167205750004006
GOTERM_BP_FAT	GO:0050878~regulation of body fluid levels	20	5.128205128205128	0.004779780034371513	ENSG00000089041, ENSG00000096433, ENSG00000105664, ENSG00000135218, ENSG00000105974, ENSG00000108821, ENSG00000174233, ENSG00000182718, ENSG00000178726, ENSG00000113389, ENSG00000115414, ENSG00000170961, ENSG00000078098, ENSG00000137672, ENSG00000168542, ENSG00000100644, ENSG00000180914, ENSG00000275023, ENSG00000169418, ENSG00000129467	354	535	19277	2.0356935424256823	0.9999999999932033	0.12849858689142166	0.1248107780242433
GOTERM_BP_FAT	GO:0042060~wound healing	22	5.641025641025641	0.0065196985984979595	ENSG00000089041, ENSG00000096433, ENSG00000105664, ENSG00000135218, ENSG00000105974, ENSG00000108821, ENSG00000130635, ENSG00000182718, ENSG00000197442, ENSG00000128052, ENSG00000133110, ENSG00000178726, ENSG00000173376, ENSG00000115414, ENSG00000138685, ENSG00000078098, ENSG00000144339, ENSG00000137672, ENSG00000168542, ENSG00000113083, ENSG00000100644, ENSG00000102265	354	632	19277	1.8955785596796109	0.9999999999999994	0.15319083984178877	0.14879438264170763
GOTERM_MF_FAT	GO:0002020~protease binding	8	2.051282051282051	0.018422679213631624	ENSG00000105664, ENSG00000108821, ENSG00000168542, ENSG00000171791, ENSG00000182718, ENSG00000115414, ENSG00000102265, ENSG00000078098	322	140	16739	2.9705412599822534	0.9999999407836835	0.3664066199155623	0.35985633397293776
GOTERM_BP_FAT	GO:1900046~regulation of hemostasis	6	1.5384615384615385	0.03545987239103608	ENSG00000105664, ENSG00000135218, ENSG00000105974, ENSG00000182718, ENSG00000178726, ENSG00000078098	354	99	19277	3.300291046053758	1.0	0.39890497956037657	0.3874567188722853
GOTERM_BP_FAT	GO:0007599~hemostasis	12	3.076923076923077	0.070724862485724	ENSG00000089041, ENSG00000096433, ENSG00000105664, ENSG00000135218, ENSG00000137672, ENSG00000105974, ENSG00000108821, ENSG00000168542, ENSG00000182718, ENSG00000178726, ENSG00000115414, ENSG00000078098	354	362	19277	1.8051315666260885	1.0	0.5479506735593175	0.5322249181124046
GOTERM_BP_FAT	GO:0050817~coagulation	12	3.076923076923077	0.07267076136944424	ENSG00000089041, ENSG00000096433, ENSG00000105664, ENSG00000135218, ENSG00000137672, ENSG00000105974, ENSG00000108821, ENSG00000168542, ENSG00000182718, ENSG00000178726, ENSG00000115414, ENSG00000078098	354	364	19277	1.7952132613149563	1.0	0.5554861901829597	0.5395441713070418
GOTERM_BP_FAT	GO:0030168~platelet activation	7	1.7948717948717947	0.0871187214542708	ENSG00000096433, ENSG00000105664, ENSG00000137672, ENSG00000108821, ENSG00000168542, ENSG00000178726, ENSG00000115414	354	167	19277	2.2825366216719107	1.0	0.6194809141940246	0.6017022968280388
GOTERM_BP_FAT	GO:0030193~regulation of blood coagulation	5	1.282051282051282	0.10263252171157447	ENSG00000135218, ENSG00000105974, ENSG00000182718, ENSG00000178726, ENSG00000078098	354	97	19277	2.8069485700972683	1.0	0.6738057311453859	0.654468034053252
GOTERM_BP_FAT	GO:0007596~blood coagulation	11	2.8205128205128207	0.11851414519624415	ENSG00000089041, ENSG00000096433, ENSG00000105664, ENSG00000135218, ENSG00000137672, ENSG00000108821, ENSG00000168542, ENSG00000182718, ENSG00000178726, ENSG00000115414, ENSG00000078098	354	355	19277	1.6873319010105834	1.0	0.7251390001403034	0.7043280784068694
GOTERM_BP_FAT	GO:0050818~regulation of coagulation	5	1.282051282051282	0.12066468311895477	ENSG00000135218, ENSG00000105974, ENSG00000182718, ENSG00000178726, ENSG00000078098	354	103	19277	2.6434370029071363	1.0	0.7280325718480503	0.7071386068714197
GOTERM_BP_FAT	GO:0061041~regulation of wound healing	7	1.7948717948717947	0.13200931288178142	ENSG00000135218, ENSG00000105974, ENSG00000105767, ENSG00000182718, ENSG00000178726, ENSG00000138685, ENSG00000078098	354	188	19277	2.027572424570261	1.0	0.7584175298968299	0.736651540406686
GOTERM_BP_FAT	GO:1903034~regulation of response to wounding	7	1.7948717948717947	0.21391554649774147	ENSG00000135218, ENSG00000105974, ENSG00000105767, ENSG00000182718, ENSG00000178726, ENSG00000138685, ENSG00000078098	354	219	19277	1.7405644557954751	1.0	0.9393378252920463	0.9123795649314473
GOTERM_BP_FAT	GO:0061045~negative regulation of wound healing	3	0.7692307692307693	0.49282981842708495	ENSG00000182718, ENSG00000178726, ENSG00000138685	354	90	19277	1.8151600753295667	1.0	1.0	0.9714818266542404
GOTERM_BP_FAT	GO:1903035~negative regulation of response to wounding	3	0.7692307692307693	0.5653116744314758	ENSG00000182718, ENSG00000178726, ENSG00000138685	354	103	19277	1.5860622017442818	1.0	1.0	0.9714818266542404
REACTOME_PATHWAY	R-HSA-109582~Hemostasis	14	3.5897435897435894	0.6218920176960407	ENSG00000172380, ENSG00000089041, ENSG00000096433, ENSG00000135218, ENSG00000105974, ENSG00000108821, ENSG00000182718, ENSG00000178726, ENSG00000115414, ENSG00000116641, ENSG00000137672, ENSG00000116260, ENSG00000160255, ENSG00000102265	234	621	10538	1.015263498355286	1.0	1.0	0.9862155388471178
Annotation Cluster 80	Enrichment Score: 1.1604390582812296
Category	Term	Count	%	PValue	Genes	List Total	Pop Hits	Pop Total	Fold Enrichment	Bonferroni	Benjamini	FDR
GOTERM_BP_FAT	GO:0006165~nucleoside diphosphate phosphorylation	7	1.7948717948717947	0.009739712961873702	ENSG00000089041, ENSG00000100644, ENSG00000111669, ENSG00000103024, ENSG00000134333, ENSG00000079739, ENSG00000155755	354	99	19277	3.8503395537293845	1.0	0.1987197709255296	0.19301666903910925
GOTERM_BP_FAT	GO:0046939~nucleotide phosphorylation	7	1.7948717948717947	0.010206425626270412	ENSG00000089041, ENSG00000100644, ENSG00000111669, ENSG00000103024, ENSG00000134333, ENSG00000079739, ENSG00000155755	354	100	19277	3.8118361581920905	1.0	0.20435701459166802	0.19849212822433354
GOTERM_BP_FAT	GO:0044723~single-organism carbohydrate metabolic process	18	4.615384615384616	0.013056001962319283	ENSG00000089041, ENSG00000111669, ENSG00000171163, ENSG00000169919, ENSG00000137700, ENSG00000170961, ENSG00000197713, ENSG00000004799, ENSG00000134333, ENSG00000155755, ENSG00000166147, ENSG00000089127, ENSG00000100644, ENSG00000119938, ENSG00000179163, ENSG00000082196, ENSG00000079739, ENSG00000070614	354	509	19277	1.9257100995637844	1.0	0.2374864628128992	0.23067078721223086
GOTERM_BP_FAT	GO:1901135~carbohydrate derivative metabolic process	37	9.487179487179487	0.014113293522984124	ENSG00000089041, ENSG00000174233, ENSG00000169919, ENSG00000197713, ENSG00000134333, ENSG00000155755, ENSG00000158008, ENSG00000116663, ENSG00000161281, ENSG00000100626, ENSG00000101911, ENSG00000183196, ENSG00000160471, ENSG00000100644, ENSG00000119927, ENSG00000100522, ENSG00000179163, ENSG00000205309, ENSG00000129467, ENSG00000018625, ENSG00000070614, ENSG00000137817, ENSG00000090020, ENSG0000…	354	1344	19277	1.4991277407855799	1.0	0.24524572656677754	0.23820736616959456
GOTERM_BP_FAT	GO:0005975~carbohydrate metabolic process	22	5.641025641025641	0.014238353270954542	ENSG00000089041, ENSG00000070610, ENSG00000111669, ENSG00000171163, ENSG00000169919, ENSG00000137700, ENSG00000170961, ENSG00000197713, ENSG00000004799, ENSG00000134333, ENSG00000155755, ENSG00000121578, ENSG00000166147, ENSG00000183196, ENSG00000089127, ENSG00000100644, ENSG00000119938, ENSG00000146674, ENSG00000179163, ENSG00000082196, ENSG00000079739, ENSG00000070614	354	679	19277	1.7643676726325688	1.0	0.24611496670198318	0.23905165979327925
WIKIPATHWAYS	WP2456~HIF1A and PPARG regulation of glycolysis	3	0.7692307692307693	0.014699730213217044	ENSG00000100644, ENSG00000111669, ENSG00000134333	190	8	7843	15.479605263157897	0.9946331877580629	0.857836106594075	0.857836106594075
GOTERM_BP_FAT	GO:0006096~glycolytic process	6	1.5384615384615385	0.016512731288594044	ENSG00000089041, ENSG00000100644, ENSG00000111669, ENSG00000134333, ENSG00000079739, ENSG00000155755	354	81	19277	4.033689056287926	1.0	0.266088036320107	0.25845151794640286
GOTERM_BP_FAT	GO:0006757~ATP generation from ADP	6	1.5384615384615385	0.01732940660107712	ENSG00000089041, ENSG00000100644, ENSG00000111669, ENSG00000134333, ENSG00000079739, ENSG00000155755	354	82	19277	3.9844977263331955	1.0	0.2695350603518256	0.26179961508641725
GOTERM_BP_FAT	GO:0046031~ADP metabolic process	6	1.5384615384615385	0.028112683106207292	ENSG00000089041, ENSG00000100644, ENSG00000111669, ENSG00000134333, ENSG00000079739, ENSG00000155755	354	93	19277	3.513213049024968	1.0	0.35848755423569006	0.34819924201945895
GOTERM_BP_FAT	GO:0044724~single-organism carbohydrate catabolic process	8	2.051282051282051	0.029030464920624072	ENSG00000089041, ENSG00000100644, ENSG00000111669, ENSG00000169919, ENSG00000197713, ENSG00000134333, ENSG00000079739, ENSG00000155755	354	161	19277	2.7058286837210934	1.0	0.36456205029261207	0.35409940479409135
GOTERM_BP_FAT	GO:0019362~pyridine nucleotide metabolic process	8	2.051282051282051	0.029884962191981727	ENSG00000089041, ENSG00000147813, ENSG00000100644, ENSG00000111669, ENSG00000197713, ENSG00000134333, ENSG00000079739, ENSG00000155755	354	162	19277	2.689126037525284	1.0	0.36456205029261207	0.35409940479409135
GOTERM_BP_FAT	GO:0046496~nicotinamide nucleotide metabolic process	8	2.051282051282051	0.029884962191981727	ENSG00000089041, ENSG00000147813, ENSG00000100644, ENSG00000111669, ENSG00000197713, ENSG00000134333, ENSG00000079739, ENSG00000155755	354	162	19277	2.689126037525284	1.0	0.36456205029261207	0.35409940479409135
GOTERM_BP_FAT	GO:0019637~organophosphate metabolic process	33	8.461538461538462	0.03175091056151244	ENSG00000105499, ENSG00000089041, ENSG00000105875, ENSG00000214530, ENSG00000174233, ENSG00000076043, ENSG00000197713, ENSG00000134333, ENSG00000155755, ENSG00000161281, ENSG00000018408, ENSG00000147813, ENSG00000101911, ENSG00000160471, ENSG00000089127, ENSG00000100644, ENSG00000119927, ENSG00000141338, ENSG00000087085, ENSG00000205309, ENSG00000143772, ENSG00000129467, ENSG00000018625, ENSG0000…	354	1240	19277	1.4492003827227993	1.0	0.3752761807776999	0.3645060481202706
GOTERM_BP_FAT	GO:0072524~pyridine-containing compound metabolic process	8	2.051282051282051	0.03634343042711502	ENSG00000089041, ENSG00000147813, ENSG00000100644, ENSG00000111669, ENSG00000197713, ENSG00000134333, ENSG00000079739, ENSG00000155755	354	169	19277	2.577742118811219	1.0	0.40414522449460033	0.39254657287846756
GOTERM_BP_FAT	GO:0009132~nucleoside diphosphate metabolic process	7	1.7948717948717947	0.03695726858870203	ENSG00000089041, ENSG00000100644, ENSG00000111669, ENSG00000103024, ENSG00000134333, ENSG00000079739, ENSG00000155755	354	134	19277	2.8446538493970825	1.0	0.4080508297262862	0.39634009029694445
GOTERM_BP_FAT	GO:0009117~nucleotide metabolic process	21	5.384615384615385	0.037046803476763125	ENSG00000089041, ENSG00000174233, ENSG00000111669, ENSG00000113389, ENSG00000076043, ENSG00000197713, ENSG00000134333, ENSG00000155755, ENSG00000161281, ENSG00000147813, ENSG00000101911, ENSG00000160471, ENSG00000089127, ENSG00000100644, ENSG00000147224, ENSG00000169418, ENSG00000205309, ENSG00000103024, ENSG00000129467, ENSG00000079739, ENSG00000018625	354	708	19277	1.6151848127932587	1.0	0.4080927610267988	0.39638081820195215
GOTERM_BP_FAT	GO:0006753~nucleoside phosphate metabolic process	21	5.384615384615385	0.041362118452268753	ENSG00000089041, ENSG00000174233, ENSG00000111669, ENSG00000113389, ENSG00000076043, ENSG00000197713, ENSG00000134333, ENSG00000155755, ENSG00000161281, ENSG00000147813, ENSG00000101911, ENSG00000160471, ENSG00000089127, ENSG00000100644, ENSG00000147224, ENSG00000169418, ENSG00000205309, ENSG00000103024, ENSG00000129467, ENSG00000079739, ENSG00000018625	354	718	19277	1.5926892025872246	1.0	0.4320297481299754	0.4196308325108893
GOTERM_BP_FAT	GO:0009135~purine nucleoside diphosphate metabolic process	6	1.5384615384615385	0.04540275480853148	ENSG00000089041, ENSG00000100644, ENSG00000111669, ENSG00000134333, ENSG00000079739, ENSG00000155755	354	106	19277	3.082347297729453	1.0	0.45538538748145785	0.44231618329358147
GOTERM_BP_FAT	GO:0009179~purine ribonucleoside diphosphate metabolic process	6	1.5384615384615385	0.04540275480853148	ENSG00000089041, ENSG00000100644, ENSG00000111669, ENSG00000134333, ENSG00000079739, ENSG00000155755	354	106	19277	3.082347297729453	1.0	0.45538538748145785	0.44231618329358147
[truncated: 2,307 more rows]
