# Supplementary material for: Cancer-Associated Fibroblasts Are Key Determinants of Cancer Cell Invasion in the Earliest Stage of Colorectal Cancer
Source: Cell Mol Gastroenterol Hepatol. 2023 Apr 20;16(1):107–31. doi: 10.1016/j.jcmgh.2023.04.004 (PMC10230010; doi:10.1016/j.jcmgh.2023.04.004)
Supplement: Supplementary Table 3 [file mmc3.xlsx]

## Sheet: Sheet1
	Name	ID	Size	Coverage	TDP.bound	TDP.estimate	SC.adjP	Comp.adjP	path_name
175	R-HSA-1474244	437	331	0.74	0.00406504	0.0203252	0.015364	0.015364	Homo sapiens: Extracellular matrix organization
793	R-HSA-3000178	1396	83	0.76	0.015873	0.015873	0.015364	0.015364	Homo sapiens: ECM proteoglycans
533	R-HSA-194840	222	154	0.83	0.0078125	0.0078125	0.0400605	0.0400605	Homo sapiens: Rho GTPase cycle
1910	R-HSA-8851680	839	20	0.35	0	0.142857	0.0634902	0.0634902	Homo sapiens: Butyrophilin (BTN) family interactions
665	R-HSA-2132295	333	201	0.53	0	0.00943396	0.0719066	0.0719066	Homo sapiens: MHC class II antigen presentation
1567	R-HSA-5683826	958	31	0.55	0	0.0588235	0.0719066	0.0719066	Homo sapiens: Surfactant metabolism
1652	R-HSA-6798695	5	587	0.67	0.00253807	0.00761421	0.00262778	0.0719066	Homo sapiens: Neutrophil degranulation
1959	R-HSA-8876198	77	96	0.94	0	0.0111111	0.0921486	0.0921486	Homo sapiens: RAB GEFs exchange GTP for GDP on RABs
2066	R-HSA-9007101	85	134	0.91	0	0.00819672	0.0921486	0.0921486	Homo sapiens: Rab regulation of trafficking
972	R-HSA-390522	1586	36	0.61	0	0.0454545	0.123412	0.123412	Homo sapiens: Striated Muscle Contraction
997	R-HSA-397014	118	217	0.64	0	0.00719424	0.123412	0.123412	Homo sapiens: Muscle contraction
162	R-HSA-1428517	496	194	0.86	0	0.011976	0.172352	0.172352	Homo sapiens: The citric acid (TCA) cycle and respiratory electron transport
242	R-HSA-162582	33	3086	0.59	0.000550358	0.0110072	0.0400605	0.174404	Homo sapiens: Signal Transduction
537	R-HSA-195721	216	368	0.7	0	0.015625	0.201003	0.201003	Homo sapiens: Signaling by WNT
576	R-HSA-201681	218	265	0.65	0	0.0116279	0.206283	0.206283	Homo sapiens: TCF dependent signaling in response to WNT
2063	R-HSA-9006931	83	286	0.7	0	0.00995025	0.206283	0.206283	Homo sapiens: Signaling by Nuclear Receptors
176	R-HSA-1474290	925	97	0.81	0	0.0126582	0.209955	0.209955	Homo sapiens: Collagen formation
213	R-HSA-1566948	941	45	0.91	0	0.0243902	0.209955	0.209955	Homo sapiens: Elastic fibre formation
581	R-HSA-2022090	1391	67	0.81	0	0.0185185	0.209955	0.209955	Homo sapiens: Assembly of collagen fibrils and other multimeric structures
716	R-HSA-2243919	1394	18	1	0	0.0555556	0.209955	0.209955	Homo sapiens: Crosslinking of collagen fibrils
598	R-HSA-202733	901	150	0.73	0	0.0181818	0.215642	0.215642	Homo sapiens: Cell surface interactions at the vascular wall
578	R-HSA-201722	739	94	0.52	0	0.0204082	0.216916	0.216916	Homo sapiens: Formation of the beta-catenin:TCF transactivating complex
1107	R-HSA-4411364	1518	8	1	0	0.125	0.216916	0.216916	Homo sapiens: Binding of TCF/LEF:CTNNB1 to target gene promoters
1965	R-HSA-8878159	190	123	0.77	0	0.0105263	0.216916	0.216916	Homo sapiens: Transcriptional regulation by RUNX3
1994	R-HSA-8941855	726	7	1	0	0.142857	0.216916	0.216916	Homo sapiens: RUNX3 regulates CDKN1A transcription
1995	R-HSA-8941856	267	15	0.93	0	0.0714286	0.216916	0.216916	Homo sapiens: RUNX3 regulates NOTCH signaling
1996	R-HSA-8941858	626	75	0.73	0	0.0181818	0.216916	0.216916	Homo sapiens: Regulation of RUNX3 expression and activity
2005	R-HSA-8949275	1994	6	0.83	0	0.2	0.216916	0.216916	Homo sapiens: RUNX3 Regulates Immune Response and Cell Migration
2009	R-HSA-8951430	1520	8	1	0	0.125	0.216916	0.216916	Homo sapiens: RUNX3 regulates WNT signaling
2011	R-HSA-8951671	879	8	1	0	0.125	0.216916	0.216916	Homo sapiens: RUNX3 regulates YAP1-mediated transcription
2012	R-HSA-8951911	2210	2	1	0	0.5	0.216916	0.216916	Homo sapiens: RUNX3 regulates RUNX1-mediated transcription
2013	R-HSA-8951936	1662	15	0.6	0	0.111111	0.216916	0.216916	Homo sapiens: RUNX3 regulates p14-ARF
2014	R-HSA-8952158	191	5	1	0	0.2	0.216916	0.216916	Homo sapiens: RUNX3 regulates BCL2L11 (BIM) transcription
528	R-HSA-194138	37	112	0.92	0	0.0194175	0.249063	0.249063	Homo sapiens: Signaling by VEGF
2224	R-HSA-977225	435	111	0.49	0	0.0185185	0.249528	0.249528	Homo sapiens: Amyloid fiber formation
1678	R-HSA-6805567	155	269	0.14	0	0.0263158	0.268878	0.268878	Homo sapiens: Keratinization
55	R-HSA-112316	207	451	0.64	0	0.00696864	0.199201	0.290309	Homo sapiens: Neuronal System
258	R-HSA-163200	497	142	0.85	0	0.00833333	0.305514	0.305514	Homo sapiens: Respiratory electron transport, ATP synthesis by chemiosmotic coupling, and heat production by uncoupling proteins.
304	R-HSA-166187	2188	5	0.8	0	0.25	0.305514	0.305514	Homo sapiens: Mitochondrial Uncoupling Proteins
331	R-HSA-167826	2189	5	0.8	0	0.25	0.305514	0.305514	Homo sapiens: The fatty acid cycling model
332	R-HSA-167827	2190	5	0.8	0	0.25	0.305514	0.305514	Homo sapiens: The proton buffering model
1211	R-HSA-500792	214	511	0.39	0	0.00995025	0.309597	0.309597	Homo sapiens: GPCR ligand binding
345	R-HSA-168256	4	2759	0.57	0.00127551	0.0165816	0.00262778	0.321391	Homo sapiens: Immune System
341	R-HSA-168249	3	1352	0.59	0.00124844	0.00499376	0.00262778	0.326119	Homo sapiens: Innate Immune System
613	R-HSA-204174	1593	16	0.94	0	0.0666667	0.32821	0.32821	Homo sapiens: Regulation of pyruvate dehydrogenase (PDH) complex
1275	R-HSA-5362517	549	58	0.52	0	0.0333333	0.32821	0.32821	Homo sapiens: Signaling by Retinoic Acid
1755	R-HSA-70268	1566	32	0.84	0	0.037037	0.32821	0.32821	Homo sapiens: Pyruvate metabolism
1775	R-HSA-71406	1177	56	0.91	0	0.0196078	0.32821	0.32821	Homo sapiens: Pyruvate metabolism and Citric Acid (TCA) cycle
1648	R-HSA-6794361	980	60	0.7	0	0.0238095	0.381266	0.381266	Homo sapiens: Neurexins and neuroligins
1649	R-HSA-6794362	655	99	0.7	0	0.0144928	0.381266	0.381266	Homo sapiens: Protein-protein interactions at synapses
894	R-HSA-372790	47	1396	0.34	0	0.00422833	0.293629	0.381469	Homo sapiens: Signaling by GPCR
265	R-HSA-163560	674	24	0.67	0	0.0625	0.390178	0.390178	Homo sapiens: Triglyceride catabolism
580	R-HSA-202131	884	24	0.71	0	0.0588235	0.390178	0.390178	Homo sapiens: Metabolism of nitric oxide: eNOS activation and regulation
608	R-HSA-203615	885	19	0.68	0	0.0769231	0.390178	0.390178	Homo sapiens: eNOS activation
609	R-HSA-203641	1332	6	0.83	0	0.2	0.390178	0.390178	Homo sapiens: NOSTRIN mediated eNOS trafficking
638	R-HSA-210991	1231	26	0.81	0	0.047619	0.390178	0.390178	Homo sapiens: Basigin interactions
1109	R-HSA-4420097	55	104	0.92	0	0.0104167	0.390178	0.390178	Homo sapiens: VEGFA-VEGFR2 Pathway
1180	R-HSA-4641262	219	32	0.84	0	0.037037	0.390178	0.390178	Homo sapiens: Disassembly of the destruction complex and recruitment of AXIN to the membrane
1232	R-HSA-5218920	57	30	0.93	0	0.0357143	0.390178	0.390178	Homo sapiens: VEGFR2 mediated vascular permeability
1978	R-HSA-8939211	79	228	0.75	0	0.00584795	0.390178	0.390178	Homo sapiens: ESR-mediated signaling
2045	R-HSA-8979227	675	38	0.63	0	0.0416667	0.390178	0.390178	Homo sapiens: Triglyceride metabolism
2069	R-HSA-9009391	86	80	0.88	0	0.0142857	0.390178	0.390178	Homo sapiens: Non-genomic estrogen signaling
2187	R-HSA-9614085	87	67	0.84	0	0.0178571	0.390178	0.390178	Homo sapiens: FOXO-mediated transcription
2195	R-HSA-9617828	727	17	0.94	0	0.0625	0.390178	0.390178	Homo sapiens: FOXO-mediated transcription of cell cycle genes
3	R-HSA-109582	1	665	0.73	0	0.00411523	0.215642	0.406985	Homo sapiens: Hemostasis
113	R-HSA-1280218	31	1245	0.51	0.00157233	0.00471698	0.0361816	0.406985	Homo sapiens: Adaptive Immune System
294	R-HSA-166016	122	140	0.87	0	0.00819672	0.406985	0.406985	Homo sapiens: Toll Like Receptor 4 (TLR4) Cascade
370	R-HSA-168898	125	166	0.84	0	0.00719424	0.406985	0.406985	Homo sapiens: Toll-like Receptor Cascades
566	R-HSA-198933	154	467	0.15	0	0.0147059	0.406985	0.406985	Homo sapiens: Immunoregulatory interactions between a Lymphoid and a non-Lymphoid cell
681	R-HSA-216083	1392	85	0.88	0	0.0133333	0.406985	0.406985	Homo sapiens: Integrin cell surface interactions
1635	R-HSA-6785807	721	117	0.77	0	0.0111111	0.406985	0.406985	Homo sapiens: Interleukin-4 and Interleukin-13 signaling
163	R-HSA-1430728	8	2329	0.74	0	0.00868558	0.140308	0.415175	Homo sapiens: Metabolism
931	R-HSA-381038	169	51	0.92	0	0.0212766	0.421219	0.421219	Homo sapiens: XBP1(S) activates chaperone genes
933	R-HSA-381070	170	53	0.92	0	0.0204082	0.421219	0.421219	Homo sapiens: IRE1alpha activates chaperones
934	R-HSA-381119	171	94	0.91	0	0.0116279	0.421219	0.421219	Homo sapiens: Unfolded Protein Response (UPR)
989	R-HSA-392499	18	2280	0.76	0	0.00636206	0.0719066	0.424269	Homo sapiens: Metabolism of proteins
816	R-HSA-3238698	2081	28	0.57	0	0.0625	0.444153	0.444153	Homo sapiens: WNT ligand biogenesis and trafficking
896	R-HSA-373080	646	102	0.47	0	0.0208333	0.444153	0.444153	Homo sapiens: Class B/2 (Secretin family receptors)
529	R-HSA-194306	1762	4	1	0	0.25	0.464457	0.464457	Homo sapiens: Neurophilin interactions with VEGF and VEGFR
899	R-HSA-373755	510	67	0.94	0	0.015873	0.464457	0.464457	Homo sapiens: Semaphorin interactions
901	R-HSA-373760	159	129	0.76	0	0.0102041	0.464457	0.464457	Homo sapiens: L1CAM interactions
907	R-HSA-376176	592	254	0.79	0	0.00497512	0.464457	0.464457	Homo sapiens: Signaling by ROBO receptors
1002	R-HSA-399954	821	16	1	0	0.0625	0.464457	0.464457	Homo sapiens: Sema3A PAK dependent Axon repulsion
1003	R-HSA-399955	822	14	1	0	0.0714286	0.464457	0.464457	Homo sapiens: SEMA3A-Plexin repulsion signaling by inhibiting Integrin adhesion
1004	R-HSA-399956	643	16	0.94	0	0.0666667	0.464457	0.464457	Homo sapiens: CRMPs in Sema3A signaling
1124	R-HSA-445144	1499	27	0.78	0	0.047619	0.464457	0.464457	Homo sapiens: Signal transduction by L1
1141	R-HSA-447041	1089	9	0.89	0	0.125	0.464457	0.464457	Homo sapiens: CHL1 interactions
2064	R-HSA-9006934	84	495	0.82	0	0.0049505	0.249063	0.464457	Homo sapiens: Signaling by Receptor Tyrosine Kinases
123	R-HSA-1296071	209	110	0.53	0	0.0172414	0.466069	0.466069	Homo sapiens: Potassium Channels
124	R-HSA-1296072	1407	46	0.54	0	0.04	0.466069	0.466069	Homo sapiens: Voltage gated Potassium channels
911	R-HSA-3781865	200	183	0.66	0	0.00833333	0.466773	0.466773	Homo sapiens: Diseases of glycosylation
978	R-HSA-3906995	386	101	0.51	0	0.0192308	0.466773	0.466773	Homo sapiens: Diseases associated with O-glycosylation of proteins
1219	R-HSA-5083635	880	40	0.82	0	0.030303	0.466773	0.466773	Homo sapiens: Defective B3GALTL causes Peters-plus syndrome (PpS)
1224	R-HSA-5173105	322	141	0.6	0	0.0119048	0.466773	0.466773	Homo sapiens: O-linked glycosylation
1225	R-HSA-5173214	881	41	0.83	0	0.0294118	0.466773	0.466773	Homo sapiens: O-glycosylation of TSR domain-containing proteins
769	R-HSA-2672351	347	119	0.66	0	0.0126582	0.49814	0.49814	Homo sapiens: Stimuli-sensing channels
2237	R-HSA-983712	349	205	0.66	0	0.00740741	0.49814	0.49814	Homo sapiens: Ion channel transport
1298	R-HSA-5576891	120	148	0.6	0	0	0.508673	0.508673	Homo sapiens: Cardiac conduction
937	R-HSA-381426	17	137	0.65	0	0	0.519475	0.519475	Homo sapiens: Regulation of Insulin-like Growth Factor (IGF) transport and uptake by Insulin-like Growth Factor Binding Proteins (IGFBPs)
2022	R-HSA-8957275	24	119	0.66	0	0	0.519475	0.519475	Homo sapiens: Post-translational protein phosphorylation
49	R-HSA-112308	817	14	0.64	0	0	0.5348	0.5348	Homo sapiens: Presynaptic depolarization and calcium channel opening
54	R-HSA-112315	812	295	0.67	0	0	0.5348	0.5348	Homo sapiens: Transmission across Chemical Synapses
1299	R-HSA-5576892	815	49	0.61	0	0	0.5348	0.5348	Homo sapiens: Phase 0 - rapid depolarisation
1300	R-HSA-5576893	121	30	0.5	0	0	0.5348	0.5348	Homo sapiens: Phase 2 - plateau phase
110	R-HSA-1266738	15	1210	0.61	0	0.00272109	0.249063	0.549266	Homo sapiens: Developmental Biology
945	R-HSA-383280	94	57	0.7	0	0	0.556414	0.556414	Homo sapiens: Nuclear Receptor transcription pathway
942	R-HSA-382551	348	818	0.65	0	0.0018797	0.305382	0.56005	Homo sapiens: Transport of small molecules
943	R-HSA-382556	367	137	0.69	0	0	0.56005	0.56005	Homo sapiens: ABC-family proteins mediated transport
661	R-HSA-212436	44	1350	0.79	0	0.0028222	0.206283	0.56461	Homo sapiens: Generic Transcription Pathway
1828	R-HSA-74160	75	1634	0.8	0	0.00304646	0.206283	0.56461	Homo sapiens: Gene expression (Transcription)
112	R-HSA-1280215	381	878	0.65	0	0.0017452	0.406985	0.597715	Homo sapiens: Cytokine Signaling in Immune system
1612	R-HSA-597592	23	1601	0.76	0	0.00165289	0.326512	0.599854	Homo sapiens: Post-translational protein modification
1811	R-HSA-73857	74	1482	0.8	0	0.00253807	0.206283	0.619647	Homo sapiens: RNA Polymerase II Transcription
664	R-HSA-2129379	942	38	0.89	0	0	0.632054	0.632054	Homo sapiens: Molecules associated with elastic fibres
946	R-HSA-3858494	593	169	0.79	0	0	0.645159	0.645159	Homo sapiens: Beta-catenin independent WNT signaling
1056	R-HSA-422475	160	606	0.81	0	0.00204499	0.408969	0.660551	Homo sapiens: Axon guidance
288	R-HSA-1650814	926	74	0.8	0	0	0.667938	0.667938	Homo sapiens: Collagen biosynthesis and modifying enzymes
174	R-HSA-1474228	436	155	0.7	0	0	0.707727	0.707727	Homo sapiens: Degradation of the extracellular matrix
1937	R-HSA-8866376	1565	5	1	0	0	0.720179	0.720179	Homo sapiens: Reelin signalling pathway
1295	R-HSA-556833	93	833	0.73	0	0.00164745	0.390178	0.745948	Homo sapiens: Metabolism of lipids
276	R-HSA-1643685	35	1221	0.75	0	0.00109529	0.466773	0.754216	Homo sapiens: Disease
895	R-HSA-373076	210	337	0.45	0	0	0.763734	0.763734	Homo sapiens: Class A/1 (Rhodopsin-like receptors)
903	R-HSA-375276	211	198	0.4	0	0	0.763734	0.763734	Homo sapiens: Peptide ligand-binding receptors
1038	R-HSA-418594	212	471	0.5	0	0	0.763734	0.763734	Homo sapiens: G alpha (i) signalling events
1020	R-HSA-4086400	594	115	0.76	0	0	0.795919	0.795919	Homo sapiens: PCP/CE pathway
1176	R-HSA-4608870	597	85	0.73	0	0	0.795919	0.795919	Homo sapiens: Asymmetric localization of PCP proteins
95	R-HSA-1236974	573	158	0.51	0	0	0.797585	0.797585	Homo sapiens: ER-Phagosome pathway
96	R-HSA-1236975	574	175	0.53	0	0	0.797585	0.797585	Homo sapiens: Antigen processing-Cross presentation
2	R-HSA-109581	25	203	0.78	0	0	0.802034	0.802034	Homo sapiens: Apoptosis
4	R-HSA-109606	26	55	0.87	0	0	0.802034	0.802034	Homo sapiens: Intrinsic Pathway for Apoptosis
22	R-HSA-111447	27	17	0.82	0	0	0.802034	0.802034	Homo sapiens: Activation of BAD and translocation to mitochondria
25	R-HSA-111453	181	9	1	0	0	0.802034	0.802034	Homo sapiens: BH3-only proteins associate with and inactivate anti-apoptotic BCL-2 members
66	R-HSA-114452	28	32	0.88	0	0	0.802034	0.802034	Homo sapiens: Activation of BH3-only proteins
366	R-HSA-168643	850	56	0.93	0	0	0.802034	0.802034	Homo sapiens: Nucleotide-binding domain, leucine rich repeat containing receptor (NLR) signaling pathways
1146	R-HSA-449147	383	514	0.74	0	0.0026178	0.406985	0.802034	Homo sapiens: Signaling by Interleukins
1262	R-HSA-5357801	58	207	0.78	0	0	0.802034	0.802034	Homo sapiens: Programmed Cell Death
1615	R-HSA-622312	987	20	0.9	0	0	0.802034	0.802034	Homo sapiens: Inflammasomes
1886	R-HSA-844455	1738	3	1	0	0	0.802034	0.802034	Homo sapiens: The NLRP1 inflammasome
2087	R-HSA-9018519	701	152	0.69	0	0	0.802034	0.802034	Homo sapiens: Estrogen-dependent gene expression
2205	R-HSA-9634638	89	25	0.96	0	0	0.802034	0.802034	Homo sapiens: Estrogen-dependent nuclear events downstream of ESR-membrane signaling
2232	R-HSA-983170	500	82	0.29	0	0	0.806479	0.806479	Homo sapiens: Antigen Presentation: Folding, assembly and peptide loading of class I MHC
1562	R-HSA-5683057	273	323	0.79	0	0	0.815344	0.815344	Homo sapiens: MAPK family signaling cascades
1575	R-HSA-5687128	614	112	0.74	0	0	0.815344	0.815344	Homo sapiens: MAPK6/MAPK4 signaling
1467	R-HSA-5653656	61	708	0.85	0	0.00165289	0.0921486	0.8196	Homo sapiens: Vesicle-mediated transport
380	R-HSA-170834	682	76	0.95	0	0	0.856448	0.856448	Homo sapiens: Signaling by TGF-beta Receptor Complex
599	R-HSA-2028269	877	22	0.91	0	0	0.856448	0.856448	Homo sapiens: Signaling by Hippo
604	R-HSA-2032785	878	16	0.69	0	0	0.856448	0.856448	Homo sapiens: YAP1- and WWTR1 (TAZ)-stimulated gene expression
694	R-HSA-2173793	683	44	0.98	0	0	0.856448	0.856448	Homo sapiens: Transcriptional activity of SMAD2/SMAD3:SMAD4 heterotrimer
696	R-HSA-2173796	684	32	0.97	0	0	0.856448	0.856448	Homo sapiens: SMAD2/SMAD3:SMAD4 heterotrimer regulates transcription
1303	R-HSA-5578768	1038	13	0.54	0	0	0.856448	0.856448	Homo sapiens: Physiological factors
1966	R-HSA-8878166	78	142	0.78	0	0	0.856448	0.856448	Homo sapiens: Transcriptional regulation by RUNX2
1987	R-HSA-8940973	148	24	0.88	0	0	0.856448	0.856448	Homo sapiens: RUNX2 regulates osteoblast differentiation
1990	R-HSA-8941326	149	32	0.84	0	0	0.856448	0.856448	Homo sapiens: RUNX2 regulates bone development
2065	R-HSA-9006936	685	105	0.91	0	0	0.856448	0.856448	Homo sapiens: Signaling by TGF-beta family members
549	R-HSA-196807	502	33	0.82	0	0	0.88172	0.88172	Homo sapiens: Nicotinate metabolism
553	R-HSA-196849	503	135	0.78	0	0	0.88172	0.88172	Homo sapiens: Metabolism of water-soluble vitamins and cofactors
554	R-HSA-196854	399	207	0.76	0	0	0.88172	0.88172	Homo sapiens: Metabolism of vitamins and cofactors
556	R-HSA-197264	504	21	0.76	0	0	0.88172	0.88172	Homo sapiens: Nicotinamide salvaging
1591	R-HSA-5690714	2019	5	1	0	0	0.885055	0.885055	Homo sapiens: CD22 mediated BCR regulation
2235	R-HSA-983695	1116	34	0.94	0	0	0.885055	0.885055	Homo sapiens: Antigen activates B Cell Receptor (BCR) leading to generation of second messengers
2236	R-HSA-983705	492	135	0.81	0	0	0.885055	0.885055	Homo sapiens: Signaling by the B Cell Receptor (BCR)
949	R-HSA-388396	48	1329	0.33	0	0	0.540374	0.891835	Homo sapiens: GPCR downstream signalling
1036	R-HSA-418555	647	679	0.13	0	0	0.891835	0.891835	Homo sapiens: G alpha (s) signalling events
1929	R-HSA-8856825	714	109	0.84	0	0	0.891835	0.891835	Homo sapiens: Cargo recognition for clathrin-mediated endocytosis
1930	R-HSA-8856828	434	149	0.88	0	0	0.891835	0.891835	Homo sapiens: Clathrin-mediated endocytosis
1773	R-HSA-71387	117	312	0.79	0	0	0.909227	0.909227	Homo sapiens: Metabolism of carbohydrates
2231	R-HSA-983169	232	464	0.74	0	0	0.797585	0.936234	Homo sapiens: Class I MHC mediated antigen processing & presentation
792	R-HSA-3000171	787	72	0.78	0	0	0.939446	0.939446	Homo sapiens: Non-integrin membrane-ECM interactions
121	R-HSA-1296065	373	38	0.53	0	0	0.959337	0.959337	Homo sapiens: Inwardly rectifying K+ channels
1770	R-HSA-71291	96	420	0.74	0	0	0.768902	0.960222	Homo sapiens: Metabolism of amino acids and derivatives
2155	R-HSA-913531	446	327	0.52	0	0	0.96139	0.96139	Homo sapiens: Interferon Signaling
531	R-HSA-194315	110	481	0.8	0.00261097	0.00261097	0.0400605	0.964061	Homo sapiens: Signaling by Rho GTPases
1682	R-HSA-6806834	275	94	0.78	0	0	0.988286	0.988286	Homo sapiens: Signaling by MET
1958	R-HSA-8875878	789	47	0.83	0	0	0.988286	0.988286	Homo sapiens: MET promotes cell motility
790	R-HSA-3000157	786	30	1	0	0	0.991308	0.991308	Homo sapiens: Laminin interactions
1951	R-HSA-8874081	788	36	0.81	0	0	0.991308	0.991308	Homo sapiens: MET activates PTK2 signaling
892	R-HSA-3700989	46	423	0.82	0	0	0.94199	0.999651	Homo sapiens: Transcriptional Regulation by TP53
56	R-HSA-112382	283	76	0.72	0	0	0.999753	0.999753	Homo sapiens: Formation of RNA Pol II elongation complex
58	R-HSA-112409	1260	26	0.85	0	0	0.999753	0.999753	Homo sapiens: RAF-independent MAPK1/3 activation
61	R-HSA-113418	659	48	0.65	0	0	0.999753	0.999753	Homo sapiens: Formation of the Early Elongation Complex
73	R-HSA-1169092	484	6	0.83	0	0	0.999753	0.999753	Homo sapiens: Activation of RAS in B cells
101	R-HSA-1247673	1926	9	0.22	0	0	0.999753	0.999753	Homo sapiens: Erythrocytes take up oxygen and release carbon dioxide
132	R-HSA-1300642	1344	10	0.3	0	0	0.999753	0.999753	Homo sapiens: Sperm Motility And Taxes
141	R-HSA-1368082	933	18	1	0	0	0.999753	0.999753	Homo sapiens: RORA activates gene expression
156	R-HSA-141333	2027	2	1	0	0	0.999753	0.999753	Homo sapiens: Biogenic amines are oxidatively deaminated to aldehydes by MAOA and MAOB
158	R-HSA-141405	857	20	1	0	0	0.999753	0.999753	Homo sapiens: Inhibition of the proteolytic activity of APC/C required for the onset of anaphase by mitotic spindle checkpoint components
160	R-HSA-141430	858	20	1	0	0	0.999753	0.999753	Homo sapiens: Inactivation of APC/C via direct inhibition of the APC/C complex
192	R-HSA-1483191	840	42	0.6	0	0	0.999753	0.999753	Homo sapiens: Synthesis of PC
198	R-HSA-1483249	1244	54	0.87	0	0	0.999753	0.999753	Homo sapiens: Inositol phosphate metabolism
204	R-HSA-1502540	729	13	0.92	0	0	0.999753	0.999753	Homo sapiens: Signaling by Activin
209	R-HSA-156584	837	24	0.54	0	0	0.999753	0.999753	Homo sapiens: Cytosolic sulfonation of small molecules
220	R-HSA-157579	737	87	0.6	0	0	0.999753	0.999753	Homo sapiens: Telomere Maintenance
224	R-HSA-159227	552	35	0.97	0	0	0.999753	0.999753	Homo sapiens: Transport of the SLBP independent Mature mRNA
225	R-HSA-159230	553	36	0.97	0	0	0.999753	0.999753	Homo sapiens: Transport of the SLBP Dependant Mature mRNA
226	R-HSA-159231	554	43	0.95	0	0	0.999753	0.999753	Homo sapiens: Transport of Mature mRNA Derived from an Intronless Transcript
227	R-HSA-159234	555	44	0.95	0	0	0.999753	0.999753	Homo sapiens: Transport of Mature mRNAs Derived from Intronless Transcripts
244	R-HSA-162587	173	173	0.83	0	0	0.999753	0.999753	Homo sapiens: HIV Life Cycle
249	R-HSA-162599	175	160	0.82	0	0	0.999753	0.999753	Homo sapiens: Late Phase of HIV Life Cycle
254	R-HSA-162906	176	276	0.8	0	0	0.999753	0.999753	Homo sapiens: HIV Infection
255	R-HSA-162909	328	152	0.82	0	0	0.999753	0.999753	Homo sapiens: Host Interactions of HIV factors
263	R-HSA-163358	2082	5	0.4	0	0	0.999753	0.999753	Homo sapiens: PKA-mediated phosphorylation of key metabolic factors
267	R-HSA-163680	2083	9	0.67	0	0	0.999753	0.999753	Homo sapiens: AMPK inhibits chREBP transcriptional activation activity
282	R-HSA-164938	329	23	0.83	0	0	0.999753	0.999753	Homo sapiens: Nef-mediates down modulation of cell surface receptors by recruiting them to clathrin adapters
284	R-HSA-164940	330	10	0.9	0	0	0.999753	0.999753	Homo sapiens: Nef mediated downregulation of MHC class I complex cell surface expression
286	R-HSA-164952	331	30	0.83	0	0	0.999753	0.999753	Homo sapiens: The role of Nef in HIV-1 replication and disease pathogenesis
287	R-HSA-165054	1092	35	0.97	0	0	0.999753	0.999753	Homo sapiens: Rev-mediated nuclear export of HIV RNA
295	R-HSA-166020	2008	2	1	0	0	0.999753	0.999753	Homo sapiens: Transfer of LPS from LBP carrier to CD14
306	R-HSA-1663150	1533	13	0.85	0	0	0.999753	0.999753	Homo sapiens: The activation of arylsulfatases
316	R-HSA-167152	284	63	0.67	0	0	0.999753	0.999753	Homo sapiens: Formation of HIV elongation complex in the absence of HIV Tat
317	R-HSA-167158	660	48	0.65	0	0	0.999753	0.999753	Homo sapiens: Formation of the HIV-1 Early Elongation Complex
318	R-HSA-167160	661	36	0.72	0	0	0.999753	0.999753	Homo sapiens: RNA Pol II CTD phosphorylation and interaction with CE during HIV infection
319	R-HSA-167161	662	59	0.76	0	0	0.999753	0.999753	Homo sapiens: HIV Transcription Initiation
320	R-HSA-167162	663	59	0.76	0	0	0.999753	0.999753	Homo sapiens: RNA Polymerase II HIV Promoter Escape
321	R-HSA-167169	285	61	0.66	0	0	0.999753	0.999753	Homo sapiens: HIV Transcription Elongation
322	R-HSA-167172	286	91	0.73	0	0	0.999753	0.999753	Homo sapiens: Transcription of the HIV genome
323	R-HSA-167200	287	61	0.66	0	0	0.999753	0.999753	Homo sapiens: Formation of HIV-1 elongation complex containing HIV-1 Tat
324	R-HSA-167238	288	41	0.71	0	0	0.999753	0.999753	Homo sapiens: Pausing and recovery of Tat-mediated HIV elongation
326	R-HSA-167243	289	41	0.71	0	0	0.999753	0.999753	Homo sapiens: Tat-mediated HIV elongation arrest and recovery
327	R-HSA-167246	290	61	0.66	0	0	0.999753	0.999753	Homo sapiens: Tat-mediated elongation of the HIV-1 transcript
328	R-HSA-167287	291	43	0.72	0	0	0.999753	0.999753	Homo sapiens: HIV elongation arrest and recovery
329	R-HSA-167290	292	43	0.72	0	0	0.999753	0.999753	Homo sapiens: Pausing and recovery of HIV elongation
350	R-HSA-168274	1098	42	0.79	0	0	0.999753	0.999753	Homo sapiens: Export of Viral Ribonucleoproteins from Nucleus
361	R-HSA-168325	1100	45	0.96	0	0	0.999753	0.999753	Homo sapiens: Viral Messenger RNA Synthesis
363	R-HSA-168333	1101	32	0.97	0	0	0.999753	0.999753	Homo sapiens: NEP/NS2 Interacts with the Cellular Export Machinery
374	R-HSA-169893	1149	12	0.92	0	0	0.999753	0.999753	Homo sapiens: Prolonged ERK activation events
381	R-HSA-170968	1150	10	0.9	0	0	0.999753	0.999753	Homo sapiens: Frs2-mediated activation
390	R-HSA-173736	1587	12	0.33	0	0	0.999753	0.999753	Homo sapiens: Alternative complement activation
391	R-HSA-174048	859	23	1	0	0	0.999753	0.999753	Homo sapiens: APC/C:Cdc20 mediated degradation of Cyclin B
413	R-HSA-176187	525	38	0.97	0	0	0.999753	0.999753	Homo sapiens: Activation of ATR in response to replication stress
417	R-HSA-176412	861	19	1	0	0	0.999753	0.999753	Homo sapiens: Phosphorylation of the APC/C
418	R-HSA-176417	1844	6	1	0	0	0.999753	0.999753	Homo sapiens: Phosphorylation of Emi1
424	R-HSA-177243	1104	37	0.97	0	0	0.999753	0.999753	Homo sapiens: Interactions of Rev with host cellular proteins
428	R-HSA-1793185	398	52	0.81	0	0	0.999753	0.999753	Homo sapiens: Chondroitin sulfate/dermatan sulfate metabolism
433	R-HSA-180024	642	27	0.85	0	0	0.999753	0.999753	Homo sapiens: DARPP-32 events
439	R-HSA-180746	1105	34	0.97	0	0	0.999753	0.999753	Homo sapiens: Nuclear import of Rev protein
463	R-HSA-1855204	1293	32	0.84	0	0	0.999753	0.999753	Homo sapiens: Synthesis of IP3 and IP4 in the cytosol
464	R-HSA-1855231	2227	1	1	0	0	0.999753	0.999753	Homo sapiens: Synthesis of IPs in the ER lumen
467	R-HSA-186797	1401	60	0.88	0	0	0.999753	0.999753	Homo sapiens: Signaling by PDGF
473	R-HSA-187687	1151	33	0.91	0	0	0.999753	0.999753	Homo sapiens: Signalling to ERKs
479	R-HSA-189483	1941	6	0.67	0	0	0.999753	0.999753	Homo sapiens: Heme degradation
511	R-HSA-192905	1956	2	1	0	0	0.999753	0.999753	Homo sapiens: vRNP Assembly
535	R-HSA-195258	111	337	0.79	0	0	0.999753	0.999753	Homo sapiens: RHO GTPase Effectors
550	R-HSA-196819	952	6	0.83	0	0	0.999753	0.999753	Homo sapiens: Vitamin B1 (thiamin) metabolism
560	R-HSA-198323	38	15	0.93	0	0	0.999753	0.999753	Homo sapiens: AKT phosphorylates targets in the cytosol
561	R-HSA-198693	39	10	0.9	0	0	0.999753	0.999753	Homo sapiens: AKT phosphorylates targets in the nucleus
574	R-HSA-200425	1427	15	0.8	0	0	0.999753	0.999753	Homo sapiens: Import of palmitoyl-CoA into the mitochondrial matrix
575	R-HSA-201451	1247	29	0.83	0	0	0.999753	0.999753	Homo sapiens: Signaling by BMP
603	R-HSA-2029485	1113	25	0.8	0	0	0.999753	0.999753	Homo sapiens: Role of phospholipids in phagocytosis
642	R-HSA-211728	2079	2	1	0	0	0.999753	0.999753	Homo sapiens: Regulation of PAK-2p34 activity by PS-GAP/RHG10
657	R-HSA-212165	411	173	0.61	0	0	0.999753	0.999753	Homo sapiens: Epigenetic regulation of gene expression
668	R-HSA-2142691	1291	25	0.4	0	0	0.999753	0.999753	Homo sapiens: Synthesis of Leukotrienes (LT) and Eoxins (EX)
678	R-HSA-2151201	934	58	0.95	0	0	0.999753	0.999753	Homo sapiens: Transcriptional activation of mitochondrial biogenesis
679	R-HSA-2151209	1181	10	0.9	0	0	0.999753	0.999753	Homo sapiens: Activation of PPARGC1A (PGC-1alpha) by phosphorylation
695	R-HSA-2173795	1478	23	1	0	0	0.999753	0.999753	Homo sapiens: Downregulation of SMAD2/3:SMAD4 transcriptional activity
740	R-HSA-2473224	730	4	1	0	0	0.999753	0.999753	Homo sapiens: Antagonism of Activin by Follistatin
754	R-HSA-2559586	448	84	0.54	0	0	0.999753	0.999753	Homo sapiens: DNA Damage/Telomere Stress Induced Senescence
756	R-HSA-2564830	438	13	1	0	0	0.999753	0.999753	Homo sapiens: Cytosolic iron-sulfur cluster assembly
761	R-HSA-2644605	2062	5	1	0	0	0.999753	0.999753	Homo sapiens: FBXW7 Mutants and NOTCH1 in Cancer
763	R-HSA-2644607	2063	5	1	0	0	0.999753	0.999753	Homo sapiens: Loss of Function of FBXW7 in Cancer and NOTCH1 Signaling
767	R-HSA-2660825	633	8	0.88	0	0	0.999753	0.999753	Homo sapiens: Signaling by NOTCH1 t(7;9)(NOTCH1:M1580_K2555) Translocation Mutant
768	R-HSA-2660826	634	8	0.88	0	0	0.999753	0.999753	Homo sapiens: Constitutive Signaling by NOTCH1 t(7;9)(NOTCH1:M1580_K2555) Translocation Mutant
773	R-HSA-2730905	1694	16	0.94	0	0	0.999753	0.999753	Homo sapiens: Role of LAT2/NTAL/LAB on calcium mobilization
775	R-HSA-2871796	891	33	0.94	0	0	0.999753	0.999753	Homo sapiens: FCERI mediated MAPK activation
777	R-HSA-2871837	486	102	0.76	0	0	0.999753	0.999753	Homo sapiens: FCERI mediated NF-kB activation
797	R-HSA-3000497	1759	4	0.5	0	0	0.999753	0.999753	Homo sapiens: Scavenging by Class H Receptors
798	R-HSA-3065676	358	5	1	0	0	0.999753	0.999753	Homo sapiens: SUMO is conjugated to E1 (UBA2:SAE1)
801	R-HSA-3108214	339	94	0.81	0	0	0.999753	0.999753	Homo sapiens: SUMOylation of DNA damage response and repair proteins
815	R-HSA-3232142	1108	45	0.84	0	0	0.999753	0.999753	Homo sapiens: SUMOylation of ubiquitinylation proteins
839	R-HSA-3359458	2121	1	1	0	0	0.999753	0.999753	Homo sapiens: Defective LMBRD1 causes methylmalonic aciduria and homocystinuria type cblF
846	R-HSA-3359474	1837	1	1	0	0	0.999753	0.999753	Homo sapiens: Defective MMACHC causes methylmalonic aciduria and homocystinuria type cblC
855	R-HSA-3371568	1085	27	0.52	0	0	0.999753	0.999753	Homo sapiens: Attenuation phase
856	R-HSA-3371571	1086	37	0.65	0	0	0.999753	0.999753	Homo sapiens: HSF1-dependent transactivation
900	R-HSA-373756	1698	2	1	0	0	0.999753	0.999753	Homo sapiens: SDK interactions
902	R-HSA-375165	1402	65	0.83	0	0	0.999753	0.999753	Homo sapiens: NCAM signaling for neurite out-growth
953	R-HSA-389356	50	35	0.91	0	0	0.999753	0.999753	Homo sapiens: CD28 co-stimulation
954	R-HSA-389357	51	24	0.88	0	0	0.999753	0.999753	Homo sapiens: CD28 dependent PI3K/Akt signaling
990	R-HSA-392517	488	16	0.94	0	0	0.999753	0.999753	Homo sapiens: Rap1 signalling
995	R-HSA-3928664	986	20	0.95	0	0	0.999753	0.999753	Homo sapiens: Ephrin signaling
1018	R-HSA-4085377	653	35	0.97	0	0	0.999753	0.999753	Homo sapiens: SUMOylation of SUMOylation proteins
1033	R-HSA-418359	2064	14	0.79	0	0	0.999753	0.999753	Homo sapiens: Reduction of cytosolic Ca++ levels
1045	R-HSA-419037	1403	43	0.79	0	0	0.999753	0.999753	Homo sapiens: NCAM1 interactions
1049	R-HSA-420029	1036	30	0.5	0	0	0.999753	0.999753	Homo sapiens: Tight junction interactions
1057	R-HSA-425366	1173	102	0.47	0	0	0.999753	0.999753	Homo sapiens: Transport of bile salts and organic acids, metal ions and amine compounds
1063	R-HSA-425561	1372	13	0.69	0	0	0.999753	0.999753	Homo sapiens: Sodium/Calcium exchangers
1071	R-HSA-427413	412	122	0.53	0	0	0.999753	0.999753	Homo sapiens: NoRC negatively regulates rRNA expression
1077	R-HSA-428359	994	3	1	0	0	0.999753	0.999753	Homo sapiens: Insulin-like Growth Factor-2 mRNA Binding Proteins (IGF2BPs/IMPs/VICKZs) bind RNA
1078	R-HSA-428540	769	14	0.79	0	0	0.999753	0.999753	Homo sapiens: Activation of RAC1
1095	R-HSA-432720	334	35	0.94	0	0	0.999753	0.999753	Homo sapiens: Lysosome Vesicle Biogenesis
1140	R-HSA-447038	1597	7	0.86	0	0	0.999753	0.999753	Homo sapiens: NrCAM interactions
1145	R-HSA-448706	1522	8	1	0	0	0.999753	0.999753	Homo sapiens: Interleukin-1 processing
1147	R-HSA-449836	1489	27	0.78	0	0	0.999753	0.999753	Homo sapiens: Other interleukin signaling
1167	R-HSA-453279	56	175	0.84	0	0	0.999753	0.999753	Homo sapiens: Mitotic G1-G1/S phases
1177	R-HSA-4615885	870	46	0.98	0	0	0.999753	0.999753	Homo sapiens: SUMOylation of DNA replication proteins
1179	R-HSA-4641258	599	76	0.72	0	0	0.999753	0.999753	Homo sapiens: Degradation of DVL
1214	R-HSA-5083628	1567	2	1	0	0	0.999753	0.999753	Homo sapiens: Defective POMGNT1 causes MDDGA3, MDDGB3 and MDDGC3
1217	R-HSA-5083632	388	42	0.14	0	0	0.999753	0.999753	Homo sapiens: Defective C1GALT1C1 causes Tn polyagglutination syndrome (TNPS)
1222	R-HSA-512988	1469	49	0.86	0	0	0.999753	0.999753	Homo sapiens: Interleukin-3, Interleukin-5 and GM-CSF signaling
1233	R-HSA-5218921	1114	22	0.95	0	0	0.999753	0.999753	Homo sapiens: VEGFR2 mediated cell proliferation
1235	R-HSA-5223345	1356	26	0.85	0	0	0.999753	0.999753	Homo sapiens: Miscellaneous transport and binding events
1238	R-HSA-5250941	413	125	0.54	0	0	0.999753	0.999753	Homo sapiens: Negative epigenetic regulation of rRNA expression
1240	R-HSA-5250958	1400	3	0.67	0	0	0.999753	0.999753	Homo sapiens: Toxicity of botulinum toxin type B (BoNT/B)
1250	R-HSA-532668	649	42	0.83	0	0	0.999753	0.999753	Homo sapiens: N-glycan trimming in the ER and Calnexin/Calreticulin cycle
1251	R-HSA-5334118	746	66	0.36	0	0	0.999753	0.999753	Homo sapiens: DNA methylation
1293	R-HSA-5545483	2037	2	1	0	0	0.999753	0.999753	Homo sapiens: Defective Mismatch Repair Associated With MLH1
1302	R-HSA-5578749	747	109	0.61	0	0	0.999753	0.999753	Homo sapiens: Transcriptional regulation by small RNAs
1306	R-HSA-5578996	1563	1	1	0	0	0.999753	0.999753	Homo sapiens: Defective CYP27A1 causes Cerebrotendinous xanthomatosis (CTX)
1308	R-HSA-5578998	1857	1	1	0	0	0.999753	0.999753	Homo sapiens: Defective OPLAH causes 5-oxoprolinase deficiency (OPLAHD)
1351	R-HSA-5607763	1115	13	1	0	0	0.999753	0.999753	Homo sapiens: CLEC7A (Dectin-1) induces NFAT activation
1377	R-HSA-5619048	2065	1	1	0	0	0.999753	0.999753	Homo sapiens: Defective SLC11A2 causes hypochromic microcytic anemia, with iron overload 1 (AHMIO1)
1448	R-HSA-5632684	610	105	0.76	0	0	0.999753	0.999753	Homo sapiens: Hedgehog 'on' state
1452	R-HSA-5632987	2038	2	1	0	0	0.999753	0.999753	Homo sapiens: Defective Mismatch Repair Associated With PMS2
1453	R-HSA-5633007	60	185	0.83	0	0	0.999753	0.999753	Homo sapiens: Regulation of TP53 Activity
1454	R-HSA-5633008	863	46	0.87	0	0	0.999753	0.999753	Homo sapiens: TP53 Regulates Transcription of Cell Death Genes
1517	R-HSA-5659996	1748	1	1	0	0	0.999753	0.999753	Homo sapiens: RPIA deficiency: failed conversion of R5P to RU5P
1520	R-HSA-5660668	1183	6	1	0	0	0.999753	0.999753	Homo sapiens: CLEC7A/inflammasome pathway
1531	R-HSA-5663084	1436	35	0.83	0	0	0.999753	0.999753	Homo sapiens: Diseases of carbohydrate metabolism
1533	R-HSA-5663205	179	453	0.79	0	0	0.999753	0.999753	Homo sapiens: Infectious disease
1544	R-HSA-5674400	63	26	0.96	0	0	0.999753	0.999753	Homo sapiens: Constitutive Signaling by AKT1 E17K in Cancer
1546	R-HSA-5674499	2122	6	1	0	0	0.999753	0.999753	Homo sapiens: Negative feedback regulation of MAPK pathway
1561	R-HSA-5682910	816	14	0.57	0	0	0.999753	0.999753	Homo sapiens: LGI-ADAM interactions
1571	R-HSA-5685938	449	39	0.92	0	0	0.999753	0.999753	Homo sapiens: HDR through Single Strand Annealing (SSA)
1573	R-HSA-5685942	450	69	0.93	0	0	0.999753	0.999753	Homo sapiens: HDR through Homologous Recombination (HRR)
1592	R-HSA-5693532	252	179	0.76	0	0	0.999753	0.999753	Homo sapiens: DNA Double-Strand Break Repair
1593	R-HSA-5693537	451	35	0.89	0	0	0.999753	0.999753	Homo sapiens: Resolution of D-Loop Structures
1594	R-HSA-5693538	253	151	0.74	0	0	0.999753	0.999753	Homo sapiens: Homology Directed Repair
1595	R-HSA-5693548	452	6	1	0	0	0.999753	0.999753	Homo sapiens: Sensing of DNA Double Strand Breaks
1596	R-HSA-5693554	453	27	0.93	0	0	0.999753	0.999753	Homo sapiens: Resolution of D-loop Structures through Synthesis-Dependent Strand Annealing (SDSA)
1598	R-HSA-5693567	455	145	0.72	0	0	0.999753	0.999753	Homo sapiens: HDR through Homologous Recombination (HRR) or Single Strand Annealing (SSA)
1599	R-HSA-5693568	456	34	0.88	0	0	0.999753	0.999753	Homo sapiens: Resolution of D-loop Structures through Holliday Junction Intermediates
1601	R-HSA-5693579	458	44	0.93	0	0	0.999753	0.999753	Homo sapiens: Homologous DNA Pairing and Strand Exchange
1603	R-HSA-5693607	460	111	0.67	0	0	0.999753	0.999753	Homo sapiens: Processing of DNA double-strand break ends
1604	R-HSA-5693616	461	41	0.93	0	0	0.999753	0.999753	Homo sapiens: Presynaptic phase of homologous DNA pairing and strand exchange
1621	R-HSA-674695	293	102	0.75	0	0	0.999753	0.999753	Homo sapiens: RNA Polymerase II Pre-transcription Events
1622	R-HSA-6781823	350	63	0.83	0	0	0.999753	0.999753	Homo sapiens: Formation of TC-NER Pre-Incision Complex
1623	R-HSA-6781827	351	88	0.88	0	0	0.999753	0.999753	Homo sapiens: Transcription-Coupled Nucleotide Excision Repair (TC-NER)
1624	R-HSA-6782135	352	75	0.85	0	0	0.999753	0.999753	Homo sapiens: Dual incision in TC-NER
1625	R-HSA-6782210	353	74	0.85	0	0	0.999753	0.999753	Homo sapiens: Gap-filling DNA repair synthesis and ligation in TC-NER
1626	R-HSA-6782315	1120	43	1	0	0	0.999753	0.999753	Homo sapiens: tRNA modification in the nucleus and cytosol
1628	R-HSA-6783310	313	41	0.88	0	0	0.999753	0.999753	Homo sapiens: Fanconi Anemia Pathway
1631	R-HSA-6783984	1594	4	0.5	0	0	0.999753	0.999753	Homo sapiens: Glycine degradation
1639	R-HSA-6788656	514	50	0.74	0	0	0.999753	0.999753	Homo sapiens: Histidine, lysine, phenylalanine, tyrosine, proline and tryptophan catabolism
1644	R-HSA-6791461	1749	1	1	0	0	0.999753	0.999753	Homo sapiens: RPIA deficiency: failed conversion of RU5P to R5P
1647	R-HSA-6793080	1405	7	0.86	0	0	0.999753	0.999753	Homo sapiens: rRNA modification in the mitochondrion
1666	R-HSA-6803211	1379	12	0.92	0	0	0.999753	0.999753	Homo sapiens: TP53 Regulates Transcription of Death Receptors and Ligands
1672	R-HSA-6804754	2144	2	1	0	0	0.999753	0.999753	Homo sapiens: Regulation of TP53 Expression
1673	R-HSA-6804756	462	103	0.86	0	0	0.999753	0.999753	Homo sapiens: Regulation of TP53 Activity through Phosphorylation
1684	R-HSA-6807004	713	22	0.86	0	0	0.999753	0.999753	Homo sapiens: Negative regulation of MET activity
1694	R-HSA-6811438	676	47	0.87	0	0	0.999753	0.999753	Homo sapiens: Intra-Golgi traffic
1695	R-HSA-6811440	506	59	0.83	0	0	0.999753	0.999753	Homo sapiens: Retrograde transport at the Trans-Golgi-Network
1711	R-HSA-68911	532	5	0.8	0	0	0.999753	0.999753	Homo sapiens: G2 Phase
1739	R-HSA-69481	464	201	0.71	0	0	0.999753	0.999753	Homo sapiens: G2/M Checkpoints
1749	R-HSA-69620	316	331	0.79	0	0	0.999753	0.999753	Homo sapiens: Cell Cycle Checkpoints
1759	R-HSA-70614	95	37	0.73	0	0	0.999753	0.999753	Homo sapiens: Amino acid synthesis and interconversion (transamination)
1762	R-HSA-70895	768	25	0.84	0	0	0.999753	0.999753	Homo sapiens: Branched-chain amino acid catabolism
1763	R-HSA-70921	1168	9	0.67	0	0	0.999753	0.999753	Homo sapiens: Histidine catabolism
1765	R-HSA-71064	515	13	0.92	0	0	0.999753	0.999753	Homo sapiens: Lysine catabolism
1777	R-HSA-72086	665	38	0.74	0	0	0.999753	0.999753	Homo sapiens: mRNA Capping
1792	R-HSA-72702	920	76	0.75	0	0	0.999753	0.999753	Homo sapiens: Ribosomal scanning and start codon recognition
1802	R-HSA-73762	666	70	0.66	0	0	0.999753	0.999753	Homo sapiens: RNA Polymerase I Transcription Initiation
1803	R-HSA-73772	667	108	0.46	0	0	0.999753	0.999753	Homo sapiens: RNA Polymerase I Promoter Escape
1804	R-HSA-73776	668	59	0.76	0	0	0.999753	0.999753	Homo sapiens: RNA Polymerase II Promoter Escape
1805	R-HSA-73779	669	59	0.76	0	0	0.999753	0.999753	Homo sapiens: RNA Polymerase II Transcription Pre-Initiation And Promoter Opening
1809	R-HSA-73854	670	134	0.51	0	0	0.999753	0.999753	Homo sapiens: RNA Polymerase I Promoter Clearance
1815	R-HSA-73886	317	115	0.68	0	0	0.999753	0.999753	Homo sapiens: Chromosome Maintenance
1824	R-HSA-73942	1203	8	1	0	0	0.999753	0.999753	Homo sapiens: DNA Damage Reversal
1825	R-HSA-73943	1204	7	1	0	0	0.999753	0.999753	Homo sapiens: Reversal of alkylation damage by DNA dioxygenases
1829	R-HSA-74182	1938	11	0.73	0	0	0.999753	0.999753	Homo sapiens: Ketone body metabolism
1831	R-HSA-74259	320	19	0.79	0	0	0.999753	0.999753	Homo sapiens: Purine catabolism
1848	R-HSA-75158	2207	8	1	0	0	0.999753	0.999753	Homo sapiens: TRAIL signaling
1853	R-HSA-75893	868	52	0.83	0	0	0.999753	0.999753	Homo sapiens: TNF signaling
1856	R-HSA-75953	671	59	0.76	0	0	0.999753	0.999753	Homo sapiens: RNA Polymerase II Transcription Initiation
1857	R-HSA-75955	295	76	0.72	0	0	0.999753	0.999753	Homo sapiens: RNA Polymerase II Transcription Elongation
1861	R-HSA-76042	672	59	0.76	0	0	0.999753	0.999753	Homo sapiens: RNA Polymerase II Transcription Initiation And Promoter Clearance
1867	R-HSA-77075	673	36	0.72	0	0	0.999753	0.999753	Homo sapiens: RNA Pol II CTD phosphorylation and interaction with CE
1869	R-HSA-77111	1939	9	0.67	0	0	0.999753	0.999753	Homo sapiens: Synthesis of Ketone Bodies
1884	R-HSA-804914	1208	8	0.5	0	0	0.999753	0.999753	Homo sapiens: Transport of fatty acids
1885	R-HSA-83936	1660	12	0.83	0	0	0.999753	0.999753	Homo sapiens: Transport of nucleosides and free purine and pyrimidine bases across the plasma membrane
1890	R-HSA-877300	445	209	0.37	0	0	0.999753	0.999753	Homo sapiens: Interferon gamma signaling
1891	R-HSA-877312	1972	15	0.87	0	0	0.999753	0.999753	Homo sapiens: Regulation of IFNG signaling
1892	R-HSA-879415	1579	19	0.63	0	0	0.999753	0.999753	Homo sapiens: Advanced glycosylation endproduct receptor signaling
1895	R-HSA-881907	1441	20	0.8	0	0	0.999753	0.999753	Homo sapiens: Gastrin-CREB signalling pathway via PKC and MAPK
1903	R-HSA-8849470	546	6	0.83	0	0	0.999753	0.999753	Homo sapiens: PTK6 Regulates Cell Cycle
1905	R-HSA-8849472	2133	3	0.33	0	0	0.999753	0.999753	Homo sapiens: PTK6 Down-Regulation
1922	R-HSA-8853659	1166	42	0.88	0	0	0.999753	0.999753	Homo sapiens: RET signaling
1947	R-HSA-8868766	1406	11	0.91	0	0	0.999753	0.999753	Homo sapiens: rRNA processing in the mitochondrion
1950	R-HSA-8873719	1180	66	0.89	0	0	0.999753	0.999753	Homo sapiens: RAB geranylgeranylation
1960	R-HSA-8876384	716	20	0.9	0	0	0.999753	0.999753	Homo sapiens: Listeria monocytogenes entry into host cells
1961	R-HSA-8876493	1519	9	1	0	0	0.999753	0.999753	Homo sapiens: InlA-mediated entry of Listeria monocytogenes into host cells
1982	R-HSA-8939245	1646	7	0.86	0	0	0.999753	0.999753	Homo sapiens: RUNX1 regulates transcription of genes involved in BCR signaling
1992	R-HSA-8941333	2011	4	1	0	0	0.999753	0.999753	Homo sapiens: RUNX2 regulates genes involved in differentiation of myeloid cells
2024	R-HSA-8963676	1910	5	0.2	0	0	0.999753	0.999753	Homo sapiens: Intestinal absorption
2029	R-HSA-8963896	1631	8	0.75	0	0	0.999753	0.999753	Homo sapiens: HDL assembly
2046	R-HSA-8981373	2143	4	0.25	0	0	0.999753	0.999753	Homo sapiens: Intestinal hexose absorption
2053	R-HSA-8985801	2142	4	0.75	0	0	0.999753	0.999753	Homo sapiens: Regulation of cortical dendrite branching
2059	R-HSA-9006335	1474	26	0.92	0	0	0.999753	0.999753	Homo sapiens: Signaling by Erythropoietin
2072	R-HSA-9010553	627	207	0.77	0	0	0.999753	0.999753	Homo sapiens: Regulation of expression of SLITs and ROBOs
2073	R-HSA-9010642	2116	9	0.89	0	0	0.999753	0.999753	Homo sapiens: ROBO receptors bind AKAP5
2078	R-HSA-9013694	270	109	0.74	0	0	0.999753	0.999753	Homo sapiens: Signaling by NOTCH4
2094	R-HSA-9018683	1788	5	0.4	0	0	0.999753	0.999753	Homo sapiens: Biosynthesis of DPA-derived SPMs
2107	R-HSA-9022692	1442	33	0.97	0	0	0.999753	0.999753	Homo sapiens: Regulation of MECP2 expression and activity
2115	R-HSA-9025094	1789	5	0.4	0	0	0.999753	0.999753	Homo sapiens: Biosynthesis of DPAn-3 SPMs
2129	R-HSA-9027284	1475	15	0.87	0	0	0.999753	0.999753	Homo sapiens: Erythropoietin activates RAS
2131	R-HSA-9027604	1800	3	0.67	0	0	0.999753	0.999753	Homo sapiens: Biosynthesis of electrophilic ω-3 PUFA oxo-derivatives
2141	R-HSA-9034013	2067	2	1	0	0	0.999753	0.999753	Homo sapiens: NTF3 activates NTRK3 signaling
2143	R-HSA-9034793	2068	3	1	0	0	0.999753	0.999753	Homo sapiens: Activated NTRK3 signals through PLCG1
2152	R-HSA-912526	1491	28	0.75	0	0	0.999753	0.999753	Homo sapiens: Interleukin receptor SHC signaling
2153	R-HSA-912631	1473	22	0.95	0	0	0.999753	0.999753	Homo sapiens: Regulation of signaling by CBL
2156	R-HSA-913709	323	89	0.46	0	0	0.999753	0.999753	Homo sapiens: O-linked glycosylation of mucins
2167	R-HSA-936837	395	59	0.68	0	0	0.999753	0.999753	Homo sapiens: Ion transport by P-type ATPases
2169	R-HSA-937039	1321	15	0.93	0	0	0.999753	0.999753	Homo sapiens: IRAK1 recruits IKK complex
2179	R-HSA-9604323	629	79	0.68	0	0	0.999753	0.999753	Homo sapiens: Negative regulation of NOTCH4 signaling
2188	R-HSA-9614399	88	12	0.83	0	0	0.999753	0.999753	Homo sapiens: Regulation of localization of FOXO transcription factors
2196	R-HSA-9619229	1003	9	1	0	0	0.999753	0.999753	Homo sapiens: Activation of RAC1 downstream of NMDARs
2203	R-HSA-9634600	2090	12	0.83	0	0	0.999753	0.999753	Homo sapiens: Regulation of glycolysis by fructose 2,6-bisphosphate metabolism
2212	R-HSA-975144	1322	15	0.93	0	0	0.999753	0.999753	Homo sapiens: IRAK1 recruits IKK complex upon TLR7/8 or 9 stimulation
2225	R-HSA-977347	1199	9	0.89	0	0	0.999753	0.999753	Homo sapiens: Serine biosynthesis
1	R-HSA-1059683	1985	11	1	0	0	0.999753	0.999753	Homo sapiens: Interleukin-6 signaling
5	R-HSA-109703	1671	2	1	0	0	0.999753	0.999753	Homo sapiens: PKB-mediated events
6	R-HSA-109704	1146	44	0.61	0	0	0.999753	0.999753	Homo sapiens: PI3K Cascade
7	R-HSA-110056	1986	10	1	0	0	0.999753	0.999753	Homo sapiens: MAPK3 (ERK1) activation
8	R-HSA-110312	896	16	1	0	0	0.999753	0.999753	Homo sapiens: Translesion synthesis by REV1
9	R-HSA-110313	897	39	1	0	0	0.999753	0.999753	Homo sapiens: Translesion synthesis by Y family DNA polymerases bypasses lesions on DNA template
10	R-HSA-110314	1052	31	1	0	0	0.999753	0.999753	Homo sapiens: Recognition of DNA damage by PCNA-containing replication complex
11	R-HSA-110320	1828	19	1	0	0	0.999753	0.999753	Homo sapiens: Translesion Synthesis by POLH
14	R-HSA-110330	734	59	0.44	0	0	0.999753	0.999753	Homo sapiens: Recognition and association of DNA glycosylase with site containing an affected purine
15	R-HSA-110331	735	59	0.44	0	0	0.999753	0.999753	Homo sapiens: Cleavage of the damaged purine
17	R-HSA-110362	249	9	1	0	0	0.999753	0.999753	Homo sapiens: POLB-Dependent Long Patch Base Excision Repair
18	R-HSA-110373	250	26	1	0	0	0.999753	0.999753	Homo sapiens: Resolution of AP sites via the multiple-nucleotide patch replacement pathway
19	R-HSA-110381	1952	4	1	0	0	0.999753	0.999753	Homo sapiens: Resolution of AP sites via the single-nucleotide replacement pathway
20	R-HSA-111367	1421	10	1	0	0	0.999753	0.999753	Homo sapiens: SLBP independent Processing of Histone Pre-mRNAs
21	R-HSA-111446	180	3	1	0	0	0.999753	0.999753	Homo sapiens: Activation of BIM and translocation to mitochondria
23	R-HSA-111448	1621	5	1	0	0	0.999753	0.999753	Homo sapiens: Activation of NOXA and translocation to mitochondria
24	R-HSA-111452	2134	2	1	0	0	0.999753	0.999753	Homo sapiens: Activation and oligomerization of BAK protein
26	R-HSA-111457	2098	7	0.71	0	0	0.999753	0.999753	Homo sapiens: Release of apoptotic factors from the mitochondria
27	R-HSA-111458	1740	12	0.92	0	0	0.999753	0.999753	Homo sapiens: Formation of apoptosome
28	R-HSA-111459	1942	6	1	0	0	0.999753	0.999753	Homo sapiens: Activation of caspases through apoptosome-mediated cleavage
29	R-HSA-111461	1741	14	0.93	0	0	0.999753	0.999753	Homo sapiens: Cytochrome c-mediated apoptotic response
30	R-HSA-111463	1943	8	0.88	0	0	0.999753	0.999753	Homo sapiens: SMAC (DIABLO) binds to IAPs
31	R-HSA-111464	1944	8	0.88	0	0	0.999753	0.999753	Homo sapiens: SMAC(DIABLO)-mediated dissociation of IAP:caspase complexes
32	R-HSA-111465	278	42	0.79	0	0	0.999753	0.999753	Homo sapiens: Apoptotic cleavage of cellular proteins
33	R-HSA-111469	1945	10	0.8	0	0	0.999753	0.999753	Homo sapiens: SMAC, XIAP-regulated apoptotic response
34	R-HSA-111471	1742	18	0.89	0	0	0.999753	0.999753	Homo sapiens: Apoptotic factor-mediated response
35	R-HSA-111885	641	94	0.83	0	0	0.999753	0.999753	Homo sapiens: Opioid Signalling
37	R-HSA-111932	995	12	1	0	0	0.999753	0.999753	Homo sapiens: CaMK IV-mediated phosphorylation of CREB
39	R-HSA-111957	2087	6	1	0	0	0.999753	0.999753	Homo sapiens: Cam-PDE 1 activation
40	R-HSA-111995	2095	2	1	0	0	0.999753	0.999753	Homo sapiens: phospho-PLA2 pathway
43	R-HSA-112040	999	57	0.88	0	0	0.999753	0.999753	Homo sapiens: G-protein mediated events
44	R-HSA-112043	1000	56	0.88	0	0	0.999753	0.999753	Homo sapiens: PLC beta mediated events
46	R-HSA-112126	1202	4	1	0	0	0.999753	0.999753	Homo sapiens: ALKBH3 mediated reversal of alkylation damage
47	R-HSA-112303	301	5	0.6	0	0	0.999753	0.999753	Homo sapiens: Electric Transmission Across Gap Junctions
48	R-HSA-112307	302	5	0.6	0	0	0.999753	0.999753	Homo sapiens: Transmission across Electrical Synapses
50	R-HSA-112310	927	52	0.77	0	0	0.999753	0.999753	Homo sapiens: Neurotransmitter release cycle
51	R-HSA-112311	1408	11	0.64	0	0	0.999753	0.999753	Homo sapiens: Neurotransmitter clearance
52	R-HSA-112313	1874	4	1	0	0	0.999753	0.999753	Homo sapiens: Neurotransmitter uptake and metabolism In glial cells
53	R-HSA-112314	811	227	0.64	0	0	0.999753	0.999753	Homo sapiens: Neurotransmitter receptors and postsynaptic signal transmission
57	R-HSA-112399	1147	49	0.63	0	0	0.999753	0.999753	Homo sapiens: IRS-mediated signalling
59	R-HSA-112411	1987	9	1	0	0	0.999753	0.999753	Homo sapiens: MAPK1 (ERK2) activation
60	R-HSA-112412	1887	8	0.88	0	0	0.999753	0.999753	Homo sapiens: SOS-mediated signalling
63	R-HSA-113507	1779	9	1	0	0	0.999753	0.999753	Homo sapiens: E2F-enabled inhibition of pre-replication complex formation
65	R-HSA-114294	2135	2	1	0	0	0.999753	0.999753	Homo sapiens: Activation, translocation and oligomerization of BAX
67	R-HSA-114508	482	28	0.82	0	0	0.999753	0.999753	Homo sapiens: Effects of PIP2 hydrolysis
68	R-HSA-114516	2120	5	0.8	0	0	0.999753	0.999753	Homo sapiens: Disinhibition of SNARE formation
69	R-HSA-114604	890	50	0.6	0	0	0.999753	0.999753	Homo sapiens: GPVI-mediated activation cascade
71	R-HSA-1168372	483	104	0.78	0	0	0.999753	0.999753	Homo sapiens: Downstream signaling events of B Cell Receptor (BCR)
74	R-HSA-1169408	1090	74	0.96	0	0	0.999753	0.999753	Homo sapiens: ISG15 antiviral mechanism
75	R-HSA-1169410	1091	82	0.96	0	0	0.999753	0.999753	Homo sapiens: Antiviral mechanism by IFN-stimulated genes
77	R-HSA-1181150	972	20	0.6	0	0	0.999753	0.999753	Homo sapiens: Signaling by NODAL
78	R-HSA-1187000	131	30	0.3	0	0	0.999753	0.999753	Homo sapiens: Fertilization
79	R-HSA-1221632	736	83	0.52	0	0	0.999753	0.999753	Homo sapiens: Meiotic synapsis
87	R-HSA-1226099	1148	65	0.82	0	0	0.999753	0.999753	Homo sapiens: Signaling by FGFR in disease
88	R-HSA-1227986	29	52	0.87	0	0	0.999753	0.999753	Homo sapiens: Signaling by ERBB2
89	R-HSA-1234158	818	11	0.91	0	0	0.999753	0.999753	Homo sapiens: Regulation of gene expression by Hypoxia-inducible Factor
90	R-HSA-1234174	571	94	0.77	0	0	0.999753	0.999753	Homo sapiens: Cellular response to hypoxia
91	R-HSA-1234176	572	85	0.75	0	0	0.999753	0.999753	Homo sapiens: Oxygen-dependent proline hydroxylation of Hypoxia-inducible Factor Alpha
92	R-HSA-1236382	1234	20	0.95	0	0	0.999753	0.999753	Homo sapiens: Constitutive Signaling by Ligand-Responsive EGFR Cancer Variants
98	R-HSA-1236978	575	69	0.65	0	0	0.999753	0.999753	Homo sapiens: Cross-presentation of soluble exogenous antigens (endosomes)
99	R-HSA-1237044	1925	13	0.46	0	0	0.999753	0.999753	Homo sapiens: Erythrocytes take up carbon dioxide and release oxygen
100	R-HSA-1237112	1877	7	0.86	0	0	0.999753	0.999753	Homo sapiens: Methionine salvage pathway
102	R-HSA-1250196	1070	23	0.83	0	0	0.999753	0.999753	Homo sapiens: SHC1 events in ERBB2 signaling
103	R-HSA-1250342	1071	10	0.7	0	0	0.999753	0.999753	Homo sapiens: PI3K events in ERBB4 signaling
104	R-HSA-1250347	1072	15	0.73	0	0	0.999753	0.999753	Homo sapiens: SHC1 events in ERBB4 signaling
105	R-HSA-1251932	1639	4	1	0	0	0.999753	0.999753	Homo sapiens: PLCG1 events in ERBB2 signaling
107	R-HSA-1253288	1223	8	0.88	0	0	0.999753	0.999753	Homo sapiens: Downregulation of ERBB4 signaling
108	R-HSA-1257604	30	309	0.77	0	0	0.999753	0.999753	Homo sapiens: PIP3 activates AKT signaling
111	R-HSA-1268020	193	68	0.9	0	0	0.999753	0.999753	Homo sapiens: Mitochondrial protein import
114	R-HSA-1295596	703	16	1	0	0	0.999753	0.999753	Homo sapiens: Spry regulation of FGF signaling
115	R-HSA-1296025	372	4	0.5	0	0	0.999753	0.999753	Homo sapiens: ATP sensitive Potassium channels
116	R-HSA-1296041	1817	32	0.53	0	0	0.999753	0.999753	Homo sapiens: Activation of G protein gated Potassium channels
117	R-HSA-1296052	688	9	0.78	0	0	0.999753	0.999753	Homo sapiens: Ca2+ activated K+ channels
118	R-HSA-1296053	1997	4	0.75	0	0	0.999753	0.999753	Homo sapiens: Classical Kir channels
119	R-HSA-1296059	1818	32	0.53	0	0	0.999753	0.999753	Homo sapiens: G protein gated Potassium channels
120	R-HSA-1296061	208	5	0.4	0	0	0.999753	0.999753	Homo sapiens: HCN channels
125	R-HSA-1296346	425	12	0.33	0	0	0.999753	0.999753	Homo sapiens: Tandem pore domain potassium channels
127	R-HSA-1299308	426	3	0.67	0	0	0.999753	0.999753	Homo sapiens: Tandem of pore domain in a weak inwardly rectifying K+ channels (TWIK)
128	R-HSA-1299316	2000	2	0.5	0	0	0.999753	0.999753	Homo sapiens: TWIK-releated acid-sensitive K+ channel (TASK)
131	R-HSA-1299503	1999	3	0.33	0	0	0.999753	0.999753	Homo sapiens: TWIK related potassium channel (TREK)
133	R-HSA-1300645	132	7	0.29	0	0	0.999753	0.999753	Homo sapiens: Acrosome Reaction and Sperm:Oocyte Membrane Binding
134	R-HSA-1306955	1670	5	1	0	0	0.999753	0.999753	Homo sapiens: GRB7 events in ERBB2 signaling
135	R-HSA-1307965	1526	3	0.33	0	0	0.999753	0.999753	Homo sapiens: betaKlotho-mediated ligand binding
136	R-HSA-1358803	32	14	0.93	0	0	0.999753	0.999753	Homo sapiens: Downregulation of ERBB2:ERBB3 signaling
137	R-HSA-1362277	1416	19	1	0	0	0.999753	0.999753	Homo sapiens: Transcription of E2F targets under negative control by DREAM complex
138	R-HSA-1362300	1417	16	1	0	0	0.999753	0.999753	Homo sapiens: Transcription of E2F targets under negative control by p107 (RBL1) and p130 (RBL2) in complex with HDAC1
139	R-HSA-1362409	1284	13	0.92	0	0	0.999753	0.999753	Homo sapiens: Mitochondrial iron-sulfur cluster biogenesis
140	R-HSA-1368071	2213	3	1	0	0	0.999753	0.999753	Homo sapiens: NR1D1 (REV-ERBA) represses gene expression
142	R-HSA-1368108	501	27	0.93	0	0	0.999753	0.999753	Homo sapiens: BMAL1:CLOCK,NPAS2 activates circadian gene expression
143	R-HSA-1369007	368	4	1	0	0	0.999753	0.999753	Homo sapiens: Mitochondrial ABC transporters
144	R-HSA-1369062	807	18	0.78	0	0	0.999753	0.999753	Homo sapiens: ABC transporters in lipid homeostasis
145	R-HSA-139853	1753	17	0.76	0	0	0.999753	0.999753	Homo sapiens: Elevation of cytosolic Ca2+ levels
146	R-HSA-139910	1477	3	1	0	0	0.999753	0.999753	Homo sapiens: Activation of BMF and translocation to mitochondria
147	R-HSA-139915	1624	9	0.89	0	0	0.999753	0.999753	Homo sapiens: Activation of PUMA and translocation to mitochondria
148	R-HSA-140179	1641	4	1	0	0	0.999753	0.999753	Homo sapiens: Amine Oxidase reactions
149	R-HSA-140180	2132	1	1	0	0	0.999753	0.999753	Homo sapiens: COX reactions
150	R-HSA-140342	1588	13	0.69	0	0	0.999753	0.999753	Homo sapiens: Apoptosis induced DNA fragmentation
151	R-HSA-140534	233	17	0.88	0	0	0.999753	0.999753	Homo sapiens: Caspase activation via Death Receptors in the presence of ligand
152	R-HSA-140834	1685	5	0.6	0	0	0.999753	0.999753	Homo sapiens: Extrinsic Pathway of Fibrin Clot Formation
153	R-HSA-140837	1649	22	0.5	0	0	0.999753	0.999753	Homo sapiens: Intrinsic Pathway of Fibrin Clot Formation
157	R-HSA-141334	1642	2	1	0	0	0.999753	0.999753	Homo sapiens: PAOs oxidise polyamines to amines
165	R-HSA-1433559	198	16	1	0	0	0.999753	0.999753	Homo sapiens: Regulation of KIT signaling
166	R-HSA-1433617	991	11	0.36	0	0	0.999753	0.999753	Homo sapiens: Regulation of signaling by NODAL
167	R-HSA-1442490	630	74	0.73	0	0	0.999753	0.999753	Homo sapiens: Collagen degradation
168	R-HSA-1445148	823	73	0.85	0	0	0.999753	0.999753	Homo sapiens: Translocation of SLC2A4 (GLUT4) to the plasma membrane
169	R-HSA-1461957	156	65	0.03	0	0	0.999753	0.999753	Homo sapiens: Beta defensins
170	R-HSA-1461973	157	82	0.05	0	0	0.999753	0.999753	Homo sapiens: Defensins
171	R-HSA-1462054	1550	17	0.12	0	0	0.999753	0.999753	Homo sapiens: Alpha-defensins
172	R-HSA-1474151	1589	12	1	0	0	0.999753	0.999753	Homo sapiens: Tetrahydrobiopterin (BH4) synthesis, recycling, salvage and regulation
173	R-HSA-1474165	133	160	0.48	0	0	0.999753	0.999753	Homo sapiens: Reproduction
177	R-HSA-1475029	1268	12	0.42	0	0	0.999753	0.999753	Homo sapiens: Reversible hydration of carbon dioxide
178	R-HSA-1480926	1927	13	0.46	0	0	0.999753	0.999753	Homo sapiens: O2/CO2 exchange in erythrocytes
179	R-HSA-1482788	161	30	0.63	0	0	0.999753	0.999753	Homo sapiens: Acyl chain remodelling of PC
180	R-HSA-1482798	1809	6	1	0	0	0.999753	0.999753	Homo sapiens: Acyl chain remodeling of CL
181	R-HSA-1482801	162	24	0.58	0	0	0.999753	0.999753	Homo sapiens: Acyl chain remodelling of PS
182	R-HSA-1482839	163	31	0.58	0	0	0.999753	0.999753	Homo sapiens: Acyl chain remodelling of PE
183	R-HSA-1482883	1307	8	0.62	0	0	0.999753	0.999753	Homo sapiens: Acyl chain remodeling of DAG and TAG
184	R-HSA-1482922	1241	27	0.33	0	0	0.999753	0.999753	Homo sapiens: Acyl chain remodelling of PI
185	R-HSA-1482925	164	21	0.52	0	0	0.999753	0.999753	Homo sapiens: Acyl chain remodelling of PG
186	R-HSA-1483076	2108	1	1	0	0	0.999753	0.999753	Homo sapiens: Synthesis of CL
187	R-HSA-1483101	2205	3	0.67	0	0	0.999753	0.999753	Homo sapiens: Synthesis of PS
188	R-HSA-1483115	165	10	0.6	0	0	0.999753	0.999753	Homo sapiens: Hydrolysis of LPC
189	R-HSA-1483148	1328	9	0.89	0	0	0.999753	0.999753	Homo sapiens: Synthesis of PG
190	R-HSA-1483152	2127	2	1	0	0	0.999753	0.999753	Homo sapiens: Hydrolysis of LPE
191	R-HSA-1483166	166	49	0.61	0	0	0.999753	0.999753	Homo sapiens: Synthesis of PA
194	R-HSA-1483206	167	165	0.65	0	0	0.999753	0.999753	Homo sapiens: Glycerophospholipid biosynthesis
195	R-HSA-1483213	841	13	0.85	0	0	0.999753	0.999753	Homo sapiens: Synthesis of PE
196	R-HSA-1483226	869	5	1	0	0	0.999753	0.999753	Homo sapiens: Synthesis of PI
197	R-HSA-1483248	1744	6	0.83	0	0	0.999753	0.999753	Homo sapiens: Synthesis of PIPs at the ER membrane
199	R-HSA-1483255	1191	89	0.87	0	0	0.999753	0.999753	Homo sapiens: PI Metabolism
200	R-HSA-1483257	168	253	0.72	0	0	0.999753	0.999753	Homo sapiens: Phospholipid metabolism
201	R-HSA-1489509	1001	44	0.91	0	0	0.999753	0.999753	Homo sapiens: DAG and IP3 signaling
202	R-HSA-1500620	447	130	0.52	0	0	0.999753	0.999753	Homo sapiens: Meiosis
205	R-HSA-1538133	523	27	0.96	0	0	0.999753	0.999753	Homo sapiens: G0 and Early G1
206	R-HSA-156580	9	115	0.51	0	0	0.999753	0.999753	Homo sapiens: Phase II - Conjugation of compounds
207	R-HSA-156581	1409	14	0.79	0	0	0.999753	0.999753	Homo sapiens: Methylation
211	R-HSA-156588	1081	28	0.14	0	0	0.999753	0.999753	Homo sapiens: Glucuronidation
212	R-HSA-156590	794	39	0.77	0	0	0.999753	0.999753	Homo sapiens: Glutathione conjugation
214	R-HSA-1566977	1178	6	0.67	0	0	0.999753	0.999753	Homo sapiens: Fibronectin matrix formation
215	R-HSA-156711	990	16	1	0	0	0.999753	0.999753	Homo sapiens: Polo-like kinase mediated events
217	R-HSA-156842	1262	112	0.79	0	0	0.999753	0.999753	Homo sapiens: Eukaryotic Translation Elongation
218	R-HSA-156902	1263	106	0.81	0	0	0.999753	0.999753	Homo sapiens: Peptide chain elongation
219	R-HSA-157118	134	265	0.71	0	0	0.999753	0.999753	Homo sapiens: Signaling by NOTCH
221	R-HSA-157858	303	50	0.58	0	0	0.999753	0.999753	Homo sapiens: Gap junction trafficking and regulation
222	R-HSA-15869	12	104	0.86	0	0	0.999753	0.999753	Homo sapiens: Metabolism of nucleotides
223	R-HSA-1592230	902	97	0.96	0	0	0.999753	0.999753	Homo sapiens: Mitochondrial biogenesis
228	R-HSA-159236	556	83	0.84	0	0	0.999753	0.999753	Homo sapiens: Transport of Mature mRNA derived from an Intron-Containing Transcript
230	R-HSA-159418	937	18	0.39	0	0	0.999753	0.999753	Homo sapiens: Recycling of bile acids and salts
232	R-HSA-159740	1679	10	0.5	0	0	0.999753	0.999753	Homo sapiens: Gamma-carboxylation of protein precursors
233	R-HSA-159763	1680	9	0.44	0	0	0.999753	0.999753	Homo sapiens: Transport of gamma-carboxylated protein precursors from the endoplasmic reticulum to the Golgi apparatus
234	R-HSA-159782	1681	10	0.5	0	0	0.999753	0.999753	Homo sapiens: Removal of aminoterminal propeptides from gamma-carboxylated proteins
235	R-HSA-159854	1682	11	0.55	0	0	0.999753	0.999753	Homo sapiens: Gamma-carboxylation, transport, and amino-terminal cleavage of proteins
236	R-HSA-1606322	1213	23	0.87	0	0	0.999753	0.999753	Homo sapiens: ZBP1(DAI) mediated induction of type I IFNs
237	R-HSA-1606341	1507	5	0.8	0	0	0.999753	0.999753	Homo sapiens: IRF3 mediated activation of type 1 IFN
238	R-HSA-1614517	151	6	1	0	0	0.999753	0.999753	Homo sapiens: Sulfide oxidation to sulfate
239	R-HSA-1614558	152	14	1	0	0	0.999753	0.999753	Homo sapiens: Degradation of cysteine and homocysteine
240	R-HSA-1614603	757	3	1	0	0	0.999753	0.999753	Homo sapiens: Cysteine formation from homocysteine
241	R-HSA-1614635	153	29	0.93	0	0	0.999753	0.999753	Homo sapiens: Sulfur amino acid metabolism
243	R-HSA-162585	1546	1	1	0	0	0.999753	0.999753	Homo sapiens: Uncoating of the HIV Virion
245	R-HSA-162588	174	31	0.9	0	0	0.999753	0.999753	Homo sapiens: Budding and maturation of HIV virion
246	R-HSA-162589	1547	1	1	0	0	0.999753	0.999753	Homo sapiens: Reverse Transcription of HIV RNA
247	R-HSA-162592	1248	9	1	0	0	0.999753	0.999753	Homo sapiens: Integration of provirus
248	R-HSA-162594	1249	14	0.93	0	0	0.999753	0.999753	Homo sapiens: Early Phase of HIV Life Cycle
250	R-HSA-162658	1838	14	1	0	0	0.999753	0.999753	Homo sapiens: Golgi Cisternae Pericentriolar Stack Reorganization
251	R-HSA-162699	2099	3	1	0	0	0.999753	0.999753	Homo sapiens: Synthesis of dolichyl-phosphate mannose
252	R-HSA-162710	1776	19	0.89	0	0	0.999753	0.999753	Homo sapiens: Synthesis of glycosylphosphatidylinositol (GPI)
253	R-HSA-162791	220	7	1	0	0	0.999753	0.999753	Homo sapiens: Attachment of GPI anchor to uPAR
256	R-HSA-1630316	364	128	0.79	0	0	0.999753	0.999753	Homo sapiens: Glycosaminoglycan metabolism
257	R-HSA-163125	221	110	0.55	0	0	0.999753	0.999753	Homo sapiens: Post-translational modification: synthesis of GPI-anchored proteins
259	R-HSA-163210	903	18	1	0	0	0.999753	0.999753	Homo sapiens: Formation of ATP by chemiosmotic coupling
260	R-HSA-163282	2103	3	1	0	0	0.999753	0.999753	Homo sapiens: Mitochondrial transcription initiation
261	R-HSA-1632852	194	101	0.87	0	0	0.999753	0.999753	Homo sapiens: Macroautophagy
262	R-HSA-163316	2198	1	1	0	0	0.999753	0.999753	Homo sapiens: Mitochondrial transcription termination
264	R-HSA-163359	1040	36	0.72	0	0	0.999753	0.999753	Homo sapiens: Glucagon signaling in metabolic regulation
266	R-HSA-163615	1041	21	0.86	0	0	0.999753	0.999753	Homo sapiens: PKA activation
269	R-HSA-163754	2174	2	1	0	0	0.999753	0.999753	Homo sapiens: Insulin effects increased synthesis of Xylulose-5-Phosphate
270	R-HSA-163765	947	16	0.38	0	0	0.999753	0.999753	Homo sapiens: ChREBP activates metabolic gene expression
272	R-HSA-1638074	796	35	0.8	0	0	0.999753	0.999753	Homo sapiens: Keratan sulfate/keratin metabolism
273	R-HSA-1638091	397	58	0.72	0	0	0.999753	0.999753	Homo sapiens: Heparan sulfate/heparin (HS-GAG) metabolism
274	R-HSA-163841	1364	39	0.82	0	0	0.999753	0.999753	Homo sapiens: Gamma carboxylation, hypusine formation and arylsulfatase activation
277	R-HSA-1643713	1235	26	0.96	0	0	0.999753	0.999753	Homo sapiens: Signaling by EGFR in Cancer
278	R-HSA-164378	1042	19	0.84	0	0	0.999753	0.999753	Homo sapiens: PKA activation in glucagon signalling
279	R-HSA-164516	1548	1	1	0	0	0.999753	0.999753	Homo sapiens: Minus-strand DNA synthesis
280	R-HSA-164525	1549	1	1	0	0	0.999753	0.999753	Homo sapiens: Plus-strand DNA synthesis
283	R-HSA-164939	1347	2	1	0	0	0.999753	0.999753	Homo sapiens: Nef mediated downregulation of CD28 cell surface expression
290	R-HSA-165159	790	41	0.95	0	0	0.999753	0.999753	Homo sapiens: mTOR signalling
291	R-HSA-165160	1672	2	1	0	0	0.999753	0.999753	Homo sapiens: PDE3B signalling
292	R-HSA-165181	1673	3	1	0	0	0.999753	0.999753	Homo sapiens: Inhibition of TSC complex formation by PKB
293	R-HSA-1655829	883	58	0.95	0	0	0.999753	0.999753	Homo sapiens: Regulation of cholesterol biosynthesis by SREBP (SREBF)
296	R-HSA-1660499	1504	58	0.86	0	0	0.999753	0.999753	Homo sapiens: Synthesis of PIPs at the plasma membrane
297	R-HSA-1660514	1651	19	0.79	0	0	0.999753	0.999753	Homo sapiens: Synthesis of PIPs at the Golgi membrane
298	R-HSA-1660516	1652	17	0.94	0	0	0.999753	0.999753	Homo sapiens: Synthesis of PIPs at the early endosome membrane
299	R-HSA-1660517	1653	11	0.91	0	0	0.999753	0.999753	Homo sapiens: Synthesis of PIPs at the late endosome membrane
301	R-HSA-1660661	423	44	0.89	0	0	0.999753	0.999753	Homo sapiens: Sphingolipid de novo biosynthesis
303	R-HSA-166166	123	110	0.87	0	0	0.999753	0.999753	Homo sapiens: MyD88-independent TLR4 cascade
305	R-HSA-166208	791	24	0.96	0	0	0.999753	0.999753	Homo sapiens: mTORC1-mediated signalling
308	R-HSA-166658	226	79	0.42	0	0	0.999753	0.999753	Homo sapiens: Complement cascade
309	R-HSA-166662	966	8	0.38	0	0	0.999753	0.999753	Homo sapiens: Lectin pathway of complement activation
310	R-HSA-166663	227	43	0.28	0	0	0.999753	0.999753	Homo sapiens: Initial triggering of complement
311	R-HSA-166665	1357	8	0.5	0	0	0.999753	0.999753	Homo sapiens: Terminal pathway of complement
312	R-HSA-166786	967	14	0.36	0	0	0.999753	0.999753	Homo sapiens: Creation of C4 and C2 activators
313	R-HSA-167021	2053	3	0.67	0	0	0.999753	0.999753	Homo sapiens: PLC-gamma1 signalling
314	R-HSA-167044	1482	21	0.9	0	0	0.999753	0.999753	Homo sapiens: Signalling to RAS
315	R-HSA-167060	2054	4	1	0	0	0.999753	0.999753	Homo sapiens: NGF processing
325	R-HSA-167242	1745	30	0.73	0	0	0.999753	0.999753	Homo sapiens: Abortive elongation of HIV-1 transcript in the absence of Tat
333	R-HSA-1679131	1037	13	0.77	0	0	0.999753	0.999753	Homo sapiens: Trafficking and processing of endosomal TLR
334	R-HSA-168138	234	107	0.86	0	0	0.999753	0.999753	Homo sapiens: Toll Like Receptor 9 (TLR9) Cascade
335	R-HSA-168142	847	94	0.88	0	0	0.999753	0.999753	Homo sapiens: Toll Like Receptor 10 (TLR10) Cascade
336	R-HSA-168164	124	105	0.88	0	0	0.999753	0.999753	Homo sapiens: Toll Like Receptor 3 (TLR3) Cascade
337	R-HSA-168176	848	94	0.88	0	0	0.999753	0.999753	Homo sapiens: Toll Like Receptor 5 (TLR5) Cascade
339	R-HSA-168181	235	103	0.85	0	0	0.999753	0.999753	Homo sapiens: Toll Like Receptor 7/8 (TLR7/8) Cascade
342	R-HSA-168253	1093	44	0.93	0	0	0.999753	0.999753	Homo sapiens: Host Interactions with Influenza Factors
343	R-HSA-168254	1094	184	0.82	0	0	0.999753	0.999753	Homo sapiens: Influenza Infection
344	R-HSA-168255	1095	172	0.82	0	0	0.999753	0.999753	Homo sapiens: Influenza Life Cycle
346	R-HSA-168268	2203	3	0.67	0	0	0.999753	0.999753	Homo sapiens: Virus Assembly and Release
349	R-HSA-168273	1097	153	0.86	0	0	0.999753	0.999753	Homo sapiens: Influenza Viral RNA Transcription and Replication
351	R-HSA-168275	1366	2	1	0	0	0.999753	0.999753	Homo sapiens: Entry of Influenza Virion into Host Cell via Endocytosis
352	R-HSA-168276	1099	42	0.93	0	0	0.999753	0.999753	Homo sapiens: NS1 Mediated Effects on Host Pathways
353	R-HSA-168277	1899	2	1	0	0	0.999753	0.999753	Homo sapiens: Influenza Virus Induced Apoptosis
360	R-HSA-168316	2204	3	0.67	0	0	0.999753	0.999753	Homo sapiens: Assembly of Viral Components at the Budding Site
362	R-HSA-168330	1954	10	0.2	0	0	0.999753	0.999753	Homo sapiens: Viral RNP Complexes in the Host Cell Nucleus
365	R-HSA-168638	849	37	0.95	0	0	0.999753	0.999753	Homo sapiens: NOD1/2 Signaling Pathway
367	R-HSA-168799	1276	10	0.7	0	0	0.999753	0.999753	Homo sapiens: Neurotoxicity of clostridium toxins
371	R-HSA-168927	1214	21	0.9	0	0	0.999753	0.999753	Homo sapiens: TICAM1, RIP1-mediated IKK complex recruitment
372	R-HSA-168928	126	86	0.74	0	0	0.999753	0.999753	Homo sapiens: DDX58/IFIH1-mediated induction of interferon-alpha/beta
373	R-HSA-169131	2125	1	1	0	0	0.999753	0.999753	Homo sapiens: Inhibition of PKR
375	R-HSA-169911	576	72	0.71	0	0	0.999753	0.999753	Homo sapiens: Regulation of Apoptosis
376	R-HSA-170145	2217	3	0.67	0	0	0.999753	0.999753	Homo sapiens: Phosphorylation of proteins involved in the G2/M transition by Cyclin A:Cdc2 complexes
377	R-HSA-170660	1043	11	0.91	0	0	0.999753	0.999753	Homo sapiens: Adenylate cyclase activating pathway
378	R-HSA-170670	1044	15	0.87	0	0	0.999753	0.999753	Homo sapiens: Adenylate cyclase inhibitory pathway
382	R-HSA-170984	1466	7	0.86	0	0	0.999753	0.999753	Homo sapiens: ARMS-mediated activation
383	R-HSA-171007	1483	14	0.93	0	0	0.999753	0.999753	Homo sapiens: p38MAPK events
384	R-HSA-171286	1551	1	1	0	0	0.999753	0.999753	Homo sapiens: Synthesis and processing of ENV and VPU
385	R-HSA-171306	738	55	0.4	0	0	0.999753	0.999753	Homo sapiens: Packaging Of Telomere Ends
386	R-HSA-171319	1169	7	0.71	0	0	0.999753	0.999753	Homo sapiens: Telomere Extension By Telomerase
387	R-HSA-173107	1374	4	0.75	0	0	0.999753	0.999753	Homo sapiens: Binding and entry of HIV virion
388	R-HSA-173599	1760	3	1	0	0	0.999753	0.999753	Homo sapiens: Formation of the active cofactor, UDP-glucuronate
392	R-HSA-174084	577	82	0.77	0	0	0.999753	0.999753	Homo sapiens: Autodegradation of Cdh1 by Cdh1:APC/C
393	R-HSA-174113	578	74	0.72	0	0	0.999753	0.999753	Homo sapiens: SCF-beta-TrCP mediated degradation of Emi1
394	R-HSA-174143	524	105	0.79	0	0	0.999753	0.999753	Homo sapiens: APC/C-mediated degradation of cell cycle proteins
395	R-HSA-174154	579	86	0.76	0	0	0.999753	0.999753	Homo sapiens: APC/C:Cdc20 mediated degradation of Securin
396	R-HSA-174178	580	91	0.77	0	0	0.999753	0.999753	Homo sapiens: APC/C:Cdh1 mediated degradation of Cdc20 and other APC/C:Cdh1 targeted proteins in late mitosis/early G1
397	R-HSA-174184	581	91	0.76	0	0	0.999753	0.999753	Homo sapiens: Cdc20:Phospho-APC/C mediated degradation of Cyclin A
399	R-HSA-174403	1380	13	0.85	0	0	0.999753	0.999753	Homo sapiens: Glutathione synthesis and recycling
401	R-HSA-174414	1054	11	1	0	0	0.999753	0.999753	Homo sapiens: Processive synthesis on the C-strand of the telomere
404	R-HSA-174437	1056	10	1	0	0	0.999753	0.999753	Homo sapiens: Removal of the Flap Intermediate from the C-strand
405	R-HSA-174490	1428	15	0.93	0	0	0.999753	0.999753	Homo sapiens: Membrane binding and targetting of GAG proteins
406	R-HSA-174495	1429	15	0.93	0	0	0.999753	0.999753	Homo sapiens: Synthesis And Processing Of GAG, GAGPOL Polyproteins
407	R-HSA-174577	228	27	0.26	0	0	0.999753	0.999753	Homo sapiens: Activation of C3 and C5
410	R-HSA-175567	1251	3	1	0	0	0.999753	0.999753	Homo sapiens: Integration of viral DNA into host genomic DNA
414	R-HSA-176407	860	19	1	0	0	0.999753	0.999753	Homo sapiens: Conversion from APC/C:Cdc20 to APC/C:Cdh1 in late anaphase
415	R-HSA-176408	526	99	0.78	0	0	0.999753	0.999753	Homo sapiens: Regulation of APC/C activators between G1/S and early anaphase
416	R-HSA-176409	582	94	0.77	0	0	0.999753	0.999753	Homo sapiens: APC/C:Cdc20 mediated degradation of mitotic proteins
419	R-HSA-176814	583	95	0.77	0	0	0.999753	0.999753	Homo sapiens: Activation of APC/C and APC/C:Cdc20 mediated degradation of mitotic proteins
420	R-HSA-176974	2031	12	1	0	0	0.999753	0.999753	Homo sapiens: Unwinding of DNA
425	R-HSA-177504	494	16	0.75	0	0	0.999753	0.999753	Homo sapiens: Retrograde neurotrophin signalling
426	R-HSA-177539	1252	3	1	0	0	0.999753	0.999753	Homo sapiens: Autointegration results in viral DNA circles
427	R-HSA-177929	631	52	0.9	0	0	0.999753	0.999753	Homo sapiens: Signaling by EGFR
429	R-HSA-179409	862	25	1	0	0	0.999753	0.999753	Homo sapiens: APC-Cdc20 mediated degradation of Nek2A
430	R-HSA-179419	584	92	0.76	0	0	0.999753	0.999753	Homo sapiens: APC:Cdc20 mediated degradation of cell cycle proteins prior to satisfation of the cell cycle checkpoint
431	R-HSA-179812	1612	14	0.93	0	0	0.999753	0.999753	Homo sapiens: GRB2 events in EGFR signaling
432	R-HSA-1799339	1197	129	0.84	0	0	0.999753	0.999753	Homo sapiens: SRP-dependent cotranslational protein targeting to membrane
434	R-HSA-180292	1496	17	1	0	0	0.999753	0.999753	Homo sapiens: GAB1 signalosome
435	R-HSA-180336	1613	15	0.93	0	0	0.999753	0.999753	Homo sapiens: SHC1 events in EGFR signaling
436	R-HSA-180534	585	71	0.7	0	0	0.999753	0.999753	Homo sapiens: Vpu mediated degradation of CD4
438	R-HSA-180689	1253	5	1	0	0	0.999753	0.999753	Homo sapiens: APOBEC3G mediated resistance to HIV-1 infection
441	R-HSA-180897	1896	3	1	0	0	0.999753	0.999753	Homo sapiens: Vpr-mediated induction of apoptosis by mitochondrial outer membrane permeabilization
443	R-HSA-1810476	1215	19	0.89	0	0	0.999753	0.999753	Homo sapiens: RIP-mediated NFkB activation via ZBP1
444	R-HSA-181429	928	18	0.83	0	0	0.999753	0.999753	Homo sapiens: Serotonin Neurotransmitter Release Cycle
445	R-HSA-181430	929	18	0.89	0	0	0.999753	0.999753	Homo sapiens: Norepinephrine Neurotransmitter Release Cycle
446	R-HSA-181431	1297	18	0.28	0	0	0.999753	0.999753	Homo sapiens: Acetylcholine binding and downstream events
448	R-HSA-182218	1349	9	0.67	0	0	0.999753	0.999753	Homo sapiens: Nef Mediated CD8 Down-regulation
449	R-HSA-182971	702	32	0.91	0	0	0.999753	0.999753	Homo sapiens: EGFR downregulation
450	R-HSA-1834941	1278	16	0.88	0	0	0.999753	0.999753	Homo sapiens: STING mediated induction of host immune responses
451	R-HSA-1834949	981	68	0.9	0	0	0.999753	0.999753	Homo sapiens: Cytosolic sensors of pathogen-associated DNA
453	R-HSA-1839120	1723	1	1	0	0	0.999753	0.999753	Homo sapiens: Signaling by FGFR1 amplification mutants
454	R-HSA-1839122	1703	11	0.45	0	0	0.999753	0.999753	Homo sapiens: Signaling by activated point mutants of FGFR1
455	R-HSA-1839124	1222	31	0.81	0	0	0.999753	0.999753	Homo sapiens: FGFR1 mutant receptor activation
456	R-HSA-1839126	1704	34	0.68	0	0	0.999753	0.999753	Homo sapiens: FGFR2 mutant receptor activation
457	R-HSA-1839128	1728	1	1	0	0	0.999753	0.999753	Homo sapiens: FGFR4 mutant receptor activation
458	R-HSA-1839130	1705	12	0.42	0	0	0.999753	0.999753	Homo sapiens: Signaling by activated point mutants of FGFR3
459	R-HSA-1852241	135	318	0.87	0	0	0.999753	0.999753	Homo sapiens: Organelle biogenesis and maintenance
460	R-HSA-1855167	1245	11	0.91	0	0	0.999753	0.999753	Homo sapiens: Synthesis of pyrophosphates in the cytosol
462	R-HSA-1855191	1808	4	1	0	0	0.999753	0.999753	Homo sapiens: Synthesis of IPs in the nucleus
465	R-HSA-186712	36	46	0.46	0	0	0.999753	0.999753	Homo sapiens: Regulation of beta-cell development
466	R-HSA-186763	1467	31	0.9	0	0	0.999753	0.999753	Homo sapiens: Downstream signal transduction
468	R-HSA-187015	1333	6	0.5	0	0	0.999753	0.999753	Homo sapiens: Activation of TRKA receptors
469	R-HSA-187024	1334	5	0.4	0	0	0.999753	0.999753	Homo sapiens: NGF-independant TRKA activation
471	R-HSA-187042	2055	2	0.5	0	0	0.999753	0.999753	Homo sapiens: TRKA activation by NGF
472	R-HSA-187577	527	79	0.73	0	0	0.999753	0.999753	Homo sapiens: SCF(Skp2)-mediated degradation of p27/p21
474	R-HSA-187706	2056	5	0.6	0	0	0.999753	0.999753	Homo sapiens: Signalling to p38 via RIT and RIN
475	R-HSA-189085	1254	12	0.25	0	0	0.999753	0.999753	Homo sapiens: Digestion of dietary carbohydrate
477	R-HSA-189445	1423	18	0.78	0	0	0.999753	0.999753	Homo sapiens: Metabolism of porphyrins
478	R-HSA-189451	1424	12	0.83	0	0	0.999753	0.999753	Homo sapiens: Heme biosynthesis
480	R-HSA-190236	704	91	0.76	0	0	0.999753	0.999753	Homo sapiens: Signaling by FGFR
481	R-HSA-190239	1706	13	0.46	0	0	0.999753	0.999753	Homo sapiens: FGFR3 ligand binding and activation
482	R-HSA-190241	1487	20	0.4	0	0	0.999753	0.999753	Homo sapiens: FGFR2 ligand binding and activation
483	R-HSA-190242	1707	16	0.44	0	0	0.999753	0.999753	Homo sapiens: FGFR1 ligand binding and activation
484	R-HSA-190322	1527	14	0.29	0	0	0.999753	0.999753	Homo sapiens: FGFR4 ligand binding and activation
485	R-HSA-190370	1708	6	0.67	0	0	0.999753	0.999753	Homo sapiens: FGFR1b ligand binding and activation
486	R-HSA-190371	1709	7	0.43	0	0	0.999753	0.999753	Homo sapiens: FGFR3b ligand binding and activation
487	R-HSA-190372	1710	13	0.46	0	0	0.999753	0.999753	Homo sapiens: FGFR3c ligand binding and activation
488	R-HSA-190373	1711	12	0.5	0	0	0.999753	0.999753	Homo sapiens: FGFR1c ligand binding and activation
489	R-HSA-190374	1724	3	0.33	0	0	0.999753	0.999753	Homo sapiens: FGFR1c and Klotho ligand binding and activation
490	R-HSA-190375	1712	13	0.38	0	0	0.999753	0.999753	Homo sapiens: FGFR2c ligand binding and activation
491	R-HSA-190377	1488	10	0.6	0	0	0.999753	0.999753	Homo sapiens: FGFR2b ligand binding and activation
492	R-HSA-190704	1861	3	0.67	0	0	0.999753	0.999753	Homo sapiens: Oligomerization of connexins into connexons
493	R-HSA-190827	1862	3	0.67	0	0	0.999753	0.999753	Homo sapiens: Transport of connexins along the secretory pathway
494	R-HSA-190828	304	47	0.57	0	0	0.999753	0.999753	Homo sapiens: Gap junction trafficking
495	R-HSA-190840	824	18	0.56	0	0	0.999753	0.999753	Homo sapiens: Microtubule-dependent trafficking of connexons from Golgi to the plasma membrane
496	R-HSA-190861	305	36	0.44	0	0	0.999753	0.999753	Homo sapiens: Gap junction assembly
497	R-HSA-190872	825	19	0.58	0	0	0.999753	0.999753	Homo sapiens: Transport of connexons to the plasma membrane
498	R-HSA-190873	1350	12	1	0	0	0.999753	0.999753	Homo sapiens: Gap junction degradation
499	R-HSA-1912399	1773	12	0.5	0	0	0.999753	0.999753	Homo sapiens: Pre-NOTCH Processing in the Endoplasmic Reticulum
500	R-HSA-1912408	262	101	0.51	0	0	0.999753	0.999753	Homo sapiens: Pre-NOTCH Transcription and Translation
501	R-HSA-1912420	871	24	0.75	0	0	0.999753	0.999753	Homo sapiens: Pre-NOTCH Processing in Golgi
503	R-HSA-191273	1007	27	0.89	0	0	0.999753	0.999753	Homo sapiens: Cholesterol biosynthesis
504	R-HSA-191650	1863	4	0.75	0	0	0.999753	0.999753	Homo sapiens: Regulation of gap junction activity
506	R-HSA-192105	98	36	0.78	0	0	0.999753	0.999753	Homo sapiens: Synthesis of bile acids and bile salts
507	R-HSA-192456	1359	6	0.17	0	0	0.999753	0.999753	Homo sapiens: Digestion of dietary lipid
509	R-HSA-192823	1264	106	0.81	0	0	0.999753	0.999753	Homo sapiens: Viral mRNA Translation
512	R-HSA-193048	1124	11	0.45	0	0	0.999753	0.999753	Homo sapiens: Androgen biosynthesis
513	R-HSA-193144	1558	6	0.83	0	0	0.999753	0.999753	Homo sapiens: Estrogen biosynthesis
514	R-HSA-193368	99	26	0.69	0	0	0.999753	0.999753	Homo sapiens: Synthesis of bile acids and bile salts via 7alpha-hydroxycholesterol
516	R-HSA-193639	1979	17	0.94	0	0	0.999753	0.999753	Homo sapiens: p75NTR signals via NF-kB
517	R-HSA-193648	182	66	0.83	0	0	0.999753	0.999753	Homo sapiens: NRAGE signals death through JNK
518	R-HSA-193670	1229	6	1	0	0	0.999753	0.999753	Homo sapiens: p75NTR negatively regulates cell cycle via SC1
519	R-HSA-193681	2057	3	1	0	0	0.999753	0.999753	Homo sapiens: Ceramide signalling
521	R-HSA-193697	2005	10	0.8	0	0	0.999753	0.999753	Homo sapiens: p75NTR regulates axonogenesis
522	R-HSA-193704	183	106	0.87	0	0	0.999753	0.999753	Homo sapiens: p75 NTR receptor-mediated signalling
523	R-HSA-193775	1170	14	0.79	0	0	0.999753	0.999753	Homo sapiens: Synthesis of bile acids and bile salts via 24-hydroxycholesterol
524	R-HSA-193807	938	15	0.73	0	0	0.999753	0.999753	Homo sapiens: Synthesis of bile acids and bile salts via 27-hydroxycholesterol
525	R-HSA-193993	1125	11	0.09	0	0	0.999753	0.999753	Homo sapiens: Mineralocorticoid biosynthesis
526	R-HSA-194002	1554	14	0.14	0	0	0.999753	0.999753	Homo sapiens: Glucocorticoid biosynthesis
527	R-HSA-194068	100	45	0.67	0	0	0.999753	0.999753	Homo sapiens: Bile acid and bile salt metabolism
530	R-HSA-194313	1729	8	0.88	0	0	0.999753	0.999753	Homo sapiens: VEGF ligand-receptor interactions
534	R-HSA-195253	215	101	0.79	0	0	0.999753	0.999753	Homo sapiens: Degradation of beta-catenin by the destruction complex
536	R-HSA-195399	1730	8	0.88	0	0	0.999753	0.999753	Homo sapiens: VEGF binds to VEGFR leading to receptor dimerization
538	R-HSA-196025	1351	11	1	0	0	0.999753	0.999753	Homo sapiens: Formation of annular gap junctions
541	R-HSA-196299	217	17	1	0	0	0.999753	0.999753	Homo sapiens: Beta-catenin phosphorylation cascade
542	R-HSA-1963640	1073	17	0.76	0	0	0.999753	0.999753	Homo sapiens: GRB2 events in ERBB2 signaling
543	R-HSA-1963642	1074	16	0.81	0	0	0.999753	0.999753	Homo sapiens: PI3K events in ERBB2 signaling
545	R-HSA-196757	971	17	0.88	0	0	0.999753	0.999753	Homo sapiens: Metabolism of folate and pterines
546	R-HSA-196780	1935	14	0.79	0	0	0.999753	0.999753	Homo sapiens: Biotin transport and metabolism
547	R-HSA-196783	2096	9	0.89	0	0	0.999753	0.999753	Homo sapiens: Coenzyme A biosynthesis
551	R-HSA-196836	1358	8	0.88	0	0	0.999753	0.999753	Homo sapiens: Vitamin C (ascorbate) metabolism
552	R-HSA-196843	1295	8	0.62	0	0	0.999753	0.999753	Homo sapiens: Vitamin B2 (riboflavin) metabolism
555	R-HSA-1971475	400	27	0.74	0	0	0.999753	0.999753	Homo sapiens: A tetrasaccharide linker sequence is required for GAG synthesis
557	R-HSA-1980143	136	77	0.91	0	0	0.999753	0.999753	Homo sapiens: Signaling by NOTCH1
558	R-HSA-1980145	264	36	0.86	0	0	0.999753	0.999753	Homo sapiens: Signaling by NOTCH2
559	R-HSA-198203	1992	9	0.78	0	0	0.999753	0.999753	Homo sapiens: PI3K/AKT activation
562	R-HSA-198725	1437	26	0.96	0	0	0.999753	0.999753	Homo sapiens: Nuclear Events (kinase and transcription factor activation)
563	R-HSA-198745	2058	3	0.67	0	0	0.999753	0.999753	Homo sapiens: Signalling to STAT3
564	R-HSA-198753	1484	23	0.96	0	0	0.999753	0.999753	Homo sapiens: ERK/MAPK targets
568	R-HSA-199220	1692	18	0.83	0	0	0.999753	0.999753	Homo sapiens: Vitamin B5 (pantothenate) metabolism
569	R-HSA-199418	40	118	0.75	0	0	0.999753	0.999753	Homo sapiens: Negative regulation of the PI3K/AKT network
571	R-HSA-199977	236	159	0.86	0	0	0.999753	0.999753	Homo sapiens: ER to Golgi Anterograde Transport
572	R-HSA-199991	41	667	0.87	0	0.0017331	0.0921486	0.999753	Homo sapiens: Membrane Trafficking
573	R-HSA-199992	332	72	0.97	0	0	0.999753	0.999753	Homo sapiens: trans-Golgi Network Vesicle Budding
577	R-HSA-201688	764	15	0.53	0	0	0.999753	0.999753	Homo sapiens: WNT mediated activation of DVL
579	R-HSA-202040	1020	29	0.66	0	0	0.999753	0.999753	Homo sapiens: G-protein activation
582	R-HSA-2022377	516	19	0.68	0	0	0.999753	0.999753	Homo sapiens: Metabolism of Angiotensinogen to Angiotensins
583	R-HSA-2022854	797	29	0.76	0	0	0.999753	0.999753	Homo sapiens: Keratan sulfate biosynthesis
584	R-HSA-2022857	1224	13	0.77	0	0	0.999753	0.999753	Homo sapiens: Keratan sulfate degradation
585	R-HSA-2022870	1015	20	0.75	0	0	0.999753	0.999753	Homo sapiens: Chondroitin sulfate biosynthesis
586	R-HSA-2022923	428	12	0.67	0	0	0.999753	0.999753	Homo sapiens: Dermatan sulfate biosynthesis
587	R-HSA-2022928	401	33	0.73	0	0	0.999753	0.999753	Homo sapiens: HS-GAG biosynthesis
588	R-HSA-2023837	1726	1	1	0	0	0.999753	0.999753	Homo sapiens: Signaling by FGFR2 amplification mutants
590	R-HSA-2024096	402	22	0.91	0	0	0.999753	0.999753	Homo sapiens: HS-GAG degradation
591	R-HSA-2024101	1016	14	0.79	0	0	0.999753	0.999753	Homo sapiens: CS/DS degradation
596	R-HSA-2025928	1731	11	1	0	0	0.999753	0.999753	Homo sapiens: Calcineurin activates NFAT
597	R-HSA-202670	1619	13	1	0	0	0.999753	0.999753	Homo sapiens: ERKs are inactivated
600	R-HSA-2029480	112	87	0.93	0	0	0.999753	0.999753	Homo sapiens: Fcgamma receptor (FCGR) dependent phagocytosis
602	R-HSA-2029482	113	62	0.92	0	0	0.999753	0.999753	Homo sapiens: Regulation of actin dynamics for phagocytic cup formation
605	R-HSA-2033514	1713	12	0.42	0	0	0.999753	0.999753	Homo sapiens: FGFR3 mutant receptor activation
606	R-HSA-2033515	1725	1	1	0	0	0.999753	0.999753	Homo sapiens: t(4;14) translocations of FGFR3
607	R-HSA-2033519	1714	17	0.41	0	0	0.999753	0.999753	Homo sapiens: Activated point mutants of FGFR2
610	R-HSA-203754	2061	2	1	0	0	0.999753	0.999753	Homo sapiens: NOSIP mediated eNOS trafficking
611	R-HSA-203927	1495	25	0.96	0	0	0.999753	0.999753	Homo sapiens: MicroRNA (miRNA) biogenesis
612	R-HSA-204005	468	72	0.88	0	0	0.999753	0.999753	Homo sapiens: COPII-mediated vesicle transport
614	R-HSA-2046104	101	13	0.92	0	0	0.999753	0.999753	Homo sapiens: alpha-linolenic (omega3) and linoleic (omega6) acid metabolism
615	R-HSA-2046105	1683	8	0.88	0	0	0.999753	0.999753	Homo sapiens: Linoleic acid (LA) metabolism
616	R-HSA-2046106	102	13	0.92	0	0	0.999753	0.999753	Homo sapiens: alpha-linolenic acid (ALA) metabolism
617	R-HSA-204626	1591	4	1	0	0	0.999753	0.999753	Homo sapiens: Hypusine synthesis from eIF5A-lysine
618	R-HSA-204998	184	85	0.85	0	0	0.999753	0.999753	Homo sapiens: Cell death signalling via NRAGE, NRIF and NADE
619	R-HSA-205017	2059	2	1	0	0	0.999753	0.999753	Homo sapiens: NFG and proNGF binds to p75NTR
620	R-HSA-205025	1864	7	0.86	0	0	0.999753	0.999753	Homo sapiens: NADE modulates death signalling
621	R-HSA-205043	1770	17	0.94	0	0	0.999753	0.999753	Homo sapiens: NRIF signals cell death from the nucleus
622	R-HSA-209543	1980	14	0.93	0	0	0.999753	0.999753	Homo sapiens: p75NTR recruits signalling complexes
623	R-HSA-209560	1981	14	0.93	0	0	0.999753	0.999753	Homo sapiens: NF-kB is activated and signals survival
624	R-HSA-209563	2006	4	1	0	0	0.999753	0.999753	Homo sapiens: Axonal growth stimulation
625	R-HSA-209776	1127	19	0.11	0	0	0.999753	0.999753	Homo sapiens: Amine-derived hormones
626	R-HSA-209822	1128	12	0.42	0	0	0.999753	0.999753	Homo sapiens: Glycoprotein hormones
629	R-HSA-209952	1129	14	0.5	0	0	0.999753	0.999753	Homo sapiens: Peptide hormone biosynthesis
630	R-HSA-209968	1130	11	0.18	0	0	0.999753	0.999753	Homo sapiens: Thyroxine biosynthesis
631	R-HSA-210455	1875	4	1	0	0	0.999753	0.999753	Homo sapiens: Astrocytic Glutamate-Glutamine Uptake And Metabolism
632	R-HSA-210500	930	24	0.92	0	0	0.999753	0.999753	Homo sapiens: Glutamate Neurotransmitter Release Cycle
633	R-HSA-210744	265	18	0.72	0	0	0.999753	0.999753	Homo sapiens: Regulation of gene expression in late stage (branching morphogenesis) pancreatic bud precursor cells
639	R-HSA-210993	1880	19	0.89	0	0	0.999753	0.999753	Homo sapiens: Tie2 Signaling
640	R-HSA-211000	740	140	0.65	0	0	0.999753	0.999753	Homo sapiens: Gene Silencing by RNA
641	R-HSA-211163	43	5	0.8	0	0	0.999753	0.999753	Homo sapiens: AKT-mediated inactivation of FOXO1A
643	R-HSA-211733	589	69	0.7	0	0	0.999753	0.999753	Homo sapiens: Regulation of activated PAK-2p34 by proteasome mediated degradation
644	R-HSA-211736	2080	2	1	0	0	0.999753	0.999753	Homo sapiens: Stimulation of the cell death response by PAK-2p34
645	R-HSA-211859	11	239	0.52	0	0	0.999753	0.999753	Homo sapiens: Biological oxidations
648	R-HSA-211935	1289	20	0.05	0	0	0.999753	0.999753	Homo sapiens: Fatty acids
649	R-HSA-211945	421	117	0.55	0	0	0.999753	0.999753	Homo sapiens: Phase I - Functionalization of compounds
653	R-HSA-211979	1290	12	0.17	0	0	0.999753	0.999753	Homo sapiens: Eicosanoids
654	R-HSA-211981	422	30	0.23	0	0	0.999753	0.999753	Homo sapiens: Xenobiotics
655	R-HSA-211994	1553	2	0.5	0	0	0.999753	0.999753	Homo sapiens: Sterols are 12-hydroxylated by CYP8B1
656	R-HSA-211999	1544	16	0.12	0	0	0.999753	0.999753	Homo sapiens: CYP2E1 reactions
658	R-HSA-2122947	137	49	0.92	0	0	0.999753	0.999753	Homo sapiens: NOTCH1 Intracellular Domain Regulates Transcription
659	R-HSA-2122948	632	33	0.91	0	0	0.999753	0.999753	Homo sapiens: Activated NOTCH1 Transmits Signal to the Nucleus
660	R-HSA-212300	741	76	0.43	0	0	0.999753	0.999753	Homo sapiens: PRC2 methylates histones and DNA
662	R-HSA-212676	931	24	0.83	0	0	0.999753	0.999753	Homo sapiens: Dopamine Neurotransmitter Release Cycle
663	R-HSA-212718	1614	9	1	0	0	0.999753	0.999753	Homo sapiens: EGFR interacts with phospholipase C-gamma
666	R-HSA-2142670	1536	8	0.5	0	0	0.999753	0.999753	Homo sapiens: Synthesis of epoxy (EET) and dihydroxyeicosatrienoic acids (DHET)
667	R-HSA-2142688	1792	11	0.55	0	0	0.999753	0.999753	Homo sapiens: Synthesis of 5-eicosatetraenoic acids
670	R-HSA-2142700	1752	8	0.62	0	0	0.999753	0.999753	Homo sapiens: Synthesis of Lipoxins (LX)
671	R-HSA-2142712	1787	7	0.29	0	0	0.999753	0.999753	Homo sapiens: Synthesis of 12-eicosatetraenoic acid derivatives
672	R-HSA-2142753	1083	64	0.53	0	0	0.999753	0.999753	Homo sapiens: Arachidonic acid metabolism
673	R-HSA-2142770	1802	6	0.5	0	0	0.999753	0.999753	Homo sapiens: Synthesis of 15-eicosatetraenoic acid derivatives
674	R-HSA-2142789	677	7	1	0	0	0.999753	0.999753	Homo sapiens: Ubiquinol biosynthesis
675	R-HSA-2142816	1312	9	0.33	0	0	0.999753	0.999753	Homo sapiens: Synthesis of (16-20)-hydroxyeicosatetraenoic acids (HETE)
676	R-HSA-2142845	365	17	0.94	0	0	0.999753	0.999753	Homo sapiens: Hyaluronan metabolism
677	R-HSA-2142850	366	5	1	0	0	0.999753	0.999753	Homo sapiens: Hyaluronan biosynthesis and export
682	R-HSA-2160916	1185	12	0.92	0	0	0.999753	0.999753	Homo sapiens: Hyaluronan uptake and degradation
684	R-HSA-2161522	1375	10	0.7	0	0	0.999753	0.999753	Homo sapiens: Abacavir transport and metabolism
685	R-HSA-2161541	1376	5	0.6	0	0	0.999753	0.999753	Homo sapiens: Abacavir metabolism
687	R-HSA-2168880	1677	13	0.38	0	0	0.999753	0.999753	Homo sapiens: Scavenging of heme from plasma
689	R-HSA-217271	1764	3	0.67	0	0	0.999753	0.999753	Homo sapiens: FMO oxidises nucleophiles
691	R-HSA-2173788	760	27	0.96	0	0	0.999753	0.999753	Homo sapiens: Downregulation of TGF-beta receptor signaling
692	R-HSA-2173789	761	34	0.94	0	0	0.999753	0.999753	Homo sapiens: TGF-beta receptor signaling activates SMADs
693	R-HSA-2173791	1732	18	0.89	0	0	0.999753	0.999753	Homo sapiens: TGF-beta receptor signaling in EMT (epithelial to mesenchymal transition)
697	R-HSA-2179392	1615	10	0.9	0	0	0.999753	0.999753	Homo sapiens: EGFR Transactivation by Gastrin
701	R-HSA-2206280	1960	1	1	0	0	0.999753	0.999753	Homo sapiens: MPS IX - Natowicz syndrome
702	R-HSA-2206281	1434	11	1	0	0	0.999753	0.999753	Homo sapiens: Mucopolysaccharidoses
703	R-HSA-2206282	2051	1	1	0	0	0.999753	0.999753	Homo sapiens: MPS IIIB - Sanfilippo syndrome B
704	R-HSA-2206285	2026	1	1	0	0	0.999753	0.999753	Homo sapiens: MPS VI - Maroteaux-Lamy syndrome
705	R-HSA-2206290	1827	1	1	0	0	0.999753	0.999753	Homo sapiens: MPS IV - Morquio syndrome A
706	R-HSA-2206291	1435	1	1	0	0	0.999753	0.999753	Homo sapiens: MPS IIIC - Sanfilippo syndrome C
707	R-HSA-2206292	1912	1	1	0	0	0.999753	0.999753	Homo sapiens: MPS VII - Sly syndrome
708	R-HSA-2206296	1970	1	1	0	0	0.999753	0.999753	Homo sapiens: MPS II - Hunter syndrome
709	R-HSA-2206302	1971	1	1	0	0	0.999753	0.999753	Homo sapiens: MPS I - Hurler syndrome
710	R-HSA-2206305	1876	1	1	0	0	0.999753	0.999753	Homo sapiens: MPS IIID - Sanfilippo syndrome D
711	R-HSA-2206307	2149	1	1	0	0	0.999753	0.999753	Homo sapiens: MPS IIIA - Sanfilippo syndrome A
712	R-HSA-2206308	1868	1	1	0	0	0.999753	0.999753	Homo sapiens: MPS IV - Morquio syndrome B
713	R-HSA-2214320	1393	15	1	0	0	0.999753	0.999753	Homo sapiens: Anchoring fibril formation
714	R-HSA-2219528	45	103	0.79	0	0	0.999753	0.999753	Homo sapiens: PI3K/AKT Signaling in Cancer
715	R-HSA-2219530	1075	75	0.73	0	0	0.999753	0.999753	Homo sapiens: Constitutive Signaling by Aberrant PI3K in Cancer
717	R-HSA-2262752	138	485	0.75	0	0	0.999753	0.999753	Homo sapiens: Cellular responses to stress
718	R-HSA-2299718	296	77	0.43	0	0	0.999753	0.999753	Homo sapiens: Condensation of Prophase Chromosomes
720	R-HSA-2395516	1285	3	0.67	0	0	0.999753	0.999753	Homo sapiens: Electron transport from NADPH to Ferredoxin
721	R-HSA-2404192	1152	57	0.61	0	0	0.999753	0.999753	Homo sapiens: Signaling by Type 1 Insulin-like Growth Factor 1 Receptor (IGF1R)
722	R-HSA-2408508	758	9	0.78	0	0	0.999753	0.999753	Homo sapiens: Metabolism of ingested SeMet, Sec, MeSec into H2Se
723	R-HSA-2408522	759	136	0.83	0	0	0.999753	0.999753	Homo sapiens: Selenoamino acid metabolism
724	R-HSA-2408550	1900	4	1	0	0	0.999753	0.999753	Homo sapiens: Metabolism of ingested H2SeO4 and H2SeO3 into H2Se
725	R-HSA-2408552	1258	1	1	0	0	0.999753	0.999753	Homo sapiens: Methylation of MeSeH for excretion
726	R-HSA-2408557	1265	111	0.81	0	0	0.999753	0.999753	Homo sapiens: Selenocysteine synthesis
728	R-HSA-2426168	935	45	0.93	0	0	0.999753	0.999753	Homo sapiens: Activation of gene expression by SREBF (SREBP)
729	R-HSA-2428924	1153	56	0.62	0	0	0.999753	0.999753	Homo sapiens: IGF1R signaling cascade
730	R-HSA-2428928	1154	55	0.62	0	0	0.999753	0.999753	Homo sapiens: IRS-related events triggered by IGF1R
731	R-HSA-2428933	1888	11	0.82	0	0	0.999753	0.999753	Homo sapiens: SHC-related events triggered by IGF1R
732	R-HSA-2453864	442	15	0.4	0	0	0.999753	0.999753	Homo sapiens: Retinoid cycle disease events
733	R-HSA-2453902	548	24	0.54	0	0	0.999753	0.999753	Homo sapiens: The canonical retinoid cycle in rods (twilight vision)
735	R-HSA-2465910	1118	10	1	0	0	0.999753	0.999753	Homo sapiens: MASTL Facilitates Mitotic Progression
736	R-HSA-2466712	1699	2	0.5	0	0	0.999753	0.999753	Homo sapiens: Biosynthesis of A2E, implicated in retinal degradation
737	R-HSA-2467813	308	214	0.82	0	0	0.999753	0.999753	Homo sapiens: Separation of Sister Chromatids
738	R-HSA-2468052	762	11	1	0	0	0.999753	0.999753	Homo sapiens: Establishment of Sister Chromatid Cohesion
739	R-HSA-2470946	763	10	1	0	0	0.999753	0.999753	Homo sapiens: Cohesin Loading onto Chromatin
741	R-HSA-2474795	443	15	0.4	0	0	0.999753	0.999753	Homo sapiens: Diseases associated with visual transduction
742	R-HSA-2485179	1383	12	0.42	0	0	0.999753	0.999753	Homo sapiens: Activation of the phototransduction cascade
743	R-HSA-2500257	309	131	0.87	0	0	0.999753	0.999753	Homo sapiens: Resolution of Sister Chromatid Cohesion
744	R-HSA-2514853	297	17	0.65	0	0	0.999753	0.999753	Homo sapiens: Condensation of Prometaphase Chromosomes
748	R-HSA-2555396	310	226	0.83	0	0	0.999753	0.999753	Homo sapiens: Mitotic Metaphase and Anaphase
749	R-HSA-2559580	336	132	0.63	0	0	0.999753	0.999753	Homo sapiens: Oxidative Stress Induced Senescence
750	R-HSA-2559582	528	118	0.58	0	0	0.999753	0.999753	Homo sapiens: Senescence-Associated Secretory Phenotype (SASP)
751	R-HSA-2559583	337	212	0.69	0	0	0.999753	0.999753	Homo sapiens: Cellular Senescence
753	R-HSA-2559585	560	34	0.97	0	0	0.999753	0.999753	Homo sapiens: Oncogene Induced Senescence
755	R-HSA-2562578	237	11	0.82	0	0	0.999753	0.999753	Homo sapiens: TRIF-mediated programmed cell death
759	R-HSA-2644602	139	61	0.92	0	0	0.999753	0.999753	Homo sapiens: Signaling by NOTCH1 PEST Domain Mutants in Cancer
760	R-HSA-2644603	140	61	0.92	0	0	0.999753	0.999753	Homo sapiens: Signaling by NOTCH1 in Cancer
762	R-HSA-2644606	141	61	0.92	0	0	0.999753	0.999753	Homo sapiens: Constitutive Signaling by NOTCH1 PEST Domain Mutants
764	R-HSA-264642	932	17	0.76	0	0	0.999753	0.999753	Homo sapiens: Acetylcholine Neurotransmitter Release Cycle
766	R-HSA-264876	992	28	0.86	0	0	0.999753	0.999753	Homo sapiens: Insulin processing
770	R-HSA-2682334	432	98	0.85	0	0	0.999753	0.999753	Homo sapiens: EPH-Ephrin signaling
774	R-HSA-2855086	1088	5	0.2	0	0	0.999753	0.999753	Homo sapiens: Ficolins bind to repetitive carbohydrate structures on the target cell surface
778	R-HSA-2892245	2105	9	0.11	0	0	0.999753	0.999753	Homo sapiens: POU5F1 (OCT4), SOX2, NANOG repress genes related to differentiation
779	R-HSA-2892247	1665	20	0.3	0	0	0.999753	0.999753	Homo sapiens: POU5F1 (OCT4), SOX2, NANOG activate genes related to proliferation
780	R-HSA-2894858	142	61	0.92	0	0	0.999753	0.999753	Homo sapiens: Signaling by NOTCH1 HD+PEST Domain Mutants in Cancer
781	R-HSA-2894862	143	61	0.92	0	0	0.999753	0.999753	Homo sapiens: Constitutive Signaling by NOTCH1 HD+PEST Domain Mutants
782	R-HSA-2978092	1968	1	1	0	0	0.999753	0.999753	Homo sapiens: Abnormal conversion of 2-oxoglutarate to 2-hydroxyglutarate
783	R-HSA-2979096	637	23	0.96	0	0	0.999753	0.999753	Homo sapiens: NOTCH2 Activation and Transmission of Signal to the Nucleus
784	R-HSA-2980736	517	93	0.66	0	0	0.999753	0.999753	Homo sapiens: Peptide hormone metabolism
785	R-HSA-2980766	1107	53	0.98	0	0	0.999753	0.999753	Homo sapiens: Nuclear Envelope Breakdown
786	R-HSA-2980767	1119	7	1	0	0	0.999753	0.999753	Homo sapiens: Activation of NIMA Kinases NEK9, NEK6, NEK7
787	R-HSA-2990846	338	216	0.8	0	0	0.999753	0.999753	Homo sapiens: SUMOylation
788	R-HSA-2995383	1656	13	1	0	0	0.999753	0.999753	Homo sapiens: Initiation of Nuclear Envelope Reformation
789	R-HSA-2995410	1657	13	1	0	0	0.999753	0.999753	Homo sapiens: Nuclear Envelope Reassembly
791	R-HSA-3000170	1395	28	0.96	0	0	0.999753	0.999753	Homo sapiens: Syndecan interactions
795	R-HSA-3000480	1346	19	0.79	0	0	0.999753	0.999753	Homo sapiens: Scavenging by Class A Receptors
796	R-HSA-3000484	944	8	0.62	0	0	0.999753	0.999753	Homo sapiens: Scavenging by Class F Receptors
799	R-HSA-3065678	359	7	1	0	0	0.999753	0.999753	Homo sapiens: SUMO is transferred from E1 to E2 (UBE2I, UBC9)
800	R-HSA-3065679	1666	6	1	0	0	0.999753	0.999753	Homo sapiens: SUMO is proteolytically processed
802	R-HSA-3108232	340	210	0.79	0	0	0.999753	0.999753	Homo sapiens: SUMO E3 ligases SUMOylate target proteins
803	R-HSA-3134963	1580	9	0.78	0	0	0.999753	0.999753	Homo sapiens: DEx/H-box helicases activate type I IFN and inflammatory cytokines production
804	R-HSA-3134973	1446	5	1	0	0	0.999753	0.999753	Homo sapiens: LRR FLII-interacting protein 1 (LRRFIP1) activates type I IFN production
805	R-HSA-3134975	1279	15	0.87	0	0	0.999753	0.999753	Homo sapiens: Regulation of innate immune responses to cytosolic DNA
806	R-HSA-3214815	765	97	0.49	0	0	0.999753	0.999753	Homo sapiens: HDACs deacetylate histones
808	R-HSA-3214842	1111	50	0.54	0	0	0.999753	0.999753	Homo sapiens: HDMs demethylate histones
809	R-HSA-3214847	886	151	0.64	0	0	0.999753	0.999753	Homo sapiens: HATs acetylate histones
810	R-HSA-3214858	561	81	0.51	0	0	0.999753	0.999753	Homo sapiens: RMTs methylate histone arginines
811	R-HSA-3215018	360	10	1	0	0	0.999753	0.999753	Homo sapiens: Processing and activation of SUMO
812	R-HSA-3229121	1810	17	0.82	0	0	0.999753	0.999753	Homo sapiens: Glycogen storage diseases
814	R-HSA-3232118	767	20	0.95	0	0	0.999753	0.999753	Homo sapiens: SUMOylation of transcription factors
817	R-HSA-3247509	562	295	0.75	0	0	0.999753	0.999753	Homo sapiens: Chromatin modifying enzymes
819	R-HSA-3249367	1898	3	1	0	0	0.999753	0.999753	Homo sapiens: STAT6-mediated induction of chemokines
820	R-HSA-3270619	1281	13	0.85	0	0	0.999753	0.999753	Homo sapiens: IRF3-mediated induction of type I IFN
822	R-HSA-3282872	2223	1	1	0	0	0.999753	0.999753	Homo sapiens: Severe congenital neutropenia type 4 (G6PC3)
823	R-HSA-3295583	1216	32	0.62	0	0	0.999753	0.999753	Homo sapiens: TRP channels
824	R-HSA-3296197	1867	3	0.33	0	0	0.999753	0.999753	Homo sapiens: Hydroxycarboxylic acid-binding receptors
826	R-HSA-3296482	1582	25	0.8	0	0	0.999753	0.999753	Homo sapiens: Defects in vitamin and cofactor metabolism
827	R-HSA-3299685	970	41	0.8	0	0	0.999753	0.999753	Homo sapiens: Detoxification of Reactive Oxygen Species
828	R-HSA-3301854	1109	36	0.97	0	0	0.999753	0.999753	Homo sapiens: Nuclear Pore Complex (NPC) Disassembly
829	R-HSA-3304347	2020	3	1	0	0	0.999753	0.999753	Homo sapiens: Loss of Function of SMAD4 in Cancer
830	R-HSA-3304349	2021	7	1	0	0	0.999753	0.999753	Homo sapiens: Loss of Function of SMAD2/3 in Cancer
831	R-HSA-3304351	1733	8	1	0	0	0.999753	0.999753	Homo sapiens: Signaling by TGF-beta Receptor Complex in Cancer
832	R-HSA-3304356	2022	6	1	0	0	0.999753	0.999753	Homo sapiens: SMAD2/3 Phosphorylation Motif Mutants in Cancer
833	R-HSA-3311021	2023	3	1	0	0	0.999753	0.999753	Homo sapiens: SMAD4 MH2 Domain Mutants in Cancer
834	R-HSA-3315487	2024	3	1	0	0	0.999753	0.999753	Homo sapiens: SMAD2/3 MH2 Domain Mutants in Cancer
835	R-HSA-3322077	1846	16	0.94	0	0	0.999753	0.999753	Homo sapiens: Glycogen synthesis
836	R-HSA-3323169	1936	11	0.73	0	0	0.999753	0.999753	Homo sapiens: Defects in biotin (Btn) metabolism
837	R-HSA-3359454	2178	1	1	0	0	0.999753	0.999753	Homo sapiens: Defective TCN2 causes hereditary megaloblastic anemia
840	R-HSA-3359462	1859	3	0.33	0	0	0.999753	0.999753	Homo sapiens: Defective AMN causes hereditary megaloblastic anemia 1
841	R-HSA-3359463	1860	3	0.33	0	0	0.999753	0.999753	Homo sapiens: Defective CUBN causes hereditary megaloblastic anemia 1
842	R-HSA-3359467	2043	2	1	0	0	0.999753	0.999753	Homo sapiens: Defective MTRR causes methylmalonic aciduria and homocystinuria type cblE
843	R-HSA-3359469	2044	2	1	0	0	0.999753	0.999753	Homo sapiens: Defective MTR causes methylmalonic aciduria and homocystinuria type cblG
845	R-HSA-3359473	1836	2	1	0	0	0.999753	0.999753	Homo sapiens: Defective MMADHC causes methylmalonic aciduria and homocystinuria type cblD
847	R-HSA-3359475	1583	2	1	0	0	0.999753	0.999753	Homo sapiens: Defective MMAA causes methylmalonic aciduria type cblA
848	R-HSA-3359478	1584	2	1	0	0	0.999753	0.999753	Homo sapiens: Defective MUT causes methylmalonic aciduria mut type
850	R-HSA-3371378	1976	11	0.91	0	0	0.999753	0.999753	Homo sapiens: Regulation by c-FLIP
851	R-HSA-3371453	277	85	0.81	0	0	0.999753	0.999753	Homo sapiens: Regulation of HSF1-mediated heat shock response
852	R-HSA-3371497	471	67	0.69	0	0	0.999753	0.999753	Homo sapiens: HSP90 chaperone cycle for steroid hormone receptors (SHR)
853	R-HSA-3371511	144	14	0.86	0	0	0.999753	0.999753	Homo sapiens: HSF1 activation
854	R-HSA-3371556	145	105	0.85	0	0	0.999753	0.999753	Homo sapiens: Cellular response to heat stress
857	R-HSA-3371598	2172	1	1	0	0	0.999753	0.999753	Homo sapiens: Defective BTD causes biotidinase deficiency
858	R-HSA-3371599	1937	10	0.7	0	0	0.999753	0.999753	Homo sapiens: Defective HLCS causes multiple carboxylase deficiency
859	R-HSA-349425	590	71	0.7	0	0	0.999753	0.999753	Homo sapiens: Autodegradation of the E3 ubiquitin ligase COP1
860	R-HSA-350054	146	35	0.77	0	0	0.999753	0.999753	Homo sapiens: Notch-HLH transcription pathway
861	R-HSA-350562	591	70	0.7	0	0	0.999753	0.999753	Homo sapiens: Regulation of ornithine decarboxylase (ODC)
862	R-HSA-350864	1592	3	0.33	0	0	0.999753	0.999753	Homo sapiens: Regulation of thyroid hormone activity
863	R-HSA-351143	1309	2	1	0	0	0.999753	0.999753	Homo sapiens: Agmatine biosynthesis
864	R-HSA-351200	1643	3	1	0	0	0.999753	0.999753	Homo sapiens: Interconversion of polyamines
865	R-HSA-351202	521	107	0.72	0	0	0.999753	0.999753	Homo sapiens: Metabolism of polyamines
866	R-HSA-351906	279	13	0.69	0	0	0.999753	0.999753	Homo sapiens: Apoptotic cleavage of cell adhesion proteins
867	R-HSA-352230	1206	34	0.74	0	0	0.999753	0.999753	Homo sapiens: Amino acid transport across the plasma membrane
868	R-HSA-352238	2012	3	1	0	0	0.999753	0.999753	Homo sapiens: Breakdown of the nuclear lamina
869	R-HSA-354192	487	28	0.86	0	0	0.999753	0.999753	Homo sapiens: Integrin alphaIIb beta3 signaling
870	R-HSA-354194	1702	15	0.8	0	0	0.999753	0.999753	Homo sapiens: GRB2:SOS provides linkage to MAPK signaling for Integrins
871	R-HSA-3560782	403	41	0.83	0	0	0.999753	0.999753	Homo sapiens: Diseases associated with glycosaminoglycan metabolism
872	R-HSA-3560783	404	20	0.8	0	0	0.999753	0.999753	Homo sapiens: Defective B4GALT7 causes EDS, progeroid type
873	R-HSA-3560792	1611	1	1	0	0	0.999753	0.999753	Homo sapiens: Defective SLC26A2 causes chondrodysplasias
874	R-HSA-3560796	2218	1	1	0	0	0.999753	0.999753	Homo sapiens: Defective PAPSS2 causes SEMD-PA
875	R-HSA-3560801	405	20	0.8	0	0	0.999753	0.999753	Homo sapiens: Defective B3GAT3 causes JDSSDHD
876	R-HSA-3595172	1017	8	0.62	0	0	0.999753	0.999753	Homo sapiens: Defective CHST3 causes SEDCJD
877	R-HSA-3595174	1018	8	0.62	0	0	0.999753	0.999753	Homo sapiens: Defective CHST14 causes EDS, musculocontractural type
878	R-HSA-3595177	1019	8	0.62	0	0	0.999753	0.999753	Homo sapiens: Defective CHSY1 causes TPBS
879	R-HSA-3642278	2179	3	1	0	0	0.999753	0.999753	Homo sapiens: Loss of Function of TGFBR2 in Cancer
880	R-HSA-3642279	2180	2	1	0	0	0.999753	0.999753	Homo sapiens: TGFBR2 MSI Frameshift Mutants in Cancer
881	R-HSA-3645790	2181	3	1	0	0	0.999753	0.999753	Homo sapiens: TGFBR2 Kinase Domain Mutants in Cancer
882	R-HSA-3656225	1225	8	0.62	0	0	0.999753	0.999753	Homo sapiens: Defective CHST6 causes MCDC1
883	R-HSA-3656234	1929	1	1	0	0	0.999753	0.999753	Homo sapiens: Defective HEXA causes GM2G1
884	R-HSA-3656237	406	14	0.93	0	0	0.999753	0.999753	Homo sapiens: Defective EXT2 causes exostoses 2
885	R-HSA-3656243	1226	8	0.62	0	0	0.999753	0.999753	Homo sapiens: Defective ST3GAL3 causes MCT12 and EIEE15
886	R-HSA-3656244	1227	8	0.62	0	0	0.999753	0.999753	Homo sapiens: Defective B4GALT1 causes B4GALT1-CDG (CDG-2d)
887	R-HSA-3656248	1930	1	1	0	0	0.999753	0.999753	Homo sapiens: Defective HEXB causes GM2G2
888	R-HSA-3656253	407	14	0.93	0	0	0.999753	0.999753	Homo sapiens: Defective EXT1 causes exostoses 1, TRPS2 and CHDS
889	R-HSA-3656532	2025	6	1	0	0	0.999753	0.999753	Homo sapiens: TGFBR1 KD Mutants in Cancer
890	R-HSA-3656534	1734	7	1	0	0	0.999753	0.999753	Homo sapiens: Loss of Function of TGFBR1 in Cancer
891	R-HSA-3656535	1735	4	1	0	0	0.999753	0.999753	Homo sapiens: TGFBR1 LBD Mutants in Cancer
893	R-HSA-372708	1468	16	0.75	0	0	0.999753	0.999753	Homo sapiens: p130Cas linkage to MAPK signaling for integrins
897	R-HSA-373752	1343	50	0.82	0	0	0.999753	0.999753	Homo sapiens: Netrin-1 signaling
898	R-HSA-373753	1781	24	0.75	0	0	0.999753	0.999753	Homo sapiens: Nephrin family interactions
904	R-HSA-375280	1273	43	0.42	0	0	0.999753	0.999753	Homo sapiens: Amine ligand-binding receptors
905	R-HSA-375281	1131	12	0.17	0	0	0.999753	0.999753	Homo sapiens: Hormone ligand-binding receptors
906	R-HSA-376172	1485	11	0.73	0	0	0.999753	0.999753	Homo sapiens: DSCAM interactions
908	R-HSA-3769402	1512	43	0.86	0	0	0.999753	0.999753	Homo sapiens: Deactivation of the beta-catenin transactivating complex
910	R-HSA-3781860	567	17	1	0	0	0.999753	0.999753	Homo sapiens: Diseases associated with N-glycosylation of proteins
912	R-HSA-3785653	1913	9	1	0	0	0.999753	0.999753	Homo sapiens: Myoclonic epilepsy of Lafora
914	R-HSA-379398	1411	2	1	0	0	0.999753	0.999753	Homo sapiens: Enzymatic degradation of Dopamine by monoamine oxidase
916	R-HSA-379716	361	31	0.77	0	0	0.999753	0.999753	Homo sapiens: Cytosolic tRNA aminoacylation
917	R-HSA-379724	362	60	0.7	0	0	0.999753	0.999753	Homo sapiens: tRNA Aminoacylation
918	R-HSA-379726	808	32	0.66	0	0	0.999753	0.999753	Homo sapiens: Mitochondrial tRNA aminoacylation
919	R-HSA-380095	2173	5	0.8	0	0	0.999753	0.999753	Homo sapiens: Tachykinin receptors bind tachykinins
920	R-HSA-380108	953	50	0.54	0	0	0.999753	0.999753	Homo sapiens: Chemokine receptors bind chemokines
925	R-HSA-380320	476	109	0.78	0	0	0.999753	0.999753	Homo sapiens: Recruitment of NuMA to mitotic centrosomes
926	R-HSA-380612	1686	2	1	0	0	0.999753	0.999753	Homo sapiens: Metabolism of serotonin
927	R-HSA-380615	1687	3	0.67	0	0	0.999753	0.999753	Homo sapiens: Serotonin clearance from the synaptic cleft
928	R-HSA-380972	792	29	0.97	0	0	0.999753	0.999753	Homo sapiens: Energy dependent regulation of mTOR by LKB1-AMPK
929	R-HSA-380994	1302	26	0.92	0	0	0.999753	0.999753	Homo sapiens: ATF4 activates genes in response to endoplasmic reticulum stress
930	R-HSA-381033	1577	12	1	0	0	0.999753	0.999753	Homo sapiens: ATF6 (ATF6-alpha) activates chaperones
932	R-HSA-381042	1303	31	0.94	0	0	0.999753	0.999753	Homo sapiens: PERK regulates gene expression
935	R-HSA-381183	1578	10	1	0	0	0.999753	0.999753	Homo sapiens: ATF6 (ATF6-alpha) activates chaperone genes
938	R-HSA-3814836	1914	2	1	0	0	0.999753	0.999753	Homo sapiens: Glycogen storage disease type XV (GYG1)
940	R-HSA-381753	731	526	0.02	0	0	0.999753	0.999753	Homo sapiens: Olfactory Signaling Pathway
941	R-HSA-381771	888	20	0.6	0	0	0.999753	0.999753	Homo sapiens: Synthesis, secretion, and inactivation of Glucagon-like Peptide-1 (GLP-1)
944	R-HSA-3828062	1915	2	1	0	0	0.999753	0.999753	Homo sapiens: Glycogen storage disease type 0 (muscle GYS1)
947	R-HSA-3858516	1918	2	0.5	0	0	0.999753	0.999753	Homo sapiens: Glycogen storage disease type 0 (liver GYS2)
948	R-HSA-3878781	1847	3	0.67	0	0	0.999753	0.999753	Homo sapiens: Glycogen storage disease type IV (GBE1)
950	R-HSA-388479	2077	6	0.33	0	0	0.999753	0.999753	Homo sapiens: Vasopressin-like receptors
951	R-HSA-388841	49	128	0.47	0	0	0.999753	0.999753	Homo sapiens: Costimulation by the CD28 family
952	R-HSA-388844	1239	21	0.81	0	0	0.999753	0.999753	Homo sapiens: Receptor-type tyrosine-protein phosphatases
958	R-HSA-389542	1969	1	1	0	0	0.999753	0.999753	Homo sapiens: NADPH regeneration
959	R-HSA-389599	907	6	1	0	0	0.999753	0.999753	Homo sapiens: Alpha-oxidation of phytanate
960	R-HSA-389661	1211	31	0.61	0	0	0.999753	0.999753	Homo sapiens: Glyoxylate metabolism and glycine degradation
961	R-HSA-389887	103	9	1	0	0	0.999753	0.999753	Homo sapiens: Beta-oxidation of pristanoyl-CoA
964	R-HSA-389957	838	32	0.75	0	0	0.999753	0.999753	Homo sapiens: Prefoldin mediated transfer of substrate to CCT/TriC
965	R-HSA-389958	826	36	0.69	0	0	0.999753	0.999753	Homo sapiens: Cooperation of Prefoldin and TriC/CCT in actin and tubulin folding
966	R-HSA-389960	827	25	0.72	0	0	0.999753	0.999753	Homo sapiens: Formation of tubulin folding intermediates by CCT/TriC
967	R-HSA-389977	828	25	0.64	0	0	0.999753	0.999753	Homo sapiens: Post-chaperonin tubulin folding pathway
968	R-HSA-390247	104	12	0.83	0	0	0.999753	0.999753	Homo sapiens: Beta-oxidation of very long chain fatty acids
969	R-HSA-390450	961	10	1	0	0	0.999753	0.999753	Homo sapiens: Folding of actin by CCT/TriC
970	R-HSA-390466	679	112	0.71	0	0	0.999753	0.999753	Homo sapiens: Chaperonin-mediated protein folding
971	R-HSA-390471	680	45	0.82	0	0	0.999753	0.999753	Homo sapiens: Association of TriC/CCT with target proteins during biosynthesis
974	R-HSA-390650	1274	4	0.5	0	0	0.999753	0.999753	Homo sapiens: Histamine receptors
975	R-HSA-390651	1610	6	0.17	0	0	0.999753	0.999753	Homo sapiens: Dopamine receptors
976	R-HSA-390666	1959	12	0.5	0	0	0.999753	0.999753	Homo sapiens: Serotonin receptors
977	R-HSA-390696	1500	9	0.78	0	0	0.999753	0.999753	Homo sapiens: Adrenoceptors
979	R-HSA-390918	105	30	0.9	0	0	0.999753	0.999753	Homo sapiens: Peroxisomal lipid metabolism
980	R-HSA-391160	793	16	0.69	0	0	0.999753	0.999753	Homo sapiens: Signal regulatory protein family interactions
981	R-HSA-391251	681	121	0.71	0	0	0.999753	0.999753	Homo sapiens: Protein folding
982	R-HSA-391903	1122	17	0.65	0	0	0.999753	0.999753	Homo sapiens: Eicosanoid ligand-binding receptors
983	R-HSA-391906	1123	7	0.43	0	0	0.999753	0.999753	Homo sapiens: Leukotriene receptors
984	R-HSA-391908	1269	9	0.78	0	0	0.999753	0.999753	Homo sapiens: Prostanoid ligand receptors
985	R-HSA-392023	1521	3	1	0	0	0.999753	0.999753	Homo sapiens: Adrenaline signalling through Alpha-2 adrenergic receptor
986	R-HSA-392154	689	23	0.83	0	0	0.999753	0.999753	Homo sapiens: Nitric oxide stimulates guanylate cyclase
987	R-HSA-392170	1021	23	0.7	0	0	0.999753	0.999753	Homo sapiens: ADP signalling through P2Y purinoceptor 12
988	R-HSA-392451	53	27	0.78	0	0	0.999753	0.999753	Homo sapiens: G beta:gamma signalling through PI3Kgamma
991	R-HSA-392518	1010	33	0.79	0	0	0.999753	0.999753	Homo sapiens: Signal amplification
992	R-HSA-392851	1022	20	0.75	0	0	0.999753	0.999753	Homo sapiens: Prostacyclin signalling through prostacyclin receptor
993	R-HSA-3928662	433	44	0.93	0	0	0.999753	0.999753	Homo sapiens: EPHB-mediated forward signaling
994	R-HSA-3928663	842	32	0.69	0	0	0.999753	0.999753	Homo sapiens: EPHA-mediated growth cone collapse
996	R-HSA-3928665	638	55	0.8	0	0	0.999753	0.999753	Homo sapiens: EPH-ephrin mediated repulsion of cells
998	R-HSA-397795	54	34	0.82	0	0	0.999753	0.999753	Homo sapiens: G-protein beta:gamma signalling
1000	R-HSA-399719	813	35	0.71	0	0	0.999753	0.999753	Homo sapiens: Trafficking of AMPA receptors
1001	R-HSA-399721	814	35	0.71	0	0	0.999753	0.999753	Homo sapiens: Glutamate binding, activation of AMPA receptors and synaptic plasticity
1005	R-HSA-399997	1294	10	1	0	0	0.999753	0.999753	Homo sapiens: Acetylcholine regulates insulin secretion
1006	R-HSA-400042	1023	30	0.77	0	0	0.999753	0.999753	Homo sapiens: Adrenaline,noradrenaline inhibits insulin secretion
1008	R-HSA-400253	505	70	0.96	0	0	0.999753	0.999753	Homo sapiens: Circadian Clock
1010	R-HSA-400508	889	24	0.54	0	0	0.999753	0.999753	Homo sapiens: Incretin synthesis, secretion, and inactivation
1011	R-HSA-400511	1465	14	0.64	0	0	0.999753	0.999753	Homo sapiens: Synthesis, secretion, and inactivation of Glucose-dependent Insulinotropic Polypeptide (GIP)
1013	R-HSA-4043911	2097	1	1	0	0	0.999753	0.999753	Homo sapiens: Defective PMM2 causes PMM2-CDG (CDG-1a)
1014	R-HSA-4043916	2039	1	1	0	0	0.999753	0.999753	Homo sapiens: Defective MPI causes MPI-CDG (CDG-1b)
1015	R-HSA-4085001	201	42	0.62	0	0	0.999753	0.999753	Homo sapiens: Sialic acid metabolism
1017	R-HSA-4085023	1851	1	1	0	0	0.999753	0.999753	Homo sapiens: Defective GFPT1 causes CMSTA1
1019	R-HSA-4086398	1024	62	0.87	0	0	0.999753	0.999753	Homo sapiens: Ca2+ pathway
1021	R-HSA-4090294	377	30	0.93	0	0	0.999753	0.999753	Homo sapiens: SUMOylation of intracellular receptors
1022	R-HSA-416476	489	226	0.61	0	0	0.999753	0.999753	Homo sapiens: G alpha (q) signalling events
1023	R-HSA-416482	223	87	0.83	0	0	0.999753	0.999753	Homo sapiens: G alpha (12/13) signalling events
1024	R-HSA-416550	940	8	1	0	0	0.999753	0.999753	Homo sapiens: Sema4D mediated inhibition of cell attachment and migration
1026	R-HSA-416700	511	20	0.9	0	0	0.999753	0.999753	Homo sapiens: Other semaphorin interactions
1027	R-HSA-416993	1352	21	0.71	0	0	0.999753	0.999753	Homo sapiens: Trafficking of GluR2-containing AMPA receptors
1028	R-HSA-417957	518	12	0.58	0	0	0.999753	0.999753	Homo sapiens: P2Y receptors
1029	R-HSA-417973	1420	4	0.75	0	0	0.999753	0.999753	Homo sapiens: Adenosine P1 receptors
1030	R-HSA-418038	519	16	0.62	0	0	0.999753	0.999753	Homo sapiens: Nucleotide-like (purinergic) receptors
1031	R-HSA-418217	1025	21	0.76	0	0	0.999753	0.999753	Homo sapiens: G beta:gamma signalling through PLC beta
1032	R-HSA-418346	690	91	0.81	0	0	0.999753	0.999753	Homo sapiens: Platelet homeostasis
1034	R-HSA-418360	1754	31	0.77	0	0	0.999753	0.999753	Homo sapiens: Platelet calcium homeostasis
1035	R-HSA-418457	691	17	0.88	0	0	0.999753	0.999753	Homo sapiens: cGMP effects
1037	R-HSA-418592	1026	26	0.81	0	0	0.999753	0.999753	Homo sapiens: ADP signalling through P2Y purinoceptor 1
1039	R-HSA-418597	766	50	0.8	0	0	0.999753	0.999753	Homo sapiens: G alpha (z) signalling events
1043	R-HSA-418890	1572	10	0.7	0	0	0.999753	0.999753	Homo sapiens: Role of second messengers in netrin-1 signaling
1046	R-HSA-419408	1575	16	0.75	0	0	0.999753	0.999753	Homo sapiens: Lysosphingolipid and LPA receptors
1047	R-HSA-419771	444	10	0.2	0	0	0.999753	0.999753	Homo sapiens: Opsins
1048	R-HSA-419812	648	10	0.4	0	0	0.999753	0.999753	Homo sapiens: Calcitonin-like ligand receptors
1050	R-HSA-420092	1027	35	0.49	0	0	0.999753	0.999753	Homo sapiens: Glucagon-type ligand receptors
1051	R-HSA-420499	1700	72	0.04	0	0	0.999753	0.999753	Homo sapiens: Class C/3 (Metabotropic glutamate/pheromone receptors)
1052	R-HSA-420597	1784	7	0.86	0	0	0.999753	0.999753	Homo sapiens: Nectin/Necl trans heterodimerization
1054	R-HSA-422085	1464	19	0.68	0	0	0.999753	0.999753	Homo sapiens: Synthesis, secretion, and deacylation of Ghrelin
1058	R-HSA-425381	1768	10	0.7	0	0	0.999753	0.999753	Homo sapiens: Bicarbonate transporters
1059	R-HSA-425393	909	113	0.62	0	0	0.999753	0.999753	Homo sapiens: Transport of inorganic cations/anions and amino acids/oligopeptides
1060	R-HSA-425397	948	45	0.69	0	0	0.999753	0.999753	Homo sapiens: Transport of vitamins, nucleosides, and related molecules
1061	R-HSA-425407	910	276	0.57	0	0	0.999753	0.999753	Homo sapiens: SLC-mediated transmembrane transport
1062	R-HSA-425410	1413	32	0.62	0	0	0.999753	0.999753	Homo sapiens: Metal ion SLC transporters
1064	R-HSA-425986	911	10	0.6	0	0	0.999753	0.999753	Homo sapiens: Sodium/Proton exchangers
1066	R-HSA-426117	1082	8	0.5	0	0	0.999753	0.999753	Homo sapiens: Cation-coupled Chloride cotransporters
1067	R-HSA-426486	1635	9	1	0	0	0.999753	0.999753	Homo sapiens: Small interfering RNA (siRNA) biogenesis
1068	R-HSA-426496	1636	7	1	0	0	0.999753	0.999753	Homo sapiens: Post-transcriptional silencing by small RNAs
1069	R-HSA-427359	742	69	0.41	0	0	0.999753	0.999753	Homo sapiens: SIRT1 negatively regulates rRNA expression
1070	R-HSA-427389	743	84	0.43	0	0	0.999753	0.999753	Homo sapiens: ERCC6 (CSB) and EHMT2 (G9a) positively regulate rRNA expression
1074	R-HSA-427652	955	5	0.4	0	0	0.999753	0.999753	Homo sapiens: Sodium-coupled phosphate cotransporters
1075	R-HSA-427975	1367	4	0.75	0	0	0.999753	0.999753	Homo sapiens: Proton/oligopeptide cotransporters
1076	R-HSA-428157	424	99	0.8	0	0	0.999753	0.999753	Homo sapiens: Sphingolipid metabolism
1081	R-HSA-428559	1530	2	0.5	0	0	0.999753	0.999753	Homo sapiens: Proton-coupled neutral amino acid transporters
1082	R-HSA-428643	1503	11	0.36	0	0	0.999753	0.999753	Homo sapiens: Organic anion transporters
1083	R-HSA-428890	923	8	1	0	0	0.999753	0.999753	Homo sapiens: Role of ABL in ROBO-SLIT signaling
1084	R-HSA-428930	1011	24	0.79	0	0	0.999753	0.999753	Homo sapiens: Thromboxane signalling through TP receptor
1085	R-HSA-429593	1314	2	0.5	0	0	0.999753	0.999753	Homo sapiens: Inositol transporters
1086	R-HSA-429914	976	71	0.79	0	0	0.999753	0.999753	Homo sapiens: Deadenylation-dependent mRNA decay
1087	R-HSA-429947	977	29	0.86	0	0	0.999753	0.999753	Homo sapiens: Deadenylation of mRNA
1088	R-HSA-429958	1112	21	0.76	0	0	0.999753	0.999753	Homo sapiens: mRNA decay by 3' to 5' exoribonuclease
1089	R-HSA-430039	1242	21	0.71	0	0	0.999753	0.999753	Homo sapiens: mRNA decay by 5' to 3' exoribonuclease
1090	R-HSA-430116	1397	12	0.67	0	0	0.999753	0.999753	Homo sapiens: GP1b-IX-V activation signalling
1092	R-HSA-432040	1028	46	0.74	0	0	0.999753	0.999753	Homo sapiens: Vasopressin regulates renal water homeostasis via Aquaporins
1093	R-HSA-432047	1878	13	0.23	0	0	0.999753	0.999753	Homo sapiens: Passive transport by Aquaporins
1094	R-HSA-432142	1486	17	0.94	0	0	0.999753	0.999753	Homo sapiens: Platelet sensitization by LDL
1096	R-HSA-432722	335	56	0.98	0	0	0.999753	0.999753	Homo sapiens: Golgi Associated Vesicle Biogenesis
1097	R-HSA-433137	1843	5	0.2	0	0	0.999753	0.999753	Homo sapiens: Sodium-coupled sulphate, di- and tri-carboxylate transporters
1098	R-HSA-433692	1419	7	0.71	0	0	0.999753	0.999753	Homo sapiens: Proton-coupled monocarboxylate transport
1101	R-HSA-434316	1763	8	0.88	0	0	0.999753	0.999753	Homo sapiens: Fatty Acids bound to GPR40 (FFAR1) regulate insulin secretion
1102	R-HSA-435354	1515	23	0.52	0	0	0.999753	0.999753	Homo sapiens: Zinc transporters
1103	R-HSA-435368	1516	7	0.57	0	0	0.999753	0.999753	Homo sapiens: Zinc efflux and compartmentalization by the SLC30 family
1104	R-HSA-437239	829	50	0.74	0	0	0.999753	0.999753	Homo sapiens: Recycling pathway of L1
1105	R-HSA-438064	830	86	0.78	0	0	0.999753	0.999753	Homo sapiens: Post NMDA receptor activation events
1106	R-HSA-438066	1595	23	0.87	0	0	0.999753	0.999753	Homo sapiens: Unblocking of NMDA receptors, glutamate binding and activation
1108	R-HSA-4419969	1658	15	1	0	0	0.999753	0.999753	Homo sapiens: Depolymerisation of the Nuclear Lamina
1110	R-HSA-4420332	408	20	0.8	0	0	0.999753	0.999753	Homo sapiens: Defective B3GALT6 causes EDSP2 and SEMDJL1
1111	R-HSA-442380	1774	16	0.5	0	0	0.999753	0.999753	Homo sapiens: Zinc influx into cells by the SLC39 gene family
1112	R-HSA-442660	1271	20	0.45	0	0	0.999753	0.999753	Homo sapiens: Na+/Cl- dependent neurotransmitter transporters
1113	R-HSA-442720	1045	15	0.87	0	0	0.999753	0.999753	Homo sapiens: CREB1 phosphorylation through the activation of Adenylate Cyclase
1114	R-HSA-442729	1002	10	1	0	0	0.999753	0.999753	Homo sapiens: CREB1 phosphorylation through the activation of CaMKII/CaMKK/CaMKIV cascasde
1116	R-HSA-442755	831	99	0.79	0	0	0.999753	0.999753	Homo sapiens: Activation of NMDA receptors and postsynaptic events
1121	R-HSA-444473	1777	9	0.44	0	0	0.999753	0.999753	Homo sapiens: Formyl peptide receptors bind formyl peptides and many other ligands
1122	R-HSA-444821	213	9	0.11	0	0	0.999753	0.999753	Homo sapiens: Relaxin receptors
1123	R-HSA-445095	1283	32	0.75	0	0	0.999753	0.999753	Homo sapiens: Interaction between L1 and Ankyrins
1126	R-HSA-445717	1029	55	0.64	0	0	0.999753	0.999753	Homo sapiens: Aquaporin-mediated transport
1127	R-HSA-445989	851	41	0.76	0	0	0.999753	0.999753	Homo sapiens: TAK1 activates NFkB by phosphorylation and activation of IKKs complex
1128	R-HSA-446107	1404	11	0.73	0	0	0.999753	0.999753	Homo sapiens: Type I hemidesmosome assembly
1129	R-HSA-446193	203	88	0.81	0	0	0.999753	0.999753	Homo sapiens: Biosynthesis of the N-glycan precursor (dolichol lipid-linked oligosaccharide, LLO) and transfer to a nascent protein
1130	R-HSA-446199	1336	6	1	0	0	0.999753	0.999753	Homo sapiens: Synthesis of Dolichyl-phosphate
1131	R-HSA-446203	204	329	0.84	0	0	0.999753	0.999753	Homo sapiens: Asparagine N-linked glycosylation
1132	R-HSA-446205	1916	5	1	0	0	0.999753	0.999753	Homo sapiens: Synthesis of GDP-mannose
1133	R-HSA-446210	1852	8	1	0	0	0.999753	0.999753	Homo sapiens: Synthesis of UDP-N-acetyl-glucosamine
1134	R-HSA-446219	205	73	0.77	0	0	0.999753	0.999753	Homo sapiens: Synthesis of substrates in N-glycan biosythesis
1135	R-HSA-446343	1988	4	1	0	0	0.999753	0.999753	Homo sapiens: Localization of the PINCH-ILK-PARVIN complex to focal adhesions
1136	R-HSA-446353	1205	18	1	0	0	0.999753	0.999753	Homo sapiens: Cell-extracellular matrix interactions
1137	R-HSA-446388	1908	8	1	0	0	0.999753	0.999753	Homo sapiens: Regulation of cytoskeletal remodeling and cell spreading by IPP complex components
1138	R-HSA-446652	382	169	0.74	0	0	0.999753	0.999753	Homo sapiens: Interleukin-1 family signaling
1142	R-HSA-447043	1389	7	0.86	0	0	0.999753	0.999753	Homo sapiens: Neurofascin interactions
1144	R-HSA-448424	852	74	0.89	0	0	0.999753	0.999753	Homo sapiens: Interleukin-17 signaling
1148	R-HSA-450282	1440	32	0.97	0	0	0.999753	0.999753	Homo sapiens: MAPK targets/ Nuclear events mediated by MAP kinases
1149	R-HSA-450294	853	66	0.95	0	0	0.999753	0.999753	Homo sapiens: MAP kinase activation
1152	R-HSA-450341	1445	10	1	0	0	0.999753	0.999753	Homo sapiens: Activation of the AP-1 family of transcription factors
1153	R-HSA-450385	1304	17	1	0	0	0.999753	0.999753	Homo sapiens: Butyrate Response Factor 1 (BRF1) binds and destabilizes mRNA
1154	R-HSA-450408	595	83	0.65	0	0	0.999753	0.999753	Homo sapiens: AUF1 (hnRNP D0) binds and destabilizes mRNA
1156	R-HSA-450520	1645	8	1	0	0	0.999753	0.999753	Homo sapiens: HuR (ELAVL1) binds and stabilizes mRNA
1157	R-HSA-450531	596	116	0.74	0	0	0.999753	0.999753	Homo sapiens: Regulation of mRNA stability by proteins that bind AU-rich elements
1158	R-HSA-450604	1306	18	0.94	0	0	0.999753	0.999753	Homo sapiens: KSRP (KHSRP) binds and destabilizes mRNA
1159	R-HSA-451306	1598	12	0.92	0	0	0.999753	0.999753	Homo sapiens: Ionotropic activity of kainate receptors
1160	R-HSA-451307	1895	2	1	0	0	0.999753	0.999753	Homo sapiens: Activation of Na-permeable kainate receptors
1161	R-HSA-451308	1599	12	0.92	0	0	0.999753	0.999753	Homo sapiens: Activation of Ca-permeable Kainate Receptor
1162	R-HSA-451326	1030	33	0.82	0	0	0.999753	0.999753	Homo sapiens: Activation of kainate receptors upon glutamate binding
1164	R-HSA-452723	1663	31	0.42	0	0	0.999753	0.999753	Homo sapiens: Transcriptional regulation of pluripotent stem cells
1165	R-HSA-453274	477	238	0.78	0	0	0.999753	0.999753	Homo sapiens: Mitotic G2-G2/M phases
1166	R-HSA-453276	529	105	0.79	0	0	0.999753	0.999753	Homo sapiens: Regulation of mitotic cell cycle
1169	R-HSA-4549356	1607	1	1	0	0	0.999753	0.999753	Homo sapiens: Defective DPAGT1 causes DPAGT1-CDG (CDG-1j) and CMSTA2
1171	R-HSA-4551295	2040	1	1	0	0	0.999753	0.999753	Homo sapiens: Defective ALG11 causes ALG11-CDG (CDG-1p)
1172	R-HSA-4551638	342	78	0.74	0	0	0.999753	0.999753	Homo sapiens: SUMOylation of chromatin organization proteins
1173	R-HSA-456926	1012	33	0.82	0	0	0.999753	0.999753	Homo sapiens: Thrombin signalling through proteinase activated receptors (PARs)
1174	R-HSA-4570464	343	54	0.85	0	0	0.999753	0.999753	Homo sapiens: SUMOylation of RNA binding proteins
1175	R-HSA-4570571	2220	1	1	0	0	0.999753	0.999753	Homo sapiens: Defective RFT1 causes RFT1-CDG (CDG-1n)
1182	R-HSA-4641265	1513	12	1	0	0	0.999753	0.999753	Homo sapiens: Repression of WNT target genes
1183	R-HSA-4655427	344	23	0.7	0	0	0.999753	0.999753	Homo sapiens: SUMOylation of DNA methylation proteins
1185	R-HSA-4717374	2100	3	1	0	0	0.999753	0.999753	Homo sapiens: Defective DPM1 causes DPM1-CDG (CDG-1e)
1186	R-HSA-4719360	2101	3	1	0	0	0.999753	0.999753	Homo sapiens: Defective DPM3 causes DPM3-CDG (CDG-1o)
1187	R-HSA-4719377	2102	3	1	0	0	0.999753	0.999753	Homo sapiens: Defective DPM2 causes DPM2-CDG (CDG-1u)
1188	R-HSA-4720454	2199	1	1	0	0	0.999753	0.999753	Homo sapiens: Defective ALG9 causes ALG9-CDG (CDG-1l)
1189	R-HSA-4720475	568	1	1	0	0	0.999753	0.999753	Homo sapiens: Defective ALG3 causes ALG3-CDG (CDG-1d)
1190	R-HSA-4720489	2195	1	1	0	0	0.999753	0.999753	Homo sapiens: Defective ALG12 causes ALG12-CDG (CDG-1g)
1191	R-HSA-4724289	1917	1	1	0	0	0.999753	0.999753	Homo sapiens: Defective ALG6 causes ALG6-CDG (CDG-1c)
1192	R-HSA-4724325	2194	1	1	0	0	0.999753	0.999753	Homo sapiens: Defective ALG8 causes ALG8-CDG (CDG-1h)
1193	R-HSA-4755510	654	11	1	0	0	0.999753	0.999753	Homo sapiens: SUMOylation of immune response proteins
1196	R-HSA-4755609	1337	2	1	0	0	0.999753	0.999753	Homo sapiens: Defective DHDDS causes retinitis pigmentosa 59
1197	R-HSA-4791275	1450	36	0.83	0	0	0.999753	0.999753	Homo sapiens: Signaling by WNT in cancer
1198	R-HSA-4793950	1270	1	1	0	0	0.999753	0.999753	Homo sapiens: Defective MAN1B1 causes MRT15
1199	R-HSA-4793952	2034	1	1	0	0	0.999753	0.999753	Homo sapiens: Defective MGAT2 causes MGAT2-CDG (CDG-2a)
1200	R-HSA-4793953	1855	1	1	0	0	0.999753	0.999753	Homo sapiens: Defective B4GALT1 causes B4GALT1-CDG (CDG-2d)
1201	R-HSA-4793954	2193	1	1	0	0	0.999753	0.999753	Homo sapiens: Defective MOGS causes MOGS-CDG (CDG-2b)
1202	R-HSA-480985	1820	2	1	0	0	0.999753	0.999753	Homo sapiens: Synthesis of dolichyl-phosphate-glucose
1203	R-HSA-4839726	563	295	0.75	0	0	0.999753	0.999753	Homo sapiens: Chromatin organization
1204	R-HSA-4839735	1451	14	1	0	0	0.999753	0.999753	Homo sapiens: AXIN mutants destabilize the destruction complex, activating WNT signaling
1205	R-HSA-4839743	1452	15	1	0	0	0.999753	0.999753	Homo sapiens: phosphorylation site mutants of CTNNB1 are not targeted to the proteasome by the destruction complex
1206	R-HSA-4839744	1453	14	1	0	0	0.999753	0.999753	Homo sapiens: truncated APC mutants destabilize the destruction complex
1207	R-HSA-4839748	1454	14	1	0	0	0.999753	0.999753	Homo sapiens: AMER1 mutants destabilize the destruction complex
1208	R-HSA-499943	658	31	0.9	0	0	0.999753	0.999753	Homo sapiens: Interconversion of nucleotide di- and triphosphates
1209	R-HSA-500657	1031	22	0.73	0	0	0.999753	0.999753	Homo sapiens: Presynaptic function of Kainate receptors
1210	R-HSA-500753	1590	3	1	0	0	0.999753	0.999753	Homo sapiens: Pyrimidine biosynthesis
1212	R-HSA-5083625	387	41	0.12	0	0	0.999753	0.999753	Homo sapiens: Defective GALNT3 causes familial hyperphosphatemic tumoral calcinosis (HFTC)
1213	R-HSA-5083627	1220	2	1	0	0	0.999753	0.999753	Homo sapiens: Defective LARGE causes MDDGA6 and MDDGB6
1216	R-HSA-5083630	2010	11	0.45	0	0	0.999753	0.999753	Homo sapiens: Defective LFNG causes SCDO3
1220	R-HSA-5083636	389	41	0.12	0	0	0.999753	0.999753	Homo sapiens: Defective GALNT12 causes colorectal cancer 1 (CRCS1)
1223	R-HSA-5140745	1354	15	0.87	0	0	0.999753	0.999753	Homo sapiens: WNT5A-dependent internalization of FZD2, FZD5 and ROR2
1226	R-HSA-5205647	195	36	0.78	0	0	0.999753	0.999753	Homo sapiens: Mitophagy
1227	R-HSA-5205685	196	23	0.91	0	0	0.999753	0.999753	Homo sapiens: Pink/Parkin Mediated Mitophagy
1229	R-HSA-5213460	1217	21	0.9	0	0	0.999753	0.999753	Homo sapiens: RIPK1-mediated regulated necrosis
1230	R-HSA-5218859	1218	21	0.9	0	0	0.999753	0.999753	Homo sapiens: Regulated Necrosis
1231	R-HSA-5218900	1510	11	0.91	0	0	0.999753	0.999753	Homo sapiens: CASP8 activity is inhibited
1234	R-HSA-5221030	1650	4	1	0	0	0.999753	0.999753	Homo sapiens: TET1,2,3 and TDG demethylate DNA
1236	R-HSA-5250913	744	121	0.55	0	0	0.999753	0.999753	Homo sapiens: Positive epigenetic regulation of rRNA expression
1237	R-HSA-5250924	745	99	0.52	0	0	0.999753	0.999753	Homo sapiens: B-WICH complex positively regulates rRNA expression
1239	R-HSA-5250955	1755	5	0.6	0	0	0.999753	0.999753	Homo sapiens: Toxicity of botulinum toxin type D (BoNT/D)
1241	R-HSA-5250968	1756	4	0.5	0	0	0.999753	0.999753	Homo sapiens: Toxicity of botulinum toxin type A (BoNT/A)
1242	R-HSA-5250971	1277	3	1	0	0	0.999753	0.999753	Homo sapiens: Toxicity of botulinum toxin type C (BoNT/C)
1243	R-HSA-5250981	1757	5	0.6	0	0	0.999753	0.999753	Homo sapiens: Toxicity of botulinum toxin type F (BoNT/F)
1244	R-HSA-5250982	1801	1	1	0	0	0.999753	0.999753	Homo sapiens: Toxicity of tetanus toxin (TeNT)
1245	R-HSA-5250989	2171	3	1	0	0	0.999753	0.999753	Homo sapiens: Toxicity of botulinum toxin type G (BoNT/G)
1246	R-HSA-5250992	1907	3	0.67	0	0	0.999753	0.999753	Homo sapiens: Toxicity of botulinum toxin type E (BoNT/E)
1247	R-HSA-525793	22	31	0.68	0	0	0.999753	0.999753	Homo sapiens: Myogenesis
1249	R-HSA-5263617	2187	1	1	0	0	0.999753	0.999753	Homo sapiens: Metabolism of ingested MeSeO2H into MeSeH
1252	R-HSA-5336415	1616	6	1	0	0	0.999753	0.999753	Homo sapiens: Uptake and function of diphtheria toxin
1254	R-HSA-5339700	1514	3	1	0	0	0.999753	0.999753	Homo sapiens: TCF7L2 mutants don't bind CTBP
1255	R-HSA-5339716	1455	15	1	0	0	0.999753	0.999753	Homo sapiens: Misspliced GSK3beta mutants stabilize beta-catenin
1257	R-HSA-5340573	2150	1	1	0	0	0.999753	0.999753	Homo sapiens: WNT ligand secretion is abrogated by the PORCN inhibitor LGK974
1259	R-HSA-5357609	1813	2	1	0	0	0.999753	0.999753	Homo sapiens: Glycogen storage disease type II (GAA)
1260	R-HSA-5357769	238	27	0.85	0	0	0.999753	0.999753	Homo sapiens: Caspase activation via extrinsic apoptotic signalling pathway
1261	R-HSA-5357786	1534	20	0.65	0	0	0.999753	0.999753	Homo sapiens: TNFR1-induced proapoptotic signaling
1263	R-HSA-5357905	865	41	0.8	0	0	0.999753	0.999753	Homo sapiens: Regulation of TNFR1 signaling
1264	R-HSA-5357956	866	39	0.77	0	0	0.999753	0.999753	Homo sapiens: TNFR1-induced NFkappaB signaling pathway
1266	R-HSA-5358351	601	172	0.79	0	0	0.999753	0.999753	Homo sapiens: Signaling by Hedgehog
1267	R-HSA-5358493	1365	8	1	0	0	0.999753	0.999753	Homo sapiens: Synthesis of diphthamide-EEF2
1268	R-HSA-5358508	1058	15	1	0	0	0.999753	0.999753	Homo sapiens: Mismatch Repair
1269	R-HSA-5358565	1059	14	1	0	0	0.999753	0.999753	Homo sapiens: Mismatch repair (MMR) directed by MSH2:MSH6 (MutSalpha)
1270	R-HSA-5358606	1060	14	1	0	0	0.999753	0.999753	Homo sapiens: Mismatch repair (MMR) directed by MSH2:MSH3 (MutSbeta)
1271	R-HSA-5358747	1456	15	1	0	0	0.999753	0.999753	Homo sapiens: S33 mutants of beta-catenin aren't phosphorylated
1272	R-HSA-5358749	1457	15	1	0	0	0.999753	0.999753	Homo sapiens: S37 mutants of beta-catenin aren't phosphorylated
1273	R-HSA-5358751	1458	15	1	0	0	0.999753	0.999753	Homo sapiens: S45 mutants of beta-catenin aren't phosphorylated
1274	R-HSA-5358752	1459	15	1	0	0	0.999753	0.999753	Homo sapiens: T41 mutants of beta-catenin aren't phosphorylated
1276	R-HSA-5362768	602	75	0.71	0	0	0.999753	0.999753	Homo sapiens: Hh mutants that don't undergo autocatalytic processing are degraded by ERAD
1277	R-HSA-5362798	1505	8	0.38	0	0	0.999753	0.999753	Homo sapiens: Release of Hh-Np from the secreting cell
1278	R-HSA-5365859	550	32	0.38	0	0	0.999753	0.999753	Homo sapiens: RA biosynthesis pathway
1279	R-HSA-5368286	686	95	0.92	0	0	0.999753	0.999753	Homo sapiens: Mitochondrial translation initiation
1280	R-HSA-5368287	439	101	0.92	0	0	0.999753	0.999753	Homo sapiens: Mitochondrial translation
1281	R-HSA-5368598	1620	4	1	0	0	0.999753	0.999753	Homo sapiens: Negative regulation of TCF-dependent signaling by DVL-interacting proteins
1282	R-HSA-5387390	603	79	0.68	0	0	0.999753	0.999753	Homo sapiens: Hh mutants abrogate ligand secretion
1283	R-HSA-5389840	440	95	0.92	0	0	0.999753	0.999753	Homo sapiens: Mitochondrial translation elongation
1284	R-HSA-5419276	687	95	0.92	0	0	0.999753	0.999753	Homo sapiens: Mitochondrial translation termination
1285	R-HSA-5423599	1904	5	1	0	0	0.999753	0.999753	Homo sapiens: Diseases of Mismatch Repair (MMR)
1286	R-HSA-5423646	1381	20	0.4	0	0	0.999753	0.999753	Homo sapiens: Aflatoxin activation and detoxification
1287	R-HSA-5467333	1947	1	1	0	0	0.999753	0.999753	Homo sapiens: APC truncation mutants are not K63 polyubiquitinated
1288	R-HSA-5467337	1460	14	1	0	0	0.999753	0.999753	Homo sapiens: APC truncation mutants have impaired AXIN binding
1289	R-HSA-5467340	1461	14	1	0	0	0.999753	0.999753	Homo sapiens: AXIN missense mutants destabilize the destruction complex
1290	R-HSA-5467348	1462	14	1	0	0	0.999753	0.999753	Homo sapiens: Truncations of AMER1 destabilize the destruction complex
1294	R-HSA-5545619	2200	2	1	0	0	0.999753	0.999753	Homo sapiens: XAV939 inhibits tankyrase, stabilizing AXIN
1296	R-HSA-5576886	427	19	0.47	0	0	0.999753	0.999753	Homo sapiens: Phase 4 - resting membrane potential
1297	R-HSA-5576890	119	9	0.67	0	0	0.999753	0.999753	Homo sapiens: Phase 3 - rapid repolarisation
1301	R-HSA-5576894	1931	8	0.62	0	0	0.999753	0.999753	Homo sapiens: Phase 1 - inactivation of fast Na+ channels
1304	R-HSA-5578775	374	57	0.68	0	0	0.999753	0.999753	Homo sapiens: Ion homeostasis
1305	R-HSA-5578995	2184	1	1	0	0	0.999753	0.999753	Homo sapiens: Defective TPMT causes Thiopurine S-methyltransferase deficiency (TPMT deficiency)
1307	R-HSA-5578997	1633	1	1	0	0	0.999753	0.999753	Homo sapiens: Defective AHCY causes Hypermethioninemia with S-adenosylhomocysteine hydrolase deficiency (HMAHCHD)
1310	R-HSA-5579000	1543	1	1	0	0	0.999753	0.999753	Homo sapiens: Defective CYP1B1 causes Glaucoma
1314	R-HSA-5579006	1901	1	1	0	0	0.999753	0.999753	Homo sapiens: Defective GSS causes Glutathione synthetase deficiency (GSS deficiency)
1317	R-HSA-5579010	1562	1	1	0	0	0.999753	0.999753	Homo sapiens: Defective CYP24A1 causes Hypercalcemia, infantile (HCAI)
1319	R-HSA-5579012	2028	1	1	0	0	0.999753	0.999753	Homo sapiens: Defective MAOA causes Brunner syndrome (BRUNS)
1320	R-HSA-5579013	2224	1	1	0	0	0.999753	0.999753	Homo sapiens: Defective CYP7B1 causes Spastic paraplegia 5A, autosomal recessive (SPG5A) and Congenital bile acid synthesis defect 3 (CBAS3)
1321	R-HSA-5579014	1564	1	1	0	0	0.999753	0.999753	Homo sapiens: Defective CYP27B1 causes Rickets vitamin D-dependent 1A (VDDR1A)
1325	R-HSA-5579019	1765	1	1	0	0	0.999753	0.999753	Homo sapiens: Defective FMO3 causes Trimethylaminuria (TMAU)
1326	R-HSA-5579020	1761	1	1	0	0	0.999753	0.999753	Homo sapiens: Defective SLC35D1 causes Schneckenbecken dysplasia (SCHBCKD)
1328	R-HSA-5579022	1853	2	0.5	0	0	0.999753	0.999753	Homo sapiens: Defective GGT1 causes Glutathionuria (GLUTH)
1334	R-HSA-5579030	1559	1	1	0	0	0.999753	0.999753	Homo sapiens: Defective CYP19A1 causes Aromatase excess syndrome (AEXS)
1335	R-HSA-5579031	2030	2	0.5	0	0	0.999753	0.999753	Homo sapiens: Defective ACTH causes Obesity and Pro-opiomelanocortinin deficiency (POMCD)
1336	R-HSA-5579032	2177	1	1	0	0	0.999753	0.999753	Homo sapiens: Defective TBXAS1 causes Ghosal hematodiaphyseal dysplasia (GHDD)
1337	R-HSA-5601884	1212	31	0.77	0	0	0.999753	0.999753	Homo sapiens: PIWI-interacting RNA (piRNA) biogenesis
1339	R-HSA-5602410	2182	1	1	0	0	0.999753	0.999753	Homo sapiens: TLR3 deficiency - HSE
1340	R-HSA-5602415	2183	2	1	0	0	0.999753	0.999753	Homo sapiens: UNC93B1 deficiency - HSE
1342	R-HSA-5602566	1508	2	1	0	0	0.999753	0.999753	Homo sapiens: TICAM1 deficiency - HSE
1343	R-HSA-5602571	1509	3	1	0	0	0.999753	0.999753	Homo sapiens: TRAF3 deficiency - HSE
1345	R-HSA-5602680	2049	2	1	0	0	0.999753	0.999753	Homo sapiens: MyD88 deficiency (TLR5)
1347	R-HSA-5603029	1317	7	1	0	0	0.999753	0.999753	Homo sapiens: IkBA variant leads to EDA-ID
1348	R-HSA-5603037	2050	4	1	0	0	0.999753	0.999753	Homo sapiens: IRAK4 deficiency (TLR5)
1350	R-HSA-5607761	604	80	0.72	0	0	0.999753	0.999753	Homo sapiens: Dectin-1 mediated noncanonical NF-kB signaling
1352	R-HSA-5607764	605	122	0.8	0	0	0.999753	0.999753	Homo sapiens: CLEC7A (Dectin-1) signaling
1353	R-HSA-5609974	2091	1	1	0	0	0.999753	0.999753	Homo sapiens: Defective PGM1 causes PGM1-CDG (CDG1t)
1354	R-HSA-5609975	206	25	0.72	0	0	0.999753	0.999753	Homo sapiens: Diseases associated with glycosylation precursor biosynthesis
1355	R-HSA-5609976	1826	1	1	0	0	0.999753	0.999753	Homo sapiens: Defective GALK1 can cause Galactosemia II (GALCT2)
1356	R-HSA-5609977	1823	1	1	0	0	0.999753	0.999753	Homo sapiens: Defective GALE can cause Epimerase-deficiency galactosemia (EDG)
1357	R-HSA-5609978	1829	1	1	0	0	0.999753	0.999753	Homo sapiens: Defective GALT can cause Galactosemia
1362	R-HSA-5610787	609	134	0.78	0	0	0.999753	0.999753	Homo sapiens: Hedgehog 'off' state
1363	R-HSA-5617472	748	126	0.63	0	0	0.999753	0.999753	Homo sapiens: Activation of anterior HOX genes in hindbrain development during early embryogenesis
1364	R-HSA-5617833	147	221	0.83	0	0	0.999753	0.999753	Homo sapiens: Cilium Assembly
1367	R-HSA-5619037	949	1	1	0	0	0.999753	0.999753	Homo sapiens: Defective SLC35A1 causes congenital disorder of glycosylation 2F (CDG2F)
1368	R-HSA-5619039	2239	1	1	0	0	0.999753	0.999753	Homo sapiens: Defective SLC12A6 causes agenesis of the corpus callosum, with peripheral neuropathy (ACCPN)
1372	R-HSA-5619043	2153	1	1	0	0	0.999753	0.999753	Homo sapiens: Defective SLC2A1 causes GLUT1 deficiency syndrome 1 (GLUT1DS1)
1375	R-HSA-5619046	2089	1	1	0	0	0.999753	0.999753	Homo sapiens: Defective SLC26A4 causes Pendred syndrome (PDS)
1378	R-HSA-5619049	1425	2	1	0	0	0.999753	0.999753	Homo sapiens: Defective SLC40A1 causes hemochromatosis 4 (HFE4) (macrophages)
1380	R-HSA-5619052	1884	1	1	0	0	0.999753	0.999753	Homo sapiens: Defective SLC9A9 causes autism 16 (AUTS16)
1381	R-HSA-5619053	2170	1	1	0	0	0.999753	0.999753	Homo sapiens: Defective SLC22A5 causes systemic primary carnitine deficiency (CDSP)
1382	R-HSA-5619054	2212	1	1	0	0	0.999753	0.999753	Homo sapiens: Defective SLC4A4 causes renal tubular acidosis, proximal, with ocular abnormalities and mental retardation (pRTA-OA)
1384	R-HSA-5619056	1934	1	1	0	0	0.999753	0.999753	Homo sapiens: Defective HK1 causes hexokinase deficiency (HK deficiency)
1386	R-HSA-5619060	1426	2	1	0	0	0.999753	0.999753	Homo sapiens: Defective CP causes aceruloplasminemia (ACERULOP)
1388	R-HSA-5619062	2152	1	1	0	0	0.999753	0.999753	Homo sapiens: Defective SLC1A3 causes episodic ataxia 6 (EA6)
1389	R-HSA-5619063	2115	1	1	0	0	0.999753	0.999753	Homo sapiens: Defective SLC29A3 causes histiocytosis-lymphadenopathy plus syndrome (HLAS)
1390	R-HSA-5619066	2076	2	0.5	0	0	0.999753	0.999753	Homo sapiens: Defective SLC22A18 causes lung cancer (LNCR) and embryonal rhabdomyosarcoma 1 (RMSE1)
1391	R-HSA-5619067	2151	1	1	0	0	0.999753	0.999753	Homo sapiens: Defective SLC1A1 is implicated in schizophrenia 18 (SCZD18) and dicarboxylic aminoaciduria (DCBXA)
1392	R-HSA-5619068	2202	1	1	0	0	0.999753	0.999753	Homo sapiens: Defective SLC2A10 causes arterial tortuosity syndrome (ATS)
1393	R-HSA-5619070	2166	2	0.5	0	0	0.999753	0.999753	Homo sapiens: Defective SLC16A1 causes symptomatic deficiency in lactate transport (SDLT)
1395	R-HSA-5619072	2191	1	1	0	0	0.999753	0.999753	Homo sapiens: Defective SLC35A2 causes congenital disorder of glycosylation 2M (CDG2M)
1398	R-HSA-5619077	2221	1	1	0	0	0.999753	0.999753	Homo sapiens: Defective SLC24A1 causes congenital stationary night blindness 1D (CSNB1D)
1399	R-HSA-5619078	2117	1	1	0	0	0.999753	0.999753	Homo sapiens: Defective SLC35C1 causes congenital disorder of glycosylation 2C (CDG2C)
1402	R-HSA-5619083	1772	1	1	0	0	0.999753	0.999753	Homo sapiens: Defective SLC35A3 causes arthrogryposis, mental retardation, and seizures (AMRS)
1403	R-HSA-5619084	369	105	0.65	0	0	0.999753	0.999753	Homo sapiens: ABC transporter disorders
1406	R-HSA-5619088	2119	2	0.5	0	0	0.999753	0.999753	Homo sapiens: Defective SLC39A4 causes acrodermatitis enteropathica, zinc-deficiency type (AEZ)
1408	R-HSA-5619092	912	1	1	0	0	0.999753	0.999753	Homo sapiens: Defective SLC9A6 causes X-linked, syndromic mental retardation,, Christianson type (MRXSCH)
1410	R-HSA-5619095	2169	1	1	0	0	0.999753	0.999753	Homo sapiens: Defective SLCO2A1 causes primary, autosomal recessive hypertrophic osteoarthropathy 2 (PHOAR2)
1414	R-HSA-5619099	2111	3	0.33	0	0	0.999753	0.999753	Homo sapiens: Defective AVP does not bind AVPR1A,B and causes neurohypophyseal diabetes insipidus (NDI)
1415	R-HSA-5619101	2109	1	1	0	0	0.999753	0.999753	Homo sapiens: Variant SLC6A20 contributes towards hyperglycinuria (HG) and iminoglycinuria (IG)
1416	R-HSA-5619102	913	103	0.64	0	0	0.999753	0.999753	Homo sapiens: SLC transporter disorders
1419	R-HSA-5619108	1207	1	1	0	0	0.999753	0.999753	Homo sapiens: Defective SLC27A4 causes ichthyosis prematurity syndrome (IPS)
1422	R-HSA-5619111	2168	1	1	0	0	0.999753	0.999753	Homo sapiens: Defective SLC20A2 causes idiopathic basal ganglia calcification 1 (IBGC1)
1425	R-HSA-5619115	370	208	0.64	0	0	0.999753	0.999753	Homo sapiens: Disorders of transmembrane transporters
1426	R-HSA-5619507	749	126	0.63	0	0	0.999753	0.999753	Homo sapiens: Activation of HOX genes during differentiation
1427	R-HSA-5620912	478	110	0.87	0	0	0.999753	0.999753	Homo sapiens: Anchoring of the basal body to the plasma membrane
1428	R-HSA-5620916	993	22	0.77	0	0	0.999753	0.999753	Homo sapiens: VxPx cargo-targeting to cilium
1429	R-HSA-5620920	963	52	0.88	0	0	0.999753	0.999753	Homo sapiens: Cargo trafficking to the periciliary membrane
1430	R-HSA-5620922	964	23	0.96	0	0	0.999753	0.999753	Homo sapiens: BBSome-mediated cargo-targeting to cilium
1431	R-HSA-5620924	832	55	0.85	0	0	0.999753	0.999753	Homo sapiens: Intraflagellar transport
1432	R-HSA-5621480	390	51	0.18	0	0	0.999753	0.999753	Homo sapiens: Dectin-2 family
1433	R-HSA-5621481	391	188	0.63	0	0	0.999753	0.999753	Homo sapiens: C-type lectin receptors (CLRs)
1434	R-HSA-5621575	1447	22	0.86	0	0	0.999753	0.999753	Homo sapiens: CD209 (DC-SIGN) signaling
1435	R-HSA-5624138	1634	5	1	0	0	0.999753	0.999753	Homo sapiens: Trafficking of myristoylated proteins to the cilium
1436	R-HSA-5624958	1655	3	1	0	0	0.999753	0.999753	Homo sapiens: ARL13B-mediated ciliary trafficking of INPP5E
1437	R-HSA-5625740	750	98	0.53	0	0	0.999753	0.999753	Homo sapiens: RHO GTPases activate PKNs
1438	R-HSA-5625886	751	68	0.37	0	0	0.999753	0.999753	Homo sapiens: Activated PKN1 stimulates transcription of AR (androgen receptor) regulated genes KLK2 and KLK3
1439	R-HSA-5625900	728	21	0.9	0	0	0.999753	0.999753	Homo sapiens: RHO GTPases activate CIT
1440	R-HSA-5625970	1506	11	1	0	0	0.999753	0.999753	Homo sapiens: RHO GTPases activate KTN1
1441	R-HSA-5626467	833	32	0.75	0	0	0.999753	0.999753	Homo sapiens: RHO GTPases activate IQGAPs
1442	R-HSA-5626978	867	13	0.46	0	0	0.999753	0.999753	Homo sapiens: TNFR1-mediated ceramide production
1444	R-HSA-5627117	845	21	0.95	0	0	0.999753	0.999753	Homo sapiens: RHO GTPases Activate ROCKs
1445	R-HSA-5627123	846	25	0.96	0	0	0.999753	0.999753	Homo sapiens: RHO GTPases activate PAKs
1446	R-HSA-5628897	59	93	0.87	0	0	0.999753	0.999753	Homo sapiens: TP53 Regulates Metabolic Genes
1447	R-HSA-5632681	1841	8	0.62	0	0	0.999753	0.999753	Homo sapiens: Ligand-receptor interactions
1449	R-HSA-5632927	2041	2	1	0	0	0.999753	0.999753	Homo sapiens: Defective Mismatch Repair Associated With MSH3
1450	R-HSA-5632928	1905	3	1	0	0	0.999753	0.999753	Homo sapiens: Defective Mismatch Repair Associated With MSH2
1451	R-HSA-5632968	1906	2	1	0	0	0.999753	0.999753	Homo sapiens: Defective Mismatch Repair Associated With MSH6
1455	R-HSA-5633231	1648	2	1	0	0	0.999753	0.999753	Homo sapiens: Defective ALG14 causes congenital myasthenic syndrome (ALG14-CMS)
1456	R-HSA-5635838	1230	18	0.83	0	0	0.999753	0.999753	Homo sapiens: Activation of SMO
1457	R-HSA-5635851	1872	3	1	0	0	0.999753	0.999753	Homo sapiens: GLI proteins bind promoters of Hh responsive genes to promote transcription
1458	R-HSA-5637810	1236	16	0.94	0	0	0.999753	0.999753	Homo sapiens: Constitutive Signaling by EGFRvIII
1459	R-HSA-5637812	1237	16	0.94	0	0	0.999753	0.999753	Homo sapiens: Signaling by EGFRvIII in Cancer
1460	R-HSA-5637815	1238	20	0.95	0	0	0.999753	0.999753	Homo sapiens: Signaling by Ligand-Responsive EGFR Variants in Cancer
1461	R-HSA-5638302	1617	8	1	0	0	0.999753	0.999753	Homo sapiens: Signaling by Overexpressed Wild-Type EGFR in Cancer
1462	R-HSA-5638303	1618	8	1	0	0	0.999753	0.999753	Homo sapiens: Inhibition of Signaling by Overexpressed EGFR
1463	R-HSA-5649702	1292	7	1	0	0	0.999753	0.999753	Homo sapiens: APEX1-Independent Resolution of AP Sites via the Single Nucleotide Replacement Pathway
1464	R-HSA-5651801	1061	21	1	0	0	0.999753	0.999753	Homo sapiens: PCNA-Dependent Long Patch Base Excision Repair
1465	R-HSA-5652084	1414	7	0.86	0	0	0.999753	0.999753	Homo sapiens: Fructose metabolism
1466	R-HSA-5652227	1758	2	1	0	0	0.999753	0.999753	Homo sapiens: Fructose biosynthesis
1468	R-HSA-5653890	1856	3	0.67	0	0	0.999753	0.999753	Homo sapiens: Lactose synthesis
1469	R-HSA-5654219	1715	16	0.44	0	0	0.999753	0.999753	Homo sapiens: Phospholipase C-mediated cascade: FGFR1
1470	R-HSA-5654221	1716	18	0.44	0	0	0.999753	0.999753	Homo sapiens: Phospholipase C-mediated cascade; FGFR2
1471	R-HSA-5654227	1717	13	0.46	0	0	0.999753	0.999753	Homo sapiens: Phospholipase C-mediated cascade; FGFR3
1472	R-HSA-5654228	1528	15	0.33	0	0	0.999753	0.999753	Homo sapiens: Phospholipase C-mediated cascade; FGFR4
1473	R-HSA-5654687	1137	32	0.66	0	0	0.999753	0.999753	Homo sapiens: Downstream signaling of activated FGFR1
1474	R-HSA-5654688	1718	22	0.55	0	0	0.999753	0.999753	Homo sapiens: SHC-mediated cascade:FGFR1
1475	R-HSA-5654689	1155	21	0.57	0	0	0.999753	0.999753	Homo sapiens: PI-3K cascade:FGFR1
1476	R-HSA-5654693	1138	24	0.58	0	0	0.999753	0.999753	Homo sapiens: FRS-mediated FGFR1 signaling
1477	R-HSA-5654695	1156	23	0.57	0	0	0.999753	0.999753	Homo sapiens: PI-3K cascade:FGFR2
1478	R-HSA-5654696	1139	31	0.65	0	0	0.999753	0.999753	Homo sapiens: Downstream signaling of activated FGFR2
1479	R-HSA-5654699	1719	24	0.54	0	0	0.999753	0.999753	Homo sapiens: SHC-mediated cascade:FGFR2
1480	R-HSA-5654700	1140	26	0.58	0	0	0.999753	0.999753	Homo sapiens: FRS-mediated FGFR2 signaling
1481	R-HSA-5654704	1720	19	0.58	0	0	0.999753	0.999753	Homo sapiens: SHC-mediated cascade:FGFR3
1482	R-HSA-5654706	1141	21	0.62	0	0	0.999753	0.999753	Homo sapiens: FRS-mediated FGFR3 signaling
1483	R-HSA-5654708	1142	26	0.69	0	0	0.999753	0.999753	Homo sapiens: Downstream signaling of activated FGFR3
1484	R-HSA-5654710	1157	18	0.61	0	0	0.999753	0.999753	Homo sapiens: PI-3K cascade:FGFR3
1485	R-HSA-5654712	1143	23	0.52	0	0	0.999753	0.999753	Homo sapiens: FRS-mediated FGFR4 signaling
1486	R-HSA-5654716	1144	28	0.61	0	0	0.999753	0.999753	Homo sapiens: Downstream signaling of activated FGFR4
1487	R-HSA-5654719	1529	21	0.48	0	0	0.999753	0.999753	Homo sapiens: SHC-mediated cascade:FGFR4
1488	R-HSA-5654720	1158	20	0.5	0	0	0.999753	0.999753	Homo sapiens: PI-3K cascade:FGFR4
1489	R-HSA-5654726	705	33	0.73	0	0	0.999753	0.999753	Homo sapiens: Negative regulation of FGFR1 signaling
1490	R-HSA-5654727	706	34	0.71	0	0	0.999753	0.999753	Homo sapiens: Negative regulation of FGFR2 signaling
1491	R-HSA-5654732	707	29	0.76	0	0	0.999753	0.999753	Homo sapiens: Negative regulation of FGFR3 signaling
1492	R-HSA-5654733	708	31	0.68	0	0	0.999753	0.999753	Homo sapiens: Negative regulation of FGFR4 signaling
1493	R-HSA-5654736	709	51	0.76	0	0	0.999753	0.999753	Homo sapiens: Signaling by FGFR1
1494	R-HSA-5654738	710	77	0.77	0	0	0.999753	0.999753	Homo sapiens: Signaling by FGFR2
1495	R-HSA-5654741	711	41	0.8	0	0	0.999753	0.999753	Homo sapiens: Signaling by FGFR3
1496	R-HSA-5654743	712	42	0.74	0	0	0.999753	0.999753	Homo sapiens: Signaling by FGFR4
1497	R-HSA-5655253	1159	45	0.73	0	0	0.999753	0.999753	Homo sapiens: Signaling by FGFR2 in disease
1498	R-HSA-5655291	1160	12	0.92	0	0	0.999753	0.999753	Homo sapiens: Signaling by FGFR4 in disease
1499	R-HSA-5655302	1161	39	0.82	0	0	0.999753	0.999753	Homo sapiens: Signaling by FGFR1 in disease
1500	R-HSA-5655332	1162	23	0.65	0	0	0.999753	0.999753	Homo sapiens: Signaling by FGFR3 in disease
1501	R-HSA-5655799	1920	2	1	0	0	0.999753	0.999753	Homo sapiens: Defective SLC40A1 causes hemochromatosis 4 (HFE4) (duodenum)
1502	R-HSA-5655862	898	17	1	0	0	0.999753	0.999753	Homo sapiens: Translesion synthesis by POLK
1503	R-HSA-5656121	899	17	1	0	0	0.999753	0.999753	Homo sapiens: Translesion synthesis by POLI
1504	R-HSA-5656169	1062	32	1	0	0	0.999753	0.999753	Homo sapiens: Termination of translesion DNA synthesis
1507	R-HSA-5657562	2002	1	1	0	0	0.999753	0.999753	Homo sapiens: Essential fructosuria
1508	R-HSA-5657655	2036	1	1	0	0	0.999753	0.999753	Homo sapiens: MGMT-mediated DNA damage reversal
1509	R-HSA-5658034	1975	5	0.2	0	0	0.999753	0.999753	Homo sapiens: HHAT G278V abrogates palmitoylation of Hh-Np
1511	R-HSA-5658442	512	90	0.72	0	0	0.999753	0.999753	Homo sapiens: Regulation of RAS by GAPs
1513	R-HSA-5658623	1569	13	0.46	0	0	0.999753	0.999753	Homo sapiens: FGFRL1 modulation of FGFR1 signaling
1519	R-HSA-5660526	1502	14	0.5	0	0	0.999753	0.999753	Homo sapiens: Response to metal ions
1521	R-HSA-5660686	2110	1	1	0	0	0.999753	0.999753	Homo sapiens: Variant SLC6A20 contributes towards hyperglycinuria (HG) and iminoglycinuria (IG)
1523	R-HSA-5660862	2155	2	1	0	0	0.999753	0.999753	Homo sapiens: Defective SLC7A7 causes lysinuric protein intolerance (LPI)
1526	R-HSA-5661231	2042	11	0.45	0	0	0.999753	0.999753	Homo sapiens: Metallothioneins bind metals
1527	R-HSA-5661270	795	5	1	0	0	0.999753	0.999753	Homo sapiens: Formation of xylulose-5-phosphate
1528	R-HSA-5662702	1576	7	0.29	0	0	0.999753	0.999753	Homo sapiens: Melanin biosynthesis
1529	R-HSA-5662853	2085	1	1	0	0	0.999753	0.999753	Homo sapiens: Essential pentosuria
1530	R-HSA-5663020	950	1	1	0	0	0.999753	0.999753	Homo sapiens: Defective SLC35A1 causes congenital disorder of glycosylation 2F (CDG2F)
1532	R-HSA-5663202	62	422	0.82	0	0	0.999753	0.999753	Homo sapiens: Diseases of signal transduction
1534	R-HSA-5663213	114	37	0.97	0	0	0.999753	0.999753	Homo sapiens: RHO GTPases Activate WASPs and WAVEs
1535	R-HSA-5663220	311	145	0.88	0	0	0.999753	0.999753	Homo sapiens: RHO GTPases Activate Formins
1536	R-HSA-5666185	1326	9	0.89	0	0	0.999753	0.999753	Homo sapiens: RHO GTPases Activate Rhotekin and Rhophilins
1537	R-HSA-5668541	611	143	0.65	0	0	0.999753	0.999753	Homo sapiens: TNFR2 non-canonical NF-kB pathway
1538	R-HSA-5668599	1135	25	0.76	0	0	0.999753	0.999753	Homo sapiens: RHO GTPases Activate NADPH Oxidases
1539	R-HSA-5668914	957	115	0.66	0	0	0.999753	0.999753	Homo sapiens: Diseases of metabolism
1540	R-HSA-5669034	1013	36	0.67	0	0	0.999753	0.999753	Homo sapiens: TNFs bind their physiological receptors
1541	R-HSA-5673000	1948	33	0.97	0	0	0.999753	0.999753	Homo sapiens: RAF activation
1543	R-HSA-5674135	717	41	0.88	0	0	0.999753	0.999753	Homo sapiens: MAP2K and MAPK activation
1545	R-HSA-5674404	2131	2	0.5	0	0	0.999753	0.999753	Homo sapiens: PTEN Loss of Function in Cancer
1547	R-HSA-5675221	1261	44	0.89	0	0	0.999753	0.999753	Homo sapiens: Negative regulation of MAPK pathway
1548	R-HSA-5675482	1511	18	0.94	0	0	0.999753	0.999753	Homo sapiens: Regulation of necroptotic cell death
1549	R-HSA-5676590	612	79	0.72	0	0	0.999753	0.999753	Homo sapiens: NIK-->noncanonical NF-kB signaling
1550	R-HSA-5676594	1014	32	0.5	0	0	0.999753	0.999753	Homo sapiens: TNF receptor superfamily (TNFSF) members mediating non-canonical NF-kB pathway
1551	R-HSA-5676934	1747	7	0.86	0	0	0.999753	0.999753	Homo sapiens: Protein repair
1552	R-HSA-5678420	375	2	0.5	0	0	0.999753	0.999753	Homo sapiens: Defective ABCC9 causes dilated cardiomyopathy 10, familial atrial fibrillation 12 and hypertrichotic osteochondrodysplasia
1554	R-HSA-5678771	2093	1	1	0	0	0.999753	0.999753	Homo sapiens: Defective ABCB4 causes progressive familial intrahepatic cholestasis 3, intrahepatic cholestasis of pregnancy 3 and gallbladder disease 1
1555	R-HSA-5678895	613	87	0.68	0	0	0.999753	0.999753	Homo sapiens: Defective CFTR causes cystic fibrosis
1556	R-HSA-5679001	1378	1	1	0	0	0.999753	0.999753	Homo sapiens: Defective ABCC2 causes Dubin-Johnson syndrome
1559	R-HSA-5682113	1630	2	0.5	0	0	0.999753	0.999753	Homo sapiens: Defective ABCA1 causes Tangier disease
1564	R-HSA-5683329	2136	1	1	0	0	0.999753	0.999753	Homo sapiens: Defective ABCD4 causes methylmalonic aciduria and homocystinuria, cblj type (MAHCJ)
1565	R-HSA-5683371	371	1	1	0	0	0.999753	0.999753	Homo sapiens: Defective ABCB6 causes isolated colobomatous microphthalmia 7 (MCOPCB7)
1566	R-HSA-5683678	1675	1	1	0	0	0.999753	0.999753	Homo sapiens: Defective ABCA3 causes pulmonary surfactant metabolism dysfunction type 3 (SMDP3)
1568	R-HSA-5684045	1684	1	1	0	0	0.999753	0.999753	Homo sapiens: Defective ABCD1 causes adrenoleukodystrophy (ALD)
1569	R-HSA-5684264	1318	16	1	0	0	0.999753	0.999753	Homo sapiens: MAP3K8 (TPL2)-dependent MAPK1/3 activation
1572	R-HSA-5685939	251	10	1	0	0	0.999753	0.999753	Homo sapiens: HDR through MMEJ (alt-NHEJ)
1577	R-HSA-5687613	960	11	0.18	0	0	0.999753	0.999753	Homo sapiens: Diseases associated with surfactant metabolism
1581	R-HSA-5688399	1676	1	1	0	0	0.999753	0.999753	Homo sapiens: Defective ABCA3 causes pulmonary surfactant metabolism dysfunction 3 (SMDP3)
1583	R-HSA-5688849	1492	9	0.11	0	0	0.999753	0.999753	Homo sapiens: Defective CSF2RB causes pulmonary surfactant metabolism dysfunction 5 (SMDP5)
1584	R-HSA-5688890	1493	9	0.11	0	0	0.999753	0.999753	Homo sapiens: Defective CSF2RA causes pulmonary surfactant metabolism dysfunction 4 (SMDP4)
1585	R-HSA-5689603	615	134	0.64	0	0	0.999753	0.999753	Homo sapiens: UCH proteinases
1588	R-HSA-5689896	785	40	0.95	0	0	0.999753	0.999753	Homo sapiens: Ovarian tumor domain proteases
1589	R-HSA-5689901	657	38	0.63	0	0	0.999753	0.999753	Homo sapiens: Metalloprotease DUBs
1597	R-HSA-5693565	454	87	0.59	0	0	0.999753	0.999753	Homo sapiens: Recruitment and ATM-mediated phosphorylation of repair and signaling proteins at DNA double strand breaks
1602	R-HSA-5693606	459	88	0.59	0	0	0.999753	0.999753	Homo sapiens: DNA Double Strand Break Response
1606	R-HSA-5696394	254	49	0.76	0	0	0.999753	0.999753	Homo sapiens: DNA Damage Recognition in GG-NER
1607	R-HSA-5696395	255	51	0.82	0	0	0.999753	0.999753	Homo sapiens: Formation of Incision Complex in GG-NER
1609	R-HSA-5696398	256	131	0.82	0	0	0.999753	0.999753	Homo sapiens: Nucleotide Excision Repair
1610	R-HSA-5696399	257	103	0.8	0	0	0.999753	0.999753	Homo sapiens: Global Genome Nucleotide Excision Repair (GG-NER)
1611	R-HSA-5696400	258	48	0.83	0	0	0.999753	0.999753	Homo sapiens: Dual Incision in GG-NER
1613	R-HSA-606279	312	76	0.57	0	0	0.999753	0.999753	Homo sapiens: Deposition of new CENPA-containing nucleosomes at the centromere
1614	R-HSA-611105	498	119	0.82	0	0	0.999753	0.999753	Homo sapiens: Respiratory electron transport
1617	R-HSA-622327	1299	18	0.28	0	0	0.999753	0.999753	Homo sapiens: Postsynaptic nicotinic acetylcholine receptors
1618	R-HSA-629587	1310	7	0.14	0	0	0.999753	0.999753	Homo sapiens: Highly sodium permeable acetylcholine nicotinic receptors
1619	R-HSA-629594	1300	15	0.27	0	0	0.999753	0.999753	Homo sapiens: Highly calcium permeable postsynaptic nicotinic acetylcholine receptors
1627	R-HSA-6782861	1390	6	1	0	0	0.999753	0.999753	Homo sapiens: Synthesis of wybutosine at G37 of tRNA(Phe)
1629	R-HSA-6783589	1387	24	0.83	0	0	0.999753	0.999753	Homo sapiens: Interleukin-6 family signaling
1632	R-HSA-6784531	694	74	0.76	0	0	0.999753	0.999753	Homo sapiens: tRNA processing in the nucleus
1633	R-HSA-6785470	1922	5	1	0	0	0.999753	0.999753	Homo sapiens: tRNA processing in the mitochondrion
1634	R-HSA-6785631	1076	15	0.8	0	0	0.999753	0.999753	Homo sapiens: ERBB2 Regulates Cell Motility
1636	R-HSA-6787450	1825	9	1	0	0	0.999753	0.999753	Homo sapiens: tRNA modification in the mitochondrion
1637	R-HSA-6787639	1644	7	0.86	0	0	0.999753	0.999753	Homo sapiens: GDP-fucose biosynthesis
1638	R-HSA-6788467	1388	17	0.76	0	0	0.999753	0.999753	Homo sapiens: IL-6-type cytokine receptor ligand interactions
1640	R-HSA-6790901	414	77	0.79	0	0	0.999753	0.999753	Homo sapiens: rRNA modification in the nucleus and cytosol
1642	R-HSA-6791226	415	215	0.83	0	0	0.999753	0.999753	Homo sapiens: Major pathway of rRNA processing in the nucleolus and cytosol
1643	R-HSA-6791312	530	52	0.9	0	0	0.999753	0.999753	Homo sapiens: TP53 Regulates Transcription of Cell Cycle Genes
1650	R-HSA-6796648	294	87	0.68	0	0	0.999753	0.999753	Homo sapiens: TP53 Regulates Transcription of DNA Repair Genes
1651	R-HSA-6798163	1602	6	1	0	0	0.999753	0.999753	Homo sapiens: Choline catabolism
1653	R-HSA-6799198	1385	71	0.76	0	0	0.999753	0.999753	Homo sapiens: Complex I biogenesis
1655	R-HSA-6802946	718	48	0.9	0	0	0.999753	0.999753	Homo sapiens: Signaling by moderate kinase activity BRAF mutants
1656	R-HSA-6802948	719	37	0.86	0	0	0.999753	0.999753	Homo sapiens: Signaling by high-kinase activity BRAF mutants
1657	R-HSA-6802949	513	63	0.87	0	0	0.999753	0.999753	Homo sapiens: Signaling by RAS mutants
1658	R-HSA-6802952	185	69	0.9	0	0	0.999753	0.999753	Homo sapiens: Signaling by BRAF and RAF fusions
1659	R-HSA-6802953	1949	5	0.8	0	0	0.999753	0.999753	Homo sapiens: RAS signaling downstream of NF1 loss-of-function variants
1660	R-HSA-6802955	720	48	0.9	0	0	0.999753	0.999753	Homo sapiens: Paradoxical activation of RAF signaling by kinase inactive BRAF
1661	R-HSA-6802957	186	87	0.89	0	0	0.999753	0.999753	Homo sapiens: Oncogenic MAPK signaling
1662	R-HSA-6803157	158	132	0.11	0	0	0.999753	0.999753	Homo sapiens: Antimicrobial peptides
1663	R-HSA-6803204	1004	20	0.9	0	0	0.999753	0.999753	Homo sapiens: TP53 Regulates Transcription of Genes Involved in Cytochrome C Release
1664	R-HSA-6803205	864	16	0.75	0	0	0.999753	0.999753	Homo sapiens: TP53 regulates transcription of several additional cell death genes whose specific roles in p53-dependent apoptosis remain uncertain
1665	R-HSA-6803207	1946	12	0.83	0	0	0.999753	0.999753	Homo sapiens: TP53 Regulates Transcription of Caspase Activators and Caspases
1668	R-HSA-6803544	2052	4	1	0	0	0.999753	0.999753	Homo sapiens: Ion influx/efflux at host-pathogen interface
1669	R-HSA-6804114	936	18	0.94	0	0	0.999753	0.999753	Homo sapiens: TP53 Regulates Transcription of Genes Involved in G2 Cell Cycle Arrest
1671	R-HSA-6804116	531	14	0.93	0	0	0.999753	0.999753	Homo sapiens: TP53 Regulates Transcription of Genes Involved in G1 Cell Cycle Arrest
1674	R-HSA-6804757	64	42	0.83	0	0	0.999753	0.999753	Homo sapiens: Regulation of TP53 Degradation
1675	R-HSA-6804758	65	33	0.91	0	0	0.999753	0.999753	Homo sapiens: Regulation of TP53 Activity through Acetylation
1676	R-HSA-6804759	66	15	0.73	0	0	0.999753	0.999753	Homo sapiens: Regulation of TP53 Activity through Association with Co-factors
1677	R-HSA-6804760	882	25	0.76	0	0	0.999753	0.999753	Homo sapiens: Regulation of TP53 Activity through Methylation
1679	R-HSA-6806003	67	43	0.84	0	0	0.999753	0.999753	Homo sapiens: Regulation of TP53 Expression and Degradation
1680	R-HSA-6806664	1545	3	1	0	0	0.999753	0.999753	Homo sapiens: Metabolism of vitamin K
1681	R-HSA-6806667	409	53	0.62	0	0	0.999753	0.999753	Homo sapiens: Metabolism of fat-soluble vitamins
1685	R-HSA-6807047	1034	4	1	0	0	0.999753	0.999753	Homo sapiens: Cholesterol biosynthesis via desmosterol
1686	R-HSA-6807062	1035	4	1	0	0	0.999753	0.999753	Homo sapiens: Cholesterol biosynthesis via lathosterol
1687	R-HSA-6807070	68	179	0.76	0	0	0.999753	0.999753	Homo sapiens: PTEN Regulation
1688	R-HSA-6807505	664	78	0.92	0	0	0.999753	0.999753	Homo sapiens: RNA polymerase II transcribes snRNA genes
1690	R-HSA-6809371	380	145	0.24	0	0	0.999753	0.999753	Homo sapiens: Formation of the cornified envelope
1691	R-HSA-6809583	2137	1	1	0	0	0.999753	0.999753	Homo sapiens: Retinoid metabolism disease events
1692	R-HSA-6811434	240	107	0.79	0	0	0.999753	0.999753	Homo sapiens: COPI-dependent Golgi-to-ER retrograde traffic
1693	R-HSA-6811436	479	51	0.82	0	0	0.999753	0.999753	Homo sapiens: COPI-independent Golgi-to-ER retrograde traffic
1696	R-HSA-6811442	241	218	0.84	0	0	0.999753	0.999753	Homo sapiens: Intra-Golgi and retrograde Golgi-to-ER traffic
1697	R-HSA-6811555	1661	10	0.9	0	0	0.999753	0.999753	Homo sapiens: PI5P Regulates TP53 Acetylation
1698	R-HSA-6811558	1077	109	0.75	0	0	0.999753	0.999753	Homo sapiens: PI5P, PP2A and IER3 Regulate PI3K/AKT Signaling
1699	R-HSA-6814122	962	49	0.71	0	0	0.999753	0.999753	Homo sapiens: Cooperation of PDCL (PhLP1) and TRiC/CCT in G-protein beta folding
1701	R-HSA-68616	1780	6	1	0	0	0.999753	0.999753	Homo sapiens: Assembly of the ORC complex at the origin of replication
1702	R-HSA-68689	1625	12	0.92	0	0	0.999753	0.999753	Homo sapiens: CDC6 association with the ORC:origin complex
1703	R-HSA-68827	616	78	0.73	0	0	0.999753	0.999753	Homo sapiens: CDT1 association with the CDC6:ORC:origin complex
1704	R-HSA-68867	617	88	0.75	0	0	0.999753	0.999753	Homo sapiens: Assembly of the pre-replicative complex
1705	R-HSA-68875	298	146	0.69	0	0	0.999753	0.999753	Homo sapiens: Mitotic Prophase
1706	R-HSA-68877	299	225	0.83	0	0	0.999753	0.999753	Homo sapiens: Mitotic Prometaphase
1707	R-HSA-68881	1845	2	1	0	0	0.999753	0.999753	Homo sapiens: Mitotic Metaphase/Anaphase Transition
1708	R-HSA-68882	314	225	0.83	0	0	0.999753	0.999753	Homo sapiens: Mitotic Anaphase
1709	R-HSA-68884	466	14	1	0	0	0.999753	0.999753	Homo sapiens: Mitotic Telophase/Cytokinesis
1710	R-HSA-68886	300	442	0.77	0	0	0.999753	0.999753	Homo sapiens: M Phase
1712	R-HSA-68949	533	90	0.76	0	0	0.999753	0.999753	Homo sapiens: Orc1 removal from chromatin
1715	R-HSA-69002	535	106	0.78	0	0	0.999753	0.999753	Homo sapiens: DNA Replication Pre-Initiation
1716	R-HSA-69017	536	91	0.76	0	0	0.999753	0.999753	Homo sapiens: CDK-mediated phosphorylation and removal of Cdc6
1717	R-HSA-69052	537	109	0.8	0	0	0.999753	0.999753	Homo sapiens: Switching of origins to a post-replicative state
1726	R-HSA-69205	1418	28	0.96	0	0	0.999753	0.999753	Homo sapiens: G1/S-Specific Transcription
1727	R-HSA-69206	70	155	0.83	0	0	0.999753	0.999753	Homo sapiens: G1/S Transition
1728	R-HSA-69231	564	49	0.88	0	0	0.999753	0.999753	Homo sapiens: Cyclin D associated events in G1
1729	R-HSA-69236	565	49	0.88	0	0	0.999753	0.999753	Homo sapiens: G1 Phase
1730	R-HSA-69239	539	139	0.84	0	0	0.999753	0.999753	Homo sapiens: Synthesis of DNA
1731	R-HSA-69242	71	183	0.86	0	0	0.999753	0.999753	Homo sapiens: S Phase
1732	R-HSA-69273	540	28	0.86	0	0	0.999753	0.999753	Homo sapiens: Cyclin A/B1/B2 associated events during G2/M transition
1733	R-HSA-69275	480	236	0.78	0	0	0.999753	0.999753	Homo sapiens: G2/M Transition
1734	R-HSA-69278	72	595	0.81	0	0	0.999753	0.999753	Homo sapiens: Cell Cycle, Mitotic
1735	R-HSA-69306	541	148	0.84	0	0	0.999753	0.999753	Homo sapiens: DNA Replication
1736	R-HSA-69416	1977	11	0.91	0	0	0.999753	0.999753	Homo sapiens: Dimerization of procaspase-8
1737	R-HSA-69473	463	109	0.65	0	0	0.999753	0.999753	Homo sapiens: G2/M DNA damage checkpoint
1738	R-HSA-69478	2192	5	1	0	0	0.999753	0.999753	Homo sapiens: G2/M DNA replication checkpoint
1740	R-HSA-69541	618	76	0.72	0	0	0.999753	0.999753	Homo sapiens: Stabilization of p53
1741	R-HSA-69560	722	4	1	0	0	0.999753	0.999753	Homo sapiens: Transcriptional activation of p53 responsive genes
1742	R-HSA-69563	542	85	0.74	0	0	0.999753	0.999753	Homo sapiens: p53-Dependent G1 DNA Damage Response
1743	R-HSA-69580	543	85	0.74	0	0	0.999753	0.999753	Homo sapiens: p53-Dependent G1/S DNA damage checkpoint
1744	R-HSA-69601	619	71	0.7	0	0	0.999753	0.999753	Homo sapiens: Ubiquitin Mediated Degradation of Phosphorylated Cdc25A
1745	R-HSA-69610	620	71	0.7	0	0	0.999753	0.999753	Homo sapiens: p53-Independent DNA Damage Response
1746	R-HSA-69613	621	71	0.7	0	0	0.999753	0.999753	Homo sapiens: p53-Independent G1/S DNA damage checkpoint
1747	R-HSA-69615	544	87	0.75	0	0	0.999753	0.999753	Homo sapiens: G1/S DNA Damage Checkpoints
1748	R-HSA-69618	315	117	0.92	0	0	0.999753	0.999753	Homo sapiens: Mitotic Spindle Checkpoint
1751	R-HSA-69895	723	4	1	0	0	0.999753	0.999753	Homo sapiens: Transcriptional activation of cell cycle inhibitor p21
1752	R-HSA-70171	115	75	0.87	0	0	0.999753	0.999753	Homo sapiens: Glycolysis
1753	R-HSA-70221	1603	17	1	0	0	0.999753	0.999753	Homo sapiens: Glycogen breakdown (glycogenolysis)
1754	R-HSA-70263	520	39	0.69	0	0	0.999753	0.999753	Homo sapiens: Gluconeogenesis
1756	R-HSA-70326	116	98	0.82	0	0	0.999753	0.999753	Homo sapiens: Glucose metabolism
1757	R-HSA-70350	1415	5	0.8	0	0	0.999753	0.999753	Homo sapiens: Fructose catabolism
1758	R-HSA-70370	1824	5	1	0	0	0.999753	0.999753	Homo sapiens: Galactose catabolism
1760	R-HSA-70635	522	11	0.64	0	0	0.999753	0.999753	Homo sapiens: Urea cycle
1761	R-HSA-70688	2126	3	0.33	0	0	0.999753	0.999753	Homo sapiens: Proline catabolism
1764	R-HSA-71032	1585	5	1	0	0	0.999753	0.999753	Homo sapiens: Propionyl-CoA catabolism
1766	R-HSA-71182	1690	12	0.75	0	0	0.999753	0.999753	Homo sapiens: Phenylalanine and tyrosine catabolism
1767	R-HSA-71240	1360	16	0.69	0	0	0.999753	0.999753	Homo sapiens: Tryptophan catabolism
1771	R-HSA-71336	1696	15	0.87	0	0	0.999753	0.999753	Homo sapiens: Pentose phosphate pathway
1772	R-HSA-71384	1377	12	0.67	0	0	0.999753	0.999753	Homo sapiens: Ethanol oxidation
1776	R-HSA-71737	1865	2	1	0	0	0.999753	0.999753	Homo sapiens: Pyrophosphate hydrolysis
1778	R-HSA-72163	354	205	0.88	0	0	0.999753	0.999753	Homo sapiens: mRNA Splicing - Major Pathway
1780	R-HSA-72172	355	213	0.88	0	0	0.999753	0.999753	Homo sapiens: mRNA Splicing
1781	R-HSA-72187	557	66	0.83	0	0	0.999753	0.999753	Homo sapiens: mRNA 3'-end processing
1782	R-HSA-72200	429	9	0.33	0	0	0.999753	0.999753	Homo sapiens: mRNA Editing: C to U Conversion
1783	R-HSA-72202	558	93	0.85	0	0	0.999753	0.999753	Homo sapiens: Transport of Mature Transcript to Cytoplasm
1784	R-HSA-72203	356	274	0.86	0	0	0.999753	0.999753	Homo sapiens: Processing of Capped Intron-Containing Pre-mRNA
1785	R-HSA-72306	695	124	0.85	0	0	0.999753	0.999753	Homo sapiens: tRNA processing
1786	R-HSA-72312	416	236	0.84	0	0	0.999753	0.999753	Homo sapiens: rRNA processing
1788	R-HSA-72649	916	76	0.75	0	0	0.999753	0.999753	Homo sapiens: Translation initiation complex formation
1789	R-HSA-72662	917	77	0.75	0	0	0.999753	0.999753	Homo sapiens: Activation of the mRNA upon binding of the cap-binding complex and eIFs, and subsequent binding to 43S
1791	R-HSA-72695	919	69	0.72	0	0	0.999753	0.999753	Homo sapiens: Formation of the ternary complex, and subsequently, the 43S complex
1793	R-HSA-72706	921	131	0.83	0	0	0.999753	0.999753	Homo sapiens: GTP hydrolysis and joining of the 60S ribosomal subunit
1794	R-HSA-72731	1640	8	1	0	0	0.999753	0.999753	Homo sapiens: Recycling of eIF2:GDP
1796	R-HSA-72764	1266	110	0.82	0	0	0.999753	0.999753	Homo sapiens: Eukaryotic Translation Termination
1797	R-HSA-72766	363	338	0.85	0	0	0.999753	0.999753	Homo sapiens: Translation
1798	R-HSA-727802	951	10	0.9	0	0	0.999753	0.999753	Homo sapiens: Transport of nucleotide sugars
1799	R-HSA-73614	1524	11	0.91	0	0	0.999753	0.999753	Homo sapiens: Pyrimidine salvage
1801	R-HSA-73728	752	64	0.36	0	0	0.999753	0.999753	Homo sapiens: RNA Polymerase I Promoter Opening
1806	R-HSA-73780	982	19	0.95	0	0	0.999753	0.999753	Homo sapiens: RNA Polymerase III Chain Elongation
1807	R-HSA-73817	978	13	0.92	0	0	0.999753	0.999753	Homo sapiens: Purine ribonucleoside monophosphate biosynthesis
1808	R-HSA-73843	1697	3	0.67	0	0	0.999753	0.999753	Homo sapiens: 5-Phosphoribose 1-diphosphate biosynthesis
1810	R-HSA-73856	559	75	0.85	0	0	0.999753	0.999753	Homo sapiens: RNA Polymerase II Transcription Termination
1812	R-HSA-73863	417	46	0.65	0	0	0.999753	0.999753	Homo sapiens: RNA Polymerase I Transcription Termination
1813	R-HSA-73864	418	135	0.52	0	0	0.999753	0.999753	Homo sapiens: RNA Polymerase I Transcription
1816	R-HSA-73887	187	159	0.85	0	0	0.999753	0.999753	Homo sapiens: Death Receptor Signalling
1817	R-HSA-73893	900	49	1	0	0	0.999753	0.999753	Homo sapiens: DNA Damage Bypass
1818	R-HSA-73894	260	370	0.79	0	0	0.999753	0.999753	Homo sapiens: DNA Repair
1819	R-HSA-73927	753	59	0.44	0	0	0.999753	0.999753	Homo sapiens: Depurination
1822	R-HSA-73930	1953	2	1	0	0	0.999753	0.999753	Homo sapiens: Abasic sugar-phosphate removal via the single-nucleotide replacement pathway
1826	R-HSA-73980	983	24	0.96	0	0	0.999753	0.999753	Homo sapiens: RNA Polymerase III Transcription Termination
1827	R-HSA-74158	774	44	0.93	0	0	0.999753	0.999753	Homo sapiens: RNA Polymerase III Transcription
1830	R-HSA-74217	13	14	0.86	0	0	0.999753	0.999753	Homo sapiens: Purine salvage
1833	R-HSA-74749	1889	10	0.9	0	0	0.999753	0.999753	Homo sapiens: Signal attenuation
1834	R-HSA-74751	1163	55	0.65	0	0	0.999753	0.999753	Homo sapiens: Insulin receptor signalling cascade
1835	R-HSA-74752	779	86	0.65	0	0	0.999753	0.999753	Homo sapiens: Signaling by Insulin receptor
1836	R-HSA-749476	775	44	0.93	0	0	0.999753	0.999753	Homo sapiens: RNA Polymerase III Abortive And Retractive Initiation
1837	R-HSA-75035	1201	14	0.86	0	0	0.999753	0.999753	Homo sapiens: Chk1/Chk2(Cds1) mediated inactivation of Cyclin B:Cdk1 complex
1838	R-HSA-75064	770	2	1	0	0	0.999753	0.999753	Homo sapiens: mRNA Editing: A to I Conversion
1839	R-HSA-75067	1187	29	0.97	0	0	0.999753	0.999753	Homo sapiens: Processing of Capped Intronless Pre-mRNA
1840	R-HSA-75072	430	11	0.45	0	0	0.999753	0.999753	Homo sapiens: mRNA Editing
1841	R-HSA-75094	431	9	0.33	0	0	0.999753	0.999753	Homo sapiens: Formation of the Editosome
1842	R-HSA-75102	771	2	1	0	0	0.999753	0.999753	Homo sapiens: C6 deamination of adenosine
1843	R-HSA-75105	1200	51	0.59	0	0	0.999753	0.999753	Homo sapiens: Fatty acyl-CoA biosynthesis
1844	R-HSA-75108	1919	4	0.75	0	0	0.999753	0.999753	Homo sapiens: Activation, myristolyation of BID and translocation to mitochondria
1845	R-HSA-75109	1338	14	0.57	0	0	0.999753	0.999753	Homo sapiens: Triglyceride biosynthesis
1846	R-HSA-75153	280	56	0.77	0	0	0.999753	0.999753	Homo sapiens: Apoptotic execution phase
1847	R-HSA-75157	1978	5	0.8	0	0	0.999753	0.999753	Homo sapiens: FasL/ CD95L signaling
1849	R-HSA-75205	1921	14	0.71	0	0	0.999753	0.999753	Homo sapiens: Dissolution of Fibrin Clot
1850	R-HSA-75815	566	71	0.7	0	0	0.999753	0.999753	Homo sapiens: Ubiquitin-dependent degradation of Cyclin D
1851	R-HSA-75876	1209	25	0.76	0	0	0.999753	0.999753	Homo sapiens: Synthesis of very long-chain fatty acyl-CoAs
1852	R-HSA-75892	1398	24	0.42	0	0	0.999753	0.999753	Homo sapiens: Platelet Adhesion to exposed collagen
1854	R-HSA-75896	2208	2	1	0	0	0.999753	0.999753	Homo sapiens: Plasmalogen biosynthesis
1855	R-HSA-75944	2104	4	1	0	0	0.999753	0.999753	Homo sapiens: Transcription from mitochondrial promoters
1860	R-HSA-76009	490	40	0.75	0	0	0.999753	0.999753	Homo sapiens: Platelet Aggregation (Plug Formation)
1862	R-HSA-76046	776	39	0.92	0	0	0.999753	0.999753	Homo sapiens: RNA Polymerase III Transcription Initiation
1863	R-HSA-76061	984	31	0.9	0	0	0.999753	0.999753	Homo sapiens: RNA Polymerase III Transcription Initiation From Type 1 Promoter
1864	R-HSA-76066	985	30	0.9	0	0	0.999753	0.999753	Homo sapiens: RNA Polymerase III Transcription Initiation From Type 2 Promoter
1865	R-HSA-76071	777	31	0.9	0	0	0.999753	0.999753	Homo sapiens: RNA Polymerase III Transcription Initiation From Type 3 Promoter
1866	R-HSA-77042	772	2	1	0	0	0.999753	0.999753	Homo sapiens: Formation of editosomes by ADAR proteins
1868	R-HSA-77108	2003	5	0.8	0	0	0.999753	0.999753	Homo sapiens: Utilization of Ketone Bodies
1870	R-HSA-77285	1923	3	1	0	0	0.999753	0.999753	Homo sapiens: Beta oxidation of myristoyl-CoA to lauroyl-CoA
1871	R-HSA-77286	1480	11	0.91	0	0	0.999753	0.999753	Homo sapiens: mitochondrial fatty acid beta-oxidation of saturated fatty acids
1872	R-HSA-77288	1574	6	1	0	0	0.999753	0.999753	Homo sapiens: mitochondrial fatty acid beta-oxidation of unsaturated fatty acids
1873	R-HSA-77289	887	37	0.95	0	0	0.999753	0.999753	Homo sapiens: Mitochondrial Fatty Acid Beta-Oxidation
1874	R-HSA-77305	1924	3	1	0	0	0.999753	0.999753	Homo sapiens: Beta oxidation of palmitoyl-CoA to myristoyl-CoA
1875	R-HSA-77310	1626	5	1	0	0	0.999753	0.999753	Homo sapiens: Beta oxidation of lauroyl-CoA to decanoyl-CoA-CoA
1876	R-HSA-77346	1627	6	1	0	0	0.999753	0.999753	Homo sapiens: Beta oxidation of decanoyl-CoA to octanoyl-CoA-CoA
1877	R-HSA-77348	1628	5	1	0	0	0.999753	0.999753	Homo sapiens: Beta oxidation of octanoyl-CoA to hexanoyl-CoA
1878	R-HSA-77350	1629	5	1	0	0	0.999753	0.999753	Homo sapiens: Beta oxidation of hexanoyl-CoA to butanoyl-CoA
1879	R-HSA-77352	1481	5	0.8	0	0	0.999753	0.999753	Homo sapiens: Beta oxidation of butanoyl-CoA to acetyl-CoA
1880	R-HSA-77387	780	33	0.64	0	0	0.999753	0.999753	Homo sapiens: Insulin receptor recycling
1881	R-HSA-774815	318	76	0.57	0	0	0.999753	0.999753	Homo sapiens: Nucleosome assembly
1883	R-HSA-77595	1188	20	0.95	0	0	0.999753	0.999753	Homo sapiens: Processing of Intronless Pre-mRNAs
1887	R-HSA-844456	988	15	0.93	0	0	0.999753	0.999753	Homo sapiens: The NLRP3 inflammasome
1888	R-HSA-844615	1897	3	1	0	0	0.999753	0.999753	Homo sapiens: The AIM2 inflammasome
1889	R-HSA-844623	1382	2	0.5	0	0	0.999753	0.999753	Homo sapiens: The IPAF inflammasome
1893	R-HSA-879518	975	12	0.42	0	0	0.999753	0.999753	Homo sapiens: Transport of organic anions
1896	R-HSA-8847453	2094	5	0.8	0	0	0.999753	0.999753	Homo sapiens: Synthesis of PIPs in the nucleus
1897	R-HSA-8847993	1078	13	0.69	0	0	0.999753	0.999753	Homo sapiens: ERBB2 Activates PTK6 Signaling
1898	R-HSA-8848021	545	56	0.86	0	0	0.999753	0.999753	Homo sapiens: Signaling by PTK6
1902	R-HSA-8849469	1342	9	0.89	0	0	0.999753	0.999753	Homo sapiens: PTK6 Regulates RTKs and Their Effectors AKT1 and DOK1
1904	R-HSA-8849471	1470	16	0.81	0	0	0.999753	0.999753	Homo sapiens: PTK6 Regulates RHO GTPases, RAS GTPase and MAP kinases
1906	R-HSA-8849473	1664	5	0.8	0	0	0.999753	0.999753	Homo sapiens: PTK6 Expression
1907	R-HSA-8849474	2118	4	0.75	0	0	0.999753	0.999753	Homo sapiens: PTK6 Activates STAT3
1909	R-HSA-8850843	2001	8	0.75	0	0	0.999753	0.999753	Homo sapiens: Phosphate bond hydrolysis by NTPDase proteins
1911	R-HSA-8851708	1721	20	0.95	0	0	0.999753	0.999753	Homo sapiens: Signaling by FGFR2 IIIa TM
1912	R-HSA-8851805	276	19	0.58	0	0	0.999753	0.999753	Homo sapiens: MET activates RAS signaling
1914	R-HSA-8852135	905	86	0.83	0	0	0.999753	0.999753	Homo sapiens: Protein ubiquitination
1915	R-HSA-8852276	622	99	0.68	0	0	0.999753	0.999753	Homo sapiens: The role of GTSE1 in G2/M progression after G2 checkpoint
1917	R-HSA-8853333	1727	1	1	0	0	0.999753	0.999753	Homo sapiens: Signaling by FGFR2 fusions
1918	R-HSA-8853334	1164	11	0.91	0	0	0.999753	0.999753	Homo sapiens: Signaling by FGFR3 fusions in cancer
1919	R-HSA-8853336	1243	3	1	0	0	0.999753	0.999753	Homo sapiens: Signaling by plasma membrane FGFR1 fusions
1920	R-HSA-8853338	1165	23	0.65	0	0	0.999753	0.999753	Homo sapiens: Signaling by FGFR3 point mutants in cancer
1921	R-HSA-8853383	1766	4	1	0	0	0.999753	0.999753	Homo sapiens: Lysosomal oligosaccharide catabolism
1923	R-HSA-8854050	623	73	0.71	0	0	0.999753	0.999753	Homo sapiens: FBXL7 down-regulates AURKA during mitotic entry and in early mitosis
1924	R-HSA-8854214	499	50	0.88	0	0	0.999753	0.999753	Homo sapiens: TBC/RABGAPs
1926	R-HSA-8854521	1736	2	1	0	0	0.999753	0.999753	Homo sapiens: Interaction between PHLDA1 and AURKA
1927	R-HSA-8854691	1210	25	0.72	0	0	0.999753	0.999753	Homo sapiens: Interleukin-20 family signaling
1928	R-HSA-8856688	242	141	0.84	0	0	0.999753	0.999753	Homo sapiens: Golgi-to-ER retrograde transport
1931	R-HSA-8857538	895	6	0.83	0	0	0.999753	0.999753	Homo sapiens: PTK6 promotes HIF1A stabilization
1932	R-HSA-8862803	188	24	0.83	0	0	0.999753	0.999753	Homo sapiens: Deregulated CDK5 triggers multiple neurodegenerative pathways in Alzheimer's disease models
1933	R-HSA-8863678	189	24	0.83	0	0	0.999753	0.999753	Homo sapiens: Neurodegenerative Diseases
1934	R-HSA-8863795	76	30	0.83	0	0	0.999753	0.999753	Homo sapiens: Downregulation of ERBB2 signaling
1935	R-HSA-8864260	724	38	0.82	0	0	0.999753	0.999753	Homo sapiens: Transcriptional regulation by the AP-2 (TFAP2) family of transcription factors
1939	R-HSA-8866427	378	14	0.86	0	0	0.999753	0.999753	Homo sapiens: VLDLR internalisation and degradation
1940	R-HSA-8866652	906	30	1	0	0	0.999753	0.999753	Homo sapiens: Synthesis of active ubiquitin: roles of E1 and E2 enzymes
1941	R-HSA-8866654	1009	66	0.77	0	0	0.999753	0.999753	Homo sapiens: E3 ubiquitin ligases ubiquitinate target proteins
1942	R-HSA-8866904	1881	10	0.8	0	0	0.999753	0.999753	Homo sapiens: Negative regulation of activity of TFAP2 (AP-2) family transcription factors
1943	R-HSA-8866906	819	4	0.75	0	0	0.999753	0.999753	Homo sapiens: TFAP2 (AP-2) family regulates transcription of other transcription factors
1944	R-HSA-8866907	820	12	0.75	0	0	0.999753	0.999753	Homo sapiens: Activation of the TFAP2 (AP-2) family of transcription factors
1948	R-HSA-8868773	419	225	0.84	0	0	0.999753	0.999753	Homo sapiens: rRNA processing in the nucleus and cytosol
1952	R-HSA-8874211	924	9	0.78	0	0	0.999753	0.999753	Homo sapiens: CREB3 factors activate genes
1953	R-HSA-8875360	715	15	0.87	0	0	0.999753	0.999753	Homo sapiens: InlB-mediated entry of Listeria monocytogenes into host cell
1954	R-HSA-8875513	1932	5	0.8	0	0	0.999753	0.999753	Homo sapiens: MET interacts with TNS proteins
1955	R-HSA-8875555	1471	11	1	0	0	0.999753	0.999753	Homo sapiens: MET activates RAP1 and RAC1
1956	R-HSA-8875656	1472	10	1	0	0	0.999753	0.999753	Homo sapiens: MET receptor recycling
1962	R-HSA-8876725	569	19	1	0	0	0.999753	0.999753	Homo sapiens: Protein methylation
1963	R-HSA-8877330	1431	10	0.6	0	0	0.999753	0.999753	Homo sapiens: RUNX1 and FOXP3 control the development of regulatory T lymphocytes (Tregs)
1964	R-HSA-8877627	2185	1	1	0	0	0.999753	0.999753	Homo sapiens: Vitamin E
1967	R-HSA-8878171	281	276	0.66	0	0	0.999753	0.999753	Homo sapiens: Transcriptional regulation by RUNX1
1968	R-HSA-888568	1821	2	0.5	0	0	0.999753	0.999753	Homo sapiens: GABA synthesis
1969	R-HSA-888590	1136	19	0.79	0	0	0.999753	0.999753	Homo sapiens: GABA synthesis, release, reuptake and degradation
1970	R-HSA-888593	2160	4	0.75	0	0	0.999753	0.999753	Homo sapiens: Reuptake of GABA
1971	R-HSA-8931987	1654	6	1	0	0	0.999753	0.999753	Homo sapiens: RUNX1 regulates estrogen receptor mediated transcription
1972	R-HSA-8934593	652	17	1	0	0	0.999753	0.999753	Homo sapiens: Regulation of RUNX1 Expression and Activity
1974	R-HSA-8935690	1255	23	0.22	0	0	0.999753	0.999753	Homo sapiens: Digestion
1975	R-HSA-8935964	282	7	0.71	0	0	0.999753	0.999753	Homo sapiens: RUNX1 regulates expression of components of tight junctions
1976	R-HSA-8936459	756	98	0.53	0	0	0.999753	0.999753	Homo sapiens: RUNX1 regulates genes involved in megakaryocyte differentiation and platelet function
1977	R-HSA-8937144	1087	7	0.86	0	0	0.999753	0.999753	Homo sapiens: Aryl hydrocarbon receptor signalling
1979	R-HSA-8939236	624	151	0.57	0	0	0.999753	0.999753	Homo sapiens: RUNX1 regulates transcription of genes involved in differentiation of HSCs
1980	R-HSA-8939242	1370	8	0.75	0	0	0.999753	0.999753	Homo sapiens: RUNX1 regulates transcription of genes involved in differentiation of keratinocytes
1981	R-HSA-8939243	345	51	0.71	0	0	0.999753	0.999753	Homo sapiens: RUNX1 interacts with co-factors whose precise effect on RUNX1 targets is not known
1983	R-HSA-8939246	1448	7	1	0	0	0.999753	0.999753	Homo sapiens: RUNX1 regulates transcription of genes involved in differentiation of myeloid cells
1985	R-HSA-8939256	1674	6	0.83	0	0	0.999753	0.999753	Homo sapiens: RUNX1 regulates transcription of genes involved in WNT signaling
1986	R-HSA-8939902	625	93	0.74	0	0	0.999753	0.999753	Homo sapiens: Regulation of RUNX2 expression and activity
1989	R-HSA-8941284	1873	5	0.8	0	0	0.999753	0.999753	Homo sapiens: RUNX2 regulates chondrocyte maturation
1991	R-HSA-8941332	80	9	0.78	0	0	0.999753	0.999753	Homo sapiens: RUNX2 regulates genes involved in cell migration
1998	R-HSA-8943723	1637	10	0.9	0	0	0.999753	0.999753	Homo sapiens: Regulation of PTEN mRNA translation
1999	R-HSA-8943724	172	67	0.88	0	0	0.999753	0.999753	Homo sapiens: Regulation of PTEN gene transcription
2000	R-HSA-8948216	1399	50	0.72	0	0	0.999753	0.999753	Homo sapiens: Collagen chain trimerization
2001	R-HSA-8948700	1638	8	1	0	0	0.999753	0.999753	Homo sapiens: Competing endogenous RNAs (ceRNAs) regulate PTEN translation
2002	R-HSA-8948747	1955	10	0.9	0	0	0.999753	0.999753	Homo sapiens: Regulation of PTEN localization
2003	R-HSA-8948751	81	102	0.66	0	0	0.999753	0.999753	Homo sapiens: Regulation of PTEN stability and activity
2004	R-HSA-8949215	809	27	0.85	0	0	0.999753	0.999753	Homo sapiens: Mitochondrial calcium ion transport
2006	R-HSA-8949613	904	31	1	0	0	0.999753	0.999753	Homo sapiens: Cristae formation
2007	R-HSA-8949664	810	20	0.8	0	0	0.999753	0.999753	Homo sapiens: Processing of SMDT1
2010	R-HSA-8951664	230	266	0.81	0	0	0.999753	0.999753	Homo sapiens: Neddylation
2015	R-HSA-8953750	346	48	0.69	0	0	0.999753	0.999753	Homo sapiens: Transcriptional Regulation by E2F6
2017	R-HSA-8953897	150	591	0.76	0	0	0.999753	0.999753	Homo sapiens: Cellular responses to external stimuli
2018	R-HSA-8955332	834	39	0.64	0	0	0.999753	0.999753	Homo sapiens: Carboxyterminal post-translational modifications of tubulin
2020	R-HSA-8956320	979	16	0.94	0	0	0.999753	0.999753	Homo sapiens: Nucleobase biosynthesis
2021	R-HSA-8956321	14	24	0.88	0	0	0.999753	0.999753	Homo sapiens: Nucleotide salvage
2023	R-HSA-8957322	106	160	0.76	0	0	0.999753	0.999753	Homo sapiens: Metabolism of steroids
2026	R-HSA-8963743	1256	28	0.21	0	0	0.999753	0.999753	Homo sapiens: Digestion and absorption
2027	R-HSA-8963888	1958	9	0.44	0	0	0.999753	0.999753	Homo sapiens: Chylomicron assembly
2030	R-HSA-8963898	1632	18	0.61	0	0	0.999753	0.999753	Homo sapiens: Plasma lipoprotein assembly
2032	R-HSA-8963901	1341	9	0.22	0	0	0.999753	0.999753	Homo sapiens: Chylomicron remodeling
2033	R-HSA-8964011	1928	5	0.6	0	0	0.999753	0.999753	Homo sapiens: HDL clearance
2034	R-HSA-8964026	1839	5	0.8	0	0	0.999753	0.999753	Homo sapiens: Chylomicron clearance
2035	R-HSA-8964038	965	21	0.81	0	0	0.999753	0.999753	Homo sapiens: LDL clearance
2036	R-HSA-8964041	1050	3	0.33	0	0	0.999753	0.999753	Homo sapiens: LDL remodeling
2037	R-HSA-8964043	379	35	0.8	0	0	0.999753	0.999753	Homo sapiens: Plasma lipoprotein clearance
2038	R-HSA-8964046	1962	6	0.67	0	0	0.999753	0.999753	Homo sapiens: VLDL clearance
2039	R-HSA-8964058	1051	10	0.6	0	0	0.999753	0.999753	Homo sapiens: HDL remodeling
2040	R-HSA-8964315	1032	19	0.74	0	0	0.999753	0.999753	Homo sapiens: G beta:gamma signalling through BTK
2041	R-HSA-8964572	1327	7	0.29	0	0	0.999753	0.999753	Homo sapiens: Lipid particle organization
2042	R-HSA-8964616	1033	21	0.76	0	0	0.999753	0.999753	Homo sapiens: G beta:gamma signalling through CDC42
2043	R-HSA-8978868	107	197	0.71	0	0	0.999753	0.999753	Homo sapiens: Fatty acid metabolism
2044	R-HSA-8978934	678	20	1	0	0	0.999753	0.999753	Homo sapiens: Metabolism of cofactors
2047	R-HSA-8981607	1323	3	0.33	0	0	0.999753	0.999753	Homo sapiens: Intracellular oxygen transport
2048	R-HSA-8982491	1604	29	0.97	0	0	0.999753	0.999753	Homo sapiens: Glycogen metabolism
2050	R-HSA-8983711	1659	9	1	0	0	0.999753	0.999753	Homo sapiens: OAS antiviral response
2051	R-HSA-8984722	508	13	0.92	0	0	0.999753	0.999753	Homo sapiens: Interleukin-35 Signalling
2052	R-HSA-8985586	2007	4	1	0	0	0.999753	0.999753	Homo sapiens: SLIT2:ROBO1 increases RHOA activity
2055	R-HSA-8986944	1324	65	0.8	0	0	0.999753	0.999753	Homo sapiens: Transcriptional Regulation by MECP2
2056	R-HSA-9005891	1832	14	1	0	0	0.999753	0.999753	Homo sapiens: Loss of function of MECP2 in Rett syndrome
2057	R-HSA-9005895	1833	14	1	0	0	0.999753	0.999753	Homo sapiens: Pervasive developmental disorders
2058	R-HSA-9006115	644	26	0.92	0	0	0.999753	0.999753	Homo sapiens: Signaling by NTRK2 (TRKB)
2060	R-HSA-9006921	491	28	0.86	0	0	0.999753	0.999753	Homo sapiens: Integrin signaling
2061	R-HSA-9006925	82	352	0.79	0	0	0.999753	0.999753	Homo sapiens: Intracellular signaling by second messengers
2062	R-HSA-9006927	547	56	0.86	0	0	0.999753	0.999753	Homo sapiens: Signaling by Non-Receptor Tyrosine Kinases
2067	R-HSA-9007892	1240	4	0.75	0	0	0.999753	0.999753	Homo sapiens: Interleukin-38 signaling
2070	R-HSA-901032	650	27	0.78	0	0	0.999753	0.999753	Homo sapiens: ER Quality Control Compartment (ERQC)
2071	R-HSA-901042	651	33	0.79	0	0	0.999753	0.999753	Homo sapiens: Calnexin/calreticulin cycle
2074	R-HSA-9012546	385	9	0.44	0	0	0.999753	0.999753	Homo sapiens: Interleukin-18 signaling
2075	R-HSA-9012852	268	52	0.88	0	0	0.999753	0.999753	Homo sapiens: Signaling by NOTCH3
2077	R-HSA-9013508	269	27	0.81	0	0	0.999753	0.999753	Homo sapiens: NOTCH3 Intracellular Domain Regulates Transcription
2079	R-HSA-9013695	271	28	0.68	0	0	0.999753	0.999753	Homo sapiens: NOTCH4 Intracellular Domain Regulates Transcription
2080	R-HSA-9013700	640	17	0.65	0	0	0.999753	0.999753	Homo sapiens: NOTCH4 Activation and Transmission of Signal to the Nucleus
2081	R-HSA-9013957	1219	7	0.86	0	0	0.999753	0.999753	Homo sapiens: TLR3-mediated TICAM1-dependent programmed cell death
2082	R-HSA-9013973	127	13	0.92	0	0	0.999753	0.999753	Homo sapiens: TICAM1-dependent activation of IRF3/IRF7
2083	R-HSA-9014325	893	12	0.92	0	0	0.999753	0.999753	Homo sapiens: TICAM1,TRAF6-dependent induction of TAK1 complex
2085	R-HSA-9014843	1982	3	1	0	0	0.999753	0.999753	Homo sapiens: Interleukin-33 signaling
2086	R-HSA-9017802	1771	8	1	0	0	0.999753	0.999753	Homo sapiens: Noncanonical activation of NOTCH3
2088	R-HSA-9018676	1793	5	0.8	0	0	0.999753	0.999753	Homo sapiens: Biosynthesis of D-series resolvins
2089	R-HSA-9018677	1537	24	0.42	0	0	0.999753	0.999753	Homo sapiens: Biosynthesis of DHA-derived SPMs
2090	R-HSA-9018678	1538	26	0.46	0	0	0.999753	0.999753	Homo sapiens: Biosynthesis of specialized proresolving mediators (SPMs)
2091	R-HSA-9018679	1794	7	0.71	0	0	0.999753	0.999753	Homo sapiens: Biosynthesis of EPA-derived SPMs
2092	R-HSA-9018681	1539	4	0.5	0	0	0.999753	0.999753	Homo sapiens: Biosynthesis of protectins
2093	R-HSA-9018682	1541	14	0.21	0	0	0.999753	0.999753	Homo sapiens: Biosynthesis of maresins
2095	R-HSA-9018896	1795	6	0.67	0	0	0.999753	0.999753	Homo sapiens: Biosynthesis of E-series 18(S)-resolvins
2096	R-HSA-9020265	1796	4	0.75	0	0	0.999753	0.999753	Homo sapiens: Biosynthesis of aspirin-triggered D-series resolvins
2099	R-HSA-9020702	628	131	0.75	0	0	0.999753	0.999753	Homo sapiens: Interleukin-1 signaling
2100	R-HSA-9020933	1517	9	0.67	0	0	0.999753	0.999753	Homo sapiens: Interleukin-23 signaling
2101	R-HSA-9020956	509	12	0.83	0	0	0.999753	0.999753	Homo sapiens: Interleukin-27 signaling
2103	R-HSA-9022534	2032	1	1	0	0	0.999753	0.999753	Homo sapiens: Loss of MECP2 binding ability to 5hmC-DNA
2104	R-HSA-9022535	2033	6	1	0	0	0.999753	0.999753	Homo sapiens: Loss of phosphorylation of MECP2 at T308
2105	R-HSA-9022537	1886	7	1	0	0	0.999753	0.999753	Homo sapiens: Loss of MECP2 binding ability to the NCoR/SMRT complex
2108	R-HSA-9022699	1325	17	0.82	0	0	0.999753	0.999753	Homo sapiens: MECP2 regulates neuronal receptors and channels
2109	R-HSA-9022702	1443	9	0.78	0	0	0.999753	0.999753	Homo sapiens: MECP2 regulates transcription of neuronal ligands
2110	R-HSA-9022707	1444	5	0.8	0	0	0.999753	0.999753	Homo sapiens: MECP2 regulates transcription factors
2111	R-HSA-9022927	1822	3	0.67	0	0	0.999753	0.999753	Homo sapiens: MECP2 regulates transcription of genes involved in GABA signaling
2112	R-HSA-9023661	1797	5	0.6	0	0	0.999753	0.999753	Homo sapiens: Biosynthesis of E-series 18(R)-resolvins
2113	R-HSA-9024909	2074	2	1	0	0	0.999753	0.999753	Homo sapiens: BDNF activates NTRK2 (TRKB) signaling
2114	R-HSA-9025046	2066	2	1	0	0	0.999753	0.999753	Homo sapiens: NTF3 activates NTRK2 (TRKB) signaling
2117	R-HSA-9026286	1798	3	0.33	0	0	0.999753	0.999753	Homo sapiens: Biosynthesis of DPAn-3-derived protectins and resolvins
2118	R-HSA-9026290	1791	3	0.33	0	0	0.999753	0.999753	Homo sapiens: Biosynthesis of DPAn-3-derived maresins
2119	R-HSA-9026357	2069	2	0.5	0	0	0.999753	0.999753	Homo sapiens: NTF4 activates NTRK2 (TRKB) signaling
2120	R-HSA-9026395	1902	3	0.67	0	0	0.999753	0.999753	Homo sapiens: Biosynthesis of DHA-derived sulfido conjugates
2121	R-HSA-9026403	1799	2	0.5	0	0	0.999753	0.999753	Homo sapiens: Biosynthesis of DPAn-3-derived 13-series resolvins
2122	R-HSA-9026519	1891	10	0.8	0	0	0.999753	0.999753	Homo sapiens: Activated NTRK2 signals through RAS
2123	R-HSA-9026527	2070	4	0.75	0	0	0.999753	0.999753	Homo sapiens: Activated NTRK2 signals through PLCG1
2124	R-HSA-9026762	1903	3	0.67	0	0	0.999753	0.999753	Homo sapiens: Biosynthesis of maresin conjugates in tissue regeneration (MCTR)
2125	R-HSA-9026766	2015	2	0.5	0	0	0.999753	0.999753	Homo sapiens: Biosynthesis of protectin and resolvin conjugates in tissue regeneration (PCTR and RCTR)
2126	R-HSA-9027276	1667	12	0.92	0	0	0.999753	0.999753	Homo sapiens: Erythropoietin activates Phosphoinositide-3-kinase (PI3K)
2127	R-HSA-9027277	1668	7	0.86	0	0	0.999753	0.999753	Homo sapiens: Erythropoietin activates Phospholipase C gamma (PLCG)
2130	R-HSA-9027307	1542	11	0.09	0	0	0.999753	0.999753	Homo sapiens: Biosynthesis of maresin-like SPMs
2132	R-HSA-9028335	1816	7	0.86	0	0	0.999753	0.999753	Homo sapiens: Activated NTRK2 signals through PI3K
2133	R-HSA-9028731	1145	12	0.83	0	0	0.999753	0.999753	Homo sapiens: Activated NTRK2 signals through FRS2 and FRS3
2134	R-HSA-9032500	1605	7	1	0	0	0.999753	0.999753	Homo sapiens: Activated NTRK2 signals through FYN
2135	R-HSA-9032759	1606	5	1	0	0	0.999753	0.999753	Homo sapiens: NTRK2 activates RAC1
2136	R-HSA-9032845	645	6	1	0	0	0.999753	0.999753	Homo sapiens: Activated NTRK2 signals through CDK5
2137	R-HSA-9033241	108	67	0.85	0	0	0.999753	0.999753	Homo sapiens: Peroxisomal protein import
2138	R-HSA-9033500	1693	7	1	0	0	0.999753	0.999753	Homo sapiens: TYSND1 cleaves peroxisomal proteins
2140	R-HSA-9033807	1804	4	0.25	0	0	0.999753	0.999753	Homo sapiens: ABO blood group biosynthesis
2142	R-HSA-9034015	1830	18	0.94	0	0	0.999753	0.999753	Homo sapiens: Signaling by NTRK3 (TRKC)
2144	R-HSA-9034864	1892	9	0.89	0	0	0.999753	0.999753	Homo sapiens: Activated NTRK3 signals through RAS
2145	R-HSA-9035968	1854	2	0.5	0	0	0.999753	0.999753	Homo sapiens: Defective GGT1 causes Glutathionuria (GLUTH)
2147	R-HSA-9036866	2060	4	1	0	0	0.999753	0.999753	Homo sapiens: Expression and Processing of Neurotrophins
2148	R-HSA-9037628	2139	2	0.5	0	0	0.999753	0.999753	Homo sapiens: Rhesus blood group biosynthesis
2151	R-HSA-912446	465	96	0.43	0	0	0.999753	0.999753	Homo sapiens: Meiotic recombination
2157	R-HSA-916853	1608	2	1	0	0	0.999753	0.999753	Homo sapiens: Degradation of GABA
2158	R-HSA-917729	319	34	0.91	0	0	0.999753	0.999753	Homo sapiens: Endosomal Sorting Complex Required For Transport (ESCRT)
2159	R-HSA-917937	781	67	0.76	0	0	0.999753	0.999753	Homo sapiens: Iron uptake and transport
2160	R-HSA-917977	782	38	0.68	0	0	0.999753	0.999753	Homo sapiens: Transferrin endocytosis and recycling
2161	R-HSA-918233	1449	15	0.87	0	0	0.999753	0.999753	Homo sapiens: TRAF3-dependent IRF activation pathway
2162	R-HSA-927802	1194	132	0.85	0	0	0.999753	0.999753	Homo sapiens: Nonsense-Mediated Decay (NMD)
2163	R-HSA-933541	128	30	0.53	0	0	0.999753	0.999753	Homo sapiens: TRAF6 mediated IRF7 activation
2164	R-HSA-933542	1319	31	0.74	0	0	0.999753	0.999753	Homo sapiens: TRAF6 mediated NF-kB activation
2165	R-HSA-933543	1320	12	1	0	0	0.999753	0.999753	Homo sapiens: NF-kB activation through FADD/RIP-1 pathway mediated by caspase-8 and -10
2166	R-HSA-936440	1535	34	1	0	0	0.999753	0.999753	Homo sapiens: Negative regulators of DDX58/IFIH1 signaling
2168	R-HSA-936964	129	19	0.89	0	0	0.999753	0.999753	Homo sapiens: Activation of IRF3/IRF7 mediated by TBK1/IKK epsilon
2170	R-HSA-937041	243	26	0.88	0	0	0.999753	0.999753	Homo sapiens: IKK complex recruitment mediated by RIP1
2171	R-HSA-937042	894	11	0.91	0	0	0.999753	0.999753	Homo sapiens: IRAK2 mediated activation of TAK1 complex
2172	R-HSA-937061	130	110	0.87	0	0	0.999753	0.999753	Homo sapiens: TRIF(TICAM1)-mediated TLR4 signaling
2173	R-HSA-937072	244	18	0.89	0	0	0.999753	0.999753	Homo sapiens: TRAF6-mediated induction of TAK1 complex within TLR4 complex
2174	R-HSA-947581	692	6	1	0	0	0.999753	0.999753	Homo sapiens: Molybdenum cofactor biosynthesis
2175	R-HSA-948021	245	193	0.84	0	0	0.999753	0.999753	Homo sapiens: Transport to the Golgi and subsequent modification
2176	R-HSA-9603381	1993	6	1	0	0	0.999753	0.999753	Homo sapiens: Activated NTRK3 signals through PI3K
2177	R-HSA-9603505	1831	3	1	0	0	0.999753	0.999753	Homo sapiens: NTRK3 as a dependence receptor
2178	R-HSA-9603798	908	21	0.9	0	0	0.999753	0.999753	Homo sapiens: Class I peroxisomal membrane protein import
2181	R-HSA-9605310	2046	1	1	0	0	0.999753	0.999753	Homo sapiens: Defective Base Excision Repair Associated with MUTYH
2182	R-HSA-9608287	2047	1	1	0	0	0.999753	0.999753	Homo sapiens: Defective MUTYH substrate binding
2183	R-HSA-9608290	2048	1	1	0	0	0.999753	0.999753	Homo sapiens: Defective MUTYH substrate processing
2184	R-HSA-9609507	109	178	0.85	0	0	0.999753	0.999753	Homo sapiens: Protein localization
2185	R-HSA-9609523	1198	28	0.75	0	0	0.999753	0.999753	Homo sapiens: Insertion of tail-anchored proteins into the endoplasmic reticulum membrane
2186	R-HSA-9609736	835	42	0.71	0	0	0.999753	0.999753	Homo sapiens: Assembly and cell surface presentation of NMDA receptors
2189	R-HSA-9614657	192	16	0.94	0	0	0.999753	0.999753	Homo sapiens: FOXO-mediated transcription of cell death genes
2193	R-HSA-9617324	1600	23	0.91	0	0	0.999753	0.999753	Homo sapiens: Negative regulation of NMDA receptor-mediated neuronal transmission
2194	R-HSA-9617629	989	10	1	0	0	0.999753	0.999753	Homo sapiens: Regulation of FOXO transcriptional activity by acetylation
2197	R-HSA-9619483	836	31	0.65	0	0	0.999753	0.999753	Homo sapiens: Activation of AMPK downstream of NMDARs
2199	R-HSA-9627069	1743	12	0.92	0	0	0.999753	0.999753	Homo sapiens: Regulation of the apoptosome activity
2200	R-HSA-9629232	2113	1	1	0	0	0.999753	0.999753	Homo sapiens: Defective Base Excision Repair Associated with NEIL3
2204	R-HSA-9634635	1950	7	0.86	0	0	0.999753	0.999753	Homo sapiens: Estrogen-stimulated signaling through PRKCZ
2206	R-HSA-9636003	2114	1	1	0	0	0.999753	0.999753	Homo sapiens: NEIL3-mediated resolution of ICLs
2210	R-HSA-975110	1991	16	0.75	0	0	0.999753	0.999753	Homo sapiens: TRAF6 mediated IRF7 activation in TLR7/8 or 9 signaling
2211	R-HSA-975138	246	101	0.86	0	0	0.999753	0.999753	Homo sapiens: TRAF6 mediated induction of NFkB and MAP kinases upon TLR7/8 or 9 activation
2213	R-HSA-975155	247	103	0.85	0	0	0.999753	0.999753	Homo sapiens: MyD88 dependent cascade initiated on endosome
2214	R-HSA-975163	248	17	0.88	0	0	0.999753	0.999753	Homo sapiens: IRAK2 mediated activation of TAK1 complex upon TLR7/8 or 9 stimulation
2215	R-HSA-975574	2035	1	1	0	0	0.999753	0.999753	Homo sapiens: Reactions specific to the hybrid N-glycan synthesis pathway
2216	R-HSA-975576	1133	29	0.72	0	0	0.999753	0.999753	Homo sapiens: N-glycan antennae elongation in the medial/trans-Golgi
2217	R-HSA-975577	1288	18	0.67	0	0	0.999753	0.999753	Homo sapiens: N-Glycan antennae elongation
2218	R-HSA-975578	1134	10	0.8	0	0	0.999753	0.999753	Homo sapiens: Reactions specific to the complex N-glycan synthesis pathway
2219	R-HSA-975634	410	49	0.59	0	0	0.999753	0.999753	Homo sapiens: Retinoid metabolism and transport
2220	R-HSA-975871	856	94	0.88	0	0	0.999753	0.999753	Homo sapiens: MyD88 cascade initiated on plasma membrane
2221	R-HSA-975956	1267	112	0.82	0	0	0.999753	0.999753	Homo sapiens: Nonsense Mediated Decay (NMD) independent of the Exon Junction Complex (EJC)
2222	R-HSA-975957	1195	132	0.85	0	0	0.999753	0.999753	Homo sapiens: Nonsense Mediated Decay (NMD) enhanced by the Exon Junction Complex (EJC)
2226	R-HSA-977443	1046	64	0.58	0	0	0.999753	0.999753	Homo sapiens: GABA receptor activation
2227	R-HSA-977444	1047	47	0.64	0	0	0.999753	0.999753	Homo sapiens: GABA B receptor activation
2228	R-HSA-977606	229	67	0.43	0	0	0.999753	0.999753	Homo sapiens: Regulation of Complement cascade
2230	R-HSA-983168	231	344	0.83	0	0	0.999753	0.999753	Homo sapiens: Antigen processing: Ubiquitination & Proteasome degradation
2233	R-HSA-983189	467	64	0.72	0	0	0.999753	0.999753	Homo sapiens: Kinesins
2234	R-HSA-983231	199	176	0.69	0	0	0.999753	0.999753	Homo sapiens: Factors involved in megakaryocyte development and platelet production
2238	R-HSA-991365	1048	47	0.64	0	0	0.999753	0.999753	Homo sapiens: Activation of GABAB receptors
2239	R-HSA-997272	1819	32	0.53	0	0	0.999753	0.999753	Homo sapiens: Inhibition of voltage gated Ca2+ channels via Gbeta/gamma subunits
12	R-HSA-110328	732	64	0.48	0	0	0.999753	0.999753	Homo sapiens: Recognition and association of DNA glycosylase with site containing an affected pyrimidine
13	R-HSA-110329	733	64	0.48	0	0	0.999753	0.999753	Homo sapiens: Cleavage of the damaged pyrimidine
16	R-HSA-110357	1778	9	1	0	0	0.999753	0.999753	Homo sapiens: Displacement of DNA glycosylase by APEX1
36	R-HSA-111931	1039	23	0.87	0	0	0.999753	0.999753	Homo sapiens: PKA-mediated phosphorylation of CREB
38	R-HSA-111933	996	38	0.89	0	0	0.999753	0.999753	Homo sapiens: Calmodulin induced events
41	R-HSA-111996	997	40	0.9	0	0	0.999753	0.999753	Homo sapiens: Ca-dependent events
42	R-HSA-111997	998	38	0.89	0	0	0.999753	0.999753	Homo sapiens: CaM pathway
45	R-HSA-112122	1369	1	1	0	0	0.999753	0.999753	Homo sapiens: ALKBH2 mediated reversal of alkylation damage
62	R-HSA-113501	1622	16	0.88	0	0	0.999753	0.999753	Homo sapiens: Inhibition of replication initiation of damaged DNA by RB1/E2F1
64	R-HSA-113510	1623	25	0.92	0	0	0.999753	0.999753	Homo sapiens: E2F mediated regulation of DNA replication
70	R-HSA-114608	2	141	0.72	0	0	0.999753	0.999753	Homo sapiens: Platelet degranulation
72	R-HSA-1169091	570	87	0.75	0	0	0.999753	0.999753	Homo sapiens: Activation of NF-kappaB in B cells
76	R-HSA-1170546	1494	15	0.73	0	0	0.999753	0.999753	Homo sapiens: Prolactin receptor signaling
86	R-HSA-1222556	778	44	0.64	0	0	0.999753	0.999753	Homo sapiens: ROS and RNS production in phagocytes
93	R-HSA-1236394	875	48	0.83	0	0	0.999753	0.999753	Homo sapiens: Signaling by ERBB4
94	R-HSA-1236973	1532	9	0.89	0	0	0.999753	0.999753	Homo sapiens: Cross-presentation of particulate exogenous antigens (phagosomes)
97	R-HSA-1236977	1523	49	0.18	0	0	0.999753	0.999753	Homo sapiens: Endosomal/Vacuolar pathway
106	R-HSA-1251985	876	29	0.76	0	0	0.999753	0.999753	Homo sapiens: Nuclear signaling by ERBB4
109	R-HSA-1266695	1330	36	0.61	0	0	0.999753	0.999753	Homo sapiens: Interleukin-7 signaling
154	R-HSA-140875	945	23	0.57	0	0	0.999753	0.999753	Homo sapiens: Common Pathway of Fibrin Clot Formation
155	R-HSA-140877	946	40	0.52	0	0	0.999753	0.999753	Homo sapiens: Formation of Fibrin Clot (Clotting Cascade)
159	R-HSA-141424	306	101	0.91	0	0	0.999753	0.999753	Homo sapiens: Amplification of signal from the kinetochores
161	R-HSA-141444	307	101	0.91	0	0	0.999753	0.999753	Homo sapiens: Amplification of signal from unattached kinetochores via a MAD2 inhibitory signal
164	R-HSA-1433557	197	44	0.93	0	0	0.999753	0.999753	Homo sapiens: Signaling by SCF-KIT
193	R-HSA-1483196	1785	1	1	0	0	0.999753	0.999753	Homo sapiens: PI and PC transport between ER and Golgi membranes
203	R-HSA-1500931	16	133	0.7	0	0	0.999753	0.999753	Homo sapiens: Cell-Cell communication
208	R-HSA-156582	10	2	0.5	0	0	0.999753	0.999753	Homo sapiens: Acetylation
210	R-HSA-156587	696	9	0.11	0	0	0.999753	0.999753	Homo sapiens: Amino Acid conjugation
216	R-HSA-156827	914	130	0.83	0	0	0.999753	0.999753	Homo sapiens: L13a-mediated translational silencing of Ceruloplasmin expression
229	R-HSA-1592389	1184	39	0.51	0	0	0.999753	0.999753	Homo sapiens: Activation of Matrix Metalloproteinases
231	R-HSA-159424	697	9	0.11	0	0	0.999753	0.999753	Homo sapiens: Conjugation of carboxylic acids
268	R-HSA-163685	872	121	0.72	0	0	0.999753	0.999753	Homo sapiens: Integration of energy metabolism
271	R-HSA-163767	2084	7	0.71	0	0	0.999753	0.999753	Homo sapiens: PP2A-mediated dephosphorylation of key metabolic factors
275	R-HSA-1640170	34	721	0.79	0	0	0.999753	0.999753	Homo sapiens: Cell Cycle
281	R-HSA-164843	1250	7	1	0	0	0.999753	0.999753	Homo sapiens: 2-LTR circle formation
285	R-HSA-164944	1552	8	0.88	0	0	0.999753	0.999753	Homo sapiens: Nef and signal transduction
289	R-HSA-165158	1345	4	1	0	0	0.999753	0.999753	Homo sapiens: Activation of AKT2
300	R-HSA-166058	798	104	0.89	0	0	0.999753	0.999753	Homo sapiens: MyD88:MAL(TIRAP) cascade initiated on plasma membrane
302	R-HSA-1660662	1167	55	0.73	0	0	0.999753	0.999753	Homo sapiens: Glycosphingolipid metabolism
307	R-HSA-166520	493	103	0.89	0	0	0.999753	0.999753	Homo sapiens: Signaling by NTRKs
330	R-HSA-167590	1348	11	0.82	0	0	0.999753	0.999753	Homo sapiens: Nef Mediated CD4 Down-regulation
338	R-HSA-168179	799	107	0.87	0	0	0.999753	0.999753	Homo sapiens: Toll Like Receptor TLR1:TLR2 Cascade
340	R-HSA-168188	800	104	0.89	0	0	0.999753	0.999753	Homo sapiens: Toll Like Receptor TLR6:TLR2 Cascade
348	R-HSA-168271	1096	32	0.97	0	0	0.999753	0.999753	Homo sapiens: Transport of Ribonucleoproteins into the Host Nucleus
359	R-HSA-168315	1186	2	1	0	0	0.999753	0.999753	Homo sapiens: Inhibition of Host mRNA Processing and RNA Silencing
379	R-HSA-170822	1102	32	0.97	0	0	0.999753	0.999753	Homo sapiens: Regulation of Glucokinase by Glucokinase Regulatory Protein
389	R-HSA-173623	1476	6	0.33	0	0	0.999753	0.999753	Homo sapiens: Classical antibody-mediated complement activation
398	R-HSA-174362	1171	6	0.83	0	0	0.999753	0.999753	Homo sapiens: Transport and synthesis of PAPS
400	R-HSA-174411	1053	15	1	0	0	0.999753	0.999753	Homo sapiens: Polymerase switching on the C-strand of the telomere
402	R-HSA-174417	1055	25	1	0	0	0.999753	0.999753	Homo sapiens: Telomere C-strand (Lagging Strand) Synthesis
403	R-HSA-174430	1782	9	1	0	0	0.999753	0.999753	Homo sapiens: Telomere C-strand synthesis initiation
408	R-HSA-174824	376	72	0.72	0	0	0.999753	0.999753	Homo sapiens: Plasma lipoprotein assembly, remodeling, and clearance
409	R-HSA-175474	1430	17	0.94	0	0	0.999753	0.999753	Homo sapiens: Assembly Of The HIV Virion
411	R-HSA-176033	1103	37	0.97	0	0	0.999753	0.999753	Homo sapiens: Interactions of Vpr with host cellular proteins
412	R-HSA-176034	700	2	1	0	0	0.999753	0.999753	Homo sapiens: Interactions of Tat with host cellular proteins
421	R-HSA-177128	698	8	0.12	0	0	0.999753	0.999753	Homo sapiens: Conjugation of salicylate with glycine
422	R-HSA-177135	699	6	0.17	0	0	0.999753	0.999753	Homo sapiens: Conjugation of benzoate with glycine
437	R-HSA-180585	586	73	0.71	0	0	0.999753	0.999753	Homo sapiens: Vif-mediated degradation of APOBEC3G
440	R-HSA-180786	1057	32	0.94	0	0	0.999753	0.999753	Homo sapiens: Extension of Telomeres
442	R-HSA-180910	1106	34	0.97	0	0	0.999753	0.999753	Homo sapiens: Vpr-mediated nuclear import of PICs
447	R-HSA-181438	801	107	0.87	0	0	0.999753	0.999753	Homo sapiens: Toll Like Receptor 2 (TLR2) Cascade
452	R-HSA-1839117	1221	18	1	0	0	0.999753	0.999753	Homo sapiens: Signaling by cytosolic FGFR1 fusion mutants
461	R-HSA-1855183	1866	14	0.86	0	0	0.999753	0.999753	Homo sapiens: Synthesis of IP2, IP, and Ins in the cytosol
470	R-HSA-187037	495	82	0.88	0	0	0.999753	0.999753	Homo sapiens: Signaling by NTRK1 (TRKA)
476	R-HSA-189200	1257	23	0.52	0	0	0.999753	0.999753	Homo sapiens: Cellular hexose transport
502	R-HSA-1912422	263	117	0.58	0	0	0.999753	0.999753	Homo sapiens: Pre-NOTCH Expression and Processing
505	R-HSA-191859	393	57	0.93	0	0	0.999753	0.999753	Homo sapiens: snRNP Assembly
515	R-HSA-193634	2004	9	0.78	0	0	0.999753	0.999753	Homo sapiens: Axonal growth inhibition (RHOA activation)
520	R-HSA-193692	1769	11	1	0	0	0.999753	0.999753	Homo sapiens: Regulated proteolysis of p75NTR
532	R-HSA-194441	394	57	0.93	0	0	0.999753	0.999753	Homo sapiens: Metabolism of non-coding RNA
539	R-HSA-196071	1126	39	0.51	0	0	0.999753	0.999753	Homo sapiens: Metabolism of steroid hormones
540	R-HSA-196108	1196	12	0.75	0	0	0.999753	0.999753	Homo sapiens: Pregnenolone biosynthesis
544	R-HSA-196741	1296	25	0.56	0	0	0.999753	0.999753	Homo sapiens: Cobalamin (Cbl, vitamin B12) transport and metabolism
548	R-HSA-196791	1361	11	0.91	0	0	0.999753	0.999753	Homo sapiens: Vitamin D (calciferol) metabolism
565	R-HSA-198765	2123	2	1	0	0	0.999753	0.999753	Homo sapiens: Signalling to ERK5
567	R-HSA-1989781	90	127	0.84	0	0	0.999753	0.999753	Homo sapiens: PPARA activates gene expression
570	R-HSA-199920	1438	8	0.88	0	0	0.999753	0.999753	Homo sapiens: CREB phosphorylation
589	R-HSA-202403	587	196	0.53	0	0	0.999753	0.999753	Homo sapiens: TCR signaling
592	R-HSA-202424	588	174	0.49	0	0	0.999753	0.999753	Homo sapiens: Downstream TCR signaling
593	R-HSA-202427	1497	77	0.21	0	0	0.999753	0.999753	Homo sapiens: Phosphorylation of CD3 and TCR zeta chains
594	R-HSA-202430	1842	73	0.18	0	0	0.999753	0.999753	Homo sapiens: Translocation of ZAP-70 to Immunological synapse
595	R-HSA-202433	1805	87	0.28	0	0	0.999753	0.999753	Homo sapiens: Generation of second messenger molecules
601	R-HSA-2029481	1695	12	0.67	0	0	0.999753	0.999753	Homo sapiens: FCGR activation
634	R-HSA-210745	42	23	0.26	0	0	0.999753	0.999753	Homo sapiens: Regulation of gene expression in beta cells
636	R-HSA-210747	1722	9	0.33	0	0	0.999753	0.999753	Homo sapiens: Regulation of gene expression in early pancreatic precursor cells
637	R-HSA-210990	1806	13	0.92	0	0	0.999753	0.999753	Homo sapiens: PECAM1 interactions
646	R-HSA-211897	420	76	0.41	0	0	0.999753	0.999753	Homo sapiens: Cytochrome P450 - arranged by substrate type
647	R-HSA-211916	1362	6	0.67	0	0	0.999753	0.999753	Homo sapiens: Vitamins
651	R-HSA-211958	1311	17	0.12	0	0	0.999753	0.999753	Homo sapiens: Miscellaneous substrates
652	R-HSA-211976	939	32	0.62	0	0	0.999753	0.999753	Homo sapiens: Endogenous sterols
683	R-HSA-2161517	2092	5	0.8	0	0	0.999753	0.999753	Homo sapiens: Abacavir transmembrane transport
686	R-HSA-2162123	1084	16	0.88	0	0	0.999753	0.999753	Homo sapiens: Synthesis of Prostaglandins (PG) and Thromboxanes (TX)
688	R-HSA-2172127	97	121	0.21	0	0	0.999753	0.999753	Homo sapiens: DAP12 interactions
690	R-HSA-2173782	943	44	0.68	0	0	0.999753	0.999753	Homo sapiens: Binding and Uptake of Ligands by Scavenger Receptors
698	R-HSA-2187335	441	8	0.12	0	0	0.999753	0.999753	Homo sapiens: The retinoid cycle in cones (daylight vision)
699	R-HSA-2187338	325	112	0.54	0	0	0.999753	0.999753	Homo sapiens: Visual phototransduction
700	R-HSA-2197563	266	14	0.71	0	0	0.999753	0.999753	Homo sapiens: NOTCH2 intracellular domain regulates transcription
719	R-HSA-2393930	1246	7	1	0	0	0.999753	0.999753	Homo sapiens: Phosphate bond hydrolysis by NUDT proteins
727	R-HSA-2424491	324	37	0.65	0	0	0.999753	0.999753	Homo sapiens: DAP12 signaling
734	R-HSA-2454202	485	155	0.81	0	0	0.999753	0.999753	Homo sapiens: Fc epsilon receptor (FCERI) signaling
745	R-HSA-2514856	326	39	0.51	0	0	0.999753	0.999753	Homo sapiens: The phototransduction cascade
746	R-HSA-2514859	327	38	0.5	0	0	0.999753	0.999753	Homo sapiens: Inactivation, recovery and regulation of the phototransduction cascade
747	R-HSA-2534343	1228	13	0.31	0	0	0.999753	0.999753	Homo sapiens: Interaction With Cumulus Cells And The Zona Pellucida
752	R-HSA-2559584	1775	17	0.71	0	0	0.999753	0.999753	Homo sapiens: Formation of Senescence-Associated Heterochromatin Foci (SAHF)
757	R-HSA-2565942	470	100	0.86	0	0	0.999753	0.999753	Homo sapiens: Regulation of PLK1 Activity at G2/M Transition
758	R-HSA-2586552	1835	11	1	0	0	0.999753	0.999753	Homo sapiens: Signaling by Leptin
765	R-HSA-264870	1355	14	0.79	0	0	0.999753	0.999753	Homo sapiens: Caspase-mediated cleavage of cytoskeletal proteins
771	R-HSA-2691230	635	16	0.94	0	0	0.999753	0.999753	Homo sapiens: Signaling by NOTCH1 HD Domain Mutants in Cancer
772	R-HSA-2691232	636	16	0.94	0	0	0.999753	0.999753	Homo sapiens: Constitutive Signaling by NOTCH1 HD Domain Mutants
776	R-HSA-2871809	892	33	0.91	0	0	0.999753	0.999753	Homo sapiens: FCERI mediated Ca+2 mobilization
794	R-HSA-3000471	1882	6	0.67	0	0	0.999753	0.999753	Homo sapiens: Scavenging by Class B Receptors
807	R-HSA-3214841	1193	77	0.61	0	0	0.999753	0.999753	Homo sapiens: PKMTs methylate histone lysines
813	R-HSA-3229133	1812	2	0.5	0	0	0.999753	0.999753	Homo sapiens: Glycogen storage disease type Ib (SLC37A4)
825	R-HSA-3296469	1581	14	0.86	0	0	0.999753	0.999753	Homo sapiens: Defects in cobalamin (B12) metabolism
844	R-HSA-3359471	1951	1	1	0	0	0.999753	0.999753	Homo sapiens: Defective MMAB causes methylmalonic aciduria type cblB
849	R-HSA-3359485	2086	2	1	0	0	0.999753	0.999753	Homo sapiens: Defective CD320 causes methylmalonic aciduria
909	R-HSA-3772470	1259	16	0.62	0	0	0.999753	0.999753	Homo sapiens: Negative regulation of TCF-dependent signaling by WNT ligand antagonists
913	R-HSA-379397	1410	3	1	0	0	0.999753	0.999753	Homo sapiens: Enzymatic degradation of dopamine by COMT
915	R-HSA-379401	1412	5	0.6	0	0	0.999753	0.999753	Homo sapiens: Dopamine clearance from the synaptic cleft
921	R-HSA-380259	472	82	0.83	0	0	0.999753	0.999753	Homo sapiens: Loss of Nlp from mitotic centrosomes
922	R-HSA-380270	473	97	0.82	0	0	0.999753	0.999753	Homo sapiens: Recruitment of mitotic centrosome proteins and complexes
923	R-HSA-380284	474	82	0.83	0	0	0.999753	0.999753	Homo sapiens: Loss of proteins required for interphase microtubule organization from the centrosome
924	R-HSA-380287	475	97	0.82	0	0	0.999753	0.999753	Homo sapiens: Centrosome maturation
936	R-HSA-381340	91	95	0.83	0	0	0.999753	0.999753	Homo sapiens: Transcriptional regulation of white adipocyte differentiation
939	R-HSA-381676	873	44	0.77	0	0	0.999753	0.999753	Homo sapiens: Glucagon-like Peptide-1 (GLP1) regulates insulin secretion
955	R-HSA-389359	1807	12	1	0	0	0.999753	0.999753	Homo sapiens: CD28 dependent Vav1 pathway
957	R-HSA-389513	52	22	0.91	0	0	0.999753	0.999753	Homo sapiens: CTLA4 inhibitory signaling
962	R-HSA-3899300	341	56	0.79	0	0	0.999753	0.999753	Homo sapiens: SUMOylation of transcription cofactors
963	R-HSA-389948	1498	78	0.21	0	0	0.999753	0.999753	Homo sapiens: PD-1 signaling
973	R-HSA-390648	1282	5	0.4	0	0	0.999753	0.999753	Homo sapiens: Muscarinic acetylcholine receptors
999	R-HSA-399710	1894	4	0.75	0	0	0.999753	0.999753	Homo sapiens: Activation of AMPA receptors
1007	R-HSA-400206	92	129	0.84	0	0	0.999753	0.999753	Homo sapiens: Regulation of lipid metabolism by Peroxisome proliferator-activated receptor alpha (PPARalpha)
1009	R-HSA-400451	1688	11	0.91	0	0	0.999753	0.999753	Homo sapiens: Free fatty acids regulate insulin secretion
1012	R-HSA-400685	843	26	0.96	0	0	0.999753	0.999753	Homo sapiens: Sema4D in semaphorin signaling
1016	R-HSA-4085011	202	1	1	0	0	0.999753	0.999753	Homo sapiens: Defective GNE causes sialuria, Nonaka myopathy and inclusion body myopathy 2
1025	R-HSA-416572	844	22	0.95	0	0	0.999753	0.999753	Homo sapiens: Sema4D induced cell migration and growth-cone collapse
1040	R-HSA-418885	1571	14	0.93	0	0	0.999753	0.999753	Homo sapiens: DCC mediated attractive signaling
1041	R-HSA-418886	1433	8	0.75	0	0	0.999753	0.999753	Homo sapiens: Netrin mediated repulsion signals
1042	R-HSA-418889	1568	10	0.8	0	0	0.999753	0.999753	Homo sapiens: Caspase activation via Dependence Receptors in the absence of ligand
1044	R-HSA-418990	19	35	0.69	0	0	0.999753	0.999753	Homo sapiens: Adherens junctions interactions
1053	R-HSA-421270	20	67	0.61	0	0	0.999753	0.999753	Homo sapiens: Cell-cell junction organization
1055	R-HSA-422356	874	81	0.77	0	0	0.999753	0.999753	Homo sapiens: Regulation of insulin secretion
1065	R-HSA-426048	1308	5	1	0	0	0.999753	0.999753	Homo sapiens: Arachidonate production from DAG
1073	R-HSA-427601	1172	9	0.44	0	0	0.999753	0.999753	Homo sapiens: Multifunctional anion exchangers
1079	R-HSA-428542	1573	10	0.7	0	0	0.999753	0.999753	Homo sapiens: Regulation of commissural axon pathfinding by SLIT and ROBO
1080	R-HSA-428543	1767	8	1	0	0	0.999753	0.999753	Homo sapiens: Inactivation of CDC42 and RAC1
1099	R-HSA-4341670	1869	10	0.3	0	0	0.999753	0.999753	Homo sapiens: Defective NEU1 causes sialidosis
1100	R-HSA-434313	1689	3	1	0	0	0.999753	0.999753	Homo sapiens: Intracellular metabolism of fatty acids regulates insulin secretion
1115	R-HSA-442742	1439	32	0.91	0	0	0.999753	0.999753	Homo sapiens: CREB1 phosphorylation through NMDA receptor-mediated activation of RAS signaling
1117	R-HSA-442982	1596	23	0.91	0	0	0.999753	0.999753	Homo sapiens: Ras activation upon Ca2+ influx through NMDA receptor
[truncated: 240 more rows]
