# Supplementary material for: Cancer-Associated Fibroblasts Are Key Determinants of Cancer Cell Invasion in the Earliest Stage of Colorectal Cancer
Source: Cell Mol Gastroenterol Hepatol. 2023 Apr 20;16(1):107–31. doi: 10.1016/j.jcmgh.2023.04.004 (PMC10230010; doi:10.1016/j.jcmgh.2023.04.004)
Supplement: Supplementary Table 4 [file mmc4.xlsx]

## Sheet: Sheet1
	Name	ID	Size	Coverage	TDP.bound	TDP.estimate	SC.adjP	Comp.adjP	Def
396	WP2858	396	142	0.86	0.00819672	0.00819672	0.00262778	0.00262778	Ectoderm Differentiation
296	WP2703	296	80	0.84	0.0149254	0.0149254	0.015364	0.015364	Extracellular matrix organization
129	WP1917	129	137	0.93	0.00787402	0.00787402	0.0400605	0.0400605	Signaling by Rho GTPases
1093	WP481	1099	160	0.95	0.00657895	0.00657895	0.0400605	0.0400605	Insulin Signaling
789	WP4091	789	12	0.58	0	0.142857	0.0634902	0.0634902	Butyrophilin (BTN) family interactions
232	WP2512	232	136	0.93	0	0.00793651	0.0719066	0.0719066	Integrated Lung Cancer Pathway
281	WP2679	281	98	0.95	0	0.0107527	0.0719066	0.0719066	MHC class II antigen presentation
550	WP3579	550	30	0.57	0	0.0588235	0.0719066	0.0719066	Surfactant metabolism
754	WP4049	754	472	0.82	0.00257069	0.00771208	0.00262778	0.0719066	Neutrophil degranulation
771	WP4070	771	89	0.99	0	0.0113636	0.0921486	0.0921486	RAB GEFs exchange GTP for GDP on RABs
517	WP35	517	91	0.89	0	0.0123457	0.122531	0.122531	G Protein Signaling Pathways
216	WP2406	216	53	0.58	0	0.0322581	0.123412	0.123412	Cardiac Progenitor Differentiation
608	WP3795	608	34	0.62	0	0.047619	0.123412	0.123412	Striated Muscle Contraction
639	WP383	639	38	0.66	0	0.04	0.123412	0.123412	Striated Muscle Contraction Pathway
466	WP3339	466	232	0.74	0	0.0116279	0.206283	0.206283	TCF dependent signaling in response to WNT
272	WP2666	272	41	0.93	0	0.0263158	0.209955	0.209955	Elastic fibre formation
371	WP2798	371	45	0.89	0	0.025	0.209955	0.209955	Assembly of collagen fibrils and other multimeric structures
657	WP3874	657	17	1	0	0.0588235	0.209955	0.209955	Canonical and Non-Canonical TGF-B signaling
57	WP1794	57	182	0.77	0	0.0142857	0.215642	0.215642	Cell surface interactions at the vascular wall
89	WP185	89	101	0.88	0	0.0224719	0.215642	0.215642	Integrin-mediated Cell Adhesion
705	WP3945	705	60	0.95	0	0.0350877	0.215642	0.215642	TYROBP Causal Network
892	WP4298	892	86	0.86	0	0.027027	0.215642	0.215642	Viral Acute Myocarditis
388	WP2840	388	87	0.64	0	0.0178571	0.216916	0.216916	Hair Follicle Development: Cytodifferentiation (Part 3 of 3)
805	WP4107	805	98	0.97	0	0.0105263	0.216916	0.216916	Transcriptional regulation by RUNX3
1065	WP474	1065	64	0.86	0	0.0181818	0.216916	0.216916	Endochondral Ossification
1092	WP4808	1097	64	0.86	0	0.0181818	0.216916	0.216916	Endochondral Ossification with Skeletal Dysplasias
1098	WP4816	1106	59	0.88	0	0.0192308	0.216916	0.216916	TGF-beta Receptor Signaling
1127	WP560	1139	55	0.87	0	0.0208333	0.216916	0.216916	TGF-beta Receptor Signaling
1151	WP706	1163	159	0.72	0	0.00869565	0.216916	0.216916	Sudden Infant Death Syndrome (SIDS) Susceptibility Pathways
131	WP1919	131	101	0.96	0	0.0206186	0.249063	0.249063	Signaling by VEGF
4	WP111	4	103	0.97	0	0.01	0.305514	0.305514	Electron Transport Chain (OXPHOS system in mitochondria)
31	WP1541	31	47	0.94	0	0.0227273	0.305514	0.305514	Energy Metabolism
119	WP1902	119	124	0.97	0	0.00833333	0.305514	0.305514	Respiratory electron transport, ATP synthesis by chemiosmotic coupling, and heat production by uncoupling proteins.
1066	WP4742	1066	8	1	0	0.125	0.305514	0.305514	Ketogenesis and Ketolysis
884	WP428	884	114	0.84	0	0.0208333	0.322788	0.322788	Wnt Signaling
425	WP306	425	198	0.89	0	0.0112994	0.326119	0.326119	Focal Adhesion
1153	WP710	1165	110	0.89	0	0.0204082	0.326119	0.326119	DNA Damage Response (only ATM dependent)
346	WP2766	346	55	0.91	0	0.02	0.32821	0.32821	The citric acid (TCA) cycle and respiratory electron transport
411	WP2881	411	13	0.77	0	0.1	0.32821	0.32821	Estrogen Receptor Pathway
412	WP2882	412	317	0.73	0	0.004329	0.32821	0.32821	Nuclear Receptors Meta-Pathway
688	WP3925	688	94	0.78	0	0.0136986	0.32821	0.32821	Amino Acid metabolism
932	WP4421	932	43	0.7	0	0.0333333	0.32821	0.32821	Signaling by Retinoic Acid
663	WP3888	663	430	0.97	0.00240964	0.00722892	0.0400605	0.368869	VEGFA-VEGFR2 Signaling Pathway
597	WP3678	597	17	1	0	0.0588235	0.374818	0.374818	Amplification and Expansion of Oncogenic Pathways as Metastatic Traits
592	WP3668	592	25	0.96	0	0.0416667	0.376973	0.376973	Hypothesized Pathways in Pathogenesis of Cardiovascular Disease
827	WP4133	827	56	0.73	0	0.0243902	0.381266	0.381266	Neurexins and neuroligins
1013	WP4549	1013	120	0.9	0	0.00925926	0.381266	0.381266	Fragile X Syndrome
11	WP138	11	89	0.94	0	0.0119048	0.390178	0.390178	Androgen receptor signaling pathway
90	WP1850	90	15	1	0	0.0666667	0.390178	0.390178	Metabolism of nitric oxide
382	WP2817	382	33	0.76	0	0.04	0.390178	0.390178	Mammary gland development pathway - Pregnancy and lactation (Stage 3 of 4)
589	WP366	589	132	0.95	0	0.00793651	0.390178	0.390178	TGF-beta Signaling Pathway
825	WP4131	825	38	0.63	0	0.0416667	0.390178	0.390178	Triglyceride metabolism
858	WP4217	858	129	0.9	0	0.00862069	0.390178	0.390178	Ebola Virus Pathway on Host
917	WP437	917	162	0.96	0	0.00641026	0.390178	0.390178	EGF/EGFR Signaling Pathway
1074	WP4755	1074	303	0.91	0	0.00722022	0.326119	0.406485	PodNet: protein-protein interactions in the podocyte
76	WP1829	76	155	0.61	0	0.0106383	0.406985	0.406985	Immunoregulatory interactions between a Lymphoid and a non-Lymphoid cell
79	WP1833	79	64	0.89	0	0.0175439	0.406985	0.406985	Integrin cell surface interactions
354	WP2775	354	28	0.89	0	0.04	0.406985	0.406985	Toll-like Receptor Cascades
377	WP2806	377	99	0.67	0	0.0151515	0.406985	0.406985	Human Complement System
694	WP3932	694	302	0.84	0	0.00393701	0.406985	0.406985	Focal Adhesion-PI3K-Akt-mTOR-signaling pathway
698	WP3937	698	40	0.8	0	0.03125	0.406985	0.406985	Microglia Pathogen Phagocytosis Pathway
768	WP4066	768	112	0.82	0	0.0108696	0.406985	0.406985	Interleukin-4 and Interleukin-13 signaling
830	WP4136	830	41	0.83	0	0.0294118	0.406985	0.406985	Fibrin Complement Receptor 3 Signaling Pathway
986	WP4493	986	17	0.82	0	0.0714286	0.406985	0.406985	Cells and Molecules involved in local acute inflammatory response
1003	WP4534	1003	46	0.91	0	0.0238095	0.406985	0.406985	Mechanoregulation and pathology of YAP/TAZ via Hippo and non-Hippo mechanisms
1010	WP4541	1010	120	0.83	0	0.01	0.406985	0.406985	Hippo-Merlin Signaling Dysregulation
514	WP3472	514	54	0.96	0	0.0192308	0.421219	0.421219	XBP1(S) activates chaperone genes
365	WP2790	365	26	0.62	0	0.0625	0.444153	0.444153	WNT ligand biogenesis and trafficking
693	WP3931	693	116	0.78	0	0.010989	0.444153	0.444153	ESC Pluripotency Pathways
723	WP399	723	101	0.85	0	0.0116279	0.444153	0.444153	Wnt Signaling Pathway and Pluripotency
837	WP4150	837	37	0.76	0	0.0357143	0.444153	0.444153	Wnt Signaling in Kidney Disease
870	WP4239	870	160	0.81	0	0.00775194	0.444153	0.444153	Epithelial to mesenchymal transition in colorectal cancer
876	WP4258	876	97	0.8	0	0.0128205	0.444153	0.444153	LncRNA involvement in canonical Wnt signaling and colorectal cancer
878	WP4262	878	154	0.83	0	0.0078125	0.444153	0.444153	Breast cancer pathway
910	WP4336	910	90	0.77	0	0.0144928	0.444153	0.444153	ncRNAs involved in Wnt signaling in hepatocellular carcinoma
931	WP4420	931	93	0.52	0	0.0208333	0.444153	0.444153	Class B/2 (Secretin family receptors)
1083	WP4787	1083	118	0.79	0	0.0107527	0.444153	0.444153	Osteoblast differentiation
87	WP1843	87	95	0.87	0	0.0120482	0.464457	0.464457	L1CAM interactions
123	WP1907	123	63	0.97	0	0.0163934	0.464457	0.464457	Semaphorin interactions
130	WP1918	130	218	0.92	0	0.00497512	0.464457	0.464457	Signaling by ROBO receptors
155	WP1993	155	64	0.95	0	0.0163934	0.464457	0.464457	Angiogenesis overview
158	WP2002	158	347	0.75	0	0.00383142	0.464457	0.464457	miR-targeted genes in epithelium - TarBase
162	WP2006	162	160	0.75	0	0.00833333	0.464457	0.464457	miR-targeted genes in squamous cell - TarBase
557	WP3594	557	202	0.76	0	0.00653595	0.466069	0.466069	Circadian rhythm related genes
843	WP4172	843	339	0.8	0	0.0037037	0.466247	0.466247	PI3K-Akt Signaling Pathway
450	WP3315	450	109	0.74	0	0.0123457	0.466773	0.466773	O-linked glycosylation
160	WP2004	160	497	0.81	0	0.00496278	0.351766	0.474433	miR-targeted genes in lymphocytes - TarBase
795	WP4098	795	177	0.73	0	0.00775194	0.49814	0.49814	Ion channel transport
206	WP236	206	130	0.83	0	0	0.508673	0.508673	Adipogenesis
622	WP3810	622	136	0.62	0	0	0.508673	0.508673	Cardiac conduction
372	WP2799	372	124	0.71	0	0	0.519475	0.519475	Regulation of Insulin-like Growth Factor (IGF) transport and uptake by Insulin-like Growth Factor Binding Proteins (IGFBPs)
809	WP4110	809	107	0.73	0	0	0.519475	0.519475	Post-translational protein phosphorylation
62	WP1800	62	12	0.67	0	0	0.5348	0.5348	Presynaptic depolarization and calcium channel opening
182	WP2118	182	74	0.82	0	0	0.5348	0.5348	Arrhythmogenic Right Ventricular Cardiomyopathy
631	WP382	631	246	0.84	0	0	0.5348	0.5348	MAPK Signaling Pathway
204	WP2355	204	92	0.85	0	0	0.540374	0.540374	Corticotropin-releasing hormone signaling pathway
873	WP4249	873	43	0.88	0	0	0.540374	0.540374	Hedgehog Signaling Pathway
44	WP170	44	38	0.76	0	0	0.556414	0.556414	Nuclear Receptors
49	WP1780	49	103	0.92	0	0	0.56005	0.56005	ABC-family proteins mediated transport
533	WP3558	533	147	0.9	0	0	0.645159	0.645159	Beta-catenin independent WNT signaling
161	WP2005	161	409	0.79	0	0.00308642	0.464457	0.660551	miR-targeted genes in muscle cell - TarBase
1042	WP4658	1042	96	0.95	0	0	0.660551	0.660551	Small cell lung cancer
313	WP2725	313	67	0.88	0	0	0.667938	0.667938	Collagen biosynthesis and modifying enzymes
390	WP2848	390	48	0.65	0	0	0.668747	0.668747	Differentiation Pathway
353	WP2774	353	75	0.77	0	0	0.707727	0.707727	Degradation of the extracellular matrix
1133	WP615	1145	108	0.93	0	0	0.716348	0.716348	Senescence and Autophagy in Cancer
781	WP4083	781	5	1	0	0	0.720179	0.720179	Reelin signalling pathway
930	WP4419	930	316	0.47	0	0	0.763734	0.763734	Class A/1 (Rhodopsin-like receptors)
934	WP4423	934	255	0.5	0	0	0.763734	0.763734	G alpha (i) signalling events
600	WP3680	600	67	0.87	0	0	0.771767	0.771767	Association Between Physico-Chemical Features and Toxicity Associated Pathways
570	WP3614	570	37	0.92	0	0	0.777384	0.777384	Photodynamic therapy-induced HIF-1 survival signaling
7	WP127	7	40	0.92	0	0	0.802034	0.802034	IL-5 Signaling Pathway
20	WP1438	20	2	0.5	0	0	0.802034	0.802034	Influenza A virus infection
45	WP1742	45	20	0.85	0	0	0.802034	0.802034	TP53 Network
47	WP1772	47	93	0.91	0	0	0.802034	0.802034	Apoptosis Modulation and Signaling
85	WP1841	85	44	0.93	0	0	0.802034	0.802034	Intrinsic Pathway for Apoptosis
147	WP1971	147	48	0.92	0	0	0.802034	0.802034	Integrated Cancer Pathway
152	WP1984	152	157	0.92	0	0	0.802034	0.802034	Integrated Breast Cancer Pathway
159	WP2003	159	161	0.78	0	0	0.802034	0.802034	miR-targeted genes in leukocytes - TarBase
189	WP2263	189	110	0.88	0	0	0.802034	0.802034	Androgen Receptor Network in Prostate Cancer
201	WP2332	201	44	0.93	0	0	0.802034	0.802034	Interleukin-11 Signaling Pathway
223	WP2447	223	38	0.97	0	0	0.802034	0.802034	Amyotrophic lateral sclerosis (ALS)
230	WP2507	230	20	0.9	0	0	0.802034	0.802034	Nanomaterial induced apoptosis
231	WP2509	231	23	0.96	0	0	0.802034	0.802034	Nanoparticle triggered autophagic cell death
240	WP254	240	88	0.91	0	0	0.802034	0.802034	Apoptosis
344	WP2763	344	50	0.96	0	0	0.802034	0.802034	Nucleotide-binding domain, leucine rich repeat containing receptor (NLR) signaling pathways
397	WP286	397	49	0.9	0	0	0.802034	0.802034	IL-3 Signaling Pathway
424	WP304	424	59	0.97	0	0	0.802034	0.802034	Kit receptor signaling pathway
428	WP314	428	43	0.93	0	0	0.802034	0.802034	Fas Ligand (FasL) pathway and Stress induction of Heat Shock Proteins (HSP) regulation
432	WP3287	432	19	0.84	0	0	0.802034	0.802034	Overview of nanoparticle effects
567	WP3611	567	50	0.94	0	0	0.802034	0.802034	Photodynamic therapy-induced AP-1 survival signaling.
587	WP3657	587	20	0.9	0	0	0.802034	0.802034	Hematopoietic Stem Cell Gene Regulation by GABP alpha/beta Complex
656	WP3872	656	22	0.86	0	0	0.802034	0.802034	Regulation of Apoptosis by Parathyroid Hormone-related Protein
701	WP3941	701	40	0.92	0	0	0.802034	0.802034	Oxidative Damage
721	WP3981	721	49	0.61	0	0	0.802034	0.802034	miRNA regulation of prostate cancer signaling pathways
724	WP3995	724	33	1	0	0	0.802034	0.802034	Prion disease pathway
731	WP4008	731	47	0.74	0	0	0.802034	0.802034	NO/cGMP/PKG mediated Neuroprotection
857	WP4216	857	73	0.97	0	0	0.802034	0.802034	Chromosomal and microsatellite instability in colorectal cancer
883	WP4279	883	8	0.88	0	0	0.802034	0.802034	AOP CYP2E1 Activation Leading To Neurodegeneration
922	WP4399	922	9	0.44	0	0	0.802034	0.802034	MicroRNA network associated with chronic lymphocytic leukemia
943	WP4432	943	150	0.68	0	0	0.802034	0.802034	ESR-mediated signaling
1036	WP4630	1036	136	0.82	0	0	0.802034	0.802034	Measles virus infection
1046	WP4666	1046	152	0.88	0	0	0.802034	0.802034	Hepatitis B infection
1047	WP4673	1047	145	0.66	0	0	0.802034	0.802034	Genes involved in male infertility
1052	WP4698	1052	37	0.7	0	0	0.802034	0.802034	Vitamin D-sensitive calcium signaling in depression
1073	WP4754	1073	273	0.86	0	0	0.802034	0.802034	IL-18 signaling pathway
1091	WP4806	1096	84	0.98	0	0	0.802034	0.802034	EGFR Tyrosine Kinase Inhibitor Resistance
1108	WP49	1120	42	0.98	0	0	0.802034	0.802034	IL-2 Signaling Pathway
1154	WP712	1166	23	1	0	0	0.802034	0.802034	Estrogen signaling pathway
410	WP2880	410	70	0.86	0	0	0.815344	0.815344	Glucocorticoid Receptor Pathway
444	WP3307	444	95	0.89	0	0	0.815344	0.815344	MAPK6/MAPK4 signaling
392	WP2853	392	144	0.78	0	0	0.833035	0.833035	Endoderm Differentiation
303	WP2714	303	19	1	0	0	0.856448	0.856448	Signaling by Hippo
324	WP2738	324	14	0.71	0	0	0.856448	0.856448	YAP1- and WWTR1 (TAZ)-stimulated gene expression
338	WP2755	338	44	0.98	0	0	0.856448	0.856448	Transcriptional activity of SMAD2/SMAD3:SMAD4 heterotrimer
928	WP4415	928	50	0.9	0	0	0.856448	0.856448	Transcriptional regulation by RUNX2
32	WP1544	32	104	0.75	0	0	0.859349	0.859349	MicroRNAs in cardiomyocyte hypertrophy
375	WP2804	375	44	0.73	0	0	0.859349	0.859349	Hair Follicle Development: Induction (Part 1 of 3)
387	WP2839	387	31	0.84	0	0	0.859349	0.859349	Hair Follicle Development: Organogenesis (Part 2 of 3)
590	WP3664	590	17	0.94	0	0	0.859349	0.859349	Regulation of Wnt/B-catenin Signaling by Small Molecule Compounds
874	WP4253	874	48	0.77	0	0	0.86553	0.86553	Trans-sulfuration pathway
794	WP4097	794	31	0.87	0	0	0.88172	0.88172	Nicotinate metabolism
197	WP23	197	97	0.98	0	0	0.885055	0.885055	B Cell Receptor Signaling Pathway
330	WP2746	330	162	0.9	0	0	0.885055	0.885055	Signaling by the B Cell Receptor (BCR)
779	WP4080	779	83	0.89	0	0	0.891835	0.891835	Cargo recognition for clathrin-mediated endocytosis
938	WP4427	938	509	0.14	0	0	0.891835	0.891835	G alpha (s) signalling events
1009	WP4540	1009	98	0.83	0	0	0.951003	0.951003	Pathways Regulating Hippo Signaling
273	WP2669	273	60	0.62	0	0	0.959337	0.959337	Potassium Channels
360	WP2784	360	95	0.72	0	0	0.981434	0.981434	Binding and Uptake of Ligands by Scavenger Receptors
221	WP244	221	33	0.97	0	0	0.991308	0.991308	Alpha 6 Beta 4 signaling pathway
418	WP2911	418	43	0.49	0	0	0.991308	0.991308	miRNA targets in ECM and membrane receptors
1000	WP453	1000	32	0.81	0	0	0.991308	0.991308	Inflammatory Response Pathway
416	WP289	416	157	0.84	0	0	0.998241	0.998241	Myometrial Relaxation and Contraction Pathways
548	WP3577	548	366	0.93	0	0	0.936234	0.99969	Class I MHC mediated antigen processing &amp; presentation
3	WP107	3	50	0.96	0	0	0.999753	0.999753	Translation Factors
12	WP1403	12	68	0.85	0	0	0.999753	0.999753	AMP-activated Protein Kinase (AMPK) Signaling
15	WP1424	15	21	0.67	0	0	0.999753	0.999753	Globo Sphingolipid Metabolism
17	WP143	17	34	0.85	0	0	0.999753	0.999753	Fatty Acid Beta Oxidation
19	WP1434	19	13	1	0	0	0.999753	0.999753	Osteopontin Signaling
21	WP1449	21	146	0.82	0	0	0.999753	0.999753	Regulation of toll-like receptor signaling pathway
24	WP1495	24	3	1	0	0	0.999753	0.999753	Glycine Metabolism
28	WP1531	28	10	0.8	0	0	0.999753	0.999753	Vitamin D Metabolism
33	WP1545	33	68	0.24	0	0	0.999753	0.999753	miRNAs involved in DNA damage response
39	WP1601	39	34	0.85	0	0	0.999753	0.999753	Fluoropyrimidine Activity
48	WP1775	48	290	0.9	0	0	0.999753	0.999753	Cell Cycle Checkpoints
50	WP1781	50	13	0.92	0	0	0.999753	0.999753	Advanced glycosylation endproduct receptor signaling
54	WP1789	54	13	0.23	0	0	0.999753	0.999753	Insulin-like Growth Factor-2 mRNA Binding Proteins (IGF2BPs/IMPs/VICKZs) bind RNA
65	WP1804	65	8	1	0	0	0.999753	0.999753	DNA Damage Reversal
78	WP1831	78	109	0.82	0	0	0.999753	0.999753	Integration of energy metabolism
84	WP1840	84	43	0.86	0	0	0.999753	0.999753	Interleukin-3, Interleukin-5 and GM-CSF signaling
93	WP1858	93	148	0.98	0	0	0.999753	0.999753	Mitotic G1-G1/S phases
95	WP186	95	13	0.92	0	0	0.999753	0.999753	Homologous recombination
96	WP1861	96	29	0.97	0	0	0.999753	0.999753	mRNA Capping
122	WP1906	122	148	0.93	0	0	0.999753	0.999753	RNA Polymerase II Transcription
138	WP1935	138	86	0.57	0	0	0.999753	0.999753	Transport of bile salts and organic acids, metal ions and amine compounds
145	WP195	145	55	0.98	0	0	0.999753	0.999753	IL-1 signaling pathway
157	WP2001	157	38	0.42	0	0	0.999753	0.999753	miR-targeted genes in adipocytes - TarBase
166	WP2018	166	55	0.96	0	0	0.999753	0.999753	RANKL/RANK (Receptor activator of NFKB (ligand)) Signaling Pathway
176	WP2059	176	146	0.48	0	0	0.999753	0.999753	Alzheimers Disease
180	WP2112	180	32	0.84	0	0	0.999753	0.999753	IL17 signaling pathway
183	WP2197	183	33	0.79	0	0	0.999753	0.999753	Endothelin Pathways
188	WP2261	188	83	0.94	0	0	0.999753	0.999753	Signaling Pathways in Glioblastoma
194	WP229	194	13	0.54	0	0	0.999753	0.999753	Irinotecan Pathway
208	WP2363	208	32	0.91	0	0	0.999753	0.999753	Gastric Cancer Network 2
212	WP2371	212	71	0.48	0	0	0.999753	0.999753	Parkinsons Disease Pathway
220	WP2436	220	13	0.69	0	0	0.999753	0.999753	Dopamine metabolism
249	WP2593	249	106	0.98	0	0	0.999753	0.999753	JAK/STAT
253	WP262	253	23	0.96	0	0	0.999753	0.999753	EBV LMP1 signaling
255	WP2637	255	49	0.96	0	0	0.999753	0.999753	Structural Pathway of Interleukin 1 (IL-1)
258	WP2645	258	3	1	0	0	0.999753	0.999753	Heroin metabolism
267	WP2658	267	144	0.94	0	0	0.999753	0.999753	HIV Life Cycle
270	WP2664	270	17	0.88	0	0	0.999753	0.999753	Gastrin-CREB signalling pathway via PKC and MAPK
283	WP2681	283	9	0.22	0	0	0.999753	0.999753	Erythrocytes take up oxygen and release carbon dioxide
285	WP2684	285	123	0.98	0	0	0.999753	0.999753	Host Interactions of HIV factors
289	WP2690	289	13	1	0	0	0.999753	0.999753	Cytosolic iron-sulfur cluster assembly
291	WP2694	291	33	0.7	0	0	0.999753	0.999753	DAP12 interactions
326	WP2741	326	48	0.94	0	0	0.999753	0.999753	Inositol phosphate metabolism
341	WP2760	341	28	0.86	0	0	0.999753	0.999753	Signaling by BMP
350	WP2771	350	32	1	0	0	0.999753	0.999753	Host Interactions with Influenza Factors
356	WP2777	356	51	0.96	0	0	0.999753	0.999753	Translocation of SLC2A4 (GLUT4) to the plasma membrane
366	WP2791	366	13	0.92	0	0	0.999753	0.999753	Signaling by Activin
385	WP2826	385	4	0.75	0	0	0.999753	0.999753	Cocaine metabolism
406	WP2877	406	181	0.67	0	0	0.999753	0.999753	Vitamin D Receptor Pathway
417	WP2895	417	25	0.76	0	0	0.999753	0.999753	Differentiation of white and brown adipocyte
431	WP3286	431	55	0.82	0	0	0.999753	0.999753	Copper homeostasis
433	WP3289	433	3	1	0	0	0.999753	0.999753	Cell Division Cycle 27
439	WP3301	439	13	0.85	0	0	0.999753	0.999753	MFAP5-mediated ovarian cancer cell motility and invasiveness
440	WP3302	440	4	1	0	0	0.999753	0.999753	eIF5A regulation in response to inhibition of the nuclear export system
442	WP3305	442	106	0.61	0	0	0.999753	0.999753	NoRC negatively regulates rRNA expression
449	WP3313	449	86	0.94	0	0	0.999753	0.999753	Hedgehog 'on' state
454	WP3320	454	24	0.92	0	0	0.999753	0.999753	Miscellaneous transport and binding events
456	WP3327	456	70	1	0	0	0.999753	0.999753	SUMOylation of DNA damage response and repair proteins
457	WP3330	457	11	1	0	0	0.999753	0.999753	RHO GTPases activate IQGAPs
478	WP3359	478	65	0.37	0	0	0.999753	0.999753	DNA methylation
483	WP3370	483	18	1	0	0	0.999753	0.999753	RORA activates gene expression
489	WP3380	489	42	1	0	0	0.999753	0.999753	TNF signaling
502	WP3398	502	61	0.95	0	0	0.999753	0.999753	TNFR2 non-canonical NF-kB pathway
505	WP3400	505	8	1	0	0	0.999753	0.999753	TRAIL signaling
532	WP3556	532	23	0.91	0	0	0.999753	0.999753	Branched-chain amino acid catabolism
535	WP3561	535	35	1	0	0	0.999753	0.999753	tRNA modification in the nucleus and cytosol
537	WP3564	537	22	0.77	0	0	0.999753	0.999753	Amino acid synthesis and interconversion (transamination)
538	WP3565	538	80	0.56	0	0	0.999753	0.999753	DNA Damage/Telomere Stress Induced Senescence
539	WP3567	539	132	0.8	0	0	0.999753	0.999753	HDR through Homologous Recombination (HRR) or Single Strand Annealing (SSA)
541	WP3569	541	39	0.92	0	0	0.999753	0.999753	Fanconi Anemia Pathway
545	WP3573	545	46	0.8	0	0	0.999753	0.999753	Histidine, lysine, phenylalanine, tyrosine, proline and tryptophan catabolism
581	WP3644	581	16	1	0	0	0.999753	0.999753	NAD+ metabolism
584	WP3651	584	65	0.91	0	0	0.999753	0.999753	Pathways Affected in Adenoid Cystic Carcinoma
614	WP3802	614	44	0.91	0	0	0.999753	0.999753	TP53 Regulates Transcription of Cell Death Genes
617	WP3805	617	41	1	0	0	0.999753	0.999753	SUMOylation of DNA replication proteins
632	WP3820	632	8	0.38	0	0	0.999753	0.999753	Interleukin-17 signaling
637	WP3828	637	22	1	0	0	0.999753	0.999753	rRNA modification in the nucleus and cytosol
640	WP3838	640	92	0.97	0	0	0.999753	0.999753	Regulation of TP53 Activity through Phosphorylation
646	WP3849	646	12	1	0	0	0.999753	0.999753	MAPK and NFkB Signalling Pathways Inhibited by Yersinia YopJ
658	WP3875	658	9	1	0	0	0.999753	0.999753	ATR Signaling
677	WP391	677	19	1	0	0	0.999753	0.999753	Mitochondrial Gene Expression
709	WP3958	709	15	0.87	0	0	0.999753	0.999753	GPR40 Pathway
710	WP3959	710	55	0.98	0	0	0.999753	0.999753	DNA IR-Double Strand Breaks (DSBs) and cellular response via ATM
720	WP3980	720	62	0.94	0	0	0.999753	0.999753	Protein alkylation leading to liver fibrosis
735	WP4016	735	80	0.99	0	0	0.999753	0.999753	DNA IR-damage and cellular response via ATR
742	WP4035	742	4	0.25	0	0	0.999753	0.999753	Intestinal absorption
748	WP4041	748	26	0.81	0	0	0.999753	0.999753	Other interleukin signaling
755	WP405	755	40	0.98	0	0	0.999753	0.999753	Eukaryotic Transcription Initiation
758	WP4052	758	20	0.8	0	0	0.999753	0.999753	Interleukin-12 family signaling
764	WP4061	764	12	0.83	0	0	0.999753	0.999753	Import of palmitoyl-CoA into the mitochondrial matrix
772	WP4071	772	65	0.91	0	0	0.999753	0.999753	RAB geranylgeranylation
792	WP4095	792	38	0.89	0	0	0.999753	0.999753	RET signaling
796	WP4099	796	8	0.75	0	0	0.999753	0.999753	rRNA modification in the mitochondrion
799	WP4101	799	46	0.24	0	0	0.999753	0.999753	Antimicrobial peptides
812	WP4113	812	10	0.8	0	0	0.999753	0.999753	Ketone body metabolism
817	WP4119	817	19	0.89	0	0	0.999753	0.999753	Listeria monocytogenes entry into host cells
832	WP4142	832	20	0.95	0	0	0.999753	0.999753	Metabolism of Spingolipids in ER and Golgi apparatus
833	WP4146	833	9	0.89	0	0	0.999753	0.999753	Macrophage markers
840	WP4156	840	2	1	0	0	0.999753	0.999753	Biosynthesis and regeneration of tetrahydrobiopterin (BH4) and catabolism of phenylalanine, including diseases
848	WP4191	848	9	0.89	0	0	0.999753	0.999753	Caloric restriction and aging
849	WP4194	849	2	1	0	0	0.999753	0.999753	Hormonal control of Pubertal Growth Spurt
853	WP4205	853	59	0.9	0	0	0.999753	0.999753	MET in type 1 papillary renal cell carcinoma
864	WP4225	864	17	0.88	0	0	0.999753	0.999753	Pyrimidine metabolism and related diseases
886	WP4284	886	5	0.4	0	0	0.999753	0.999753	Ultraconserved region 339 modulation of tumor suppressor microRNAs in cancer
891	WP4297	891	9	0.89	0	0	0.999753	0.999753	Thiamine metabolic pathways
899	WP4312	899	49	0.86	0	0	0.999753	0.999753	Rett syndrome causing genes
902	WP4316	902	3	1	0	0	0.999753	0.999753	miRNA degrading enzymes
908	WP4329	908	66	0.53	0	0	0.999753	0.999753	miRNAs involvement in the immune response in sepsis
913	WP4342	913	3	1	0	0	0.999753	0.999753	Vitamins A and D - action mechanisms
946	WP4435	946	9	0.89	0	0	0.999753	0.999753	Serine biosynthesis
949	WP4438	949	4	0.5	0	0	0.999753	0.999753	Biosynthesis of DPA-derived SPMs
955	WP4444	955	2	1	0	0	0.999753	0.999753	Biosynthesis of electrophilic &omega;-3 PUFA oxo-derivatives
961	WP4450	961	33	1	0	0	0.999753	0.999753	SUMOylation of ubiquitinylation proteins
962	WP4451	962	30	1	0	0	0.999753	0.999753	SUMOylation of SUMOylation proteins
965	WP4454	965	14	0.29	0	0	0.999753	0.999753	Acetylcholine binding and downstream events
969	WP4458	969	24	0.96	0	0	0.999753	0.999753	Signaling by Erythropoietin
989	WP4496	989	33	0.94	0	0	0.999753	0.999753	Signal transduction through IL1R
1002	WP4533	1002	18	1	0	0	0.999753	0.999753	Transcription co-factors SKI and SKIL protein partners
1018	WP4560	1018	18	0.89	0	0	0.999753	0.999753	MFAP5 effect on permeability and motility of endothelial cells via cytoskeleton rearrangement
1020	WP4562	1020	8	1	0	0	0.999753	0.999753	Canonical NF-KB pathway
1024	WP4571	1024	9	0.78	0	0	0.999753	0.999753	Urea cycle and related diseases
1028	WP4583	1028	12	0.67	0	0	0.999753	0.999753	Biomarkers for urea cycle disorders
1033	WP4595	1033	21	0.81	0	0	0.999753	0.999753	Urea cycle and associated pathways
1043	WP4659	1043	114	0.92	0	0	0.999753	0.999753	Gastrin Signaling Pathway
1045	WP4661	1045	6	0.67	0	0	0.999753	0.999753	Amino Acid Metabolism Pathway Excerpt (Histidine catabolism extension)
1051	WP4688	1051	5	1	0	0	0.999753	0.999753	Serine Metabolism
1099	WP4818	1107	5	0.8	0	0	0.999753	0.999753	Conversion of Angiotensinogen to Angiotensin II
1111	WP500	1123	40	0.95	0	0	0.999753	0.999753	Glycogen Synthesis and Degradation
1118	WP53	1130	16	0.88	0	0	0.999753	0.999753	ID signaling pathway
1	WP100	1	19	0.84	0	0	0.999753	0.999753	Glutathione metabolism
2	WP106	2	12	0.75	0	0	0.999753	0.999753	Alanine and aspartate metabolism
5	WP117	5	96	0.43	0	0	0.999753	0.999753	GPCRs, Other
6	WP12	6	16	0.88	0	0	0.999753	0.999753	Osteoclast Signaling
8	WP129	8	31	0.68	0	0	0.999753	0.999753	Matrix Metalloproteinases
9	WP134	9	7	1	0	0	0.999753	0.999753	Pentose Phosphate Metabolism
10	WP136	10	8	0.62	0	0	0.999753	0.999753	Phase I biotransformations, non P450
13	WP1422	13	30	0.9	0	0	0.999753	0.999753	Sphingolipid pathway
16	WP1425	16	12	1	0	0	0.999753	0.999753	Bone Morphogenic Protein (BMP) Signalling and Regulation
18	WP1433	18	41	0.8	0	0	0.999753	0.999753	Nucleotide-binding Oligomerization Domain (NOD) pathway
22	WP1455	22	11	0.73	0	0	0.999753	0.999753	Serotonin Transporter Activity
23	WP1471	23	36	0.97	0	0	0.999753	0.999753	Target Of Rapamycin (TOR) Signaling
26	WP1528	26	24	0.96	0	0	0.999753	0.999753	Physiological and Pathological Hypertrophy of the Heart
27	WP1530	27	98	0.68	0	0	0.999753	0.999753	miRNA Regulation of DNA Damage Response
29	WP1533	29	51	0.63	0	0	0.999753	0.999753	Vitamin B12 Metabolism
30	WP1539	30	24	1	0	0	0.999753	0.999753	Angiogenesis
35	WP1584	35	22	0.73	0	0	0.999753	0.999753	Type II diabetes mellitus
36	WP1589	36	9	1	0	0	0.999753	0.999753	Folate-Alcohol and Cancer Pathway Hypotheses
40	WP1602	40	21	0.48	0	0	0.999753	0.999753	Nicotine Activity on Dopaminergic Neurons
41	WP1603	41	4	0.5	0	0	0.999753	0.999753	Nicotine Activity on Chromaffin Cells
43	WP167	43	23	0.78	0	0	0.999753	0.999753	Eicosanoid Synthesis
46	WP176	46	70	0.59	0	0	0.999753	0.999753	Folate Metabolism
51	WP1784	51	51	0.82	0	0	0.999753	0.999753	Apoptotic execution phase
52	WP1785	52	124	0.94	0	0	0.999753	0.999753	Asparagine N-linked glycosylation
53	WP1788	53	42	0.69	0	0	0.999753	0.999753	Bile acid and bile salt metabolism
55	WP179	55	120	0.95	0	0	0.999753	0.999753	Cell Cycle
58	WP1795	58	24	0.96	0	0	0.999753	0.999753	Cholesterol biosynthesis
59	WP1797	59	58	0.98	0	0	0.999753	0.999753	Circadian Clock
60	WP1798	60	110	0.65	0	0	0.999753	0.999753	Complement cascade
61	WP1799	61	63	0.89	0	0	0.999753	0.999753	Costimulation by the CD28 family
63	WP1802	63	13	0.77	0	0	0.999753	0.999753	Dissolution of Fibrin Clot
64	WP1803	64	49	1	0	0	0.999753	0.999753	DNA Damage Bypass
66	WP1809	66	27	0.85	0	0	0.999753	0.999753	Effects of PIP2 hydrolysis
67	WP1811	67	94	0.96	0	0	0.999753	0.999753	Eukaryotic Translation Elongation
68	WP1812	68	120	0.98	0	0	0.999753	0.999753	Eukaryotic Translation Initiation
69	WP1813	69	94	0.97	0	0	0.999753	0.999753	Eukaryotic Translation Termination
70	WP1815	70	106	0.7	0	0	0.999753	0.999753	Factors involved in megakaryocyte development and platelet production
72	WP1820	72	30	0.57	0	0	0.999753	0.999753	Gap junction trafficking and regulation
74	WP1823	74	9	0.56	0	0	0.999753	0.999753	GP1b-IX-V activation signalling
80	WP1835	80	53	0.96	0	0	0.999753	0.999753	Interferon alpha/beta signaling
81	WP1836	81	86	0.86	0	0	0.999753	0.999753	Interferon gamma signaling
82	WP1838	82	7	1	0	0	0.999753	0.999753	Interleukin-1 processing
83	WP1839	83	127	0.9	0	0	0.999753	0.999753	Interleukin-1 family signaling
86	WP1842	86	40	0.9	0	0	0.999753	0.999753	Kinesins
88	WP1845	88	31	1	0	0	0.999753	0.999753	MAPK targets/ Nuclear events mediated by MAP kinases
91	WP1852	91	17	0.82	0	0	0.999753	0.999753	Metabolism of porphyrins
92	WP1857	92	73	0.84	0	0	0.999753	0.999753	Metabolism of water-soluble vitamins and cofactors
94	WP1859	94	181	0.98	0	0	0.999753	0.999753	Mitotic G2-G2/M phases
97	WP1862	97	10	0.5	0	0	0.999753	0.999753	mRNA Editing
98	WP1865	98	28	0.71	0	0	0.999753	0.999753	Myogenesis
100	WP1867	100	18	0.83	0	0	0.999753	0.999753	Nephrin family interactions
101	WP1868	101	49	0.82	0	0	0.999753	0.999753	Netrin-1 signaling
102	WP1870	102	10	0.7	0	0	0.999753	0.999753	Neurotransmitter clearance
103	WP1871	103	38	0.82	0	0	0.999753	0.999753	Neurotransmitter release cycle
104	WP1872	104	4	1	0	0	0.999753	0.999753	Neurotransmitter uptake and metabolism In glial cells
106	WP1874	106	73	0.59	0	0	0.999753	0.999753	Nucleosome assembly
107	WP1877	107	13	0.23	0	0	0.999753	0.999753	Passive transport by Aquaporins
108	WP1878	108	24	0.92	0	0	0.999753	0.999753	Peroxisomal lipid metabolism
109	WP1883	109	13	0.62	0	0	0.999753	0.999753	Platelet Adhesion to exposed collagen
110	WP1884	110	11	0.45	0	0	0.999753	0.999753	Platelet Aggregation (Plug Formation)
111	WP1885	111	76	0.82	0	0	0.999753	0.999753	Platelet homeostasis
112	WP1887	112	93	0.63	0	0	0.999753	0.999753	Post-translational modification: synthesis of GPI-anchored proteins
113	WP1889	113	239	0.96	0	0	0.999753	0.999753	Processing of Capped Intron-Containing Pre-mRNA
114	WP1890	114	28	1	0	0	0.999753	0.999753	Processing of Capped Intronless Pre-mRNA
115	WP1892	115	97	0.84	0	0	0.999753	0.999753	Protein folding
117	WP1896	117	53	0.96	0	0	0.999753	0.999753	Regulation of Apoptosis
118	WP1898	118	76	0.96	0	0	0.999753	0.999753	Regulation of DNA replication
121	WP1904	121	65	0.97	0	0	0.999753	0.999753	DDX58/IFIH1-mediated induction of interferon-alpha/beta
124	WP1908	124	31	0.81	0	0	0.999753	0.999753	Signal amplification
125	WP1909	125	11	0.82	0	0	0.999753	0.999753	Signal regulatory protein family interactions
126	WP1910	126	44	0.95	0	0	0.999753	0.999753	Signaling by EGFR
127	WP1913	127	40	0.85	0	0	0.999753	0.999753	Signaling by Insulin receptor
128	WP1916	128	33	0.94	0	0	0.999753	0.999753	Signaling by PDGF
132	WP1925	132	119	0.97	0	0	0.999753	0.999753	Synthesis of DNA
135	WP1928	135	82	0.62	0	0	0.999753	0.999753	Telomere Maintenance
136	WP1929	136	31	0.84	0	0	0.999753	0.999753	Thrombin signalling through proteinase activated receptors (PARs)
137	WP1934	137	5	0.6	0	0	0.999753	0.999753	Transmission across Electrical Synapses
139	WP1936	139	105	0.64	0	0	0.999753	0.999753	Transport of inorganic cations/anions and amino acids/oligopeptides
140	WP1937	140	38	0.66	0	0	0.999753	0.999753	Transport of vitamins, nucleosides, and related molecules
141	WP1938	141	42	1	0	0	0.999753	0.999753	tRNA Aminoacylation
142	WP1939	142	18	0.72	0	0	0.999753	0.999753	Unfolded Protein Response (UPR)
144	WP1946	144	17	0.76	0	0	0.999753	0.999753	Cori Cycle
146	WP197	146	15	1	0	0	0.999753	0.999753	Cholesterol Biosynthesis Pathway
148	WP1978	148	82	0.84	0	0	0.999753	0.999753	Opioid Signalling
149	WP1980	149	110	0.98	0	0	0.999753	0.999753	Nucleotide Excision Repair
150	WP1981	150	6	0.5	0	0	0.999753	0.999753	Thyroxine (Thyroid Hormone) Production
151	WP1982	151	71	0.92	0	0	0.999753	0.999753	Sterol Regulatory Element-Binding Proteins (SREBP) signalling
154	WP1992	154	19	0.63	0	0	0.999753	0.999753	Genes targeted by miRNAs in adipocytes
163	WP2007	163	12	0.75	0	0	0.999753	0.999753	Iron metabolism in placenta
164	WP2011	164	18	0.89	0	0	0.999753	0.999753	SREBF and miR33 in cholesterol and lipid homeostasis
165	WP2012	165	41	0.51	0	0	0.999753	0.999753	miRs in Muscle Cell Differentiation
167	WP2023	167	68	0.16	0	0	0.999753	0.999753	Cell Differentiation - Index expanded
168	WP2029	168	59	0.12	0	0	0.999753	0.999753	Cell Differentiation - Index
169	WP2032	169	66	0.95	0	0	0.999753	0.999753	Human Thyroid Stimulating Hormone (TSH) signaling pathway
170	WP2034	170	75	0.99	0	0	0.999753	0.999753	Leptin signaling pathway
171	WP2035	171	27	0.89	0	0	0.999753	0.999753	Follicle Stimulating Hormone (FSH) signaling pathway
172	WP2036	172	42	1	0	0	0.999753	0.999753	TNF related weak inducer of apoptosis (TWEAK) Signaling Pathway
177	WP206	177	15	0.4	0	0	0.999753	0.999753	Fatty Acid Omega Oxidation
179	WP2064	179	101	0.66	0	0	0.999753	0.999753	Neural Crest Differentiation
192	WP2276	192	8	0.75	0	0	0.999753	0.999753	Glial Cell Differentiation
193	WP2289	193	17	0.41	0	0	0.999753	0.999753	Drug Induction of Bile Acid Pathway
195	WP2290	195	12	1	0	0	0.999753	0.999753	RalA downstream regulated genes
196	WP2291	196	16	0.94	0	0	0.999753	0.999753	Deregulation of Rab and Rab Effector Genes in Bladder Cancer
198	WP231	198	92	0.95	0	0	0.999753	0.999753	TNF alpha Signaling Pathway
202	WP2333	202	10	1	0	0	0.999753	0.999753	Trans-sulfuration pathway
203	WP2338	203	6	1	0	0	0.999753	0.999753	miRNA Biogenesis
205	WP2359	205	72	0.86	0	0	0.999753	0.999753	Parkin-Ubiquitin Proteasomal System pathway
207	WP2361	207	28	0.93	0	0	0.999753	0.999753	Gastric Cancer Network 1
213	WP2374	213	65	0.97	0	0	0.999753	0.999753	Oncostatin M Signaling Pathway
214	WP2380	214	144	0.97	0	0	0.999753	0.999753	Brain-Derived Neurotrophic Factor (BDNF) signaling pathway
215	WP24	215	75	0.35	0	0	0.999753	0.999753	Peptide GPCRs
217	WP241	217	29	0.86	0	0	0.999753	0.999753	One Carbon Metabolism
218	WP2431	218	117	0.79	0	0	0.999753	0.999753	Spinal Cord Injury
222	WP2446	222	90	0.97	0	0	0.999753	0.999753	Retinoblastoma Gene in Cancer
225	WP2456	225	8	0.88	0	0	0.999753	0.999753	HIF1A and PPARG regulation of glycolysis
226	WP247	226	19	0.79	0	0	0.999753	0.999753	Small Ligand GPCRs
227	WP2485	227	8	0.88	0	0	0.999753	0.999753	NAD Biosynthesis II (from tryptophan)
228	WP2489	228	1	1	0	0	0.999753	0.999753	Multi Drug Resistance Protein 1 (Glycoprotein 1) Regulation
233	WP2513	233	13	0.92	0	0	0.999753	0.999753	Nanoparticle triggered regulated necrosis
234	WP2516	234	40	0.95	0	0	0.999753	0.999753	ATM Signaling Pathway
235	WP2525	235	31	0.9	0	0	0.999753	0.999753	Trans-sulfuration and one carbon metabolism
236	WP2526	236	40	1	0	0	0.999753	0.999753	PDGF Pathway
237	WP2533	237	30	0.9	0	0	0.999753	0.999753	Glycerophospholipid Biosynthetic Pathway
241	WP2542	241	5	0.8	0	0	0.999753	0.999753	Sulindac Metabolic Pathway
243	WP2571	243	27	0.93	0	0	0.999753	0.999753	Polycystic Kidney Disease Pathway
244	WP2572	244	73	0.89	0	0	0.999753	0.999753	Primary Focal Segmental Glomerulosclerosis FSGS
248	WP259	248	8	0.88	0	0	0.999753	0.999753	Nifedipine Activity
251	WP2597	251	5	0.2	0	0	0.999753	0.999753	Secretion of Hydrochloric Acid in Parietal Cells
252	WP26	252	25	0.96	0	0	0.999753	0.999753	Signal Transduction of S1P Receptor
254	WP2636	254	41	0.76	0	0	0.999753	0.999753	Common Pathways Underlying Drug Addiction
257	WP2643	257	28	1	0	0	0.999753	0.999753	Nanoparticle-mediated activation of receptor signaling
260	WP2650	260	59	0.58	0	0	0.999753	0.999753	Arachidonic acid metabolism
262	WP2653	262	109	0.86	0	0	0.999753	0.999753	PIP3 activates AKT signaling
263	WP2654	263	117	0.75	0	0	0.999753	0.999753	Mitotic Prophase
264	WP2655	264	10	1	0	0	0.999753	0.999753	ATF6 (ATF6-alpha) activates chaperone genes
265	WP2656	265	28	0.96	0	0	0.999753	0.999753	TAK1 activates NFkB by phosphorylation and activation of IKKs complex
268	WP2659	268	56	1	0	0	0.999753	0.999753	Deadenylation-dependent mRNA decay
269	WP2662	269	43	0.79	0	0	0.999753	0.999753	Vasopressin regulates renal water homeostasis via Aquaporins
271	WP2665	271	10	0.7	0	0	0.999753	0.999753	Neurotoxicity of clostridium toxins
274	WP2670	274	62	0.82	0	0	0.999753	0.999753	Iron uptake and transport
275	WP2671	275	52	0.08	0	0	0.999753	0.999753	Defensins
276	WP2672	276	61	0.98	0	0	0.999753	0.999753	ISG15 antiviral mechanism
278	WP2675	278	20	0.55	0	0	0.999753	0.999753	Signaling by NODAL
279	WP2677	279	15	0.8	0	0	0.999753	0.999753	Signaling by Type 1 Insulin-like Growth Factor 1 Receptor (IGF1R)
282	WP268	282	46	0.89	0	0	0.999753	0.999753	Notch Signaling
284	WP2683	284	140	0.98	0	0	0.999753	0.999753	Influenza Life Cycle
286	WP2685	286	18	0.78	0	0	0.999753	0.999753	GABA synthesis, release, reuptake and degradation
287	WP2686	287	14	1	0	0	0.999753	0.999753	Regulation of cholesterol biosynthesis by SREBP (SREBF)
288	WP2688	288	33	0.94	0	0	0.999753	0.999753	DAG and IP3 signaling
290	WP2691	290	14	0.5	0	0	0.999753	0.999753	Peptide hormone biosynthesis
292	WP2697	292	26	0.35	0	0	0.999753	0.999753	Fertilization
293	WP2698	293	87	0.47	0	0	0.999753	0.999753	Meiotic recombination
295	WP2702	295	11	0.91	0	0	0.999753	0.999753	Mitochondrial iron-sulfur cluster biogenesis
297	WP2706	297	41	1	0	0	0.999753	0.999753	Activation of gene expression by SREBF (SREBP)
298	WP2708	298	40	0.8	0	0	0.999753	0.999753	Collagen degradation
299	WP2709	299	11	0.73	0	0	0.999753	0.999753	Trafficking and processing of endosomal TLR
300	WP2710	300	116	0.97	0	0	0.999753	0.999753	Nonsense-Mediated Decay (NMD)
301	WP2712	301	10	0.7	0	0	0.999753	0.999753	Abacavir transport and metabolism
302	WP2713	302	39	0.95	0	0	0.999753	0.999753	Signaling by SCF-KIT
305	WP2717	305	65	0.95	0	0	0.999753	0.999753	Mitochondrial protein import
306	WP2718	306	33	0.94	0	0	0.999753	0.999753	Signaling by NOTCH2
307	WP2719	307	138	0.86	0	0	0.999753	0.999753	Fcgamma receptor (FCGR) dependent phagocytosis
308	WP272	308	23	0.52	0	0	0.999753	0.999753	Blood Clotting Cascade
309	WP2720	309	71	0.96	0	0	0.999753	0.999753	Signaling by NOTCH1
310	WP2721	310	81	0.99	0	0	0.999753	0.999753	Signaling by NOTCH4
311	WP2722	311	48	0.94	0	0	0.999753	0.999753	Signaling by NOTCH3
312	WP2724	312	12	0.92	0	0	0.999753	0.999753	alpha-linolenic (omega3) and linoleic (omega6) acid metabolism
314	WP2727	314	75	0.96	0	0	0.999753	0.999753	Regulation of Hypoxia-inducible Factor (HIF) by oxygen
315	WP2728	315	23	0.57	0	0	0.999753	0.999753	Incretin synthesis, secretion, and inactivation
316	WP2729	316	17	0.71	0	0	0.999753	0.999753	Metabolism of Angiotensinogen to Angiotensins
317	WP2731	317	77	0.53	0	0	0.999753	0.999753	Meiotic synapsis
319	WP2733	319	87	0.95	0	0	0.999753	0.999753	Regulation of mRNA stability by proteins that bind AU-rich elements
320	WP2734	320	8	1	0	0	0.999753	0.999753	Ubiquinol biosynthesis
322	WP2736	322	27	0.89	0	0	0.999753	0.999753	Insulin processing
323	WP2737	323	115	0.96	0	0	0.999753	0.999753	SRP-dependent cotranslational protein targeting to membrane
325	WP2740	325	127	0.83	0	0	0.999753	0.999753	Glycerophospholipid biosynthesis
327	WP2742	327	38	1	0	0	0.999753	0.999753	Signaling by TGF-beta Receptor Complex
328	WP2743	328	120	0.82	0	0	0.999753	0.999753	Glycosaminoglycan metabolism
329	WP2744	329	13	0.46	0	0	0.999753	0.999753	Erythrocytes take up carbon dioxide and release oxygen
331	WP2747	331	83	0.92	0	0	0.999753	0.999753	PI Metabolism
332	WP2748	332	29	0.97	0	0	0.999753	0.999753	Energy dependent regulation of mTOR by LKB1-AMPK
335	WP2752	335	37	1	0	0	0.999753	0.999753	MyD88-independent TLR4 cascade
336	WP2753	336	25	0.96	0	0	0.999753	0.999753	ATF4 activates genes
337	WP2754	337	10	0.1	0	0	0.999753	0.999753	Neurotransmitter receptors and postsynaptic signal transmission
340	WP2759	340	181	0.88	0	0	0.999753	0.999753	Fc epsilon receptor (FCERI) signaling
343	WP2762	343	38	0.82	0	0	0.999753	0.999753	Gamma carboxylation, hypusine formation and arylsulfatase activation
345	WP2765	345	14	1	0	0	0.999753	0.999753	Mitotic Telophase/Cytokinesis
347	WP2768	347	33	0.94	0	0	0.999753	0.999753	MyD88 dependent cascade initiated on endosome
349	WP2770	349	12	0.42	0	0	0.999753	0.999753	Reversible hydration of carbon dioxide
352	WP2773	352	86	0.95	0	0	0.999753	0.999753	Degradation of beta-catenin by the destruction complex
355	WP2776	355	57	0.51	0	0	0.999753	0.999753	Visual phototransduction
357	WP2778	357	10	1	0	0	0.999753	0.999753	SUMOylation
358	WP2780	358	41	0.95	0	0	0.999753	0.999753	Signaling by ERBB2
361	WP2785	361	85	0.96	0	0	0.999753	0.999753	M/G1 Transition
363	WP2787	363	20	1	0	0	0.999753	0.999753	Syndecan interactions
364	WP2788	364	85	0.89	0	0	0.999753	0.999753	Sphingolipid metabolism
367	WP2792	367	38	1	0	0	0.999753	0.999753	MAP kinase activation
368	WP2794	368	63	0.97	0	0	0.999753	0.999753	Cytosolic sensors of pathogen-associated DNA
369	WP2795	369	54	0.96	0	0	0.999753	0.999753	Cardiac Hypertrophic Response
373	WP28	373	46	0.87	0	0	0.999753	0.999753	Selenium Metabolism and Selenoproteins
374	WP2801	374	25	1	0	0	0.999753	0.999753	MyD88 cascade initiated on plasma membrane
378	WP2813	378	18	0.67	0	0	0.999753	0.999753	Mammary gland development pathway - Embryonic development (Stage 1 of 4)
379	WP2814	379	13	1	0	0	0.999753	0.999753	Mammary gland development pathway - Puberty (Stage 2 of 4)
380	WP2815	380	10	1	0	0	0.999753	0.999753	Mammary gland development pathway - Involution (Stage 4 of 4)
381	WP2816	381	2	0.5	0	0	0.999753	0.999753	Felbamate Metabolism
383	WP2821	383	29	0.72	0	0	0.999753	0.999753	Transcriptional regulation of pluripotent stem cells
384	WP2824	384	35	0.89	0	0	0.999753	0.999753	Detoxification of Reactive Oxygen Species
386	WP2828	386	40	0.95	0	0	0.999753	0.999753	Bladder Cancer
389	WP2846	389	2	1	0	0	0.999753	0.999753	Proprotein convertase subtilisin/kexin type 9 (PCSK9) mediated LDL receptor degradation
391	WP2849	391	64	0.7	0	0	0.999753	0.999753	Hematopoietic Stem Cell Differentiation
393	WP2854	393	11	0.64	0	0	0.999753	0.999753	Gene regulatory network modelling somitogenesis
394	WP2855	394	30	0.37	0	0	0.999753	0.999753	Dopaminergic Neurogenesis
395	WP2857	395	153	0.78	0	0	0.999753	0.999753	Mesodermal Commitment Pathway
398	WP2864	398	53	0.98	0	0	0.999753	0.999753	Apoptosis-related network due to altered Notch3 in ovarian cancer
399	WP2865	399	24	0.83	0	0	0.999753	0.999753	IL1 and megakaryocytes in obesity
400	WP2868	400	5	1	0	0	0.999753	0.999753	TCA Cycle Nutrient Utilization and Invasiveness of Ovarian Cancer
401	WP2870	401	30	0.9	0	0	0.999753	0.999753	Extracellular vesicle-mediated signaling in recipient cells
402	WP2873	402	46	0.74	0	0	0.999753	0.999753	Aryl Hydrocarbon Receptor Pathway
403	WP2874	403	10	0.5	0	0	0.999753	0.999753	Liver X Receptor Pathway
404	WP2875	404	32	0.53	0	0	0.999753	0.999753	Constitutive Androstane Receptor Pathway
407	WP2878	407	26	0.62	0	0	0.999753	0.999753	PPAR Alpha Pathway
408	WP2879	408	19	0.47	0	0	0.999753	0.999753	Farnesoid X Receptor Pathway
409	WP288	409	9	1	0	0	0.999753	0.999753	NLR Proteins
413	WP2884	413	143	0.69	0	0	0.999753	0.999753	NRF2 pathway
414	WP2887	414	6	0.83	0	0	0.999753	0.999753	Lipid storage and perilipins in skeletal muscle
415	WP2889	415	4	1	0	0	0.999753	0.999753	Oxytocin signaling
419	WP2916	419	16	1	0	0	0.999753	0.999753	Interactome of polycomb repressive complex 2 (PRC2)
420	WP2942	420	7	1	0	0	0.999753	0.999753	DDX1 as a regulatory component of the Drosha microprocessor
421	WP2943	421	2	1	0	0	0.999753	0.999753	Hypoxia-mediated EMT and Stemness
422	WP299	422	35	0.57	0	0	0.999753	0.999753	Nuclear Receptors in Lipid Metabolism and Toxicity
423	WP3	423	15	0.93	0	0	0.999753	0.999753	Phytochemical activity on NRF2 transcriptional activation
426	WP311	426	5	0.8	0	0	0.999753	0.999753	Synthesis and Degradation of Ketone Bodies
427	WP313	427	34	1	0	0	0.999753	0.999753	Signaling of Hepatocyte Growth Factor Receptor
429	WP322	429	14	0.64	0	0	0.999753	0.999753	Osteoblast Signaling
430	WP325	430	24	0.75	0	0	0.999753	0.999753	Triacylglyceride Synthesis
434	WP3295	434	7	0.71	0	0	0.999753	0.999753	Chemical Compounds to monitor Proteins
435	WP3297	435	11	0.45	0	0	0.999753	0.999753	EV release from cardiac cells and their functional effects
436	WP3298	436	42	0.64	0	0	0.999753	0.999753	Melatonin metabolism and effects
437	WP3299	437	16	0.25	0	0	0.999753	0.999753	let-7 inhibition of ES cell reprogramming
438	WP3300	438	8	1	0	0	0.999753	0.999753	Dual hijack model of Vif in HIV infection
441	WP3303	441	68	0.94	0	0	0.999753	0.999753	RAC1/PAK1/p38/MMP2 Pathway
443	WP3306	443	19	0.42	0	0	0.999753	0.999753	Aflatoxin activation and detoxification
445	WP3308	445	35	0.94	0	0	0.999753	0.999753	Oncogene Induced Senescence
446	WP3309	446	90	0.9	0	0	0.999753	0.999753	EPH-Ephrin signaling
447	WP3310	447	95	0.97	0	0	0.999753	0.999753	Mitochondrial translation
448	WP3312	448	73	0.45	0	0	0.999753	0.999753	PRC2 methylates histones and DNA
451	WP3316	451	100	0.96	0	0	0.999753	0.999753	Hedgehog 'off' state
453	WP3318	453	27	1	0	0	0.999753	0.999753	mTOR signalling
458	WP3331	458	63	0.97	0	0	0.999753	0.999753	Mitochondrial biogenesis
459	WP3332	459	22	0.95	0	0	0.999753	0.999753	RAF-independent MAPK1/3 activation
460	WP3333	460	12	0.42	0	0	0.999753	0.999753	POU5F1 (OCT4), SOX2, NANOG activate genes related to proliferation
461	WP3334	461	36	0.78	0	0	0.999753	0.999753	Signaling by FGFR4
462	WP3335	462	59	0.86	0	0	0.999753	0.999753	Signaling by FGFR1
463	WP3336	463	34	0.85	0	0	0.999753	0.999753	Signaling by FGFR3
464	WP3337	464	11	1	0	0	0.999753	0.999753	RHO GTPases activate KTN1
465	WP3338	465	69	0.8	0	0	0.999753	0.999753	Signaling by FGFR2
467	WP334	467	24	0.5	0	0	0.999753	0.999753	GPCRs, Class B Secretin-like
469	WP3348	469	67	0.97	0	0	0.999753	0.999753	Macroautophagy
470	WP3349	470	85	0.93	0	0	0.999753	0.999753	TP53 Regulates Metabolic Genes
471	WP3350	471	29	0.83	0	0	0.999753	0.999753	TNFs bind their physiological receptors
472	WP3351	472	21	1	0	0	0.999753	0.999753	RHO GTPases activate PAKs
473	WP3352	473	36	1	0	0	0.999753	0.999753	Toll Like Receptor 3 (TLR3) Cascade
474	WP3354	474	139	0.81	0	0	0.999753	0.999753	C-type lectin receptors (CLRs)
475	WP3355	475	27	0.93	0	0	0.999753	0.999753	BMAL1:CLOCK,NPAS2 activates circadian gene expression
476	WP3357	476	28	0.96	0	0	0.999753	0.999753	RHO GTPases activate PKNs
477	WP3358	477	15	0.93	0	0	0.999753	0.999753	Caspase activation via Death Receptors in the presence of ligand
479	WP3360	479	6	1	0	0	0.999753	0.999753	Uptake and function of diphtheria toxin
480	WP3363	480	33	0.79	0	0	0.999753	0.999753	Sialic acid metabolism
481	WP3364	481	68	0.41	0	0	0.999753	0.999753	SIRT1 negatively regulates rRNA expression
482	WP3365	482	19	1	0	0	0.999753	0.999753	RHO GTPases Activate ROCKs
484	WP3372	484	4	1	0	0	0.999753	0.999753	TET1,2,3 and TDG demethylate DNA
486	WP3376	486	19	0.95	0	0	0.999753	0.999753	RHO GTPases activate CIT
487	WP3377	487	5	0.4	0	0	0.999753	0.999753	Melanin biosynthesis
488	WP3379	488	116	0.98	0	0	0.999753	0.999753	RHO GTPases Activate Formins
490	WP3381	490	15	1	0	0	0.999753	0.999753	Mismatch Repair
492	WP3383	492	15	0.93	0	0	0.999753	0.999753	Regulated Necrosis
493	WP3384	493	9	0.89	0	0	0.999753	0.999753	RHO GTPases Activate Rhotekin and Rhophilins
494	WP3388	494	35	1	0	0	0.999753	0.999753	RHO GTPases Activate WASPs and WAVEs
495	WP3390	495	7	1	0	0	0.999753	0.999753	Uptake and function of anthrax toxins
496	WP3391	496	110	0.63	0	0	0.999753	0.999753	Senescence-Associated Secretory Phenotype (SASP)
497	WP3392	497	12	0.5	0	0	0.999753	0.999753	LGI-ADAM interactions
498	WP3394	498	4	0.75	0	0	0.999753	0.999753	NR1D1 (REV-ERBA) represses gene expression
499	WP3395	499	91	0.96	0	0	0.999753	0.999753	Cellular response to heat stress
500	WP3396	500	13	0.77	0	0	0.999753	0.999753	RHO GTPases Activate NADPH Oxidases
501	WP3397	501	67	0.37	0	0	0.999753	0.999753	Activated PKN1 stimulates transcription of AR (androgen receptor) regulated genes KLK2 and KLK3
507	WP3404	507	125	0.66	0	0	0.999753	0.999753	Oxidative Stress Induced Senescence
509	WP3408	509	2	1	0	0	0.999753	0.999753	Evolocumab Mechanism
511	WP3414	511	32	0.94	0	0	0.999753	0.999753	Initiation of transcription and translation elongation at the HIV-1 LTR
512	WP3418	512	6	0.83	0	0	0.999753	0.999753	Demo_complete
513	WP3436	513	19	0.68	0	0	0.999753	0.999753	Synthesis, secretion, and deacylation of Ghrelin
515	WP3486	515	1	1	0	0	0.999753	0.999753	Abnormal conversion of 2-oxoglutarate to 2-hydroxyglutarate
516	WP3498	516	185	0.95	0	0	0.999753	0.999753	Assembly of the primary cilium
518	WP3513	518	42	0.5	0	0	0.999753	0.999753	Regulation of beta-cell development
519	WP3527	519	59	0.59	0	0	0.999753	0.999753	Preimplantation Embryo
520	WP3529	520	37	0.65	0	0	0.999753	0.999753	Zinc homeostasis
521	WP3539	521	4	1	0	0	0.999753	0.999753	WikiPathways Tutorial: demo_step3
522	WP3543	522	77	0.68	0	0	0.999753	0.999753	DNA Double Strand Break Response
523	WP3545	523	59	0.97	0	0	0.999753	0.999753	NIK--&gt;noncanonical NF-kB signaling
524	WP3547	524	89	0.52	0	0	0.999753	0.999753	Amyloid fiber formation
525	WP3548	525	18	0.11	0	0	0.999753	0.999753	Amine-derived hormones
526	WP3549	526	27	0.96	0	0	0.999753	0.999753	Mitophagy
528	WP3551	528	32	0.81	0	0	0.999753	0.999753	ROS, RNS production in phagocytes
529	WP3552	529	54	0.96	0	0	0.999753	0.999753	tRNA processing in the nucleus
530	WP3553	530	6	1	0	0	0.999753	0.999753	Synthesis of wybutosine at G37 of tRNA(Phe)
531	WP3555	531	85	0.89	0	0	0.999753	0.999753	Metabolism of polyamines
536	WP3562	536	31	0.61	0	0	0.999753	0.999753	Glyoxylate metabolism and glycine degradation
540	WP3568	540	5	0.8	0	0	0.999753	0.999753	FasL/ CD95L signaling
542	WP357	542	22	0.95	0	0	0.999753	0.999753	Fatty Acid Biosynthesis
543	WP3570	543	10	1	0	0	0.999753	0.999753	HDR through MMEJ (alt-NHEJ)
544	WP3571	544	132	0.66	0	0	0.999753	0.999753	Gene Silencing by RNA
546	WP3574	546	27	0.96	0	0	0.999753	0.999753	Sulfur amino acid metabolism
547	WP3575	547	29	1	0	0	0.999753	0.999753	Endosomal Sorting Complex Required For Transport (ESCRT)
549	WP3578	549	72	0.97	0	0	0.999753	0.999753	trans-Golgi Network Vesicle Budding
551	WP3580	551	22	0.91	0	0	0.999753	0.999753	Methionine De Novo and Salvage Pathway
552	WP3584	552	72	0.82	0	0	0.999753	0.999753	MECP2 and Associated Rett Syndrome
553	WP3585	553	9	1	0	0	0.999753	0.999753	Cytosine methylation
554	WP3590	554	1	1	0	0	0.999753	0.999753	Demo
555	WP3591	555	38	0.5	0	0	0.999753	0.999753	Sleep regulation
556	WP3593	556	9	0.78	0	0	0.999753	0.999753	MicroRNA for Targeting Cancer Growth and Vascularization in Glioblastoma
558	WP3595	558	6	1	0	0	0.999753	0.999753	mir-124 predicted interactions with cell cycle and differentiation
559	WP3596	559	5	1	0	0	0.999753	0.999753	miR-517 relationship with ARCN1 and USP1
561	WP3601	561	10	0.5	0	0	0.999753	0.999753	Composition of Lipid Particles
566	WP3609	566	20	0.65	0	0	0.999753	0.999753	Olfactory bulb development and olfactory learning
568	WP3612	568	23	0.96	0	0	0.999753	0.999753	Photodynamic therapy-induced NFE2L2 (NRF2) survival signaling
569	WP3613	569	27	0.93	0	0	0.999753	0.999753	Photodynamic therapy-induced unfolded protein response
571	WP3617	571	35	0.91	0	0	0.999753	0.999753	Photodynamic therapy-induced NF-kB survival signaling
572	WP3624	572	64	0.75	0	0	0.999753	0.999753	Lung fibrosis
573	WP3627	573	1	1	0	0	0.999753	0.999753	Gut-Liver Indole Metabolism
574	WP363	574	51	0.96	0	0	0.999753	0.999753	Wnt Signaling Pathway (Netpath)
575	WP3630	575	11	1	0	0	0.999753	0.999753	NAD metabolism, sirtuins and aging
576	WP3633	576	4	0.25	0	0	0.999753	0.999753	Caffeine and Theobromine metabolism
577	WP3634	577	8	1	0	0	0.999753	0.999753	Insulin signalling in human adipocytes (normal condition)
578	WP3635	578	8	1	0	0	0.999753	0.999753	Insulin signalling in human adipocytes (diabetic condition)
579	WP364	579	43	0.93	0	0	0.999753	0.999753	IL-6 signaling pathway
580	WP3640	580	21	1	0	0	0.999753	0.999753	Imatinib and Chronic Myeloid Leukemia
582	WP3645	582	22	0.91	0	0	0.999753	0.999753	NAD+ biosynthetic pathways
583	WP3646	583	56	0.8	0	0	0.999753	0.999753	Hepatitis C and Hepatocellular Carcinoma
585	WP3655	585	8	0.62	0	0	0.999753	0.999753	Hypothetical Craniofacial Development Pathway
586	WP3656	586	10	1	0	0	0.999753	0.999753	Interleukin-1 Induced Activation of NF-kappa-B
588	WP3658	588	27	0.85	0	0	0.999753	0.999753	Wnt/beta-catenin Signaling Pathway in Leukemia
591	WP3666	591	1	1	0	0	0.999753	0.999753	Metabolism of Dichloroethylene by CYP450
593	WP3670	593	18	0.94	0	0	0.999753	0.999753	Simplified Interaction Map Between LOXL4 and Oxidative Stress Pathway
594	WP3672	594	12	0.58	0	0	0.999753	0.999753	LncRNA-mediated mechanisms of therapeutic resistance
596	WP3676	596	33	0.97	0	0	0.999753	0.999753	BDNF-TrkB Signaling
598	WP3679	598	13	0.85	0	0	0.999753	0.999753	Cell-type Dependent Selectivity of CCK2R Signaling
599	WP368	599	17	1	0	0	0.999753	0.999753	Mitochondrial LC-Fatty Acid Beta-Oxidation
602	WP3684	602	8	1	0	0	0.999753	0.999753	tRNA modification in the mitochondrion
605	WP3791	605	117	0.96	0	0	0.999753	0.999753	Selenoamino acid metabolism
606	WP3793	606	4	1	0	0	0.999753	0.999753	Lysosomal oligosaccharide catabolism
607	WP3794	607	41	1	0	0	0.999753	0.999753	SUMOylation of RNA binding proteins
609	WP3797	609	161	0.98	0	0	0.999753	0.999753	Major pathway of rRNA processing in the nucleolus and cytosol
610	WP3798	610	14	0.79	0	0	0.999753	0.999753	Regulation of TP53 Activity through Association with Co-factors
611	WP3799	611	64	0.81	0	0	0.999753	0.999753	SUMOylation of chromatin organization proteins
612	WP3800	612	6	1	0	0	0.999753	0.999753	Protein repair
613	WP3801	613	76	0.47	0	0	0.999753	0.999753	ERCC6 (CSB) and EHMT2 (G9a) positively regulate rRNA expression
616	WP3804	616	50	0.94	0	0	0.999753	0.999753	TP53 Regulates Transcription of Cell Cycle Genes
618	WP3806	618	16	0.88	0	0	0.999753	0.999753	Metabolism of folate and pterines
619	WP3807	619	37	0.97	0	0	0.999753	0.999753	Regulation of TP53 Expression and Degradation
620	WP3808	620	72	0.81	0	0	0.999753	0.999753	TP53 Regulates Transcription of DNA Repair Genes
621	WP3809	621	42	0.12	0	0	0.999753	0.999753	tRNA processing in the mitochondrion
624	WP3812	624	19	0.79	0	0	0.999753	0.999753	SALM protein interactions at the synapse
625	WP3813	625	134	0.59	0	0	0.999753	0.999753	Activation of anterior HOX genes in hindbrain development during early embryogenesis
626	WP3814	626	11	0.45	0	0	0.999753	0.999753	Metallothioneins bind metals
627	WP3816	627	30	1	0	0	0.999753	0.999753	Regulation of TP53 Activity through Acetylation
628	WP3817	628	25	0.68	0	0	0.999753	0.999753	Interleukin-20 family signaling
630	WP3819	630	90	0.56	0	0	0.999753	0.999753	B-WICH complex positively regulates rRNA expression
633	WP3822	633	3	1	0	0	0.999753	0.999753	Metabolism of vitamin K
634	WP3823	634	19	1	0	0	0.999753	0.999753	Regulation of TP53 Activity through Methylation
635	WP3824	635	18	0.94	0	0	0.999753	0.999753	SUMOylation of transcription factors
636	WP3827	636	84	0.86	0	0	0.999753	0.999753	RNA polymerase II transcribes snRNA genes
638	WP3829	638	32	0.12	0	0	0.999753	0.999753	rRNA processing
641	WP3839	641	32	0.56	0	0	0.999753	0.999753	Retinoid metabolism and transport
642	WP384	642	20	0.9	0	0	0.999753	0.999753	Apoptosis Modulation by HSP70
643	WP3842	643	178	0.96	0	0	0.999753	0.999753	Intra-Golgi and retrograde Golgi-to-ER traffic
644	WP3844	644	30	0.97	0	0	0.999753	0.999753	PI3K-AKT-mTOR signaling pathway and therapeutic opportunities
645	WP3845	645	27	0.89	0	0	0.999753	0.999753	Canonical and Non-canonical Notch signaling
647	WP3850	647	32	0.97	0	0	0.999753	0.999753	Factors and pathways affecting insulin-like growth factor (IGF1)-Akt signaling
648	WP3851	648	28	0.96	0	0	0.999753	0.999753	TLR4 Signaling and Tolerance
649	WP3853	649	15	0.93	0	0	0.999753	0.999753	ERK Pathway in Huntington's Disease
650	WP3858	650	31	0.94	0	0	0.999753	0.999753	Toll-like Receptor Signaling related to MyD88
651	WP3859	651	18	0.94	0	0	0.999753	0.999753	TGF-B Signaling in Thyroid Cells for Epithelial-Mesenchymal Transition
653	WP3865	653	60	0.93	0	0	0.999753	0.999753	Novel intracellular components of RIG-I-like receptor (RLR) pathway
654	WP3869	654	29	0.86	0	0	0.999753	0.999753	Cannabinoid receptor signaling
655	WP3871	655	13	0.62	0	0	0.999753	0.999753	Valproic acid pathway
660	WP3877	660	18	0.89	0	0	0.999753	0.999753	Simplified Depiction of MYD88 Distinct Input-Output Pathway
661	WP3878	661	46	0.98	0	0	0.999753	0.999753	ATM Signaling Network in Development and Disease
662	WP3879	662	18	1	0	0	0.999753	0.999753	4-hydroxytamoxifen, Dexamethasone, and Retinoic Acids Regulation of p27 Expression
664	WP3890	664	6	0.83	0	0	0.999753	0.999753	Nanomaterial induced inflammasome activation
665	WP3891	665	6	0.67	0	0	0.999753	0.999753	Benzene metabolism
666	WP3892	666	13	0.85	0	0	0.999753	0.999753	Development of pulmonary dendritic cells and macrophage subsets
667	WP3893	667	32	0.56	0	0	0.999753	0.999753	Development and heterogeneity of the ILC family
668	WP3896	668	59	0.64	0	0	0.999753	0.999753	Dengue-2 Interactions with Complement and Coagulation Cascades
669	WP3897	669	22	0.5	0	0	0.999753	0.999753	Dengue-2 Interactions with Blood Clotting Cascade
674	WP3907	674	15	1	0	0	0.999753	0.999753	WikiPathways Academy: met-1-last
675	WP3908	675	1	1	0	0	0.999753	0.999753	WikiPathways Academy: met-1-second
676	WP3909	676	10	1	0	0	0.999753	0.999753	WikiPathways Academy: met-1-indirect
680	WP3915	680	132	0.87	0	0	0.999753	0.999753	Angiopoietin Like Protein 8 Regulatory Pathway
681	WP3917	681	15	1	0	0	0.999753	0.999753	WikiPathways Academy: wp-publish test
682	WP3918	682	13	1	0	0	0.999753	0.999753	WikiPathways Academy: fig-met-1-last
683	WP3919	683	2	1	0	0	0.999753	0.999753	WikiPathways Academy: fig-met-1-second
684	WP3920	684	4	1	0	0	0.999753	0.999753	WikiPathways Academy: fig-met-1-third
685	WP3921	685	7	1	0	0	0.999753	0.999753	WikiPathways Academy: fig-met-1-fourth
687	WP3924	687	7	0.57	0	0	0.999753	0.999753	Hfe effect on hepcidin production
689	WP3926	689	9	0.89	0	0	0.999753	0.999753	ApoE and miR-146 in inflammation and atherosclerosis
690	WP3927	690	20	0.9	0	0	0.999753	0.999753	BMP Signaling Pathway in Eyelid Development
691	WP3929	691	166	0.83	0	0	0.999753	0.999753	Chemokine signaling pathway
692	WP3930	692	13	0.62	0	0	0.999753	0.999753	EDA Signalling in Hair Follicle Development
695	WP3933	695	14	0.93	0	0	0.999753	0.999753	Kennedy pathway from Sphingolipids
696	WP3934	696	10	0.9	0	0	0.999753	0.999753	Leptin and adiponectin
697	WP3935	697	17	0.88	0	0	0.999753	0.999753	Leptin Insulin Overlap
699	WP3938	699	4	1	0	0	0.999753	0.999753	miR-222 in Exercise-Induced Cardiac Growth
700	WP3940	700	52	0.83	0	0	0.999753	0.999753	One carbon metabolism and related pathways
703	WP3943	703	6	1	0	0	0.999753	0.999753	Robo4 and VEGF Signaling Pathways Crosstalk
704	WP3944	704	13	0.69	0	0	0.999753	0.999753	Serotonin and anxiety-related events
706	WP3947	706	17	0.71	0	0	0.999753	0.999753	Serotonin and anxiety
707	WP395	707	54	0.94	0	0	0.999753	0.999753	IL-4 Signaling Pathway
708	WP3953	708	7	1	0	0	0.999753	0.999753	mRNA, protein, and metabolite inducation pathway by cyclosporin A
711	WP3961	711	14	1	0	0	0.999753	0.999753	fig-met-1-last-solution
712	WP3963	712	7	1	0	0	0.999753	0.999753	Mevalonate pathway
713	WP3965	713	29	0.9	0	0	0.999753	0.999753	Lipid Metabolism Pathway
715	WP3967	715	18	0.94	0	0	0.999753	0.999753	miR-509-3p alteration of YAP1/ECM axis
716	WP3969	716	15	0.93	0	0	0.999753	0.999753	H19 action Rb-E2F1 signaling and CDK-Beta-catenin activity
725	WP3996	725	31	0.84	0	0	0.999753	0.999753	Ethanol effects on histone modifications
727	WP3998	727	66	0.61	0	0	0.999753	0.999753	Prader-Willi and Angelman Syndrome
729	WP400	729	34	1	0	0	0.999753	0.999753	p38 MAPK Signaling Pathway
733	WP4011	733	27	0.85	0	0	0.999753	0.999753	Steatosis AOP
736	WP4017	736	6	0.67	0	0	0.999753	0.999753	Selective serotonin reuptake inhibitors lead to several adverse outcomes
737	WP4018	737	86	0.91	0	0	0.999753	0.999753	Pathways in clear cell renal cell carcinoma
738	WP4022	738	83	0.96	0	0	0.999753	0.999753	Pyrimidine metabolism
739	WP4026	739	5	1	0	0	0.999753	0.999753	Gastric ulcer formation
740	WP4030	740	6	0.33	0	0	0.999753	0.999753	SCFA and skeletal muscle substrate metabolism
741	WP4034	741	37	0.95	0	0	0.999753	0.999753	Mitochondrial Fatty Acid Beta-Oxidation
744	WP4037	744	2	1	0	0	0.999753	0.999753	Pyrophosphate hydrolysis
745	WP4038	745	4	1	0	0	0.999753	0.999753	Transcription from mitochondrial promoters
746	WP4039	746	7	0.86	0	0	0.999753	0.999753	Fructose metabolism
747	WP404	747	19	1	0	0	0.999753	0.999753	Nucleotide Metabolism
751	WP4046	751	13	0.77	0	0	0.999753	0.999753	Receptor-type tyrosine-protein phosphatases
752	WP4047	752	139	0.95	0	0	0.999753	0.999753	PTEN Regulation
753	WP4048	753	1	1	0	0	0.999753	0.999753	NADPH regeneration
756	WP4050	756	15	0.87	0	0	0.999753	0.999753	Pentose phosphate pathway
757	WP4051	757	6	0.33	0	0	0.999753	0.999753	Lipid particle organization
759	WP4053	759	44	0.98	0	0	0.999753	0.999753	TBC/RABGAPs
760	WP4054	760	18	0.83	0	0	0.999753	0.999753	Synaptic adhesion-like molecules
761	WP4055	761	58	0.86	0	0	0.999753	0.999753	E3 ubiquitin ligases ubiquitinate target proteins
762	WP4058	762	38	0.97	0	0	0.999753	0.999753	HSP90 chaperone cycle for steroid hormone receptors (SHR)
763	WP4059	763	27	0.96	0	0	0.999753	0.999753	Interconversion of nucleotide di- and triphosphates
766	WP4064	766	3	0.33	0	0	0.999753	0.999753	Intracellular oxygen transport
769	WP4068	769	5	1	0	0	0.999753	0.999753	Formation of xylulose-5-phosphate
773	WP4072	773	27	0.96	0	0	0.999753	0.999753	Glycogen metabolism
774	WP4073	774	17	1	0	0	0.999753	0.999753	Protein methylation
775	WP4074	775	97	0.58	0	0	0.999753	0.999753	RNA Polymerase I Transcription
776	WP4075	776	36	0.67	0	0	0.999753	0.999753	Carboxyterminal post-translational modifications of tubulin
777	WP4079	777	10	0.6	0	0	0.999753	0.999753	RUNX1 and FOXP3 control the development of regulatory T lymphocytes (Tregs)
778	WP408	778	33	0.88	0	0	0.999753	0.999753	Oxidative Stress
780	WP4082	780	23	0.91	0	0	0.999753	0.999753	Nucleotide salvage
782	WP4084	782	15	1	0	0	0.999753	0.999753	Nucleobase biosynthesis
783	WP4085	783	102	0.59	0	0	0.999753	0.999753	Phase I - Functionalization of compounds
784	WP4086	784	38	0.82	0	0	0.999753	0.999753	Transcriptional regulation by the AP-2 (TFAP2) family of transcription factors
785	WP4087	785	83	0.27	0	0	0.999753	0.999753	Keratinization
786	WP4088	786	13	1	0	0	0.999753	0.999753	Mitochondrial calcium ion transport
787	WP4089	787	2	1	0	0	0.999753	0.999753	Plasmalogen biosynthesis
788	WP4090	788	6	1	0	0	0.999753	0.999753	Choline catabolism
790	WP4093	790	83	0.87	0	0	0.999753	0.999753	Glucose metabolism
791	WP4094	791	41	0.83	0	0	0.999753	0.999753	Collagen chain trimerization
793	WP4096	793	253	0.84	0	0	0.999753	0.999753	Chromatin organization
797	WP410	797	48	0.98	0	0	0.999753	0.999753	Exercise-induced Circadian Regulation
802	WP4104	802	21	0.24	0	0	0.999753	0.999753	Digestion
803	WP4105	803	189	0.74	0	0	0.999753	0.999753	Transcriptional regulation by RUNX1
804	WP4106	804	31	1	0	0	0.999753	0.999753	Cristae formation
806	WP4108	806	7	1	0	0	0.999753	0.999753	Aryl hydrocarbon receptor signalling
807	WP4109	807	86	0.97	0	0	0.999753	0.999753	Regulation of mitotic cell cycle
808	WP411	808	124	0.98	0	0	0.999753	0.999753	mRNA Processing
810	WP4111	810	106	0.55	0	0	0.999753	0.999753	Phase II - Conjugation of compounds
811	WP4112	811	1	1	0	0	0.999753	0.999753	Vitamin E
813	WP4114	813	37	0.81	0	0	0.999753	0.999753	Fatty acyl-CoA biosynthesis
814	WP4115	814	21	0.9	0	0	0.999753	0.999753	Deregulated CDK5 triggers multiple neurodegenerative pathways in Alzheimer's disease models
815	WP4116	815	3	0.67	0	0	0.999753	0.999753	Lactose synthesis
816	WP4117	816	19	0.89	0	0	0.999753	0.999753	Regulation of RUNX1 Expression and Activity
818	WP4120	818	54	0.91	0	0	0.999753	0.999753	Signaling by MET
819	WP4121	819	234	0.92	0	0	0.999753	0.999753	Neddylation
820	WP4122	820	24	0.83	0	0	0.999753	0.999753	Interleukin-6 family signaling
821	WP4124	821	185	0.95	0	0	0.999753	0.999753	Cilium Assembly
822	WP4125	822	30	1	0	0	0.999753	0.999753	Protein ubiquitination
823	WP4126	823	6	1	0	0	0.999753	0.999753	Galactose catabolism
826	WP4132	826	98	0.53	0	0	0.999753	0.999753	RUNX1 regulates genes involved in megakaryocyte differentiation and platelet function
828	WP4134	828	16	1	0	0	0.999753	0.999753	Processing of SMDT1
829	WP4135	829	41	1	0	0	0.999753	0.999753	RNA Polymerase III Transcription
831	WP4141	831	22	0.91	0	0	0.999753	0.999753	PI3K/AKT/mTOR - VitD3 Signalling
834	WP4147	834	11	0.64	0	0	0.999753	0.999753	PTF1A related regulatory pathway
835	WP4148	835	42	0.88	0	0	0.999753	0.999753	Splicing factor NOVA regulated synaptic proteins
836	WP4149	836	32	0.91	0	0	0.999753	0.999753	White fat cell differentiation
838	WP4153	838	10	0.8	0	0	0.999753	0.999753	Degradation pathway of sphingolipids, including diseases
839	WP4155	839	63	0.97	0	0	0.999753	0.999753	Endometrial cancer
842	WP4159	842	31	0.58	0	0	0.999753	0.999753	GABA receptor Signaling
845	WP4186	845	6	1	0	0	0.999753	0.999753	Somatroph axis (GH) and its relationship to dietary restriction and aging
846	WP4189	846	2	1	0	0	0.999753	0.999753	Mevalonate arm of cholesterol biosynthesis pathway with inhibitors
851	WP4197	851	23	1	0	0	0.999753	0.999753	The human immune response to tuberculosis
852	WP4204	852	31	0.97	0	0	0.999753	0.999753	Tumor suppressor activity of SMARCB1
854	WP4206	854	20	0.95	0	0	0.999753	0.999753	Hereditary leiomyomatosis and renal cell carcinoma pathway
855	WP4210	855	16	0.88	0	0	0.999753	0.999753	Tryptophan catabolism leading to NAD+ production
856	WP4211	856	13	0.92	0	0	0.999753	0.999753	Transcriptional cascade regulating adipogenesis
860	WP4220	860	4	0.25	0	0	0.999753	0.999753	Neurotransmitter Disorders
861	WP4222	861	52	0.79	0	0	0.999753	0.999753	Phosphodiesterases in neuronal function
862	WP4223	862	184	0.82	0	0	0.999753	0.999753	Ras Signaling
863	WP4224	863	22	0.91	0	0	0.999753	0.999753	Purine metabolism and related disorders
865	WP4228	865	6	0.67	0	0	0.999753	0.999753	Vitamin B6-dependent and responsive disorders
866	WP4233	866	1	1	0	0	0.999753	0.999753	Acrylamide Biotransformation and Exposure Biomarkers
868	WP4236	868	7	1	0	0	0.999753	0.999753	Disorders of the Krebs cycle
869	WP4238	869	1	1	0	0	0.999753	0.999753	Flavan-3-ols
871	WP4240	871	15	1	0	0	0.999753	0.999753	Regulation of sister chromatid separation at the metaphase-anaphase transition
872	WP4241	872	34	0.97	0	0	0.999753	0.999753	Type 2 papillary renal cell carcinoma
875	WP4255	875	72	0.93	0	0	0.999753	0.999753	Non-small cell lung cancer
877	WP4259	877	13	0.85	0	0	0.999753	0.999753	Disorders of Folate Metabolism and Transport
879	WP4263	879	89	0.94	0	0	0.999753	0.999753	Pancreatic adenocarcinoma pathway
880	WP4269	880	10	0.9	0	0	0.999753	0.999753	Ethanol metabolism resulting in production of ROS by CYP2E1
882	WP4277	882	23	0.78	0	0	0.999753	0.999753	Glycolysis Pathway D (2)
885	WP4281	885	11	1	0	0	0.999753	0.999753	Cholesterol biosynthesis, regulation and transport
887	WP4286	887	63	0.87	0	0	0.999753	0.999753	Genotoxicity pathway
888	WP4288	888	25	0.92	0	0	0.999753	0.999753	MTHFR deficiency
889	WP4290	889	42	0.95	0	0	0.999753	0.999753	Metabolic reprogramming in colon cancer
890	WP4292	890	11	0.82	0	0	0.999753	0.999753	Methionine metabolism leading to Sulphur Amino Acids and related disorders
893	WP4299	893	3	1	0	0	0.999753	0.999753	Lamin A-processing pathway
895	WP430	895	31	0.58	0	0	0.999753	0.999753	Statin Pathway
896	WP4300	896	22	0.82	0	0	0.999753	0.999753	Extracellular vesicles in the crosstalk of cardiac cells
897	WP4301	897	18	1	0	0	0.999753	0.999753	Inhibition of exosome biogenesis and secretion by Manumycin A in CRPC cells
898	WP4304	898	30	0.7	0	0	0.999753	0.999753	Oligodendrocyte Specification and differentiation(including remyelination), leading to Myelin Components for CNS
900	WP4313	900	40	0.88	0	0	0.999753	0.999753	Ferroptosis
901	WP4315	901	4	1	0	0	0.999753	0.999753	Malate-aspartate shuttle
903	WP4317	903	6	0.83	0	0	0.999753	0.999753	Mitochondrial fatty acid synthesis pathway
904	WP4318	904	13	0.85	0	0	0.999753	0.999753	Mitochondrial fatty acid synthesis and respiration
905	WP4320	905	37	0.7	0	0	0.999753	0.999753	The effect of progerin on the involved genes in Hutchinson-Gilford Progeria Syndrome
906	WP4321	906	108	0.89	0	0	0.999753	0.999753	Thermogenesis
907	WP4324	907	56	0.98	0	0	0.999753	0.999753	Mitochondrial complex I assembly model OXPHOS system
909	WP4331	909	37	1	0	0	0.999753	0.999753	Neovascularisation processes
911	WP4337	911	18	0.72	0	0	0.999753	0.999753	ncRNAs involved in STAT3 signaling in hepatocellular carcinoma
914	WP4352	914	214	0.96	0	0	0.999753	0.999753	Ciliary landscape
915	WP4357	915	23	0.96	0	0	0.999753	0.999753	NRF2-ARE regulation
916	WP4361	916	39	0.74	0	0	0.999753	0.999753	Glycolysis and Gluconeogenesis - for workshop
919	WP4389	919	12	0.42	0	0	0.999753	0.999753	Bile Acids synthesis and enterohepatic circulation
920	WP4396	920	155	0.9	0	0	0.999753	0.999753	Nonalcoholic fatty liver disease
921	WP4397	921	3	0.33	0	0	0.999753	0.999753	Model for regulation of MSMP expression in cancer cells and its proangiogenic role in ovarian tumors
923	WP4400	923	2	0.5	0	0	0.999753	0.999753	FABP4 in ovarian cancer
926	WP4413	926	34	0.97	0	0	0.999753	0.999753	Transcriptional Regulation by E2F6
927	WP4414	927	72	0.94	0	0	0.999753	0.999753	Regulation of RUNX2 expression and activity
929	WP4418	929	31	0.1	0	0	0.999753	0.999753	Class C/3 (Metabotropic glutamate/pheromone receptors)
933	WP4422	933	44	0.84	0	0	0.999753	0.999753	G alpha (z) signalling events
935	WP4424	935	165	0.56	0	0	0.999753	0.999753	G alpha (q) signalling events
936	WP4425	936	10	1	0	0	0.999753	0.999753	Tetrahydrobiopterin (BH4) synthesis, recycling, salvage and regulation
937	WP4426	937	79	0.9	0	0	0.999753	0.999753	G alpha (12/13) signalling events
939	WP4428	939	28	0.86	0	0	0.999753	0.999753	G-protein beta:gamma signalling
940	WP4429	940	4	1	0	0	0.999753	0.999753	NGF processing
941	WP4430	941	68	0.93	0	0	0.999753	0.999753	COPII-mediated vesicle transport
942	WP4431	942	26	0.88	0	0	0.999753	0.999753	Integrin alphaIIb beta3 signaling
944	WP4433	944	7	1	0	0	0.999753	0.999753	TYSND1 cleaves peroxisomal proteins
945	WP4434	945	6	0.83	0	0	0.999753	0.999753	Synthesis of Lipoxins (LX)
947	WP4436	947	22	0.95	0	0	0.999753	0.999753	Signaling by NTRK2 (TRKB)
948	WP4437	948	45	0.91	0	0	0.999753	0.999753	Signaling by PTK6
950	WP4439	950	16	0.56	0	0	0.999753	0.999753	Biosynthesis of DHA-derived SPMs
951	WP4440	951	5	0.8	0	0	0.999753	0.999753	Biosynthesis of EPA-derived SPMs
952	WP4441	952	83	0.94	0	0	0.999753	0.999753	COPI-mediated anterograde transport
953	WP4442	953	60	0.9	0	0	0.999753	0.999753	Peroxisomal protein import
954	WP4443	954	96	0.95	0	0	0.999753	0.999753	p75 NTR receptor-mediated signalling
957	WP4446	957	15	1	0	0	0.999753	0.999753	SUMOylation of DNA methylation proteins
958	WP4447	958	24	0.96	0	0	0.999753	0.999753	SUMOylation of intracellular receptors
959	WP4448	959	35	0.6	0	0	0.999753	0.999753	PI3K Cascade
960	WP4449	960	11	1	0	0	0.999753	0.999753	SUMOylation of immune response proteins
963	WP4452	963	15	1	0	0	0.999753	0.999753	Signaling by NTRK3 (TRKC)
964	WP4453	964	66	0.76	0	0	0.999753	0.999753	Transcriptional Regulation by MECP2
967	WP4456	967	30	0.83	0	0	0.999753	0.999753	Activation of kainate receptors upon glutamate binding
968	WP4457	968	56	0.66	0	0	0.999753	0.999753	GABA receptor activation
971	WP4460	971	9	1	0	0	0.999753	0.999753	OAS antiviral response
972	WP4461	972	85	0.96	0	0	0.999753	0.999753	DNA Replication Pre-Initiation
973	WP4462	973	17	0.76	0	0	0.999753	0.999753	Platelet-mediated interactions with vascular and circulating cells
975	WP4475	975	26	0.73	0	0	0.999753	0.999753	Twelve loci associated with ADHD
976	WP4478	976	19	0.84	0	0	0.999753	0.999753	LTF danger signal response pathway
978	WP4480	978	9	1	0	0	0.999753	0.999753	Role of Altered Glycolysation of MUC1 in Tumour Microenvironment
979	WP4481	979	33	0.94	0	0	0.999753	0.999753	Resistin as a regulator of inflammation
981	WP4483	981	25	1	0	0	0.999753	0.999753	Relationship between inflammation, COX-2 and EGFR
982	WP4484	982	13	0.46	0	0	0.999753	0.999753	Control of immune tolerance by vasoactive intestinal peptide
987	WP4494	987	29	0.69	0	0	0.999753	0.999753	Selective expression of chemokine receptors during T-cell polarization
990	WP45	990	64	0.95	0	0	0.999753	0.999753	G1 to S cell cycle control
991	WP4504	991	15	0.93	0	0	0.999753	0.999753	Cysteine and methionine catabolism
992	WP4506	992	4	0.75	0	0	0.999753	0.999753	Tyrosine Metabolism
993	WP4507	993	7	1	0	0	0.999753	0.999753	Molybdenum cofactor (Moco) biosynthesis
994	WP4518	994	6	0.83	0	0	0.999753	0.999753	Gamma-Glutamyl Cycle for the biosynthesis and degradation of glutathione, including diseases
996	WP4521	996	25	1	0	0	0.999753	0.999753	Glycosylation and related congenital defects
1004	WP4535	1004	46	0.96	0	0	0.999753	0.999753	Envelope proteins and their potential roles in EDMD physiopathology
1006	WP4537	1006	23	1	0	0	0.999753	0.999753	Hippo-Yap signaling pathway
1011	WP4542	1011	34	0.94	0	0	0.999753	0.999753	Overview of leukocyte-intrinsic Hippo pathway functions
1012	WP4545	1012	18	0.61	0	0	0.999753	0.999753	Oxysterols derived from cholesterol
1014	WP455	1014	258	0.37	0	0	0.999753	0.999753	GPCRs, Class A Rhodopsin-like
1017	WP4559	1017	48	0.5	0	0	0.999753	0.999753	Interactions between immune cells and microRNAs in tumor microenvironment
1019	WP4561	1019	30	0.9	0	0	0.999753	0.999753	Cell migration and invasion through p75NTR
1021	WP4564	1021	39	0.9	0	0	0.999753	0.999753	Neural Crest Cell Migration during Development
1022	WP4565	1022	42	0.9	0	0	0.999753	0.999753	Neural Crest Cell Migration in Cancer
1023	WP4566	1023	46	0.98	0	0	0.999753	0.999753	Translation inhibitors in chronically activated PDGFRA cells
1025	WP4577	1025	44	0.98	0	0	0.999753	0.999753	Neurodegeneration with brain iron accumulation (NBIA) subtypes pathway
1027	WP4582	1027	14	0.86	0	0	0.999753	0.999753	Cancer immunotherapy by CTLA4 blockade
1029	WP4584	1029	15	0.93	0	0	0.999753	0.999753	Biomarkers for pyrimidine metabolism disorders
1031	WP4586	1031	6	0.67	0	0	0.999753	0.999753	Metabolism of alpha-linolenic acid
1032	WP4589	1032	16	0.88	0	0	0.999753	0.999753	Major receptors targeted by epinephrine and norepinephrine
1034	WP4628	1034	12	1	0	0	0.999753	0.999753	Computational Model of Aerobic Glycolysis - Augmented
1035	WP4629	1035	12	1	0	0	0.999753	0.999753	Computational Model of Aerobic Glycolysis
1037	WP465	1037	42	0.67	0	0	0.999753	0.999753	Tryptophan metabolism
1039	WP4655	1039	73	0.81	0	0	0.999753	0.999753	Cytosolic DNA-sensing pathway
1040	WP4656	1040	76	0.93	0	0	0.999753	0.999753	Joubert Syndrome
1041	WP4657	1041	93	0.69	0	0	0.999753	0.999753	22q11.2 Deletion Syndrome
1044	WP466	1044	42	0.98	0	0	0.999753	0.999753	DNA Replication
1048	WP4674	1048	74	0.93	0	0	0.999753	0.999753	Head and Neck Squamous Cell Carcinoma
1049	WP4685	1049	68	0.9	0	0	0.999753	0.999753	Melanoma
1053	WP47	1053	16	0.81	0	0	0.999753	0.999753	Hedgehog Signaling Pathway Netpath
1054	WP4705	1054	16	0.81	0	0	0.999753	0.999753	Pathways of nucleic acid metabolism and innate immune sensing
1056	WP4718	1056	46	0.93	0	0	0.999753	0.999753	Cholesterol metabolism (includes both Bloch and Kandutsch-Russell pathways)
1057	WP4719	1057	30	0.77	0	0	0.999753	0.999753	Eicosanoid metabolism via Cyclo Oxygenases (COX)
1058	WP4720	1058	9	0.33	0	0	0.999753	0.999753	Eicosanoid metabolism via Cytochrome P450 Mono-Oxygenases (CYP) pathway
1059	WP4721	1059	29	0.66	0	0	0.999753	0.999753	Eicosanoid metabolism via Lipo Oxygenases (LOX)
1060	WP4722	1060	22	0.91	0	0	0.999753	0.999753	Glycerolipids and Glycerophospholipids
1061	WP4723	1061	14	0.93	0	0	0.999753	0.999753	Omega-3/Omega-6 FA synthesis
1062	WP4724	1062	14	0.93	0	0	0.999753	0.999753	Omega-9 FA synthesis
1063	WP4725	1063	23	0.96	0	0	0.999753	0.999753	Sphingolipid Metabolism (general overview)
1064	WP4726	1064	24	0.96	0	0	0.999753	0.999753	Sphingolipid Metabolism (integrated pathway)
1067	WP4746	1067	95	0.77	0	0	0.999753	0.999753	Thyroid hormones production and their peripheral downstream signalling effects regarding congenital hypothyroidism
1068	WP4747	1068	52	0.88	0	0	0.999753	0.999753	Netrin-UNC5B signaling Pathway
1070	WP4751	1070	2	1	0	0	0.999753	0.999753	HIPK2 in kidney fibrosis
1072	WP4753	1072	43	0.98	0	0	0.999753	0.999753	Nucleotide Excision Repair
1076	WP4758	1076	45	0.82	0	0	0.999753	0.999753	Nephrotic syndrome
1078	WP4767	1078	27	0.93	0	0	0.999753	0.999753	FGFR3 signalling in chondrocyte proliferation and terminal differentiation
1080	WP4784	1080	18	1	0	0	0.999753	0.999753	Proteoglycan biosynthesis
1081	WP4785	1081	9	0.67	0	0	0.999753	0.999753	Somitogenesis in the context of spondylocostal dysostosis
1082	WP4786	1082	32	0.91	0	0	0.999753	0.999753	Type I collagen synthesis in the context of Osteogenesis imperfecta
1084	WP4788	1084	11	1	0	0	0.999753	0.999753	Autosomal recessive Osteopetrosis pathways
1085	WP4789	1085	6	0.67	0	0	0.999753	0.999753	MED and Pseudoachondroplasia genes
1086	WP4790	1086	23	0.65	0	0	0.999753	0.999753	FGF23 signalling in Hypophosphatemic rickets
1087	WP4792	1087	13	0.92	0	0	0.999753	0.999753	Purine metabolism
1089	WP4803	1094	184	0.82	0	0	0.999753	0.999753	Ciliopathies
1090	WP4804	1095	7	1	0	0	0.999753	0.999753	Cholesterol Biosynthesis with Skeletal Dysplasias
1095	WP4813	1103	32	0.78	0	0	0.999753	0.999753	Regucalcin in kidney cells
1096	WP4814	1104	14	0.5	0	0	0.999753	0.999753	Somatic Sex determination
1097	WP4815	1105	17	0.88	0	0	0.999753	0.999753	Glycosaminoglycan degradation
1101	WP4828	1111	25	0.6	0	0	0.999753	0.999753	Mammalian Sexual Development
1102	WP4829	1112	38	0.66	0	0	0.999753	0.999753	mBDNF and proBDNF regulation of GABA neurotransmission
1103	WP4830	1113	23	0.78	0	0	0.999753	0.999753	GDNF/RET signalling axis
1104	WP4838	1116	32	0.78	0	0	0.999753	0.999753	Regucalcin in proximal tubule epithelial kidney cells
1107	WP4842	1119	25	0.6	0	0	0.999753	0.999753	mammalian disorder of sexual development
1109	WP496	1121	10	0.4	0	0	0.999753	0.999753	Steroid Biosynthesis
1110	WP497	1122	21	0.81	0	0	0.999753	0.999753	Urea cycle and metabolism of amino groups
1112	WP501	1124	15	0.33	0	0	0.999753	0.999753	GPCRs, Class C Metabotropic glutamate, pheromone
1113	WP51	1125	149	0.83	0	0	0.999753	0.999753	Regulation of Actin Cytoskeleton
1114	WP516	1126	20	0.9	0	0	0.999753	0.999753	Hypertrophy Model
1116	WP524	1128	38	0.92	0	0	0.999753	0.999753	G13 Signaling Pathway
1117	WP528	1129	7	0.71	0	0	0.999753	0.999753	Acetylcholine Synthesis
1119	WP530	1131	26	0.65	0	0	0.999753	0.999753	Cytokines and Inflammatory Response
1120	WP531	1132	22	0.95	0	0	0.999753	0.999753	DNA Mismatch Repair
1121	WP534	1133	45	0.78	0	0	0.999753	0.999753	Glycolysis and Gluconeogenesis
1123	WP545	1135	22	0.64	0	0	0.999753	0.999753	Complement Activation
1124	WP550	1136	15	0.33	0	0	0.999753	0.999753	Biogenic Amine Synthesis
1125	WP554	1137	17	0.65	0	0	0.999753	0.999753	ACE Inhibitor Pathway
1126	WP558	1138	58	0.66	0	0	0.999753	0.999753	Complement and Coagulation Cascades
1128	WP561	1140	9	0.89	0	0	0.999753	0.999753	Heme Biosynthesis
1129	WP58	1141	33	0.55	0	0	0.999753	0.999753	Monoamine GPCRs
1131	WP585	1143	54	0.98	0	0	0.999753	0.999753	Interferon type I signaling pathways
1132	WP61	1144	61	0.92	0	0	0.999753	0.999753	Notch Signaling Pathway Netpath
1134	WP619	1146	37	0.86	0	0	0.999753	0.999753	Type II interferon signaling (IFNG)
1135	WP623	1147	61	0.95	0	0	0.999753	0.999753	Oxidative phosphorylation
1137	WP673	1149	92	0.9	0	0	0.999753	0.999753	ErbB Signaling Pathway
1138	WP678	1150	7	0.71	0	0	0.999753	0.999753	Arachidonate Epoxygenase / Epoxide Hydrolase
1139	WP688	1151	5	0.8	0	0	0.999753	0.999753	Catalytic cycle of mammalian Flavin-containing MonoOxygenases (FMOs)
1141	WP690	1153	4	0.75	0	0	0.999753	0.999753	Polyol Pathway
1142	WP691	1154	21	0.24	0	0	0.999753	0.999753	Tamoxifen metabolism
1143	WP692	1155	17	0.35	0	0	0.999753	0.999753	Sulfation Biotransformation Reaction
1145	WP696	1157	9	0.78	0	0	0.999753	0.999753	Benzo(a)pyrene metabolism
1146	WP697	1158	18	0.5	0	0	0.999753	0.999753	Estrogen metabolism
1147	WP698	1159	26	0.27	0	0	0.999753	0.999753	Glucuronidation
1149	WP702	1161	186	0.51	0	0	0.999753	0.999753	Metapathway biotransformation Phase I and II
1150	WP704	1162	9	0.78	0	0	0.999753	0.999753	Methylation Pathways
1152	WP707	1164	68	0.93	0	0	0.999753	0.999753	DNA Damage Response
1158	WP727	1170	32	0.69	0	0	0.999753	0.999753	Monoamine Transport
1160	WP733	1172	4	1	0	0	0.999753	0.999753	Serotonin Receptor 2 and STAT3 Signaling
1161	WP734	1173	19	0.89	0	0	0.999753	0.999753	Serotonin Receptor 4/6/7 and NR3C Signaling
1162	WP75	1174	103	0.83	0	0	0.999753	0.999753	Toll-like Receptor Signaling Pathway
1163	WP78	1175	18	1	0	0	0.999753	0.999753	TCA Cycle (aka Krebs or citric acid cycle)
1164	WP80	1176	11	0.73	0	0	0.999753	0.999753	Nucleotide GPCRs
14	WP1423	14	13	0.77	0	0	0.999753	0.999753	Ganglio Sphingolipid Metabolism
25	WP15	25	86	0.71	0	0	0.999753	0.999753	Selenium Micronutrient Network
34	WP1559	34	15	0.53	0	0	0.999753	0.999753	TFs Regulate miRNAs related to cardiac hypertrophy
37	WP1591	37	47	0.66	0	0	0.999753	0.999753	Heart Development
38	WP1600	38	6	0.33	0	0	0.999753	0.999753	Nicotine Metabolism
42	WP1604	42	16	0.25	0	0	0.999753	0.999753	Codeine and Morphine Metabolism
56	WP1793	56	85	0.72	0	0	0.999753	0.999753	Cell junction organization
71	WP1818	71	39	0.54	0	0	0.999753	0.999753	Formation of Fibrin Clot (Clotting Cascade)
73	WP1822	73	395	0.91	0	0	0.556414	0.999753	Generic Transcription Pathway
75	WP1826	75	33	0.85	0	0	0.999753	0.999753	GPVI-mediated activation cascade
77	WP183	77	62	0.95	0	0	0.999753	0.999753	Proteasome Degradation
99	WP1866	99	37	0.86	0	0	0.999753	0.999753	NCAM signaling for neurite out-growth
105	WP1873	105	76	0.92	0	0	0.999753	0.999753	Signaling by NTRK1 (TRKA)
116	WP1895	116	12	1	0	0	0.999753	0.999753	Rap1 signalling
120	WP1903	120	116	0.75	0	0	0.999753	0.999753	Response to elevated platelet cytosolic Ca2+
134	WP1927	134	114	0.89	0	0	0.999753	0.999753	TCR signaling
143	WP1941	143	4	1	0	0	0.999753	0.999753	Peroxisomal beta-oxidation of tetracosanoyl-CoA
153	WP1991	153	17	0.59	0	0	0.999753	0.999753	SRF and miRs in Smooth Muscle Differentiation and Proliferation
156	WP1995	156	8	0.5	0	0	0.999753	0.999753	Effects of Nitric Oxide
173	WP2037	173	76	0.96	0	0	0.999753	0.999753	Prolactin Signaling Pathway
174	WP2038	174	46	0.96	0	0	0.999753	0.999753	Regulation of Microtubule Cytoskeleton
175	WP205	175	25	0.96	0	0	0.999753	0.999753	IL-7 Signaling Pathway
181	WP2113	181	10	0.7	0	0	0.999753	0.999753	Type III interferon signaling
184	WP22	184	17	0.82	0	0	0.999753	0.999753	IL-9 Signaling Pathway
185	WP2203	185	47	0.98	0	0	0.999753	0.999753	Thymic Stromal LymphoPoietin (TSLP) Signaling Pathway
186	WP2249	186	27	0.22	0	0	0.999753	0.999753	Metastatic brain tumor
187	WP2253	187	4	1	0	0	0.999753	0.999753	Pilocytic astrocytoma
190	WP2267	190	51	0.75	0	0	0.999753	0.999753	Synaptic Vesicle Pathway
191	WP2272	191	55	0.85	0	0	0.999753	0.999753	Pathogenic Escherichia coli infection
199	WP2324	199	66	0.95	0	0	0.999753	0.999753	AGE/RAGE pathway
200	WP2328	200	89	0.69	0	0	0.999753	0.999753	Allograft Rejection
209	WP2366	209	2	1	0	0	0.999753	0.999753	Butyrate-induced histone acetylation
210	WP2369	210	67	0.66	0	0	0.999753	0.999753	Histone Modifications
211	WP237	211	8	0.25	0	0	0.999753	0.999753	Glucocorticoid and Mineralcorticoid Metabolism
219	WP2435	219	16	0.88	0	0	0.999753	0.999753	Quercetin and Nf-kB/ AP-1 Induced Cell Apoptosis
224	WP2453	224	16	0.94	0	0	0.999753	0.999753	TCA Cycle and Deficiency of Pyruvate Dehydrogenase complex (PDHc)
246	WP2583	246	29	0.76	0	0	0.999753	0.999753	T-Cell Receptor and Co-stimulatory Signaling
247	WP2586	247	46	0.93	0	0	0.999753	0.999753	Aryl Hydrocarbon Receptor Netpath
250	WP2596	250	7	0.14	0	0	0.999753	0.999753	Gastric acid production
261	WP2652	261	179	0.98	0	0	0.999753	0.999753	Mitotic Prometaphase
266	WP2657	266	23	0.83	0	0	0.999753	0.999753	Growth hormone receptor signaling
277	WP2673	277	36	0.61	0	0	0.999753	0.999753	Interleukin-7 signaling
280	WP2678	280	14	0.71	0	0	0.999753	0.999753	Prolactin receptor signaling
304	WP2715	304	49	1	0	0	0.999753	0.999753	Metabolism of non-coding RNA
318	WP2732	318	30	0.9	0	0	0.999753	0.999753	Interleukin-2 family signaling
321	WP2735	321	214	0.88	0	0	0.999753	0.999753	RAF/MAP kinase cascade
333	WP2749	333	34	0.59	0	0	0.999753	0.999753	Metabolism of steroid hormones
334	WP2751	334	83	0.94	0	0	0.999753	0.999753	Transcriptional regulation of white adipocyte differentiation
339	WP2757	339	177	0.98	0	0	0.999753	0.999753	Mitotic Metaphase and Anaphase
342	WP2761	342	35	1	0	0	0.999753	0.999753	MyD88:MAL(TIRAP) cascade initiated on plasma membrane
348	WP2769	348	33	0.61	0	0	0.999753	0.999753	Activation of Matrix Metalloproteinases
351	WP2772	351	100	0.96	0	0	0.999753	0.999753	S Phase
359	WP2781	359	36	0.94	0	0	0.999753	0.999753	Signaling by ERBB4
362	WP2786	362	117	0.58	0	0	0.999753	0.999753	Pre-NOTCH Expression and Processing
370	WP2797	370	117	0.92	0	0	0.999753	0.999753	Regulation of lipid metabolism by Peroxisome proliferator-activated receptor alpha (PPARalpha)
376	WP2805	376	6	1	0	0	0.999753	0.999753	exRNA mechanism of action and biogenesis
405	WP2876	405	33	0.48	0	0	0.999753	0.999753	Pregnane X Receptor pathway
452	WP3317	452	10	0.8	0	0	0.999753	0.999753	Caspase activation via Dependence Receptors in the absence of ligand
455	WP3322	455	3	1	0	0	0.999753	0.999753	RHO GTPases regulate CFTR trafficking
468	WP3345	468	36	1	0	0	0.999753	0.999753	Resolution of Abasic Sites (AP sites)
485	WP3374	485	9	1	0	0	0.999753	0.999753	Signaling by Leptin
491	WP3382	491	10	0.5	0	0	0.999753	0.999753	POU5F1 (OCT4), SOX2, NANOG repress genes related to differentiation
503	WP3399	503	8	1	0	0	0.999753	0.999753	Base-Excision Repair, AP Site Formation
504	WP34	504	32	0.75	0	0	0.999753	0.999753	Ovarian Infertility Genes
506	WP3401	506	65	0.89	0	0	0.999753	0.999753	Hedgehog ligand biogenesis
508	WP3407	508	8	0.62	0	0	0.999753	0.999753	FTO Obesity Variant Mechanism
510	WP3413	510	17	0.94	0	0	0.999753	0.999753	NOTCH1 regulation of human endothelial cell calcification
527	WP3550	527	69	0.65	0	0	0.999753	0.999753	Nonhomologous End-Joining (NHEJ)
534	WP3560	534	33	0.88	0	0	0.999753	0.999753	Cargo concentration in the ER
560	WP3599	560	22	0.91	0	0	0.999753	0.999753	Transcription factor regulation in adipogenesis
565	WP3608	565	471	0.01	0	0	0.999753	0.999753	Olfactory receptor activity
595	WP3674	595	10	0.4	0	0	0.999753	0.999753	Tgif disruption of Shh signaling
603	WP3685	603	11	0.91	0	0	0.999753	0.999753	Vitamin D (calciferol) metabolism
604	WP3790	604	4	0.5	0	0	0.999753	0.999753	Wax biosynthesis
615	WP3803	615	4	0.75	0	0	0.999753	0.999753	Threonine catabolism
623	WP3811	623	35	0.86	0	0	0.999753	0.999753	Smooth Muscle Contraction
629	WP3818	629	4	0.75	0	0	0.999753	0.999753	Signaling by MST1
652	WP3863	652	63	0.75	0	0	0.999753	0.999753	T-Cell antigen Receptor (TCR) pathway during Staphylococcus aureus infection
659	WP3876	659	13	0.92	0	0	0.999753	0.999753	BMP2-WNT4-FOXO1 Pathway in Human Primary Endometrial Stromal Cell Differentiation
678	WP3910	678	2	1	0	0	0.999753	0.999753	WikiPathways Academy: draw-complex
679	WP3913	679	1	1	0	0	0.999753	0.999753	WikiPathways Academy: draw-compartment
702	WP3942	702	68	0.68	0	0	0.999753	0.999753	PPAR signaling pathway
717	WP3971	717	35	0.37	0	0	0.999753	0.999753	Role of Osx and miRNAs in tooth development
718	WP3972	718	29	1	0	0	0.999753	0.999753	PDGFR-beta pathway
722	WP3982	722	32	0.72	0	0	0.999753	0.999753	miRNA regulation of p53 pathway in prostate cancer
728	WP4	728	5	0.8	0	0	0.999753	0.999753	Sandbox Pathway Test
732	WP4010	732	103	0.74	0	0	0.999753	0.999753	Liver steatosis AOP
743	WP4036	743	3	0.67	0	0	0.999753	0.999753	MTF1 activates gene expression
749	WP4042	749	32	0.75	0	0	0.999753	0.999753	Nucleobase catabolism
750	WP4043	750	21	0.57	0	0	0.999753	0.999753	Cellular hexose transport
765	WP4063	765	46	0.83	0	0	0.999753	0.999753	Interleukin-10 signaling
767	WP4065	767	105	0.9	0	0	0.999753	0.999753	Clathrin-mediated endocytosis
770	WP4069	770	16	0.62	0	0	0.999753	0.999753	Regulation of TLR by endogenous ligand
798	WP4100	798	39	0.85	0	0	0.999753	0.999753	Gene and protein expression by JAK-STAT signaling after Interleukin-12 stimulation
800	WP4102	800	267	0.88	0	0	0.999753	0.999753	Deubiquitination
824	WP4129	824	68	0.71	0	0	0.999753	0.999753	Plasma lipoprotein assembly, remodeling, and clearance
859	WP422	859	33	1	0	0	0.999753	0.999753	MAPK Cascade
881	WP4271	881	13	0.77	0	0	0.999753	0.999753	Vitamin B12 Disorders
894	WP43	894	63	0.43	0	0	0.999753	0.999753	Oxidation by Cytochrome P450
918	WP438	918	10	0.9	0	0	0.999753	0.999753	Non-homologous end joining
924	WP4404	924	14	1	0	0	0.999753	0.999753	Interleukin-15 signaling
925	WP4409	925	9	0.78	0	0	0.999753	0.999753	Interleukin-9 signaling
956	WP4445	956	41	1	0	0	0.999753	0.999753	SUMOylation of transcription cofactors
966	WP4455	966	40	0.92	0	0	0.999753	0.999753	Activation of NMDA receptors and postsynaptic events
970	WP4459	970	26	0.77	0	0	0.999753	0.999753	Glutamate binding, activation of AMPA receptors and synaptic plasticity
974	WP4463	974	5	0.6	0	0	0.999753	0.999753	Steroidogenic pathway
977	WP4479	977	9	1	0	0	0.999753	0.999753	Supression of HMGB1 mediated inflammation by THBD
980	WP4482	980	22	1	0	0	0.999753	0.999753	Vitamin D in inflammatory diseases
988	WP4495	988	12	0.92	0	0	0.999753	0.999753	IL-10 Anti-inflammatory Signaling Pathway
995	WP4519	995	8	0.88	0	0	0.999753	0.999753	Cerebral Organic Acidurias, including diseases
997	WP4522	997	17	0.76	0	0	0.999753	0.999753	Metabolic pathway of LDL, HDL and TG, including diseases
998	WP4523	998	15	0.4	0	0	0.999753	0.999753	Classical pathway of steroidogenesis, including diseases
999	WP4524	999	11	0.45	0	0	0.999753	0.999753	The alternative pathway of fetal androgen synthesis
1001	WP4532	1001	27	0.93	0	0	0.999753	0.999753	Intraflagellar transport proteins binding to dynein
1005	WP4536	1005	104	0.98	0	0	0.999753	0.999753	Genes related to primary cilium development (based on CRISPR)
1007	WP4538	1007	78	0.86	0	0	0.999753	0.999753	Regulatory circuits of the STAT3 signaling pathway
1008	WP4539	1008	50	0.88	0	0	0.999753	0.999753	Synaptic signaling pathways associated with autism spectrum disorder
1015	WP4553	1015	35	0.6	0	0	0.999753	0.999753	FBXL10 enhancement of MAP/ERK signaling in diffuse large B-cell lymphoma
1016	WP4558	1016	37	0.46	0	0	0.999753	0.999753	Overview of interferons-mediated signaling pathway
1030	WP4585	1030	23	0.7	0	0	0.999753	0.999753	Cancer immunotherapy by PD-1 blockade
1038	WP4651	1038	20	1	0	0	0.999753	0.999753	Phosphoinositides metabolism
1050	WP4686	1050	16	0.88	0	0	0.999753	0.999753	Metabolic Pathway for Leucine, Isoleucine and Valine
1071	WP4752	1071	31	1	0	0	0.999753	0.999753	Base Excision Repair
1075	WP4756	1075	44	0.73	0	0	0.999753	0.999753	Renin Angiotensin Aldosterone System (RAAS)
1077	WP4760	1077	22	0.73	0	0	0.999753	0.999753	PKC-gamma calcium signaling pathway in ataxia
1079	WP477	1079	87	0.99	0	0	0.999753	0.999753	Cytoplasmic Ribosomal Proteins
1088	WP4799	1092	4	0.5	0	0	0.999753	0.999753	Downregulation of ACE2 expression by SARS-CoV infection and SARS-CoV Spike protein.
1094	WP4811	1101	23	0.74	0	0	0.999753	0.999753	Kisspeptin/Kisspeptin Receptor System in the Ovary
1100	WP4823	1108	38	0.76	0	0	0.999753	0.999753	Genes controlling renal nephrogenesis
1106	WP4841	1118	23	0.74	0	0	0.999753	0.999753	Kisspeptin/Kisspeptin Receptor System in the Ovary
1115	WP521	1127	4	0.5	0	0	0.999753	0.999753	Amino acid conjugation of benzoic acid
1122	WP536	1134	151	0.79	0	0	0.999753	0.999753	Calcium Regulation in the Cardiac Cell
1130	WP581	1142	26	0.96	0	0	0.999753	0.999753	EPO Receptor Signaling
1140	WP69	1152	90	0.84	0	0	0.999753	0.999753	T-Cell antigen Receptor (TCR) Signaling Pathway
1144	WP694	1156	7	0.29	0	0	0.999753	0.999753	Arylamine metabolism
1148	WP699	1160	8	0.38	0	0	0.999753	0.999753	Aflatoxin B1 metabolism
1156	WP716	1168	43	0.56	0	0	0.999753	0.999753	Vitamin A and Carotenoid Metabolism
1157	WP722	1169	33	0.94	0	0	0.999753	0.999753	Serotonin HTR1 Group and FOS Pathway
1159	WP732	1171	20	0.9	0	0	0.999753	0.999753	Serotonin Receptor 2 and ELK-SRF/GATA4 signaling
1165	WP98	1177	45	0.91	0	0	0.999753	0.999753	Prostaglandin Synthesis and Regulation
133	WP1926	133	2	0	#N/A	#N/A	#N/A	#N/A	Transport of glycerol from adipocytes to the liver by Aquaporins
178	WP2062	178	1	0	#N/A	#N/A	#N/A	#N/A	TissueFateMap
229	WP2491	229	4	0	#N/A	#N/A	#N/A	#N/A	Diclofenac Metabolic Pathway
238	WP2536	238	1	0	#N/A	#N/A	#N/A	#N/A	Colchicine Metabolic Pathway
239	WP2537	239	1	0	#N/A	#N/A	#N/A	#N/A	Moxicylyte Metabolic Pathway
242	WP2568	242	1	0	#N/A	#N/A	#N/A	#N/A	Digestion resistant carbohydrate metabolism
245	WP2582	245	1	0	#N/A	#N/A	#N/A	#N/A	WikiPathways Test: Metabolites and Metabolic Interactions
256	WP2640	256	2	0	#N/A	#N/A	#N/A	#N/A	Aripiprazole Metabolic Pathway
259	WP2646	259	2	0	#N/A	#N/A	#N/A	#N/A	Lidocaine metabolism
294	WP2700	294	1	0	#N/A	#N/A	#N/A	#N/A	Latent infection of Homo sapiens with Mycobacterium tuberculosis
562	WP3602	562	1	0	#N/A	#N/A	#N/A	#N/A	Human metabolism overview
563	WP3604	563	1	0	#N/A	#N/A	#N/A	#N/A	Biochemical Pathways Part I
564	WP3605	564	1	0	#N/A	#N/A	#N/A	#N/A	Glucose Alanine cycle
601	WP3682	601	1	0	#N/A	#N/A	#N/A	#N/A	Epigallocatechin-3-O-gallate / Epigallocatechin / Epicatechin breakdown pathway
670	WP3900	670	1	0	#N/A	#N/A	#N/A	#N/A	WikiPathways Academy - Blank
671	WP3902	671	1	0	#N/A	#N/A	#N/A	#N/A	WikiPathwaysAcademy-Demo_1
672	WP3903	672	1	0	#N/A	#N/A	#N/A	#N/A	WikiPathwaysAcademy-Demo_2
673	WP3905	673	1	0	#N/A	#N/A	#N/A	#N/A	WikiPathways Academy: met-1-first
686	WP3923	686	1	0	#N/A	#N/A	#N/A	#N/A	AcademyTest
714	WP3966	714	1	0	#N/A	#N/A	#N/A	#N/A	WikiPathways Academy: draw-catalysis
719	WP3976	719	1	0	#N/A	#N/A	#N/A	#N/A	Melanogenesis
726	WP3997	726	1	0	#N/A	#N/A	#N/A	#N/A	Epilepsy Adverse Outcome Pathway
730	WP4005	730	1	0	#N/A	#N/A	#N/A	#N/A	Oxylipin metabolism
734	WP4014	734	1	0	#N/A	#N/A	#N/A	#N/A	Histidine synthesis, part of Histidine biosynthesis I pathway
801	WP4103	801	2	0	#N/A	#N/A	#N/A	#N/A	Intestinal infectious diseases
841	WP4157	841	1	0	#N/A	#N/A	#N/A	#N/A	GHB metabolic pathway
844	WP4174	844	2	0	#N/A	#N/A	#N/A	#N/A	Metabolism of Tetrahydrocannabinol (THC)
847	WP4190	847	1	0	#N/A	#N/A	#N/A	#N/A	Mevalonate arm of cholesterol biosynthesis pathway
850	WP4195	850	1	0	#N/A	#N/A	#N/A	#N/A	Phosphatidylcholine catabolism
867	WP4234	867	1	0	#N/A	#N/A	#N/A	#N/A	Biocrates Metabolites Overview
912	WP4341	912	0	#N/A	#N/A	#N/A	#N/A	#N/A	Non-genomic actions of 1,25 dihydroxyvitamin D3
983	WP4485	983	1	0	#N/A	#N/A	#N/A	#N/A	Modified nucleosides derived from t-RNA as urinary cancer markers
984	WP4486	984	1	0	#N/A	#N/A	#N/A	#N/A	Carnosine's role in muscle contraction
985	WP4487	985	1	0	#N/A	#N/A	#N/A	#N/A	Ophthalmate biosynthesis in hepatocytes
1026	WP4580	1026	1	0	#N/A	#N/A	#N/A	#N/A	Blood clotting and drug effects
1055	WP4707	1055	1	0	#N/A	#N/A	#N/A	#N/A	aspirin and miRNAs
1069	WP4750	1069	1	0	#N/A	#N/A	#N/A	#N/A	NRF2
1105	WP4839	1117	1	0	#N/A	#N/A	#N/A	#N/A	SIRT1/SOST
1136	WP661	1148	1	0	#N/A	#N/A	#N/A	#N/A	Glucose Homeostasis
1155	WP715	1167	1	0	#N/A	#N/A	#N/A	#N/A	Amino acid conjugation
