# Supplementary material for: Cancer-Associated Fibroblasts Are Key Determinants of Cancer Cell Invasion in the Earliest Stage of Colorectal Cancer
Source: Cell Mol Gastroenterol Hepatol. 2023 Apr 20;16(1):107–31. doi: 10.1016/j.jcmgh.2023.04.004 (PMC10230010; doi:10.1016/j.jcmgh.2023.04.004)
Supplement: Supplementary Table 5 [file mmc5.xlsx]

## Sheet: Sheet1
	Name	ID	Size	Coverage	TDP.bound	TDP.estimate	SC.adjP	Comp.adjP	Term
2137	GO:0010466	4455	15	0.53	0.125	0.125	0.000117752	0.000117752	negative regulation of peptidase activity
7834	GO:0061052	3571	14	0.64	0.111111	0.111111	0.000117752	0.000117752	negative regulation of cell growth involved in cardiac muscle cell development
163	GO:0001525	16	221	0.87	0.0103627	0.0259067	0.00262778	0.00262778	angiogenesis
1191	GO:0006470	2797	136	0.83	0.00884956	0.00884956	0.00262778	0.00262778	protein dephosphorylation
1404	GO:0006796	582	17	0.71	0.0833333	0.0833333	0.00262778	0.00262778	phosphate-containing compound metabolic process
2716	GO:0016311	367	88	0.75	0.0151515	0.0151515	0.00262778	0.00262778	dephosphorylation
4528	GO:0035335	365	112	0.76	0.0117647	0.0117647	0.00262778	0.00262778	peptidyl-tyrosine dephosphorylation
3417	GO:0030336	566	143	0.62	0.0113636	0.0113636	0.0141829	0.0141829	negative regulation of cell migration
5612	GO:0044319	2187	20	0.7	0.0714286	0.0714286	0.0141829	0.0141829	wound healing, spreading of cells
5914	GO:0045720	2078	2	1	0.5	0.5	0.0141829	0.0141829	negative regulation of integrin biosynthetic process
7022	GO:0051497	2220	26	0.73	0.0526316	0.0526316	0.0141829	0.0141829	negative regulation of stress fiber assembly
270	GO:0001822	538	101	0.78	0.0126582	0.0126582	0.015364	0.015364	kidney development
332	GO:0001942	521	38	0.79	0.0333333	0.0333333	0.015364	0.015364	hair follicle development
1459	GO:0006897	122	119	0.86	0.00980392	0.00980392	0.015364	0.015364	endocytosis
2053	GO:0009953	3131	33	0.55	0.0555556	0.0555556	0.015364	0.015364	dorsal/ventral pattern formation
2054	GO:0009954	4527	33	0.61	0.05	0.05	0.015364	0.015364	proximal/distal pattern formation
2662	GO:0016055	1058	193	0.8	0.00649351	0.012987	0.015364	0.015364	Wnt signaling pathway
3393	GO:0030279	2810	18	0.78	0.0714286	0.0714286	0.015364	0.015364	negative regulation of ossification
3436	GO:0030509	506	70	0.8	0.0178571	0.0178571	0.015364	0.015364	BMP signaling pathway
5181	GO:0042475	548	55	0.73	0.025	0.025	0.015364	0.015364	odontogenesis of dentin-containing tooth
5251	GO:0042733	3022	56	0.88	0.0204082	0.0204082	0.015364	0.015364	embryonic digit morphogenesis
6589	GO:0048813	2439	34	0.91	0.0322581	0.0322581	0.015364	0.015364	dendrite morphogenesis
6680	GO:0050731	167	85	0.84	0.0140845	0.028169	0.015364	0.015364	positive regulation of peptidyl-tyrosine phosphorylation
6695	GO:0050771	2192	23	0.83	0.0526316	0.0526316	0.015364	0.015364	negative regulation of axonogenesis
6718	GO:0050808	1988	43	0.65	0.0357143	0.0357143	0.015364	0.015364	synapse organization
6872	GO:0051124	1989	2	1	0.5	0.5	0.015364	0.015364	synaptic growth at neuromuscular junction
6944	GO:0051290	1724	59	0.51	0.0333333	0.0333333	0.015364	0.015364	protein heterotetramerization
7364	GO:0060173	3141	33	0.88	0.0344828	0.0344828	0.015364	0.015364	limb development
8471	GO:0071340	5070	9	0.89	0.125	0.125	0.015364	0.015364	skeletal muscle acetylcholine-gated channel clustering
9058	GO:0090090	1062	189	0.77	0.00689655	0.0137931	0.015364	0.015364	negative regulation of canonical Wnt signaling pathway
9293	GO:0097104	5341	8	0.75	0.166667	0.166667	0.015364	0.015364	postsynaptic membrane assembly
9294	GO:0097105	7233	11	0.73	0.125	0.125	0.015364	0.015364	presynaptic membrane assembly
9728	GO:0150094	3776	7	1	0.142857	0.142857	0.015364	0.015364	amyloid-beta clearance by cellular catabolic process
10009	GO:1901631	7234	1	1	1	1	0.015364	0.015364	positive regulation of presynaptic membrane organization
10817	GO:1904395	7235	3	1	0.333333	0.333333	0.015364	0.015364	positive regulation of skeletal muscle acetylcholine-gated channel clustering
455	GO:0002250	1433	208	0.42	0.0113636	0.0227273	0.0361816	0.0361816	adaptive immune response
747	GO:0003050	10206	2	1	0.5	0.5	0.0363256	0.0363256	regulation of systemic arterial blood pressure by atrial natriuretic peptide
9157	GO:0090277	5579	9	0.44	0.25	0.25	0.0363256	0.0363256	positive regulation of peptide hormone secretion
2186	GO:0010594	2902	8	1	0.125	0.125	0.0400605	0.0400605	regulation of endothelial cell migration
3308	GO:0030036	138	122	0.85	0.00961538	0.00961538	0.0400605	0.0400605	actin cytoskeleton organization
6845	GO:0051056	9	153	0.86	0.00757576	0.00757576	0.0400605	0.0400605	regulation of small GTPase mediated signal transduction
7901	GO:0061299	7591	6	0.83	0.2	0.4	0.0400605	0.0400605	retina vasculature morphogenesis in camera-type eye
9041	GO:0090050	186	39	0.51	0.05	0.1	0.0400605	0.0400605	positive regulation of cell migration involved in sprouting angiogenesis
10580	GO:1903670	2920	4	1	0.25	0.25	0.0400605	0.0400605	regulation of sprouting angiogenesis
2000	GO:0009617	795	103	0.64	0.0151515	0.030303	0.0433172	0.0433172	response to bacterium
2291	GO:0010811	1535	32	0.84	0.037037	0.037037	0.0433172	0.0433172	positive regulation of cell-substrate adhesion
3352	GO:0030198	1077	202	0.81	0.00613497	0.0184049	0.0433172	0.0433172	extracellular matrix organization
6636	GO:0050663	1189	9	0.78	0	0.142857	0.0634902	0.0634902	cytokine secretion
6711	GO:0050798	168	4	1	0	0.25	0.0634902	0.0634902	activated T cell proliferation
6735	GO:0050852	169	225	0.57	0	0.0078125	0.0634902	0.0634902	T cell receptor signaling pathway
8907	GO:0072643	5473	19	0.42	0	0.125	0.0634902	0.0634902	interferon-gamma secretion
196	GO:0001656	2791	29	0.83	0	0.0416667	0.0719066	0.0719066	metanephros development
314	GO:0001913	4022	13	0.46	0	0.166667	0.0719066	0.0719066	T cell mediated cytotoxicity
675	GO:0002764	4579	1	1	0	1	0.0719066	0.0719066	immune response-regulating signaling pathway
1215	GO:0006508	580	419	0.58	0	0.00829876	0.0719066	0.0719066	proteolysis
1472	GO:0006919	1743	83	0.78	0	0.0153846	0.0719066	0.0719066	activation of cysteine-type endopeptidase activity involved in apoptotic process
2206	GO:0010634	3138	37	0.81	0	0.0333333	0.0719066	0.0719066	positive regulation of epithelial cell migration
2293	GO:0010813	4580	1	1	0	1	0.0719066	0.0719066	neuropeptide catabolic process
2295	GO:0010815	4298	5	0.8	0	0.25	0.0719066	0.0719066	bradykinin catabolic process
2384	GO:0010952	1975	14	1	0	0.142857	0.0719066	0.0719066	positive regulation of peptidase activity
3017	GO:0019882	3711	19	0.79	0	0.0666667	0.0719066	0.0719066	antigen processing and presentation
3416	GO:0030335	429	229	0.76	0	0.0114286	0.0719066	0.0719066	positive regulation of cell migration
3652	GO:0031638	3311	12	0.75	0	0.111111	0.0719066	0.0719066	zymogen activation
3660	GO:0031648	2975	52	0.83	0	0.0232558	0.0719066	0.0719066	protein destabilization
3878	GO:0032526	2053	51	0.65	0	0.030303	0.0719066	0.0719066	response to retinoic acid
4222	GO:0033619	4581	10	0.8	0	0.125	0.0719066	0.0719066	membrane protein proteolysis
5359	GO:0043129	4582	10	0.7	0	0.142857	0.0719066	0.0719066	surfactant homeostasis
5409	GO:0043312	3	581	0.68	0.00252525	0.00757576	0.00262778	0.0719066	neutrophil degranulation
5606	GO:0044267	103	235	0.6	0	0.0141844	0.0719066	0.0719066	cellular protein metabolic process
5943	GO:0045766	575	153	0.69	0	0.0190476	0.0719066	0.0719066	positive regulation of angiogenesis
7530	GO:0060448	4583	1	1	0	1	0.0719066	0.0719066	dichotomous subdivision of terminal units involved in lung branching
8204	GO:0070371	1195	27	0.89	0	0.0416667	0.0719066	0.0719066	ERK1 and ERK2 cascade
9282	GO:0097067	3263	13	0.85	0	0.0909091	0.0719066	0.0719066	cellular response to thyroid hormone stimulus
11927	GO:2001235	884	31	0.65	0	0.05	0.0719066	0.0719066	positive regulation of apoptotic signaling pathway
1840	GO:0008333	999	45	0.91	0	0.0243902	0.0921486	0.0921486	endosome to lysosome transport
5602	GO:0044257	6728	22	0.59	0	0.0769231	0.0921486	0.0921486	cellular protein catabolic process
3865	GO:0032496	226	139	0.75	0	0.0192308	0.108159	0.108159	response to lipopolysaccharide
1286	GO:0006605	7111	41	0.95	0	0.025641	0.122531	0.122531	protein targeting
1619	GO:0007193	688	64	0.62	0	0.025	0.122531	0.122531	adenylate cyclase-inhibiting G protein-coupled receptor signaling pathway
2252	GO:0010738	5840	10	0.9	0	0.111111	0.122531	0.122531	regulation of protein kinase A signaling
2253	GO:0010739	1000	11	0.45	0	0.2	0.122531	0.122531	positive regulation of protein kinase A signaling
4669	GO:0035733	6134	2	1	0	0.5	0.122531	0.122531	hepatic stellate cell activation
5202	GO:0042535	1086	22	0.59	0	0.0769231	0.122531	0.122531	positive regulation of tumor necrosis factor biosynthetic process
5353	GO:0043116	811	13	0.85	0	0.0909091	0.122531	0.122531	negative regulation of vascular permeability
6714	GO:0050804	234	47	0.77	0	0.0277778	0.122531	0.122531	modulation of chemical synaptic transmission
7056	GO:0051602	1291	34	0.59	0	0.05	0.122531	0.122531	response to electrical stimulus
7108	GO:0051770	5540	14	0.93	0	0.0769231	0.122531	0.122531	positive regulation of nitric-oxide synthase biosynthetic process
8055	GO:0061870	9889	1	1	0	1	0.122531	0.122531	positive regulation of hepatic stellate cell migration
8207	GO:0070374	182	213	0.6	0	0.015748	0.122531	0.122531	positive regulation of ERK1 and ERK2 cascade
8475	GO:0071347	3807	70	0.69	0	0.0208333	0.122531	0.122531	cellular response to interleukin-1
8481	GO:0071356	1376	114	0.75	0	0.0235294	0.122531	0.122531	cellular response to tumor necrosis factor
9033	GO:0090036	9890	4	0.5	0	0.5	0.122531	0.122531	regulation of protein kinase C signaling
9796	GO:1900143	9891	1	1	0	1	0.122531	0.122531	positive regulation of oligodendrocyte apoptotic process
10842	GO:1904469	4842	26	0.46	0	0.0833333	0.122531	0.122531	positive regulation of tumor necrosis factor secretion
1794	GO:0008016	895	35	0.63	0	0.0454545	0.123412	0.123412	regulation of heart contraction
3316	GO:0030049	388	38	0.61	0	0.0434783	0.123412	0.123412	muscle filament sliding
3977	GO:0032780	4219	13	0.69	0	0.111111	0.123412	0.123412	negative regulation of ATPase activity
3978	GO:0032781	1486	44	0.77	0	0.0294118	0.123412	0.123412	positive regulation of ATPase activity
4066	GO:0032972	9192	2	1	0	0.5	0.123412	0.123412	regulation of muscle filament sliding speed
6945	GO:0051291	1808	70	0.73	0	0.0196078	0.123412	0.123412	protein heterooligomerization
7049	GO:0051592	31	58	0.79	0	0.0434783	0.123412	0.123412	response to calcium ion
7107	GO:0051764	459	13	0.54	0	0.142857	0.123412	0.123412	actin crosslink formation
7212	GO:0055010	4263	25	0.68	0	0.0588235	0.123412	0.123412	ventricular cardiac muscle tissue morphogenesis
7295	GO:0060048	424	43	0.72	0	0.0322581	0.123412	0.123412	cardiac muscle contraction
5224	GO:0042632	85	99	0.53	0	0.0384615	0.134436	0.134436	cholesterol homeostasis
203	GO:0001666	42	174	0.77	0	0.0223881	0.140308	0.140308	response to hypoxia
8581	GO:0071560	578	56	0.86	0	0.0625	0.206283	0.206283	cellular response to transforming growth factor beta stimulus
9682	GO:0120162	271	102	0.73	0	0.027027	0.206283	0.206283	positive regulation of cold-induced thermogenesis
11815	GO:2000811	2830	17	0.88	0	0.133333	0.206283	0.206283	negative regulation of anoikis
2835	GO:0018277	7215	1	1	0	1	0.209955	0.209955	protein deamination
4736	GO:0035904	1044	21	1	0	0.047619	0.209955	0.209955	aorta development
1753	GO:0007568	43	178	0.77	0	0.0145985	0.215642	0.215642	aging
3647	GO:0031623	337	42	0.79	0	0.0606061	0.215642	0.215642	receptor internalization
6769	GO:0050900	776	143	0.74	0	0.0188679	0.215642	0.215642	leukocyte migration
6859	GO:0051092	629	190	0.7	0	0.0150376	0.215642	0.215642	positive regulation of NF-kappaB transcription factor activity
1587	GO:0007155	216	417	0.68	0	0.0140845	0.175964	0.2168	cell adhesion
1127	GO:0006366	907	299	0.78	0	0.00429185	0.216916	0.216916	transcription by RNA polymerase II
5427	GO:0043371	3584	4	1	0	0.25	0.216916	0.216916	negative regulation of CD4-positive, alpha-beta T cell differentiation
5432	GO:0043378	3585	4	1	0	0.25	0.216916	0.216916	positive regulation of CD8-positive, alpha-beta T cell differentiation
5952	GO:0045786	748	46	0.83	0	0.0263158	0.216916	0.216916	negative regulation of cell cycle
6622	GO:0048935	3589	10	0.8	0	0.125	0.216916	0.216916	peripheral nervous system neuron development
6648	GO:0050680	2084	64	0.8	0	0.0196078	0.216916	0.216916	negative regulation of epithelial cell proliferation
8580	GO:0071559	2374	10	0.9	0	0.111111	0.216916	0.216916	response to transforming growth factor beta
1649	GO:0007229	130	94	0.8	0	0.0266667	0.249063	0.249063	integrin-mediated signaling pathway
1665	GO:0007267	640	245	0.53	0	0.0153846	0.249063	0.249063	cell-cell signaling
2524	GO:0014911	2807	19	0.95	0	0.111111	0.249063	0.249063	positive regulation of smooth muscle cell migration
5495	GO:0043542	156	30	0.9	0	0.0740741	0.249063	0.249063	endothelial cell migration
396	GO:0002062	1568	34	0.82	0	0.0357143	0.249528	0.249528	chondrocyte differentiation
1594	GO:0007162	562	43	0.77	0	0.030303	0.249528	0.249528	negative regulation of cell adhesion
1766	GO:0007601	109	214	0.46	0	0.0102041	0.249528	0.249528	visual perception
1831	GO:0008283	335	217	0.82	0	0.00561798	0.249528	0.249528	cell proliferation
6768	GO:0050896	2750	66	0.41	0	0.037037	0.249528	0.249528	response to stimulus
1849	GO:0008360	1481	136	0.8	0	0.0183486	0.264455	0.264455	regulation of cell shape
3610	GO:0031424	3904	228	0.12	0	0.0357143	0.268878	0.268878	keratinization
1596	GO:0007165	217	977	0.68	0.00149701	0.00748503	0.0363256	0.279713	signal transduction
4435	GO:0034765	308	123	0.5	0	0.016129	0.290309	0.290309	regulation of ion transmembrane transport
60	GO:0000303	5386	6	0.83	0	0.2	0.305514	0.305514	response to superoxide
1750	GO:0007565	737	91	0.69	0	0.015873	0.305514	0.305514	female pregnancy
2378	GO:0010942	1765	39	0.67	0	0.0384615	0.305514	0.305514	positive regulation of cell death
4014	GO:0032869	920	90	0.8	0	0.0138889	0.305514	0.305514	cellular response to insulin stimulus
4308	GO:0034198	2002	43	0.98	0	0.0238095	0.305514	0.305514	cellular response to amino acid starvation
5338	GO:0043066	312	560	0.69	0	0.00518135	0.0719066	0.305514	negative regulation of apoptotic process
7136	GO:0051881	879	36	0.72	0	0.0384615	0.305514	0.305514	regulation of mitochondrial membrane potential
7885	GO:0061179	981	10	1	0	0.1	0.305514	0.305514	negative regulation of insulin secretion involved in cellular response to glucose stimulus
8257	GO:0070542	1421	15	0.8	0	0.0833333	0.305514	0.305514	response to fatty acid
8469	GO:0071333	729	66	0.65	0	0.0232558	0.305514	0.305514	cellular response to glucose stimulus
9385	GO:0097421	2790	38	0.71	0	0.037037	0.305514	0.305514	liver regeneration
10254	GO:1902600	2485	110	0.67	0	0.0135135	0.305514	0.305514	proton transmembrane transport
942	GO:0006006	1313	65	0.71	0	0.0217391	0.32821	0.32821	glucose metabolic process
1189	GO:0006468	121	454	0.86	0	0.00510204	0.172352	0.32821	protein phosphorylation
1450	GO:0006885	2470	12	0.67	0	0.125	0.32821	0.32821	regulation of pH
1834	GO:0008286	1317	84	0.75	0	0.015873	0.32821	0.32821	insulin receptor signaling pathway
1946	GO:0009267	1427	71	0.73	0	0.0192308	0.32821	0.32821	cellular response to starvation
2152	GO:0010510	6323	8	1	0	0.125	0.32821	0.32821	regulation of acetyl-CoA biosynthetic process from pyruvate
2171	GO:0010565	7963	2	1	0	0.5	0.32821	0.32821	regulation of cellular ketone metabolic process
2361	GO:0010906	256	25	0.84	0	0.047619	0.32821	0.32821	regulation of glucose metabolic process
5121	GO:0042304	6086	11	0.73	0	0.125	0.32821	0.32821	regulation of fatty acid biosynthetic process
5218	GO:0042593	725	109	0.66	0	0.0138889	0.32821	0.32821	glucose homeostasis
5219	GO:0042594	288	34	0.82	0	0.0357143	0.32821	0.32821	response to starvation
5740	GO:0045124	2894	9	0.89	0	0.125	0.32821	0.32821	regulation of bone resorption
6121	GO:0046320	5496	3	1	0	0.333333	0.32821	0.32821	regulation of fatty acid oxidation
8511	GO:0071398	3652	26	0.77	0	0.05	0.32821	0.32821	cellular response to fatty acid
8895	GO:0072593	2826	36	0.81	0	0.0344828	0.32821	0.32821	reactive oxygen species metabolic process
9741	GO:1900026	188	36	0.83	0	0.0333333	0.331686	0.331686	positive regulation of substrate adhesion-dependent cell spreading
1832	GO:0008284	641	536	0.65	0	0.00573066	0.0719066	0.357874	positive regulation of cell proliferation
4009	GO:0032835	2813	9	0.89	0	0.125	0.357874	0.357874	glomerulus development
9387	GO:0097435	4247	15	0.87	0	0.0769231	0.374306	0.374306	supramolecular fiber organization
330	GO:0001938	558	68	0.9	0	0.0163934	0.374818	0.374818	positive regulation of endothelial cell proliferation
340	GO:0001953	1123	21	0.81	0	0.0588235	0.376973	0.376973	negative regulation of cell-matrix adhesion
756	GO:0003073	806	9	0.89	0	0.125	0.376973	0.376973	regulation of systemic arterial blood pressure
1863	GO:0008593	5055	12	0.92	0	0.0909091	0.376973	0.376973	regulation of Notch signaling pathway
1998	GO:0009612	384	54	0.78	0	0.0238095	0.376973	0.376973	response to mechanical stimulus
2499	GO:0014850	1025	22	0.91	0	0.05	0.376973	0.376973	response to muscle activity
3793	GO:0032355	763	97	0.77	0	0.0133333	0.376973	0.376973	response to estradiol
5628	GO:0044344	3226	31	0.77	0	0.0416667	0.376973	0.376973	cellular response to fibroblast growth factor stimulus
8456	GO:0071307	5937	2	1	0	0.5	0.376973	0.376973	cellular response to vitamin K
9740	GO:1900025	440	15	0.87	0	0.0769231	0.376973	0.376973	negative regulation of substrate adhesion-dependent cell spreading
10756	GO:1904209	7219	4	1	0	0.25	0.376973	0.376973	positive regulation of chemokine (C-C motif) ligand 2 secretion
11300	GO:1990138	1438	25	0.64	0	0.0625	0.376973	0.376973	neuron projection extension
11351	GO:1990523	7711	4	0.75	0	0.333333	0.376973	0.376973	bone regeneration
735	GO:0003009	2487	21	0.67	0	0.0714286	0.37865	0.37865	skeletal muscle contraction
3303	GO:0030030	1331	36	0.78	0	0.0357143	0.37865	0.37865	cell projection organization
9446	GO:0098535	10215	4	0.75	0	0.333333	0.37865	0.37865	de novo centriole assembly involved in multi-ciliated epithelial cell differentiation
3295	GO:0023052	4176	6	0.5	0	0.333333	0.381266	0.381266	signaling
9591	GO:0099563	8473	2	1	0	0.5	0.381266	0.381266	modification of synaptic structure
42	GO:0000188	3523	27	0.74	0	0.05	0.390178	0.390178	inactivation of MAPK activity
183	GO:0001570	803	58	0.83	0	0.0208333	0.390178	0.390178	vasculogenesis
329	GO:0001937	557	44	0.55	0	0.0416667	0.390178	0.390178	negative regulation of endothelial cell proliferation
347	GO:0001960	3524	9	0.78	0	0.142857	0.390178	0.390178	negative regulation of cytokine-mediated signaling pathway
727	GO:0002931	2796	53	0.81	0	0.0232558	0.390178	0.390178	response to ischemia
750	GO:0003057	3525	2	1	0	0.5	0.390178	0.390178	regulation of the force of heart contraction by chemical signal
1310	GO:0006641	1851	31	0.68	0	0.047619	0.390178	0.390178	triglyceride metabolic process
1415	GO:0006816	2478	75	0.57	0	0.0232558	0.390178	0.390178	calcium ion transport
1441	GO:0006874	1649	85	0.6	0	0.0196078	0.390178	0.390178	cellular calcium ion homeostasis
1484	GO:0006940	968	13	0.54	0	0.142857	0.390178	0.390178	regulation of smooth muscle contraction
1739	GO:0007519	2176	48	0.79	0	0.0263158	0.390178	0.390178	skeletal muscle tissue development
1760	GO:0007595	1998	53	0.7	0	0.027027	0.390178	0.390178	lactation
1812	GO:0008104	1249	63	0.79	0	0.02	0.390178	0.390178	protein localization
2160	GO:0010524	762	12	0.58	0	0.142857	0.390178	0.390178	positive regulation of calcium ion transport into cytosol
2192	GO:0010608	3526	27	0.85	0	0.0434783	0.390178	0.390178	posttranscriptional regulation of gene expression
2201	GO:0010628	387	403	0.68	0	0.00724638	0.0719066	0.390178	positive regulation of gene expression
2659	GO:0016050	3527	11	1	0	0.0909091	0.390178	0.390178	vesicle organization
2882	GO:0019065	3528	3	1	0	0.333333	0.390178	0.390178	receptor-mediated endocytosis of virus by host cell
2900	GO:0019217	3529	7	0.86	0	0.166667	0.390178	0.390178	regulation of fatty acid metabolic process
3022	GO:0019915	780	21	0.71	0	0.0666667	0.390178	0.390178	lipid storage
3349	GO:0030193	3530	8	0.5	0	0.25	0.390178	0.390178	regulation of blood coagulation
3397	GO:0030301	1835	21	0.86	0	0.0555556	0.390178	0.390178	cholesterol transport
3439	GO:0030512	3348	80	0.71	0	0.0175439	0.390178	0.390178	negative regulation of transforming growth factor beta receptor signaling pathway
3487	GO:0030857	2783	12	0.67	0	0.125	0.390178	0.390178	negative regulation of epithelial cell differentiation
3495	GO:0030879	2219	26	0.69	0	0.0555556	0.390178	0.390178	mammary gland development
3588	GO:0031295	1336	53	0.75	0	0.025	0.390178	0.390178	T cell costimulation
3607	GO:0031397	1337	65	0.75	0	0.0204082	0.390178	0.390178	negative regulation of protein ubiquitination
3608	GO:0031398	1001	71	0.92	0	0.0153846	0.390178	0.390178	positive regulation of protein ubiquitination
3721	GO:0032091	404	74	0.88	0	0.0153846	0.390178	0.390178	negative regulation of protein binding
3722	GO:0032092	770	75	0.84	0	0.015873	0.390178	0.390178	positive regulation of protein binding
3871	GO:0032507	3531	4	0.75	0	0.333333	0.390178	0.390178	maintenance of protein location in cell
3886	GO:0032570	2672	43	0.77	0	0.030303	0.390178	0.390178	response to progesterone
4116	GO:0033137	2710	25	0.84	0	0.047619	0.390178	0.390178	negative regulation of peptidyl-serine phosphorylation
4117	GO:0033138	1345	90	0.77	0	0.0144928	0.390178	0.390178	positive regulation of peptidyl-serine phosphorylation
4184	GO:0033484	3532	2	1	0	0.5	0.390178	0.390178	nitric oxide homeostasis
4289	GO:0034141	3533	14	0.5	0	0.142857	0.390178	0.390178	positive regulation of toll-like receptor 3 signaling pathway
5126	GO:0042310	2611	17	0.59	0	0.1	0.390178	0.390178	vasoconstriction
5200	GO:0042532	3534	14	0.86	0	0.0833333	0.390178	0.390178	negative regulation of tyrosine phosphorylation of STAT protein
5343	GO:0043085	1528	80	0.8	0	0.015625	0.390178	0.390178	positive regulation of catalytic activity
5451	GO:0043409	3535	24	0.67	0	0.0625	0.390178	0.390178	negative regulation of MAPK cascade
5527	GO:0043627	1843	62	0.69	0	0.0232558	0.390178	0.390178	response to estrogen
5681	GO:0044860	3536	2	1	0	0.5	0.390178	0.390178	protein localization to plasma membrane raft
5691	GO:0045019	373	20	0.65	0	0.0769231	0.390178	0.390178	negative regulation of nitric oxide biosynthetic process
6009	GO:0045907	959	24	0.71	0	0.0588235	0.390178	0.390178	positive regulation of vasoconstriction
6149	GO:0046426	2852	17	0.71	0	0.0833333	0.390178	0.390178	negative regulation of JAK-STAT cascade
6476	GO:0048550	3537	4	1	0	0.25	0.390178	0.390178	negative regulation of pinocytosis
6814	GO:0050999	535	27	0.74	0	0.05	0.390178	0.390178	regulation of nitric-oxide synthase activity
6816	GO:0051001	2505	13	0.46	0	0.166667	0.390178	0.390178	negative regulation of nitric-oxide synthase activity
6931	GO:0051260	292	263	0.65	0	0.00581395	0.390178	0.390178	protein homooligomerization
7011	GO:0051480	727	31	0.65	0	0.05	0.390178	0.390178	regulation of cytosolic calcium ion concentration
7148	GO:0051899	880	22	0.59	0	0.0769231	0.390178	0.390178	membrane depolarization
7195	GO:0052547	3538	1	1	0	1	0.390178	0.390178	regulation of peptidase activity
7232	GO:0055074	2540	24	0.58	0	0.0714286	0.390178	0.390178	calcium ion homeostasis
7302	GO:0060056	2154	6	0.5	0	0.333333	0.390178	0.390178	mammary gland involution
7463	GO:0060355	3539	11	0.36	0	0.25	0.390178	0.390178	positive regulation of cell adhesion molecule production
7587	GO:0060546	1695	17	0.59	0	0.1	0.390178	0.390178	negative regulation of necroptotic process
7854	GO:0061099	3540	16	0.62	0	0.1	0.390178	0.390178	negative regulation of protein tyrosine kinase activity
8317	GO:0070836	3541	4	0.75	0	0.333333	0.390178	0.390178	caveola assembly
8484	GO:0071360	3542	24	0.67	0	0.0625	0.390178	0.390178	cellular response to exogenous dsRNA
8492	GO:0071375	1795	16	0.88	0	0.0714286	0.390178	0.390178	cellular response to peptide hormone stimulus
8535	GO:0071455	2004	7	0.86	0	0.166667	0.390178	0.390178	cellular response to hyperoxia
8893	GO:0072584	3543	5	1	0	0.2	0.390178	0.390178	caveolin-mediated endocytosis
9014	GO:0086091	1603	39	0.74	0	0.0344828	0.390178	0.390178	regulation of heart rate by cardiac conduction
9018	GO:0086098	3544	2	1	0	0.5	0.390178	0.390178	angiotensin-activated signaling pathway involved in heart process
9148	GO:0090263	1820	152	0.8	0	0.00819672	0.390178	0.390178	positive regulation of canonical Wnt signaling pathway
9321	GO:0097190	851	67	0.76	0	0.0196078	0.390178	0.390178	apoptotic signaling pathway
9507	GO:0098903	3382	3	1	0	0.333333	0.390178	0.390178	regulation of membrane repolarization during action potential
9513	GO:0098909	2494	8	0.75	0	0.166667	0.390178	0.390178	regulation of cardiac muscle cell action potential involved in regulation of contraction
9515	GO:0098911	3367	12	0.92	0	0.0909091	0.390178	0.390178	regulation of ventricular cardiac muscle cell action potential
9742	GO:1900027	2213	10	0.7	0	0.142857	0.390178	0.390178	regulation of ruffle assembly
9767	GO:1900085	3545	1	1	0	1	0.390178	0.390178	negative regulation of peptidyl-tyrosine autophosphorylation
9964	GO:1901380	1604	11	0.64	0	0.142857	0.390178	0.390178	negative regulation of potassium ion transmembrane transport
10055	GO:1901844	3420	8	1	0	0.125	0.390178	0.390178	regulation of cell communication by electrical coupling involved in cardiac conduction
10400	GO:1903071	3546	7	1	0	0.142857	0.390178	0.390178	positive regulation of ER-associated ubiquitin-dependent protein catabolic process
10474	GO:1903361	3547	3	1	0	0.333333	0.390178	0.390178	protein localization to basolateral plasma membrane
10560	GO:1903598	1200	3	0.67	0	0.5	0.390178	0.390178	positive regulation of gap junction assembly
10563	GO:1903609	3548	4	0.25	0	1	0.390178	0.390178	negative regulation of inward rectifier potassium channel activity
10982	GO:1904886	1773	22	0.77	0	0.0588235	0.390178	0.390178	beta-catenin destruction complex disassembly
11534	GO:2000286	3549	3	1	0	0.333333	0.390178	0.390178	receptor internalization involved in canonical Wnt signaling pathway
11671	GO:2000535	3550	5	1	0	0.2	0.390178	0.390178	regulation of entry of bacterium into host cell
11930	GO:2001238	1208	26	0.92	0	0.0416667	0.390178	0.390178	positive regulation of extrinsic apoptotic signaling pathway
11936	GO:2001244	2690	41	0.83	0	0.0294118	0.390178	0.390178	positive regulation of intrinsic apoptotic signaling pathway
1671	GO:0007275	382	443	0.62	0	0.003663	0.392391	0.392391	multicellular organism development
1471	GO:0006915	857	614	0.73	0	0.00443459	0.0719066	0.406485	apoptotic process
245	GO:0001774	1281	37	0.38	0	0.0714286	0.406985	0.406985	microglial cell activation
577	GO:0002523	619	10	0.5	0	0.2	0.406985	0.406985	leukocyte migration involved in inflammatory response
1460	GO:0006898	997	98	0.72	0	0.0140845	0.406985	0.406985	receptor-mediated endocytosis
1468	GO:0006911	67	28	0.68	0	0.0526316	0.406985	0.406985	phagocytosis, engulfment
1491	GO:0006954	12	347	0.6	0	0.00480769	0.406985	0.406985	inflammatory response
1591	GO:0007159	1861	30	0.67	0	0.05	0.406985	0.406985	leukocyte cell-cell adhesion
1592	GO:0007160	2175	93	0.76	0	0.0140845	0.406985	0.406985	cell-matrix adhesion
2902	GO:0019221	1330	270	0.72	0	0.00512821	0.406985	0.406985	cytokine-mediated signaling pathway
3327	GO:0030101	3496	60	0.2	0	0.0833333	0.406985	0.406985	natural killer cell activation
3459	GO:0030593	3332	37	0.65	0	0.0416667	0.406985	0.406985	neutrophil chemotaxis
4046	GO:0032930	1176	19	0.79	0	0.0666667	0.406985	0.406985	positive regulation of superoxide anion generation
4272	GO:0034113	3678	33	0.67	0	0.0454545	0.406985	0.406985	heterotypic cell-cell adhesion
4290	GO:0034142	3716	14	0.93	0	0.0769231	0.406985	0.406985	toll-like receptor 4 signaling pathway
4768	GO:0035987	4253	28	0.89	0	0.04	0.406985	0.406985	endodermal cell differentiation
5351	GO:0043113	3939	19	0.84	0	0.0625	0.406985	0.406985	receptor clustering
5412	GO:0043315	6976	4	1	0	0.25	0.406985	0.406985	positive regulation of neutrophil degranulation
5739	GO:0045123	2634	4	0.5	0	0.5	0.406985	0.406985	cellular extravasation
5814	GO:0045429	1182	59	0.53	0	0.0322581	0.406985	0.406985	positive regulation of nitric oxide biosynthetic process
6042	GO:0045963	4277	4	1	0	0.25	0.406985	0.406985	negative regulation of dopamine metabolic process
6679	GO:0050730	1986	19	0.79	0	0.0666667	0.406985	0.406985	regulation of peptidyl-tyrosine phosphorylation
6700	GO:0050776	2653	447	0.16	0	0.0138889	0.406985	0.406985	regulation of immune response
8515	GO:0071404	94	21	0.67	0	0.0714286	0.406985	0.406985	cellular response to low-density lipoprotein particle stimulus
9180	GO:0090314	1402	33	0.85	0	0.0357143	0.406985	0.406985	positive regulation of protein targeting to membrane
9340	GO:0097242	3318	11	0.91	0	0.1	0.406985	0.406985	amyloid-beta clearance
9451	GO:0098609	633	113	0.72	0	0.0123457	0.406985	0.406985	cell-cell adhesion
9475	GO:0098742	2917	13	0.85	0	0.0909091	0.406985	0.406985	cell-cell adhesion via plasma-membrane adhesion molecules
9925	GO:1901216	192	43	0.81	0	0.0285714	0.406985	0.406985	positive regulation of neuron death
10689	GO:1903980	1107	25	0.32	0	0.125	0.406985	0.406985	positive regulation of microglial cell activation
11023	GO:1904996	2207	20	0.5	0	0.1	0.406985	0.406985	positive regulation of leukocyte adhesion to vascular endothelial cell
11319	GO:1990266	6986	8	0.88	0	0.142857	0.406985	0.406985	neutrophil migration
11586	GO:2000363	6979	3	1	0	0.333333	0.406985	0.406985	positive regulation of prostaglandin-E synthase activity
238	GO:0001764	1761	108	0.8	0	0.0116279	0.408969	0.408969	neuron migration
1711	GO:0007411	1762	168	0.79	0	0.00757576	0.408969	0.408969	axon guidance
7853	GO:0061098	1194	47	0.68	0	0.03125	0.408969	0.408969	positive regulation of protein tyrosine kinase activity
150	GO:0001501	366	128	0.74	0	0.0105263	0.421219	0.421219	skeletal system development
1203	GO:0006486	222	79	0.7	0	0.0181818	0.421219	0.421219	protein glycosylation
4888	GO:0036498	280	55	0.95	0	0.0192308	0.421219	0.421219	IRE1-mediated unfolded protein response
2140	GO:0010469	739	500	0.46	0	0.00436681	0.438277	0.438277	regulation of signaling receptor activity
2457	GO:0014068	1171	93	0.74	0	0.0144928	0.444153	0.444153	positive regulation of phosphatidylinositol 3-kinase signaling
7435	GO:0060317	2992	13	1	0	0.0769231	0.444153	0.444153	cardiac epithelial to mesenchymal transition
31	GO:0000122	537	755	0.79	0	0.00504202	0.206283	0.464289	negative regulation of transcription by RNA polymerase II
182	GO:0001569	486	33	0.64	0	0.047619	0.464457	0.464457	branching involved in blood vessel morphogenesis
389	GO:0002040	1625	20	0.95	0	0.0526316	0.464457	0.464457	sprouting angiogenesis
391	GO:0002042	1311	23	0.87	0	0.05	0.464457	0.464457	cell migration involved in sprouting angiogenesis
783	GO:0003148	3002	27	0.85	0	0.0434783	0.464457	0.464457	outflow tract septum morphogenesis
1477	GO:0006930	5275	10	0.9	0	0.111111	0.464457	0.464457	substrate-dependent cell migration, cell extension
1713	GO:0007413	3489	20	0.85	0	0.0588235	0.464457	0.464457	axonal fasciculation
1997	GO:0009611	336	75	0.63	0	0.0212766	0.464457	0.464457	response to wounding
2041	GO:0009887	1057	83	0.69	0	0.0175439	0.464457	0.464457	animal organ morphogenesis
2187	GO:0010595	17	58	0.83	0	0.0208333	0.464457	0.464457	positive regulation of endothelial cell migration
3094	GO:0021612	5212	9	0.89	0	0.125	0.464457	0.464457	facial nerve structural organization
3101	GO:0021637	8617	5	1	0	0.2	0.464457	0.464457	trigeminal nerve structural organization
3104	GO:0021649	9656	2	1	0	0.5	0.464457	0.464457	vestibulocochlear nerve structural organization
3110	GO:0021675	4586	9	0.89	0	0.125	0.464457	0.464457	nerve development
3156	GO:0021785	8618	5	1	0	0.2	0.464457	0.464457	branchiomotor neuron axon guidance
3174	GO:0021828	9657	3	1	0	0.333333	0.464457	0.464457	gonadotrophin-releasing hormone neuronal migration to the hypothalamus
3585	GO:0031290	1436	19	0.79	0	0.0666667	0.464457	0.464457	retinal ganglion cell axon guidance
3629	GO:0031532	1705	48	0.94	0	0.0222222	0.464457	0.464457	actin cytoskeleton reorganization
3861	GO:0032489	78	7	0.57	0	0.25	0.464457	0.464457	regulation of Cdc42 protein signal transduction
4379	GO:0034446	146	40	0.9	0	0.0277778	0.464457	0.464457	substrate adhesion-dependent cell spreading
4667	GO:0035729	3512	18	0.67	0	0.0833333	0.464457	0.464457	cellular response to hepatocyte growth factor stimulus
4680	GO:0035767	5216	8	1	0	0.125	0.464457	0.464457	endothelial cell chemotaxis
4747	GO:0035924	1349	35	0.74	0	0.0384615	0.464457	0.464457	cellular response to vascular endothelial growth factor stimulus
4883	GO:0036486	8619	4	1	0	0.25	0.464457	0.464457	ventral trunk neural crest cell migration
4979	GO:0038189	151	3	1	0	0.333333	0.464457	0.464457	neuropilin signaling pathway
4980	GO:0038190	9319	2	1	0	0.5	0.464457	0.464457	VEGF-activated neuropilin signaling pathway
5135	GO:0042327	1621	29	0.83	0	0.0416667	0.464457	0.464457	positive regulation of phosphorylation
5488	GO:0043524	38	146	0.73	0	0.00943396	0.464457	0.464457	negative regulation of neuron apoptotic process
5497	GO:0043547	231	319	0.84	0	0.00374532	0.464457	0.464457	positive regulation of GTPase activity
6332	GO:0048008	2871	30	0.87	0	0.0384615	0.464457	0.464457	platelet-derived growth factor receptor signaling pathway
6334	GO:0048010	2190	67	0.93	0	0.016129	0.464457	0.464457	vascular endothelial growth factor receptor signaling pathway
6336	GO:0048012	6418	13	0.77	0	0.1	0.464457	0.464457	hepatocyte growth factor receptor signaling pathway
6597	GO:0048842	3140	7	0.86	0	0.166667	0.464457	0.464457	positive regulation of axon extension involved in axon guidance
6598	GO:0048843	8548	8	0.75	0	0.166667	0.464457	0.464457	negative regulation of axon extension involved in axon guidance
6599	GO:0048844	1883	23	0.83	0	0.0526316	0.464457	0.464457	artery morphogenesis
6601	GO:0048846	1437	8	0.88	0	0.142857	0.464457	0.464457	axon extension involved in axon guidance
6785	GO:0050918	1637	64	0.52	0	0.030303	0.464457	0.464457	positive chemotaxis
7016	GO:0051491	3891	30	0.87	0	0.0384615	0.464457	0.464457	positive regulation of filopodium assembly
7021	GO:0051496	175	54	0.85	0	0.0217391	0.464457	0.464457	positive regulation of stress fiber assembly
7143	GO:0051894	177	26	0.92	0	0.0416667	0.464457	0.464457	positive regulation of focal adhesion assembly
7422	GO:0060301	9660	1	1	0	1	0.464457	0.464457	positive regulation of cytokine activity
7484	GO:0060385	6973	5	0.8	0	0.25	0.464457	0.464457	axonogenesis involved in innervation
7628	GO:0060627	5577	8	0.62	0	0.2	0.464457	0.464457	regulation of vesicle-mediated transport
7641	GO:0060666	8103	5	1	0	0.2	0.464457	0.464457	dichotomous subdivision of terminal units involved in salivary gland branching
7785	GO:0060978	9125	2	1	0	0.5	0.464457	0.464457	angiogenesis involved in coronary vascular morphogenesis
7789	GO:0060982	7230	9	0.89	0	0.125	0.464457	0.464457	coronary artery morphogenesis
7956	GO:0061441	8049	2	1	0	0.5	0.464457	0.464457	renal artery morphogenesis
7980	GO:0061549	2327	9	0.67	0	0.166667	0.464457	0.464457	sympathetic ganglion development
7982	GO:0061551	8691	5	1	0	0.2	0.464457	0.464457	trigeminal ganglion development
8570	GO:0071526	2221	18	1	0	0.0555556	0.464457	0.464457	semaphorin-plexin signaling pathway
8626	GO:0071679	4726	11	1	0	0.0909091	0.464457	0.464457	commissural neuron axon guidance
9145	GO:0090259	8155	3	0.67	0	0.5	0.464457	0.464457	regulation of retinal ganglion cell axon guidance
9292	GO:0097102	9661	3	0.67	0	0.5	0.464457	0.464457	endothelial tip cell fate specification
9376	GO:0097374	6011	3	0.67	0	0.5	0.464457	0.464457	sensory neuron axon guidance
9391	GO:0097475	9321	2	1	0	0.5	0.464457	0.464457	motor neuron migration
9396	GO:0097490	8620	4	1	0	0.25	0.464457	0.464457	sympathetic neuron projection extension
9397	GO:0097491	8621	4	1	0	0.25	0.464457	0.464457	sympathetic neuron projection guidance
9566	GO:0099173	460	9	1	0	0.111111	0.464457	0.464457	postsynapse organization
9711	GO:0150018	9662	1	1	0	1	0.464457	0.464457	basal dendrite development
9713	GO:0150020	9663	3	1	0	0.333333	0.464457	0.464457	basal dendrite arborization
9910	GO:1901166	5786	6	0.83	0	0.2	0.464457	0.464457	neural crest cell migration involved in autonomic nervous system development
10093	GO:1901998	2544	34	0.91	0	0.0322581	0.464457	0.464457	toxin transport
10182	GO:1902285	8622	4	1	0	0.25	0.464457	0.464457	semaphorin-plexin signaling pathway involved in neuron projection guidance
10183	GO:1902287	8623	3	1	0	0.333333	0.464457	0.464457	semaphorin-plexin signaling pathway involved in axon guidance
10189	GO:1902336	9323	2	1	0	0.5	0.464457	0.464457	positive regulation of retinal ganglion cell axon guidance
10199	GO:1902378	9664	1	1	0	1	0.464457	0.464457	VEGF-activated neuropilin signaling pathway involved in axon guidance
10342	GO:1902946	9665	1	1	0	1	0.464457	0.464457	protein localization to early endosome
10480	GO:1903375	9658	3	1	0	0.333333	0.464457	0.464457	facioacoustic ganglion development
10958	GO:1904835	9659	2	1	0	0.5	0.464457	0.464457	dorsal root ganglion morphogenesis
11041	GO:1905040	9666	1	1	0	1	0.464457	0.464457	otic placode development
11518	GO:2000251	205	17	0.94	0	0.0625	0.464457	0.464457	positive regulation of actin cytoskeleton reorganization
11929	GO:2001237	520	35	0.97	0	0.0294118	0.464457	0.464457	negative regulation of extrinsic apoptotic signaling pathway
202	GO:0001662	316	31	0.68	0	0.047619	0.466247	0.466247	behavioral fear response
1960	GO:0009314	1640	25	0.76	0	0.0526316	0.466247	0.466247	response to radiation
4478	GO:0035094	54	33	0.58	0	0.0526316	0.466247	0.466247	response to nicotine
6474	GO:0048546	2822	13	0.85	0	0.0909091	0.466247	0.466247	digestive tract morphogenesis
7237	GO:0055085	101	318	0.62	0	0.00505051	0.466247	0.466247	transmembrane transport
193	GO:0001649	655	109	0.83	0	0.010989	0.489249	0.489249	osteoblast differentiation
1418	GO:0006821	3290	41	0.49	0	0.05	0.49814	0.49814	chloride transport
4315	GO:0034220	307	190	0.62	0	0.00854701	0.49814	0.49814	ion transmembrane transport
7996	GO:0061589	10800	5	0.8	0	0.25	0.49814	0.49814	calcium activated phosphatidylserine scrambling
7997	GO:0061590	10801	6	0.83	0	0.2	0.49814	0.49814	calcium activated phosphatidylcholine scrambling
7998	GO:0061591	10802	6	0.83	0	0.2	0.49814	0.49814	calcium activated galactosylceramide scrambling
10340	GO:1902939	11813	1	1	0	1	0.49814	0.49814	negative regulation of intracellular calcium activated chloride channel activity
5847	GO:0045600	1355	53	0.77	0	0	0.500337	0.500337	positive regulation of fat cell differentiation
9683	GO:0120163	482	48	0.88	0	0	0.500384	0.500384	negative regulation of cold-induced thermogenesis
1128	GO:0006367	1247	188	0.77	0	0	0.508673	0.508673	transcription initiation from RNA polymerase II promoter
6030	GO:0045944	161	1041	0.72	0	0.00265252	0.275025	0.508673	positive regulation of transcription by RNA polymerase II
7793	GO:0060993	6036	9	1	0	0	0.508673	0.508673	kidney morphogenesis
1118	GO:0006355	119	456	0.74	0	0.00296736	0.216916	0.516725	regulation of transcription, DNA-templated
5055	GO:0042100	2816	17	0.76	0	0	0.534016	0.534016	B cell proliferation
6736	GO:0050853	170	31	0.87	0	0	0.534016	0.534016	B cell receptor signaling pathway
7916	GO:0061337	3364	49	0.63	0	0	0.5348	0.5348	cardiac conduction
8273	GO:0070588	324	116	0.59	0	0	0.5348	0.5348	calcium ion transmembrane transport
1613	GO:0007186	69	1033	0.37	0	0.00262467	0.122531	0.540374	G protein-coupled receptor signaling pathway
2399	GO:0010977	710	66	0.8	0	0	0.556414	0.556414	negative regulation of neuron projection development
3447	GO:0030522	1255	39	0.69	0	0	0.556414	0.556414	intracellular receptor signaling pathway
5444	GO:0043401	1259	57	0.72	0	0	0.556414	0.556414	steroid hormone mediated signaling pathway
1588	GO:0007156	2901	132	0.7	0	0	0.565761	0.565761	homophilic cell adhesion via plasma membrane adhesion molecules
5845	GO:0045598	6188	28	0.39	0	0	0.582463	0.582463	regulation of fat cell differentiation
1769	GO:0007605	303	141	0.6	0	0	0.604957	0.604957	sensory perception of sound
1786	GO:0007626	45	87	0.57	0	0	0.604957	0.604957	locomotory behavior
5178	GO:0042472	228	56	0.55	0	0	0.604957	0.604957	inner ear morphogenesis
6763	GO:0050890	841	62	0.48	0	0	0.604957	0.604957	cognition
9063	GO:0090102	3404	31	0.68	0	0	0.604957	0.604957	cochlea development
290	GO:0001843	113	79	0.89	0	0	0.624086	0.624086	neural tube closure
4052	GO:0032956	144	50	0.86	0	0	0.624086	0.624086	regulation of actin cytoskeleton organization
6349	GO:0048041	457	29	0.86	0	0	0.624086	0.624086	focal adhesion assembly
3371	GO:0030220	455	25	0.64	0	0	0.631203	0.631203	platelet formation
2012	GO:0009650	3518	13	1	0	0	0.632054	0.632054	UV protection
2235	GO:0010712	7382	1	1	0	0	0.632054	0.632054	regulation of collagen metabolic process
6398	GO:0048251	2566	17	0.53	0	0	0.632054	0.632054	elastic fiber assembly
8559	GO:0071493	3955	8	0.88	0	0	0.632054	0.632054	cellular response to UV-B
1833	GO:0008285	564	459	0.69	0	0	0.519475	0.63621	negative regulation of cell proliferation
7312	GO:0060070	2865	68	0.68	0	0	0.645159	0.645159	canonical Wnt signaling pathway
2176	GO:0010573	6433	3	1	0	0	0.667938	0.667938	vascular endothelial growth factor production
2737	GO:0016485	643	48	0.88	0	0	0.667938	0.667938	protein processing
3353	GO:0030199	1078	55	0.64	0	0	0.667938	0.667938	collagen fibril organization
3453	GO:0030574	4265	37	0.7	0	0	0.667938	0.667938	collagen catabolic process
4059	GO:0032964	2149	9	0.89	0	0	0.667938	0.667938	collagen biosynthetic process
9876	GO:1900748	7541	6	1	0	0	0.667938	0.667938	positive regulation of vascular endothelial growth factor signaling pathway
395	GO:0002053	3107	24	0.92	0	0	0.668747	0.668747	positive regulation of mesenchymal cell proliferation
412	GO:0002088	3925	33	0.64	0	0	0.668747	0.668747	lens development in camera-type eye
3254	GO:0022008	2311	31	0.77	0	0	0.668747	0.668747	neurogenesis
3345	GO:0030182	2312	90	0.71	0	0	0.668747	0.668747	neuron differentiation
3409	GO:0030324	544	86	0.7	0	0	0.668747	0.668747	lung development
4154	GO:0033278	8546	6	0.67	0	0	0.668747	0.668747	cell proliferation in midbrain
6369	GO:0048146	1186	50	0.9	0	0	0.668747	0.668747	positive regulation of fibroblast proliferation
6858	GO:0051091	1366	146	0.6	0	0	0.668747	0.668747	positive regulation of DNA-binding transcription factor activity
7211	GO:0055009	5289	6	0.67	0	0	0.668747	0.668747	atrial cardiac muscle tissue morphogenesis
7292	GO:0060045	3126	39	0.56	0	0	0.668747	0.668747	positive regulation of cardiac muscle cell proliferation
7561	GO:0060492	4550	3	1	0	0	0.668747	0.668747	lung induction
7563	GO:0060501	5598	5	1	0	0	0.668747	0.668747	positive regulation of epithelial cell proliferation involved in lung morphogenesis
7679	GO:0060716	1373	20	0.9	0	0	0.668747	0.668747	labyrinthine layer blood vessel development
7839	GO:0061072	5716	9	0.78	0	0	0.668747	0.668747	iris morphogenesis
7886	GO:0061180	7005	10	0.6	0	0	0.668747	0.668747	mammary gland epithelium development
8452	GO:0071300	92	69	0.68	0	0	0.668747	0.668747	cellular response to retinoic acid
11003	GO:1904948	4567	9	0.56	0	0	0.668747	0.668747	midbrain dopaminergic neuron differentiation
11007	GO:1904954	4568	5	0.6	0	0	0.668747	0.668747	canonical Wnt signaling pathway involved in midbrain dopaminergic neuron differentiation
1813	GO:0008150	2	683	0.57	0	0.0025641	0.268878	0.695507	biological_process
3283	GO:0022617	7	74	0.61	0	0	0.707727	0.707727	extracellular matrix disassembly
1715	GO:0007417	300	112	0.6	0	0	0.713031	0.713031	central nervous system development
325	GO:0001933	1624	75	0.87	0	0	0.716348	0.716348	negative regulation of protein phosphorylation
5538	GO:0043666	4955	41	0.9	0	0	0.716348	0.716348	regulation of phosphoprotein phosphatase activity
5540	GO:0043687	649	381	0.77	0	0	0.519475	0.716348	post-translational protein modification
6522	GO:0048662	1288	35	0.71	0	0	0.716348	0.716348	negative regulation of smooth muscle cell proliferation
5728	GO:0045087	667	567	0.43	0	0	0.717344	0.717344	innate immune response
125	GO:0000904	4518	4	1	0	0	0.720179	0.720179	cell morphogenesis involved in differentiation
1717	GO:0007420	225	195	0.78	0	0	0.720179	0.720179	brain development
1777	GO:0007616	690	34	0.79	0	0	0.720179	0.720179	long-term memory
1839	GO:0008306	320	28	0.71	0	0	0.720179	0.720179	associative learning
2066	GO:0010001	3897	13	0.77	0	0	0.720179	0.720179	glial cell differentiation
2398	GO:0010976	219	108	0.85	0	0	0.720179	0.720179	positive regulation of neuron projection development
2726	GO:0016358	1980	39	0.51	0	0	0.720179	0.720179	dendrite development
2812	GO:0018108	134	126	0.84	0	0	0.720179	0.720179	peptidyl-tyrosine phosphorylation
3038	GO:0021511	8279	1	1	0	0	0.720179	0.720179	spinal cord patterning
3043	GO:0021517	4702	8	0.75	0	0	0.720179	0.720179	ventral spinal cord development
3143	GO:0021766	1504	65	0.8	0	0	0.720179	0.720179	hippocampus development
3164	GO:0021800	8280	4	0.5	0	0	0.720179	0.720179	cerebral cortex tangential migration
3172	GO:0021819	3934	22	0.45	0	0	0.720179	0.720179	layer formation in cerebral cortex
3696	GO:0032008	5933	34	0.79	0	0	0.720179	0.720179	positive regulation of TOR signaling
3988	GO:0032793	692	18	0.78	0	0	0.720179	0.720179	positive regulation of CREB transcription factor activity
4915	GO:0038026	4370	7	1	0	0	0.720179	0.720179	reelin-mediated signaling pathway
5989	GO:0045860	749	66	0.64	0	0	0.720179	0.720179	positive regulation of protein kinase activity
6405	GO:0048265	3360	15	0.53	0	0	0.720179	0.720179	response to pain
6709	GO:0050795	6564	12	0.75	0	0	0.720179	0.720179	regulation of behavior
6846	GO:0051057	765	7	0.71	0	0	0.720179	0.720179	positive regulation of small GTPase mediated signal transduction
7174	GO:0051968	751	22	0.68	0	0	0.720179	0.720179	positive regulation of synaptic transmission, glutamatergic
7414	GO:0060291	4349	39	0.77	0	0	0.720179	0.720179	long-term synaptic potentiation
7802	GO:0061003	3445	23	0.83	0	0	0.720179	0.720179	positive regulation of dendritic spine morphogenesis
9074	GO:0090129	3446	9	0.78	0	0	0.720179	0.720179	positive regulation of synapse maturation
9300	GO:0097114	1942	5	0.8	0	0	0.720179	0.720179	NMDA glutamate receptor clustering
9305	GO:0097119	8281	7	0.71	0	0	0.720179	0.720179	postsynaptic density protein 95 clustering
9306	GO:0097120	4929	5	1	0	0	0.720179	0.720179	receptor localization to synapse
9393	GO:0097477	4707	4	0.5	0	0	0.720179	0.720179	lateral motor column neuron migration
9841	GO:1900273	698	26	0.69	0	0	0.720179	0.720179	positive regulation of long-term synaptic potentiation
10118	GO:1902078	8282	1	1	0	0	0.720179	0.720179	positive regulation of lateral motor column neuron migration
11549	GO:2000310	471	29	0.79	0	0	0.720179	0.720179	regulation of NMDA receptor activity
11635	GO:2000463	3390	30	0.7	0	0	0.720179	0.720179	positive regulation of excitatory postsynaptic potential
11838	GO:2000969	1009	8	0.5	0	0	0.720179	0.720179	positive regulation of AMPA receptor activity
5878	GO:0045647	3228	10	1	0	0	0.722821	0.722821	negative regulation of erythrocyte differentiation
5193	GO:0042493	84	209	0.71	0	0	0.73844	0.73844	response to drug
350	GO:0001964	6163	14	0.71	0	0	0.763734	0.763734	startle response
421	GO:0002118	7977	3	0.67	0	0	0.763734	0.763734	aggressive behavior
2418	GO:0014009	2103	8	1	0	0	0.763734	0.763734	glial cell proliferation
2909	GO:0019233	741	55	0.62	0	0	0.763734	0.763734	sensory perception of pain
4400	GO:0034599	147	107	0.76	0	0	0.763734	0.763734	cellular response to oxidative stress
4634	GO:0035641	1927	13	0.69	0	0	0.763734	0.763734	locomotory exploration behavior
5396	GO:0043278	603	30	0.67	0	0	0.763734	0.763734	response to morphine
5820	GO:0045471	57	105	0.74	0	0	0.763734	0.763734	response to ethanol
7132	GO:0051867	7978	1	1	0	0	0.763734	0.763734	general adaptation syndrome, behavioral process
8454	GO:0071305	2498	14	0.57	0	0	0.763734	0.763734	cellular response to vitamin D
8464	GO:0071320	32	54	0.7	0	0	0.763734	0.763734	cellular response to cAMP
8666	GO:0071871	7979	3	1	0	0	0.763734	0.763734	response to epinephrine
9449	GO:0098586	673	26	0.77	0	0	0.763734	0.763734	cellular response to virus
11849	GO:2000987	3631	7	0.86	0	0	0.763734	0.763734	positive regulation of behavioral fear response
199	GO:0001659	263	21	0.62	0	0	0.771734	0.771734	temperature homeostasis
3662	GO:0031651	11222	1	1	0	0	0.771734	0.771734	negative regulation of heat generation
5514	GO:0043588	2564	42	0.67	0	0	0.771734	0.771734	skin development
6993	GO:0051443	2966	17	0.82	0	0	0.771734	0.771734	positive regulation of ubiquitin-protein transferase activity
7623	GO:0060613	2770	7	0.86	0	0	0.771734	0.771734	fat pad development
8672	GO:0071878	11223	1	1	0	0	0.771734	0.771734	negative regulation of adenylate cyclase-activating adrenergic receptor signaling pathway
9189	GO:0090327	6080	2	0.5	0	0	0.771734	0.771734	negative regulation of locomotion involved in locomotory behavior
907	GO:0003408	9357	3	1	0	0	0.771767	0.771767	optic cup formation involved in camera-type eye development
3367	GO:0030216	1129	57	0.53	0	0	0.771767	0.771767	keratinocyte differentiation
5522	GO:0043616	3916	11	0.73	0	0	0.771767	0.771767	keratinocyte proliferation
6131	GO:0046330	1091	74	0.8	0	0	0.771767	0.771767	positive regulation of JNK cascade
6282	GO:0046849	5165	12	0.75	0	0	0.771767	0.771767	bone remodeling
7589	GO:0060548	766	58	0.74	0	0	0.771767	0.771767	negative regulation of cell death
9210	GO:0090399	2425	13	0.92	0	0	0.771767	0.771767	replicative senescence
9213	GO:0090403	2266	4	1	0	0	0.771767	0.771767	oxidative stress-induced premature senescence
6943	GO:0051289	250	93	0.72	0	0	0.781901	0.781901	protein homotetramerization
230	GO:0001736	4925	13	0.85	0	0	0.795919	0.795919	establishment of planar polarity
336	GO:0001947	2759	61	0.62	0	0	0.795919	0.795919	heart looping
784	GO:0003149	3003	10	1	0	0	0.795919	0.795919	membranous septum morphogenesis
785	GO:0003150	5870	5	1	0	0	0.795919	0.795919	muscular septum morphogenesis
903	GO:0003402	9356	4	0.75	0	0	0.795919	0.795919	planar cell polarity pathway involved in axis elongation
1664	GO:0007266	970	41	0.95	0	0	0.795919	0.795919	Rho protein signal transduction
2052	GO:0009952	531	70	0.71	0	0	0.795919	0.795919	anterior/posterior pattern specification
2527	GO:0015012	5431	15	0.93	0	0	0.795919	0.795919	heparan sulfate proteoglycan biosynthetic process
3253	GO:0022007	5068	3	1	0	0	0.795919	0.795919	convergent extension involved in neural plate elongation
3330	GO:0030111	1981	24	0.92	0	0	0.795919	0.795919	regulation of Wnt signaling pathway
4452	GO:0035019	2332	71	0.68	0	0	0.795919	0.795919	somatic stem cell population maintenance
4690	GO:0035787	11201	1	1	0	0	0.795919	0.795919	cell migration involved in kidney development
4854	GO:0036342	5222	18	0.72	0	0	0.795919	0.795919	post-anal tail morphogenesis
4897	GO:0036514	5181	3	1	0	0	0.795919	0.795919	dopaminergic neuron axon guidance
4898	GO:0036515	5182	3	1	0	0	0.795919	0.795919	serotonergic neuron axon guidance
5044	GO:0042060	1541	82	0.74	0	0	0.795919	0.795919	wound healing
5481	GO:0043507	1087	49	0.65	0	0	0.795919	0.795919	positive regulation of JUN kinase activity
5752	GO:0045176	2024	12	0.75	0	0	0.795919	0.795919	apical protein localization
5761	GO:0045197	2126	11	0.82	0	0	0.795919	0.795919	establishment or maintenance of epithelial cell apical/basal polarity
6362	GO:0048103	3240	7	0.86	0	0	0.795919	0.795919	somatic stem cell division
6363	GO:0048105	9519	4	1	0	0	0.795919	0.795919	establishment of body hair planar orientation
7279	GO:0060028	8642	5	0.8	0	0	0.795919	0.795919	convergent extension involved in axis elongation
7334	GO:0060122	6631	17	0.59	0	0	0.795919	0.795919	inner ear receptor cell stereocilium organization
7557	GO:0060488	9900	2	1	0	0	0.795919	0.795919	orthogonal dichotomous subdivision of terminal units involved in lung branching morphogenesis
7558	GO:0060489	9901	2	1	0	0	0.795919	0.795919	planar dichotomous subdivision of terminal units involved in lung branching morphogenesis
7559	GO:0060490	9902	2	1	0	0	0.795919	0.795919	lateral sprouting involved in lung morphogenesis
7919	GO:0061346	11202	1	1	0	0	0.795919	0.795919	planar cell polarity pathway involved in heart morphogenesis
9064	GO:0090103	5071	24	0.58	0	0	0.795919	0.795919	cochlea morphogenesis
9102	GO:0090177	11203	2	1	0	0	0.795919	0.795919	establishment of planar polarity involved in neural tube closure
9104	GO:0090179	5872	9	0.89	0	0	0.795919	0.795919	planar cell polarity pathway involved in neural tube closure
11001	GO:1904938	5183	5	1	0	0	0.795919	0.795919	planar cell polarity pathway involved in axon guidance
11168	GO:1905515	2751	40	0.9	0	0	0.795919	0.795919	non-motile cilium assembly
558	GO:0002479	2643	150	0.45	0	0	0.797585	0.797585	antigen processing and presentation of exogenous peptide antigen via MHC class I, TAP-dependent
43	GO:0000209	1573	233	0.84	0	0	0.802034	0.802034	protein polyubiquitination
152	GO:0001503	1532	73	0.75	0	0	0.802034	0.802034	ossification
164	GO:0001541	733	39	0.9	0	0	0.802034	0.802034	ovarian follicle development
198	GO:0001658	2792	47	0.68	0	0	0.802034	0.802034	branching involved in ureteric bud morphogenesis
253	GO:0001782	2702	19	0.95	0	0	0.802034	0.802034	B cell homeostasis
283	GO:0001836	2704	21	0.9	0	0	0.802034	0.802034	release of cytochrome c from mitochondria
339	GO:0001952	2793	10	0.7	0	0	0.802034	0.802034	regulation of cell-matrix adhesion
488	GO:0002320	2794	7	0.71	0	0	0.802034	0.802034	lymphoid progenitor cell differentiation
491	GO:0002326	2795	5	0.8	0	0	0.802034	0.802034	B cell lineage commitment
738	GO:0003014	1159	8	1	0	0	0.802034	0.802034	renal system process
1272	GO:0006582	2798	1	1	0	0	0.802034	0.802034	melanin metabolic process
1409	GO:0006808	2731	2	1	0	0	0.802034	0.802034	regulation of nitrogen utilization
1496	GO:0006959	2799	50	0.54	0	0	0.802034	0.802034	humoral immune response
1501	GO:0006974	124	248	0.86	0	0	0.802034	0.802034	cellular response to DNA damage stimulus
1524	GO:0007015	454	61	0.84	0	0	0.802034	0.802034	actin filament organization
1710	GO:0007409	689	70	0.74	0	0	0.802034	0.802034	axonogenesis
1754	GO:0007569	2800	27	0.89	0	0	0.802034	0.802034	cell aging
1859	GO:0008584	1251	92	0.79	0	0	0.802034	0.802034	male gonad development
1872	GO:0008625	2010	45	0.67	0	0	0.802034	0.802034	extrinsic apoptotic signaling pathway via death domain receptors
1877	GO:0008631	2801	14	0.93	0	0	0.802034	0.802034	intrinsic apoptotic signaling pathway in response to oxidative stress
2006	GO:0009636	1271	69	0.72	0	0	0.802034	0.802034	response to toxic substance
2028	GO:0009791	132	71	0.82	0	0	0.802034	0.802034	post-embryonic development
2076	GO:0010039	48	19	0.68	0	0	0.802034	0.802034	response to iron ion
2101	GO:0010224	2802	9	0.89	0	0	0.802034	0.802034	response to UV-B
2119	GO:0010332	910	28	0.93	0	0	0.802034	0.802034	response to gamma radiation
2139	GO:0010468	1272	118	0.57	0	0	0.802034	0.802034	regulation of gene expression
2149	GO:0010507	957	58	0.71	0	0	0.802034	0.802034	negative regulation of autophagy
2159	GO:0010523	2803	4	0.5	0	0	0.802034	0.802034	negative regulation of calcium ion transport into cytosol
2168	GO:0010559	2804	2	0.5	0	0	0.802034	0.802034	regulation of glycoprotein biosynthetic process
2427	GO:0014031	2805	5	1	0	0	0.802034	0.802034	mesenchymal cell development
2436	GO:0014042	2806	5	1	0	0	0.802034	0.802034	positive regulation of neuron maturation
2809	GO:0018105	1016	107	0.92	0	0	0.802034	0.802034	peptidyl-serine phosphorylation
2811	GO:0018107	503	55	0.85	0	0	0.802034	0.802034	peptidyl-threonine phosphorylation
3133	GO:0021747	2808	4	0.75	0	0	0.802034	0.802034	cochlear nucleus development
3278	GO:0022612	2809	7	1	0	0	0.802034	0.802034	gland morphogenesis
3285	GO:0022898	403	5	0.8	0	0	0.802034	0.802034	regulation of transmembrane transporter activity
3399	GO:0030307	644	90	0.72	0	0	0.802034	0.802034	positive regulation of cell growth
3400	GO:0030308	523	144	0.73	0	0	0.802034	0.802034	negative regulation of cell growth
3405	GO:0030318	2811	18	0.78	0	0	0.802034	0.802034	melanocyte differentiation
3501	GO:0030890	594	41	0.76	0	0	0.802034	0.802034	positive regulation of B cell proliferation
3541	GO:0031069	2557	24	0.71	0	0	0.802034	0.802034	hair follicle morphogenesis
3550	GO:0031103	2812	14	0.79	0	0	0.802034	0.802034	axon regeneration
3659	GO:0031647	1653	80	0.81	0	0	0.802034	0.802034	regulation of protein stability
3846	GO:0032469	2491	14	1	0	0	0.802034	0.802034	endoplasmic reticulum calcium ion homeostasis
4011	GO:0032848	2814	1	1	0	0	0.802034	0.802034	negative regulation of cellular pH reduction
4087	GO:0033033	1958	6	0.5	0	0	0.802034	0.802034	negative regulation of myeloid cell apoptotic process
4097	GO:0033077	2649	32	0.78	0	0	0.802034	0.802034	T cell differentiation in thymus
4244	GO:0033689	2815	17	0.41	0	0	0.802034	0.802034	negative regulation of osteoblast proliferation
4264	GO:0034097	26	39	0.79	0	0	0.802034	0.802034	response to cytokine
4506	GO:0035265	547	9	0.78	0	0	0.802034	0.802034	organ growth
5021	GO:0040018	2755	35	0.6	0	0	0.802034	0.802034	positive regulation of multicellular organism growth
5080	GO:0042149	2349	39	0.95	0	0	0.802034	0.802034	cellular response to glucose starvation
5206	GO:0042542	601	51	0.84	0	0	0.802034	0.802034	response to hydrogen peroxide
5322	GO:0043029	2817	29	0.83	0	0	0.802034	0.802034	T cell homeostasis
5430	GO:0043375	2818	1	1	0	0	0.802034	0.802034	CD8-positive, alpha-beta T cell lineage commitment
5476	GO:0043496	2712	7	1	0	0	0.802034	0.802034	regulation of protein homodimerization activity
5477	GO:0043497	2713	9	0.89	0	0	0.802034	0.802034	regulation of protein heterodimerization activity
5509	GO:0043583	2023	16	0.56	0	0	0.802034	0.802034	ear development
5713	GO:0045069	2819	3	1	0	0	0.802034	0.802034	regulation of viral genome replication
5872	GO:0045636	2820	5	0.8	0	0	0.802034	0.802034	positive regulation of melanocyte differentiation
6234	GO:0046671	2821	1	1	0	0	0.802034	0.802034	negative regulation of retinal cell programmed cell death
6304	GO:0046902	2678	11	1	0	0	0.802034	0.802034	regulation of mitochondrial membrane permeability
6469	GO:0048536	164	34	0.82	0	0	0.802034	0.802034	spleen development
6470	GO:0048538	165	45	0.84	0	0	0.802034	0.802034	thymus development
6494	GO:0048599	2419	12	0.67	0	0	0.802034	0.802034	oocyte development
6568	GO:0048743	2823	5	0.8	0	0	0.802034	0.802034	positive regulation of skeletal muscle fiber development
6573	GO:0048753	2824	1	1	0	0	0.802034	0.802034	pigment granule organization
6616	GO:0048873	771	29	0.76	0	0	0.802034	0.802034	homeostasis of number of cells within a tissue
6977	GO:0051384	104	71	0.54	0	0	0.802034	0.802034	response to glucocorticoid
6985	GO:0051402	1747	37	0.95	0	0	0.802034	0.802034	neuron apoptotic process
7060	GO:0051607	668	203	0.69	0	0	0.802034	0.802034	defense response to virus
7151	GO:0051902	2825	6	1	0	0	0.802034	0.802034	negative regulation of mitochondrial depolarization
7158	GO:0051924	881	28	0.79	0	0	0.802034	0.802034	regulation of calcium ion transport
8086	GO:0070059	1748	36	0.81	0	0	0.802034	0.802034	intrinsic apoptotic signaling pathway in response to endoplasmic reticulum stress
8536	GO:0071456	632	127	0.77	0	0	0.802034	0.802034	cellular response to hypoxia
9871	GO:1900740	2686	26	0.85	0	0	0.802034	0.802034	positive regulation of protein insertion into mitochondrial membrane involved in apoptotic signaling pathway
10133	GO:1902166	2827	18	0.83	0	0	0.802034	0.802034	negative regulation of intrinsic apoptotic signaling pathway in response to DNA damage by p53 class mediator
11474	GO:2000134	2828	64	0.58	0	0	0.802034	0.802034	negative regulation of G1/S transition of mitotic cell cycle
11595	GO:2000378	2829	25	0.8	0	0	0.802034	0.802034	negative regulation of reactive oxygen species metabolic process
11926	GO:2001234	2749	29	0.83	0	0	0.802034	0.802034	negative regulation of apoptotic signaling pathway
11932	GO:2001240	1395	46	0.57	0	0	0.802034	0.802034	negative regulation of extrinsic apoptotic signaling pathway in absence of ligand
11935	GO:2001243	2831	22	0.86	0	0	0.802034	0.802034	negative regulation of intrinsic apoptotic signaling pathway
555	GO:0002474	2642	83	0.3	0	0	0.806479	0.806479	antigen processing and presentation of peptide antigen via MHC class I
2239	GO:0010718	2971	47	0.85	0	0	0.833035	0.833035	positive regulation of epithelial to mesenchymal transition
6001	GO:0045893	397	566	0.81	0	0.00218818	0.216916	0.836331	positive regulation of transcription, DNA-templated
431	GO:0002158	4412	4	1	0	0	0.8467	0.8467	osteoclast proliferation
1620	GO:0007194	5144	18	0.44	0	0	0.8467	0.8467	negative regulation of adenylate cyclase activity
1626	GO:0007200	1165	43	0.47	0	0	0.8467	0.8467	phospholipase C-activating G protein-coupled receptor signaling pathway
1825	GO:0008217	394	64	0.7	0	0	0.8467	0.8467	regulation of blood pressure
3336	GO:0030157	2034	8	0.62	0	0	0.8467	0.8467	pancreatic juice secretion
4243	GO:0033688	2180	3	1	0	0	0.8467	0.8467	regulation of osteoblast proliferation
4701	GO:0035810	869	15	0.8	0	0	0.8467	0.8467	positive regulation of urine volume
6339	GO:0048015	2191	35	0.77	0	0	0.8467	0.8467	phosphatidylinositol-mediated signaling
6815	GO:0051000	1230	28	0.64	0	0	0.8467	0.8467	positive regulation of nitric-oxide synthase activity
1482	GO:0006937	7023	9	0.78	0	0	0.852944	0.852944	regulation of muscle contraction
2224	GO:0010667	4473	50	0.42	0	0	0.852944	0.852944	negative regulation of cardiac muscle cell apoptotic process
7842	GO:0061077	4139	22	0.91	0	0	0.852944	0.852944	chaperone-mediated protein folding
307	GO:0001894	242	21	0.86	0	0	0.856448	0.856448	tissue homeostasis
739	GO:0003015	5862	5	0.8	0	0	0.856448	0.856448	heart process
1190	GO:0006469	856	81	0.8	0	0	0.856448	0.856448	negative regulation of protein kinase activity
2780	GO:0017145	5409	6	0.83	0	0	0.856448	0.856448	stem cell division
3570	GO:0031146	3660	87	0.76	0	0	0.856448	0.856448	SCF-dependent proteasomal ubiquitin-dependent protein catabolic process
4505	GO:0035264	679	90	0.84	0	0	0.856448	0.856448	multicellular organism growth
4523	GO:0035329	3493	29	0.93	0	0	0.856448	0.856448	hippo signaling
5846	GO:0045599	1136	59	0.68	0	0	0.856448	0.856448	negative regulation of fat cell differentiation
6577	GO:0048762	2985	8	1	0	0	0.856448	0.856448	mesenchymal cell differentiation
7405	GO:0060271	2250	159	0.86	0	0	0.856448	0.856448	cilium assembly
7486	GO:0060390	8896	6	0.83	0	0	0.856448	0.856448	regulation of SMAD protein signal transduction
8836	GO:0072307	7187	6	0.83	0	0	0.856448	0.856448	regulation of metanephric nephron tubule epithelial cell differentiation
6000	GO:0045892	1059	544	0.75	0	0	0.645159	0.859349	negative regulation of transcription, DNA-templated
6699	GO:0050775	4591	19	0.89	0	0	0.88172	0.88172	positive regulation of dendrite morphogenesis
8146	GO:0070213	932	11	1	0	0	0.88172	0.88172	protein auto-ADP-ribosylation
3346	GO:0030183	2855	55	0.8	0	0	0.885055	0.885055	B cell differentiation
5062	GO:0042113	2960	27	0.85	0	0	0.885055	0.885055	B cell activation
1737	GO:0007517	334	96	0.8	0	0	0.889338	0.889338	muscle organ development
1492	GO:0006955	1785	510	0.34	0	0	0.936234	0.936234	immune response
5345	GO:0043087	2858	55	0.95	0	0	0.951203	0.951203	regulation of GTPase activity
2652	GO:0016032	1560	427	0.82	0	0	0.924207	0.963499	viral process
2751	GO:0016567	1329	456	0.82	0	0	0.856448	0.963624	protein ubiquitination
734	GO:0003007	4243	35	0.74	0	0	0.964061	0.964061	heart morphogenesis
3085	GO:0021575	6625	5	0.4	0	0	0.964061	0.964061	hindbrain morphogenesis
3502	GO:0030900	1746	46	0.76	0	0	0.964061	0.964061	forebrain development
4457	GO:0035024	220	23	0.91	0	0	0.964061	0.964061	negative regulation of Rho protein signal transduction
4519	GO:0035307	836	31	0.77	0	0	0.964061	0.964061	positive regulation of protein dephosphorylation
7144	GO:0051895	576	21	0.81	0	0	0.964061	0.964061	negative regulation of focal adhesion assembly
9783	GO:1900119	3169	10	0.8	0	0	0.964061	0.964061	positive regulation of execution phase of apoptosis
1641	GO:0007219	639	106	0.78	0	0	0.98252	0.98252	Notch signaling pathway
5354	GO:0043117	6850	12	0.75	0	0	0.98252	0.98252	positive regulation of vascular permeability
9874	GO:1900746	3827	5	0.6	0	0	0.98252	0.98252	regulation of vascular endothelial growth factor signaling pathway
9928	GO:1901224	441	78	0.63	0	0	0.98252	0.98252	positive regulation of NIK/NF-kappaB signaling
11005	GO:1904951	9913	7	0.86	0	0	0.98252	0.98252	positive regulation of establishment of protein localization
11392	GO:1990830	1698	98	0.89	0	0	0.98252	0.98252	cellular response to leukemia inhibitory factor
1724	GO:0007492	3009	22	0.64	0	0	0.991308	0.991308	endoderm development
2733	GO:0016477	1617	157	0.85	0	0	0.991308	0.991308	cell migration
3637	GO:0031581	3857	11	0.73	0	0	0.991308	0.991308	hemidesmosome assembly
6647	GO:0050679	2567	60	0.8	0	0	0.991308	0.991308	positive regulation of epithelial cell proliferation
8081	GO:0065003	778	128	0.81	0	0	0.991308	0.991308	protein-containing complex assembly
3217	GO:0021915	3222	28	0.82	0	0	0.998099	0.998099	neural tube development
1954	GO:0009306	2130	27	0.78	0	0	0.998202	0.998202	protein secretion
1509	GO:0006986	3608	46	0.91	0	0	0.998732	0.998732	response to unfolded protein
5301	GO:0042981	433	162	0.81	0	0	0.999714	0.999714	regulation of apoptotic process
5	GO:0000019	7458	2	1	0	0	0.999753	0.999753	regulation of mitotic recombination
8	GO:0000027	7689	8	0.88	0	0	0.999753	0.999753	ribosomal large subunit assembly
9	GO:0000028	8537	3	1	0	0	0.999753	0.999753	ribosomal small subunit assembly
19	GO:0000076	3879	8	0.88	0	0	0.999753	0.999753	DNA replication checkpoint
44	GO:0000212	2582	5	0.8	0	0	0.999753	0.999753	meiotic spindle organization
57	GO:0000296	9010	1	1	0	0	0.999753	0.999753	spermine transport
68	GO:0000375	8649	26	0.96	0	0	0.999753	0.999753	RNA splicing, via transesterification reactions
76	GO:0000413	5677	36	0.75	0	0	0.999753	0.999753	protein peptidyl-prolyl isomerization
78	GO:0000415	10988	1	1	0	0	0.999753	0.999753	negative regulation of histone H3-K36 methylation
85	GO:0000447	9577	3	1	0	0	0.999753	0.999753	endonucleolytic cleavage in ITS1 to separate SSU-rRNA from 5.8S rRNA and LSU-rRNA from tricistronic rRNA transcript (SSU-rRNA, 5.8S rRNA, LSU-rRNA)
87	GO:0000451	10775	4	0.75	0	0	0.999753	0.999753	rRNA 2'-O-methylation
95	GO:0000469	10736	2	1	0	0	0.999753	0.999753	cleavage involved in rRNA processing
97	GO:0000480	9579	4	1	0	0	0.999753	0.999753	endonucleolytic cleavage in 5'-ETS of tricistronic rRNA transcript (SSU-rRNA, 5.8S rRNA, LSU-rRNA)
114	GO:0000729	2399	15	1	0	0	0.999753	0.999753	DNA double-strand break processing
115	GO:0000730	8413	2	0.5	0	0	0.999753	0.999753	DNA recombinase assembly
120	GO:0000738	6956	4	0.75	0	0	0.999753	0.999753	DNA catabolic process, exonucleolytic
122	GO:0000819	9763	1	1	0	0	0.999753	0.999753	sister chromatid segregation
153	GO:0001504	2459	9	0.67	0	0	0.999753	0.999753	neurotransmitter uptake
161	GO:0001522	10673	6	1	0	0	0.999753	0.999753	pseudouridine synthesis
177	GO:0001558	1153	73	0.82	0	0	0.999753	0.999753	regulation of cell growth
211	GO:0001694	6402	2	0.5	0	0	0.999753	0.999753	histamine biosynthetic process
216	GO:0001701	487	174	0.87	0	0	0.999753	0.999753	in utero embryonic development
226	GO:0001712	5261	2	0.5	0	0	0.999753	0.999753	ectodermal cell fate commitment
237	GO:0001763	2939	14	0.5	0	0	0.999753	0.999753	morphogenesis of a branching structure
243	GO:0001771	3709	11	0.64	0	0	0.999753	0.999753	immunological synapse formation
268	GO:0001819	967	44	0.43	0	0	0.999753	0.999753	positive regulation of cytokine production
271	GO:0001823	3000	11	0.82	0	0	0.999753	0.999753	mesonephros development
273	GO:0001825	445	17	0.94	0	0	0.999753	0.999753	blastocyst formation
275	GO:0001827	9764	2	0.5	0	0	0.999753	0.999753	inner cell mass cell fate commitment
276	GO:0001828	9765	2	0.5	0	0	0.999753	0.999753	inner cell mass cellular morphogenesis
282	GO:0001835	2224	29	0.76	0	0	0.999753	0.999753	blastocyst hatching
301	GO:0001886	6720	17	0.59	0	0	0.999753	0.999753	endothelial cell morphogenesis
302	GO:0001887	7322	3	0.67	0	0	0.999753	0.999753	selenium compound metabolic process
308	GO:0001895	400	41	0.39	0	0	0.999753	0.999753	retina homeostasis
316	GO:0001915	2899	18	0.28	0	0	0.999753	0.999753	negative regulation of T cell mediated cytotoxicity
319	GO:0001920	10053	4	0.75	0	0	0.999753	0.999753	negative regulation of receptor recycling
333	GO:0001944	5767	18	0.61	0	0	0.999753	0.999753	vasculature development
338	GO:0001951	8096	3	0.67	0	0	0.999753	0.999753	intestinal D-glucose absorption
369	GO:0002009	3353	13	0.54	0	0	0.999753	0.999753	morphogenesis of an epithelium
388	GO:0002038	8287	2	1	0	0	0.999753	0.999753	positive regulation of L-glutamate import across plasma membrane
399	GO:0002066	8515	1	1	0	0	0.999753	0.999753	columnar/cuboidal epithelial cell development
402	GO:0002071	11667	1	1	0	0	0.999753	0.999753	glandular epithelial cell maturation
411	GO:0002087	823	14	0.64	0	0	0.999753	0.999753	regulation of respiratory gaseous exchange by neurological system process
415	GO:0002091	4926	12	0.67	0	0	0.999753	0.999753	negative regulation of receptor internalization
417	GO:0002093	10822	2	1	0	0	0.999753	0.999753	auditory receptor cell morphogenesis
450	GO:0002232	6243	5	0.8	0	0	0.999753	0.999753	leukocyte chemotaxis involved in inflammatory response
451	GO:0002237	2641	9	0.67	0	0	0.999753	0.999753	response to molecule of bacterial origin
457	GO:0002260	2867	5	0.6	0	0	0.999753	0.999753	lymphocyte homeostasis
458	GO:0002262	2705	9	0.89	0	0	0.999753	0.999753	myeloid cell homeostasis
469	GO:0002281	7117	10	0.8	0	0	0.999753	0.999753	macrophage activation involved in immune response
472	GO:0002286	3676	6	1	0	0	0.999753	0.999753	T cell activation involved in immune response
480	GO:0002309	8533	9	0.56	0	0	0.999753	0.999753	T cell proliferation involved in immune response
486	GO:0002317	7155	3	1	0	0	0.999753	0.999753	plasma cell differentiation
505	GO:0002357	8203	4	0.5	0	0	0.999753	0.999753	defense response to tumor cell
518	GO:0002377	2402	6	1	0	0	0.999753	0.999753	immunoglobulin production
519	GO:0002378	5919	3	0.67	0	0	0.999753	0.999753	immunoglobulin biosynthetic process
522	GO:0002381	6451	8	0.25	0	0	0.999753	0.999753	immunoglobulin production involved in immunoglobulin mediated immune response
525	GO:0002385	6238	6	0.33	0	0	0.999753	0.999753	mucosal immune response
548	GO:0002455	2843	11	0.45	0	0	0.999753	0.999753	humoral immune response mediated by circulating immunoglobulin
560	GO:0002481	2645	2	0.5	0	0	0.999753	0.999753	antigen processing and presentation of exogenous protein antigen via MHC class Ib, TAP-dependent
587	GO:0002543	5478	2	1	0	0	0.999753	0.999753	activation of blood coagulation via clotting cascade
601	GO:0002590	11019	1	1	0	0	0.999753	0.999753	negative regulation of antigen processing and presentation of peptide antigen via MHC class I
628	GO:0002676	8583	2	0.5	0	0	0.999753	0.999753	regulation of chronic inflammatory response
631	GO:0002679	7454	3	0.67	0	0	0.999753	0.999753	respiratory burst involved in defense response
639	GO:0002690	5136	18	0.44	0	0	0.999753	0.999753	positive regulation of leukocyte chemotaxis
645	GO:0002710	11166	2	0.5	0	0	0.999753	0.999753	negative regulation of T cell mediated immunity
654	GO:0002726	2646	10	0.8	0	0	0.999753	0.999753	positive regulation of T cell cytokine production
663	GO:0002740	1627	17	0.18	0	0	0.999753	0.999753	negative regulation of cytokine secretion involved in immune response
677	GO:0002767	6472	18	0.06	0	0	0.999753	0.999753	immune response-inhibiting cell surface receptor signaling pathway
680	GO:0002774	7258	11	0.18	0	0	0.999753	0.999753	Fc receptor mediated inhibitory signaling pathway
684	GO:0002792	3835	1	1	0	0	0.999753	0.999753	negative regulation of peptide secretion
720	GO:0002906	589	5	0.8	0	0	0.999753	0.999753	negative regulation of mature B cell apoptotic process
746	GO:0003044	8733	1	1	0	0	0.999753	0.999753	regulation of systemic arterial blood pressure mediated by a chemical signal
761	GO:0003093	828	4	1	0	0	0.999753	0.999753	regulation of glomerular filtration
765	GO:0003097	2026	2	0.5	0	0	0.999753	0.999753	renal water transport
769	GO:0003105	5460	3	1	0	0	0.999753	0.999753	negative regulation of glomerular filtration
788	GO:0003157	7695	3	1	0	0	0.999753	0.999753	endocardium development
790	GO:0003160	6771	2	1	0	0	0.999753	0.999753	endocardium morphogenesis
820	GO:0003207	7698	2	0.5	0	0	0.999753	0.999753	cardiac chamber formation
825	GO:0003213	7699	1	1	0	0	0.999753	0.999753	cardiac right atrium morphogenesis
829	GO:0003219	8804	3	0.67	0	0	0.999753	0.999753	cardiac right ventricle formation
839	GO:0003241	7700	2	1	0	0	0.999753	0.999753	growth involved in heart morphogenesis
846	GO:0003256	6772	3	1	0	0	0.999753	0.999753	regulation of transcription from RNA polymerase II promoter involved in myocardial precursor cell differentiation
860	GO:0003289	497	6	0.67	0	0	0.999753	0.999753	atrial septum primum morphogenesis
861	GO:0003290	5989	3	0.33	0	0	0.999753	0.999753	atrial septum secundum morphogenesis
862	GO:0003294	6091	2	1	0	0	0.999753	0.999753	atrial ventricular junction remodeling
865	GO:0003309	5990	6	0.5	0	0	0.999753	0.999753	type B pancreatic cell differentiation
866	GO:0003310	5991	3	0.33	0	0	0.999753	0.999753	pancreatic A cell differentiation
874	GO:0003332	7701	4	1	0	0	0.999753	0.999753	negative regulation of extracellular matrix constituent secretion
900	GO:0003382	2072	16	0.56	0	0	0.999753	0.999753	epithelial cell morphogenesis
921	GO:0005975	221	120	0.72	0	0	0.999753	0.999753	carbohydrate metabolic process
922	GO:0005976	9554	2	1	0	0	0.999753	0.999753	polysaccharide metabolic process
939	GO:0006002	5534	5	0.8	0	0	0.999753	0.999753	fructose 6-phosphate metabolic process
943	GO:0006007	2669	4	0.75	0	0	0.999753	0.999753	glucose catabolic process
990	GO:0006104	4932	5	1	0	0	0.999753	0.999753	succinyl-CoA metabolic process
1014	GO:0006163	5674	2	1	0	0	0.999753	0.999753	purine nucleotide metabolic process
1023	GO:0006175	799	1	1	0	0	0.999753	0.999753	dATP biosynthetic process
1046	GO:0006220	4767	4	0.75	0	0	0.999753	0.999753	pyrimidine nucleotide metabolic process
1060	GO:0006261	8126	10	1	0	0	0.999753	0.999753	DNA-dependent DNA replication
1062	GO:0006265	5384	8	0.88	0	0	0.999753	0.999753	DNA topological change
1064	GO:0006268	6505	8	0.88	0	0	0.999753	0.999753	DNA unwinding involved in DNA replication
1073	GO:0006282	3949	6	1	0	0	0.999753	0.999753	regulation of DNA repair
1074	GO:0006283	3661	82	0.88	0	0	0.999753	0.999753	transcription-coupled nucleotide-excision repair
1089	GO:0006302	906	55	0.95	0	0	0.999753	0.999753	double-strand break repair
1093	GO:0006307	7387	10	1	0	0	0.999753	0.999753	DNA dealkylation involved in DNA repair
1096	GO:0006310	448	68	0.75	0	0	0.999753	0.999753	DNA recombination
1115	GO:0006352	9006	28	0.54	0	0	0.999753	0.999753	DNA-templated transcription, initiation
1121	GO:0006359	3189	11	0.82	0	0	0.999753	0.999753	regulation of transcription by RNA polymerase III
1124	GO:0006362	3663	44	0.64	0	0	0.999753	0.999753	transcription elongation from RNA polymerase I promoter
1129	GO:0006368	3665	84	0.76	0	0	0.999753	0.999753	transcription elongation from RNA polymerase II promoter
1131	GO:0006370	3666	43	0.74	0	0	0.999753	0.999753	7-methylguanosine mRNA capping
1139	GO:0006390	5741	9	1	0	0	0.999753	0.999753	mitochondrial transcription
1146	GO:0006400	33	25	1	0	0	0.999753	0.999753	tRNA modification
1152	GO:0006406	5231	109	0.85	0	0	0.999753	0.999753	mRNA export from nucleus
1155	GO:0006409	7770	34	0.97	0	0	0.999753	0.999753	tRNA export from nucleus
1168	GO:0006427	10540	1	1	0	0	0.999753	0.999753	histidyl-tRNA aminoacylation
1179	GO:0006446	4812	26	0.92	0	0	0.999753	0.999753	regulation of translational initiation
1201	GO:0006481	9950	3	1	0	0	0.999753	0.999753	C-terminal protein methylation
1223	GO:0006520	581	29	0.72	0	0	0.999753	0.999753	cellular amino acid metabolic process
1226	GO:0006526	2362	2	1	0	0	0.999753	0.999753	arginine biosynthetic process
1243	GO:0006546	1609	3	0.33	0	0	0.999753	0.999753	glycine catabolic process
1244	GO:0006547	6403	1	1	0	0	0.999753	0.999753	histidine metabolic process
1245	GO:0006548	6367	9	0.67	0	0	0.999753	0.999753	histidine catabolic process
1248	GO:0006554	2523	13	0.92	0	0	0.999753	0.999753	lysine catabolic process
1285	GO:0006601	5922	2	1	0	0	0.999753	0.999753	creatine biosynthetic process
1288	GO:0006607	3603	6	1	0	0	0.999753	0.999753	NLS-bearing protein import into nucleus
1289	GO:0006610	7079	4	1	0	0	0.999753	0.999753	ribosomal protein import into nucleus
1302	GO:0006629	98	128	0.73	0	0	0.999753	0.999753	lipid metabolic process
1307	GO:0006637	2663	24	0.71	0	0	0.999753	0.999753	acyl-CoA metabolic process
1317	GO:0006651	1614	4	0.5	0	0	0.999753	0.999753	diacylglycerol biosynthetic process
1320	GO:0006656	331	47	0.6	0	0	0.999753	0.999753	phosphatidylcholine biosynthetic process
1339	GO:0006680	5999	4	0.5	0	0	0.999753	0.999753	glucosylceramide catabolic process
1345	GO:0006686	9865	6	1	0	0	0.999753	0.999753	sphingomyelin biosynthetic process
1355	GO:0006699	2664	29	0.69	0	0	0.999753	0.999753	bile acid biosynthetic process
1358	GO:0006702	3779	10	0.5	0	0	0.999753	0.999753	androgen biosynthetic process
1363	GO:0006707	3780	12	0.67	0	0	0.999753	0.999753	cholesterol catabolic process
1366	GO:0006713	9416	1	1	0	0	0.999753	0.999753	glucocorticoid catabolic process
1371	GO:0006730	1264	17	0.82	0	0	0.999753	0.999753	one-carbon metabolic process
1384	GO:0006754	1479	29	0.93	0	0	0.999753	0.999753	ATP biosynthetic process
1393	GO:0006777	7434	5	1	0	0	0.999753	0.999753	Mo-molybdopterin cofactor biosynthetic process
1405	GO:0006797	9883	1	1	0	0	0.999753	0.999753	polyphosphate metabolic process
1414	GO:0006814	318	79	0.51	0	0	0.999753	0.999753	sodium ion transport
1419	GO:0006824	6084	5	0.6	0	0	0.999753	0.999753	cobalt ion transport
1420	GO:0006825	2443	15	0.8	0	0	0.999753	0.999753	copper ion transport
1421	GO:0006826	2647	19	0.63	0	0	0.999753	0.999753	iron ion transport
1429	GO:0006853	245	12	0.75	0	0	0.999753	0.999753	carnitine shuttle
1435	GO:0006864	11037	2	1	0	0	0.999753	0.999753	pyrimidine nucleotide transport
1449	GO:0006884	768	13	1	0	0	0.999753	0.999753	cell volume homeostasis
1463	GO:0006904	4025	22	0.95	0	0	0.999753	0.999753	vesicle docking involved in exocytosis
1469	GO:0006913	3930	17	0.82	0	0	0.999753	0.999753	nucleocytoplasmic transport
1486	GO:0006942	2460	8	0.5	0	0	0.999753	0.999753	regulation of striated muscle contraction
1505	GO:0006979	126	110	0.7	0	0	0.999753	0.999753	response to oxidative stress
1507	GO:0006983	4802	11	1	0	0	0.999753	0.999753	ER overload response
1513	GO:0006997	1596	23	0.91	0	0	0.999753	0.999753	nucleus organization
1521	GO:0007009	1674	16	0.75	0	0	0.999753	0.999753	plasma membrane organization
1527	GO:0007018	4006	31	0.84	0	0	0.999753	0.999753	microtubule-based movement
1530	GO:0007021	2241	6	0.83	0	0	0.999753	0.999753	tubulin complex assembly
1538	GO:0007033	7296	4	1	0	0	0.999753	0.999753	vacuole organization
1541	GO:0007039	4292	2	0.5	0	0	0.999753	0.999753	protein catabolic process in the vacuole
1549	GO:0007051	4039	17	0.94	0	0	0.999753	0.999753	spindle organization
1553	GO:0007059	1696	63	0.97	0	0	0.999753	0.999753	chromosome segregation
1560	GO:0007076	7927	15	1	0	0	0.999753	0.999753	mitotic chromosome condensation
1567	GO:0007091	3282	4	1	0	0	0.999753	0.999753	metaphase/anaphase transition of mitotic cell cycle
1568	GO:0007093	2832	35	0.86	0	0	0.999753	0.999753	mitotic cell cycle checkpoint
1577	GO:0007127	4126	3	0.67	0	0	0.999753	0.999753	meiosis I
1579	GO:0007130	8977	25	0.52	0	0	0.999753	0.999753	synaptonemal complex assembly
1584	GO:0007144	3885	6	0.67	0	0	0.999753	0.999753	female meiosis I
1590	GO:0007158	2371	16	0.81	0	0	0.999753	0.999753	neuron cell-cell adhesion
1597	GO:0007166	760	238	0.55	0	0	0.999753	0.999753	cell surface receptor signaling pathway
1601	GO:0007171	998	14	0.71	0	0	0.999753	0.999753	activation of transmembrane receptor protein tyrosine kinase activity
1602	GO:0007172	3688	8	0.88	0	0	0.999753	0.999753	signal complex assembly
1606	GO:0007176	1967	3	1	0	0	0.999753	0.999753	regulation of epidermal growth factor-activated receptor activity
1607	GO:0007178	522	9	0.89	0	0	0.999753	0.999753	transmembrane receptor protein serine/threonine kinase signaling pathway
1631	GO:0007207	4068	3	0.67	0	0	0.999753	0.999753	phospholipase C-activating G protein-coupled acetylcholine receptor signaling pathway
1656	GO:0007256	5388	11	1	0	0	0.999753	0.999753	activation of JNKK activity
1662	GO:0007264	224	78	0.85	0	0	0.999753	0.999753	small GTPase mediated signal transduction
1674	GO:0007283	363	427	0.56	0	0	0.999753	0.999753	spermatogenesis
1688	GO:0007342	1064	13	0.08	0	0	0.999753	0.999753	fusion of sperm to egg plasma membrane involved in single fertilization
1692	GO:0007352	7277	3	1	0	0	0.999753	0.999753	zygotic specification of dorsal/ventral axis
1725	GO:0007493	5992	2	0.5	0	0	0.999753	0.999753	endodermal cell fate determination
1801	GO:0008050	9141	2	1	0	0	0.999753	0.999753	female courtship behavior
1819	GO:0008206	239	12	0.83	0	0	0.999753	0.999753	bile acid metabolic process
1826	GO:0008218	7557	1	1	0	0	0.999753	0.999753	bioluminescence
1844	GO:0008344	1970	49	0.69	0	0	0.999753	0.999753	adult locomotory behavior
1858	GO:0008582	7508	4	1	0	0	0.999753	0.999753	regulation of synaptic growth at neuromuscular junction
1867	GO:0008610	347	12	0.83	0	0	0.999753	0.999753	lipid biosynthetic process
1874	GO:0008627	3490	2	1	0	0	0.999753	0.999753	intrinsic apoptotic signaling pathway in response to osmotic stress
1881	GO:0008645	8728	15	0.53	0	0	0.999753	0.999753	hexose transmembrane transport
1882	GO:0008652	2344	28	0.68	0	0	0.999753	0.999753	cellular amino acid biosynthetic process
1885	GO:0009048	6551	12	0.92	0	0	0.999753	0.999753	dosage compensation by inactivation of X chromosome
1886	GO:0009051	5879	2	1	0	0	0.999753	0.999753	pentose-phosphate shunt, oxidative branch
1888	GO:0009056	9654	3	1	0	0	0.999753	0.999753	catabolic process
1891	GO:0009062	3999	9	0.89	0	0	0.999753	0.999753	fatty acid catabolic process
1897	GO:0009082	2774	2	1	0	0	0.999753	0.999753	branched-chain amino acid biosynthetic process
1898	GO:0009083	276	21	0.86	0	0	0.999753	0.999753	branched-chain amino acid catabolic process
1938	GO:0009249	6037	6	0.67	0	0	0.999753	0.999753	protein lipoylation
1942	GO:0009258	10224	2	1	0	0	0.999753	0.999753	10-formyltetrahydrofolate catabolic process
1947	GO:0009268	321	9	0.89	0	0	0.999753	0.999753	response to pH
1967	GO:0009408	1320	55	0.64	0	0	0.999753	0.999753	response to heat
1973	GO:0009416	2345	18	0.78	0	0	0.999753	0.999753	response to light stimulus
1996	GO:0009609	6248	2	1	0	0	0.999753	0.999753	response to symbiotic bacterium
2017	GO:0009725	284	34	0.82	0	0	0.999753	0.999753	response to hormone
2021	GO:0009750	6023	3	1	0	0	0.999753	0.999753	response to fructose
2027	GO:0009789	11128	1	1	0	0	0.999753	0.999753	positive regulation of abscisic acid-activated signaling pathway
2059	GO:0009968	501	49	0.59	0	0	0.999753	0.999753	negative regulation of signal transduction
2063	GO:0009991	385	4	0.75	0	0	0.999753	0.999753	response to extracellular stimulus
2081	GO:0010044	1409	4	1	0	0	0.999753	0.999753	response to aluminum ion
2084	GO:0010070	10196	1	1	0	0	0.999753	0.999753	zygote asymmetric cell division
2090	GO:0010155	6879	4	0.75	0	0	0.999753	0.999753	regulation of proton transport
2100	GO:0010216	4986	5	1	0	0	0.999753	0.999753	maintenance of DNA methylation
2104	GO:0010232	6092	1	1	0	0	0.999753	0.999753	vascular transport
2106	GO:0010248	2445	14	0.57	0	0	0.999753	0.999753	establishment or maintenance of transmembrane electrochemical gradient
2113	GO:0010269	1412	7	0.57	0	0	0.999753	0.999753	response to selenium ion
2114	GO:0010272	10098	1	1	0	0	0.999753	0.999753	response to silver ion
2116	GO:0010288	1973	21	0.76	0	0	0.999753	0.999753	response to lead ion
2133	GO:0010459	1220	13	0.54	0	0	0.999753	0.999753	negative regulation of heart rate
2164	GO:0010536	1167	7	0.29	0	0	0.999753	0.999753	positive regulation of activation of Janus kinase activity
2182	GO:0010587	7888	8	0.62	0	0	0.999753	0.999753	miRNA catabolic process
2191	GO:0010607	11738	3	0.67	0	0	0.999753	0.999753	negative regulation of cytoplasmic mRNA processing body assembly
2194	GO:0010610	10198	1	1	0	0	0.999753	0.999753	regulation of mRNA stability involved in response to stress
2204	GO:0010632	2289	5	1	0	0	0.999753	0.999753	regulation of epithelial cell migration
2213	GO:0010642	1911	8	0.88	0	0	0.999753	0.999753	negative regulation of platelet-derived growth factor receptor signaling pathway
2216	GO:0010649	3448	5	0.8	0	0	0.999753	0.999753	regulation of cell communication by electrical coupling
2217	GO:0010650	1677	1	1	0	0	0.999753	0.999753	positive regulation of cell communication by electrical coupling
2218	GO:0010652	6093	2	1	0	0	0.999753	0.999753	positive regulation of cell communication by chemical coupling
2228	GO:0010694	6216	6	1	0	0	0.999753	0.999753	positive regulation of alkaline phosphatase activity
2247	GO:0010729	7486	4	0.5	0	0	0.999753	0.999753	positive regulation of hydrogen peroxide biosynthetic process
2257	GO:0010745	73	13	0.85	0	0	0.999753	0.999753	negative regulation of macrophage derived foam cell differentiation
2260	GO:0010750	5192	5	0.8	0	0	0.999753	0.999753	positive regulation of nitric oxide mediated signal transduction
2272	GO:0010763	1322	12	1	0	0	0.999753	0.999753	positive regulation of fibroblast migration
2279	GO:0010792	8416	6	0.67	0	0	0.999753	0.999753	DNA double-strand break processing involved in repair via single-strand annealing
2305	GO:0010825	9858	4	1	0	0	0.999753	0.999753	positive regulation of centrosome duplication
2306	GO:0010826	3659	4	1	0	0	0.999753	0.999753	negative regulation of centrosome duplication
2309	GO:0010829	5500	5	0.8	0	0	0.999753	0.999753	negative regulation of glucose transmembrane transport
2311	GO:0010831	3558	16	0.38	0	0	0.999753	0.999753	positive regulation of myotube differentiation
2313	GO:0010833	6447	8	0.5	0	0	0.999753	0.999753	telomere maintenance via telomere lengthening
2323	GO:0010847	11490	2	1	0	0	0.999753	0.999753	regulation of chromatin assembly
2325	GO:0010849	10047	1	1	0	0	0.999753	0.999753	regulation of proton-transporting ATPase activity, rotational mechanism
2330	GO:0010868	11049	5	0.4	0	0	0.999753	0.999753	negative regulation of triglyceride biosynthetic process
2343	GO:0010881	1650	25	0.8	0	0	0.999753	0.999753	regulation of cardiac muscle contraction by regulation of the release of sequestered calcium ion
2345	GO:0010883	10531	4	1	0	0	0.999753	0.999753	regulation of lipid storage
2346	GO:0010884	255	12	0.58	0	0	0.999753	0.999753	positive regulation of lipid storage
2349	GO:0010888	4383	15	0.47	0	0	0.999753	0.999753	negative regulation of lipid storage
2369	GO:0010922	2973	6	0.67	0	0	0.999753	0.999753	positive regulation of phosphatase activity
2370	GO:0010923	4922	53	0.83	0	0	0.999753	0.999753	negative regulation of phosphatase activity
2375	GO:0010939	10048	1	1	0	0	0.999753	0.999753	regulation of necrotic cell death
2387	GO:0010956	4697	3	1	0	0	0.999753	0.999753	negative regulation of calcidiol 1-monooxygenase activity
2389	GO:0010960	1678	7	0.57	0	0	0.999753	0.999753	magnesium ion homeostasis
2393	GO:0010966	5643	3	0.67	0	0	0.999753	0.999753	regulation of phosphate transport
2396	GO:0010972	5675	79	0.66	0	0	0.999753	0.999753	negative regulation of G2/M transition of mitotic cell cycle
2400	GO:0010980	4698	3	0.67	0	0	0.999753	0.999753	positive regulation of vitamin D 24-hydroxylase activity
2405	GO:0010989	1908	16	0.31	0	0	0.999753	0.999753	negative regulation of low-density lipoprotein particle clearance
2409	GO:0010994	6442	5	1	0	0	0.999753	0.999753	free ubiquitin chain polymerization
2420	GO:0014012	1831	6	0.83	0	0	0.999753	0.999753	peripheral nervous system axon regeneration
2424	GO:0014016	2776	3	0.33	0	0	0.999753	0.999753	neuroblast differentiation
2432	GO:0014037	5210	7	1	0	0	0.999753	0.999753	Schwann cell differentiation
2452	GO:0014063	6697	7	0.43	0	0	0.999753	0.999753	negative regulation of serotonin secretion
2468	GO:0014733	3443	2	1	0	0	0.999753	0.999753	regulation of skeletal muscle adaptation
2479	GO:0014809	3504	3	0.67	0	0	0.999753	0.999753	regulation of skeletal muscle contraction by regulation of release of sequestered calcium ion
2483	GO:0014819	3559	4	0.75	0	0	0.999753	0.999753	regulation of skeletal muscle contraction
2511	GO:0014889	5998	1	1	0	0	0.999753	0.999753	muscle atrophy
2516	GO:0014898	2490	14	0.79	0	0	0.999753	0.999753	cardiac muscle hypertrophy in response to stress
2518	GO:0014902	2616	7	0.71	0	0	0.999753	0.999753	myotube differentiation
2519	GO:0014904	6761	4	0.75	0	0	0.999753	0.999753	myotube cell development
2525	GO:0014912	1793	13	1	0	0	0.999753	0.999753	negative regulation of smooth muscle cell migration
2532	GO:0015670	2028	4	0.5	0	0	0.999753	0.999753	carbon dioxide transport
2538	GO:0015692	7736	1	1	0	0	0.999753	0.999753	lead ion transport
2542	GO:0015696	2029	5	0.4	0	0	0.999753	0.999753	ammonium transport
2547	GO:0015705	7971	4	0.75	0	0	0.999753	0.999753	iodide transport
2561	GO:0015739	10167	4	1	0	0	0.999753	0.999753	sialic acid transport
2575	GO:0015793	2031	6	0.33	0	0	0.999753	0.999753	glycerol transport
2578	GO:0015801	11609	1	1	0	0	0.999753	0.999753	aromatic amino acid transport
2585	GO:0015810	8724	7	0.86	0	0	0.999753	0.999753	aspartate transmembrane transport
2587	GO:0015812	8752	4	0.5	0	0	0.999753	0.999753	gamma-aminobutyric acid transport
2619	GO:0015881	8751	2	1	0	0	0.999753	0.999753	creatine transmembrane transport
2621	GO:0015884	5798	7	0.71	0	0	0.999753	0.999753	folic acid transport
2623	GO:0015888	10169	3	1	0	0	0.999753	0.999753	thiamine transport
2630	GO:0015910	1441	2	1	0	0	0.999753	0.999753	peroxisomal long-chain fatty acid import
2637	GO:0015920	3784	2	1	0	0	0.999753	0.999753	lipopolysaccharide transport
2646	GO:0015966	5929	3	1	0	0	0.999753	0.999753	diadenosine tetraphosphate biosynthetic process
2647	GO:0015980	278	2	0.5	0	0	0.999753	0.999753	energy derivation by oxidation of organic compounds
2649	GO:0015990	7487	1	1	0	0	0.999753	0.999753	electron transport coupled proton transport
2665	GO:0016064	3724	14	0.79	0	0	0.999753	0.999753	immunoglobulin mediated immune response
2666	GO:0016070	6331	50	0.88	0	0	0.999753	0.999753	RNA metabolic process
2668	GO:0016072	7309	4	0.5	0	0	0.999753	0.999753	rRNA metabolic process
2674	GO:0016080	8119	5	0.6	0	0	0.999753	0.999753	synaptic vesicle targeting
2685	GO:0016126	8898	5	1	0	0	0.999753	0.999753	sterol biosynthetic process
2687	GO:0016139	5848	4	0.75	0	0	0.999753	0.999753	glycoside catabolic process
2700	GO:0016236	4159	101	0.84	0	0	0.999753	0.999753	macroautophagy
2722	GO:0016338	4296	22	0.36	0	0	0.999753	0.999753	calcium-independent cell-cell adhesion via plasma membrane cell-adhesion molecules
2754	GO:0016571	5449	22	0.59	0	0	0.999753	0.999753	histone methylation
2781	GO:0017148	1618	62	0.89	0	0	0.999753	0.999753	negative regulation of translation
2795	GO:0018012	10737	1	1	0	0	0.999753	0.999753	N-terminal peptidyl-alanine trimethylation
2796	GO:0018013	10738	1	1	0	0	0.999753	0.999753	N-terminal peptidyl-glycine methylation
2797	GO:0018016	10739	1	1	0	0	0.999753	0.999753	N-terminal peptidyl-proline dimethylation
2800	GO:0018023	10744	7	1	0	0	0.999753	0.999753	peptidyl-lysine trimethylation
2815	GO:0018125	8391	3	1	0	0	0.999753	0.999753	peptidyl-cysteine methylation
2819	GO:0018153	6999	2	1	0	0	0.999753	0.999753	isopeptide cross-linking via N6-(L-isoglutamyl)-L-lysine
2831	GO:0018242	5917	10	0.9	0	0	0.999753	0.999753	protein O-linked glycosylation via serine
2832	GO:0018243	5918	8	0.88	0	0	0.999753	0.999753	protein O-linked glycosylation via threonine
2844	GO:0018344	4066	7	0.86	0	0	0.999753	0.999753	protein geranylgeranylation
2851	GO:0018395	10463	1	1	0	0	0.999753	0.999753	peptidyl-lysine hydroxylation to 5-hydroxy-L-lysine
2876	GO:0019056	7757	1	1	0	0	0.999753	0.999753	modulation by virus of host transcription
2881	GO:0019064	3700	7	0.86	0	0	0.999753	0.999753	fusion of virus membrane with host plasma membrane
2884	GO:0019074	4828	2	1	0	0	0.999753	0.999753	viral RNA genome packaging
2886	GO:0019076	8181	6	1	0	0	0.999753	0.999753	viral release from host cell
2901	GO:0019218	8513	3	0.67	0	0	0.999753	0.999753	regulation of steroid metabolic process
2903	GO:0019222	6222	3	0.33	0	0	0.999753	0.999753	regulation of metabolic process
2907	GO:0019229	306	16	0.62	0	0	0.999753	0.999753	regulation of vasoconstriction
2912	GO:0019242	9210	1	1	0	0	0.999753	0.999753	methylglyoxal biosynthetic process
2923	GO:0019287	7513	2	1	0	0	0.999753	0.999753	isopentenyl diphosphate biosynthetic process, mevalonate pathway
2925	GO:0019303	10308	2	1	0	0	0.999753	0.999753	D-ribose catabolic process
2927	GO:0019318	11381	1	1	0	0	0.999753	0.999753	hexose metabolic process
2930	GO:0019322	5881	2	1	0	0	0.999753	0.999753	pentose biosynthetic process
2939	GO:0019370	1527	10	0.7	0	0	0.999753	0.999753	leukotriene biosynthetic process
2946	GO:0019391	11057	1	1	0	0	0.999753	0.999753	glucuronoside catabolic process
2975	GO:0019521	7992	1	1	0	0	0.999753	0.999753	D-gluconate metabolic process
2993	GO:0019673	6176	4	0.75	0	0	0.999753	0.999753	GDP-mannose metabolic process
2998	GO:0019693	10418	1	1	0	0	0.999753	0.999753	ribose phosphate metabolic process
3003	GO:0019730	2554	75	0.16	0	0	0.999753	0.999753	antimicrobial humoral response
3018	GO:0019883	3837	2	1	0	0	0.999753	0.999753	antigen processing and presentation of endogenous antigen
3023	GO:0019918	10128	4	1	0	0	0.999753	0.999753	peptidyl-arginine methylation, to symmetrical-dimethyl arginine
3039	GO:0021512	10071	1	1	0	0	0.999753	0.999753	spinal cord anterior/posterior patterning
3050	GO:0021527	2304	14	0.29	0	0	0.999753	0.999753	spinal cord association neuron differentiation
3073	GO:0021555	6012	4	0.75	0	0	0.999753	0.999753	midbrain-hindbrain boundary morphogenesis
3077	GO:0021562	4100	3	0.33	0	0	0.999753	0.999753	vestibulocochlear nerve development
3109	GO:0021670	2033	11	1	0	0	0.999753	0.999753	lateral ventricle development
3122	GO:0021694	10606	1	1	0	0	0.999753	0.999753	cerebellar Purkinje cell layer formation
3124	GO:0021696	6140	4	1	0	0	0.999753	0.999753	cerebellar cortex morphogenesis
3132	GO:0021740	7648	2	1	0	0	0.999753	0.999753	principal sensory nucleus of trigeminal nerve development
3149	GO:0021773	6908	5	0.6	0	0	0.999753	0.999753	striatal medium spiny neuron differentiation
3188	GO:0021860	2556	6	0.83	0	0	0.999753	0.999753	pyramidal neuron development
3211	GO:0021904	3014	10	0.5	0	0	0.999753	0.999753	dorsal/ventral neural tube patterning
3221	GO:0021930	2436	6	0.83	0	0	0.999753	0.999753	cerebellar granule cell precursor proliferation
3230	GO:0021952	4103	7	0.86	0	0	0.999753	0.999753	central nervous system projection neuron axonogenesis
3245	GO:0021986	7773	3	0.67	0	0	0.999753	0.999753	habenula development
3258	GO:0022013	10199	1	1	0	0	0.999753	0.999753	pallium cell proliferation in forebrain
3275	GO:0022604	3484	22	1	0	0	0.999753	0.999753	regulation of cell morphogenesis
3288	GO:0023014	8516	4	0.75	0	0	0.999753	0.999753	signal transduction by protein phosphorylation
3299	GO:0030007	2446	9	0.89	0	0	0.999753	0.999753	cellular potassium ion homeostasis
3321	GO:0030073	543	34	0.56	0	0	0.999753	0.999753	insulin secretion
3343	GO:0030177	2542	36	0.83	0	0	0.999753	0.999753	positive regulation of Wnt signaling pathway
3344	GO:0030178	5609	41	0.68	0	0	0.999753	0.999753	negative regulation of Wnt signaling pathway
3366	GO:0030214	3812	16	0.94	0	0	0.999753	0.999753	hyaluronan catabolic process
3368	GO:0030217	2225	33	0.85	0	0	0.999753	0.999753	T cell differentiation
3372	GO:0030221	5949	2	0.5	0	0	0.999753	0.999753	basophil differentiation
3379	GO:0030239	3475	4	0.75	0	0	0.999753	0.999753	myofibril assembly
3385	GO:0030259	5911	9	0.89	0	0	0.999753	0.999753	lipid glycosylation
3394	GO:0030282	1536	44	0.77	0	0	0.999753	0.999753	bone mineralization
3414	GO:0030330	2587	19	0.89	0	0	0.999753	0.999753	DNA damage response, signal transduction by p53 class mediator
3422	GO:0030421	7338	1	1	0	0	0.999753	0.999753	defecation
3429	GO:0030488	4993	14	1	0	0	0.999753	0.999753	tRNA methylation
3431	GO:0030497	1444	5	1	0	0	0.999753	0.999753	fatty acid elongation
3445	GO:0030520	4824	24	0.62	0	0	0.999753	0.999753	intracellular estrogen receptor signaling pathway
3461	GO:0030641	2472	4	0.75	0	0	0.999753	0.999753	regulation of cellular pH
3465	GO:0030683	8255	2	1	0	0	0.999753	0.999753	evasion or tolerance by virus of host immune response
3473	GO:0030833	5263	12	1	0	0	0.999753	0.999753	regulation of actin filament polymerization
3474	GO:0030834	9975	2	1	0	0	0.999753	0.999753	regulation of actin filament depolymerization
3481	GO:0030850	1544	10	0.8	0	0	0.999753	0.999753	prostate gland development
3486	GO:0030856	1545	5	0.6	0	0	0.999753	0.999753	regulation of epithelial cell differentiation
3491	GO:0030862	10974	1	1	0	0	0.999753	0.999753	positive regulation of polarized epithelial cell differentiation
3494	GO:0030878	4475	20	0.75	0	0	0.999753	0.999753	thyroid gland development
3514	GO:0030951	7204	4	1	0	0	0.999753	0.999753	establishment or maintenance of microtubule cytoskeleton polarity
3520	GO:0030997	4530	2	1	0	0	0.999753	0.999753	regulation of centriole-centriole cohesion
3527	GO:0031032	419	18	0.94	0	0	0.999753	0.999753	actomyosin structure organization
3528	GO:0031034	8429	1	1	0	0	0.999753	0.999753	myosin filament assembly
3537	GO:0031062	7912	7	0.71	0	0	0.999753	0.999753	positive regulation of histone methylation
3553	GO:0031110	7115	9	0.67	0	0	0.999753	0.999753	regulation of microtubule polymerization or depolymerization
3555	GO:0031113	143	12	0.75	0	0	0.999753	0.999753	regulation of microtubule polymerization
3572	GO:0031167	10721	10	1	0	0	0.999753	0.999753	rRNA methylation
3576	GO:0031223	5028	6	0.33	0	0	0.999753	0.999753	auditory behavior
3580	GO:0031275	10103	1	1	0	0	0.999753	0.999753	regulation of lateral pseudopodium assembly
3593	GO:0031328	8584	3	0.67	0	0	0.999753	0.999753	positive regulation of cellular biosynthetic process
3609	GO:0031401	10159	4	1	0	0	0.999753	0.999753	positive regulation of protein modification process
3614	GO:0031441	2724	1	1	0	0	0.999753	0.999753	negative regulation of mRNA 3'-end processing
3635	GO:0031573	4326	12	0.42	0	0	0.999753	0.999753	intra-S DNA damage checkpoint
3636	GO:0031579	3562	5	0.8	0	0	0.999753	0.999753	membrane raft organization
3644	GO:0031591	11632	1	1	0	0	0.999753	0.999753	wybutosine biosynthetic process
3653	GO:0031639	1957	11	0.36	0	0	0.999753	0.999753	plasminogen activation
3666	GO:0031665	7246	20	0.35	0	0	0.999753	0.999753	negative regulation of lipopolysaccharide-mediated signaling pathway
3674	GO:0031914	3936	5	0.8	0	0	0.999753	0.999753	negative regulation of synaptic plasticity
3676	GO:0031929	1340	17	1	0	0	0.999753	0.999753	TOR signaling
3682	GO:0031947	2447	1	1	0	0	0.999753	0.999753	negative regulation of glucocorticoid biosynthetic process
3720	GO:0032088	896	108	0.6	0	0	0.999753	0.999753	negative regulation of NF-kappaB transcription factor activity
3747	GO:0032224	7101	3	1	0	0	0.999753	0.999753	positive regulation of synaptic transmission, cholinergic
3763	GO:0032268	6001	6	0.67	0	0	0.999753	0.999753	regulation of cellular protein metabolic process
3774	GO:0032289	5376	3	1	0	0	0.999753	0.999753	central nervous system myelin formation
3800	GO:0032369	6980	4	1	0	0	0.999753	0.999753	negative regulation of lipid transport
3801	GO:0032370	7222	2	0.5	0	0	0.999753	0.999753	positive regulation of lipid transport
3802	GO:0032374	1863	4	0.75	0	0	0.999753	0.999753	regulation of cholesterol transport
3803	GO:0032375	1853	4	0.5	0	0	0.999753	0.999753	negative regulation of cholesterol transport
3815	GO:0032411	7412	6	0.83	0	0	0.999753	0.999753	positive regulation of transporter activity
3824	GO:0032429	7223	2	1	0	0	0.999753	0.999753	regulation of phospholipase A2 activity
3826	GO:0032431	1619	2	0.5	0	0	0.999753	0.999753	activation of phospholipase A2 activity
3828	GO:0032435	3458	38	0.76	0	0	0.999753	0.999753	negative regulation of proteasomal ubiquitin-dependent protein catabolic process
3848	GO:0032471	2481	8	1	0	0	0.999753	0.999753	negative regulation of endoplasmic reticulum calcium ion concentration
3850	GO:0032474	10634	3	0.67	0	0	0.999753	0.999753	otolith morphogenesis
3858	GO:0032486	6255	10	0.9	0	0	0.999753	0.999753	Rap protein signal transduction
3862	GO:0032490	3325	6	0.33	0	0	0.999753	0.999753	detection of molecule of bacterial origin
3863	GO:0032494	3333	6	1	0	0	0.999753	0.999753	response to peptidoglycan
3864	GO:0032495	1130	11	1	0	0	0.999753	0.999753	response to muramyl dipeptide
3913	GO:0032648	9219	4	1	0	0	0.999753	0.999753	regulation of interferon-beta production
3917	GO:0032653	3817	1	1	0	0	0.999753	0.999753	regulation of interleukin-10 production
3918	GO:0032655	3818	1	1	0	0	0.999753	0.999753	regulation of interleukin-12 production
3926	GO:0032687	8364	7	0.43	0	0	0.999753	0.999753	negative regulation of interferon-alpha production
3947	GO:0032725	6797	11	0.55	0	0	0.999753	0.999753	positive regulation of granulocyte macrophage colony-stimulating factor production
3979	GO:0032782	3511	6	0.67	0	0	0.999753	0.999753	bile acid secretion
4016	GO:0032872	2001	8	1	0	0	0.999753	0.999753	regulation of stress-activated MAPK cascade
4020	GO:0032876	7460	6	1	0	0	0.999753	0.999753	negative regulation of DNA endoreduplication
4023	GO:0032880	745	47	0.81	0	0	0.999753	0.999753	regulation of protein localization
4030	GO:0032911	5993	5	1	0	0	0.999753	0.999753	negative regulation of transforming growth factor beta1 production
4031	GO:0032912	3906	2	0.5	0	0	0.999753	0.999753	negative regulation of transforming growth factor beta2 production
4033	GO:0032914	7254	6	0.83	0	0	0.999753	0.999753	positive regulation of transforming growth factor beta1 production
4040	GO:0032924	507	16	0.81	0	0	0.999753	0.999753	activin receptor signaling pathway
4050	GO:0032945	10226	5	0.2	0	0	0.999753	0.999753	negative regulation of mononuclear cell proliferation
4053	GO:0032957	6995	4	0.75	0	0	0.999753	0.999753	inositol trisphosphate metabolic process
4054	GO:0032958	5589	8	1	0	0	0.999753	0.999753	inositol phosphate biosynthetic process
4055	GO:0032959	8300	1	1	0	0	0.999753	0.999753	inositol trisphosphate biosynthetic process
4062	GO:0032967	1569	27	0.78	0	0	0.999753	0.999753	positive regulation of collagen biosynthetic process
4083	GO:0033029	10577	1	1	0	0	0.999753	0.999753	regulation of neutrophil apoptotic process
4084	GO:0033030	6849	2	0.5	0	0	0.999753	0.999753	negative regulation of neutrophil apoptotic process
4085	GO:0033031	8026	3	1	0	0	0.999753	0.999753	positive regulation of neutrophil apoptotic process
4089	GO:0033036	7118	1	1	0	0	0.999753	0.999753	macromolecule localization
4092	GO:0033044	7310	5	0.6	0	0	0.999753	0.999753	regulation of chromosome organization
4099	GO:0033081	3436	5	1	0	0	0.999753	0.999753	regulation of T cell differentiation in thymus
4102	GO:0033087	6190	1	1	0	0	0.999753	0.999753	negative regulation of immature T cell proliferation
4113	GO:0033132	4290	5	0.8	0	0	0.999753	0.999753	negative regulation of glucokinase activity
4114	GO:0033133	2673	4	0.75	0	0	0.999753	0.999753	positive regulation of glucokinase activity
4135	GO:0033194	3796	10	1	0	0	0.999753	0.999753	response to hydroperoxide
4142	GO:0033212	7737	1	1	0	0	0.999753	0.999753	iron assimilation
4153	GO:0033277	8347	2	1	0	0	0.999753	0.999753	abortive mitotic cell cycle
4164	GO:0033326	2037	3	1	0	0	0.999753	0.999753	cerebrospinal fluid secretion
4173	GO:0033365	1654	14	0.86	0	0	0.999753	0.999753	protein localization to organelle
4200	GO:0033566	11095	3	0.67	0	0	0.999753	0.999753	gamma-tubulin complex localization
4208	GO:0033591	3521	4	1	0	0	0.999753	0.999753	response to L-ascorbic acid
4233	GO:0033632	598	3	1	0	0	0.999753	0.999753	regulation of cell-cell adhesion mediated by integrin
4235	GO:0033634	3690	7	0.57	0	0	0.999753	0.999753	positive regulation of cell-cell adhesion mediated by integrin
4245	GO:0033690	145	10	0.8	0	0	0.999753	0.999753	positive regulation of osteoblast proliferation
4249	GO:0033762	3638	10	0.9	0	0	0.999753	0.999753	response to glucagon
4293	GO:0034145	5465	9	0.89	0	0	0.999753	0.999753	positive regulation of toll-like receptor 4 signaling pathway
4302	GO:0034163	10912	2	0.5	0	0	0.999753	0.999753	regulation of toll-like receptor 9 signaling pathway
4311	GO:0034205	645	7	1	0	0	0.999753	0.999753	amyloid-beta formation
4330	GO:0034315	2113	3	1	0	0	0.999753	0.999753	regulation of Arp2/3 complex-mediated actin nucleation
4331	GO:0034316	4512	4	0.75	0	0	0.999753	0.999753	negative regulation of Arp2/3 complex-mediated actin nucleation
4335	GO:0034334	10321	2	1	0	0	0.999753	0.999753	adherens junction maintenance
4339	GO:0034342	11056	2	1	0	0	0.999753	0.999753	response to type III interferon
4357	GO:0034380	81	17	0.47	0	0	0.999753	0.999753	high-density lipoprotein particle assembly
4396	GO:0034551	2877	7	1	0	0	0.999753	0.999753	mitochondrial respiratory chain complex III assembly
4405	GO:0034616	82	8	0.88	0	0	0.999753	0.999753	response to laminar fluid shear stress
4432	GO:0034756	2650	4	0.5	0	0	0.999753	0.999753	regulation of iron ion transport
4439	GO:0034770	9343	3	1	0	0	0.999753	0.999753	histone H4-K20 methylation
4441	GO:0034775	10578	1	1	0	0	0.999753	0.999753	glutathione transmembrane transport
4460	GO:0035036	3713	16	0.31	0	0	0.999753	0.999753	sperm-egg recognition
4483	GO:0035115	1556	35	0.71	0	0	0.999753	0.999753	embryonic forelimb morphogenesis
4500	GO:0035239	5994	1	1	0	0	0.999753	0.999753	tube morphogenesis
4521	GO:0035313	569	10	0.8	0	0	0.999753	0.999753	wound healing, spreading of epidermal cells
4522	GO:0035315	4533	6	0.5	0	0	0.999753	0.999753	hair cell differentiation
4527	GO:0035333	647	7	1	0	0	0.999753	0.999753	Notch receptor processing, ligand-dependent
4534	GO:0035356	9400	7	1	0	0	0.999753	0.999753	cellular triglyceride homeostasis
4538	GO:0035360	1546	9	0.89	0	0	0.999753	0.999753	positive regulation of peroxisome proliferator activated receptor signaling pathway
4540	GO:0035377	2038	2	1	0	0	0.999753	0.999753	transepithelial water transport
4541	GO:0035378	2039	2	0.5	0	0	0.999753	0.999753	carbon dioxide transmembrane transport
4551	GO:0035434	4283	2	1	0	0	0.999753	0.999753	copper ion transmembrane transport
4556	GO:0035444	7739	1	1	0	0	0.999753	0.999753	nickel cation transmembrane transport
4572	GO:0035499	11224	1	1	0	0	0.999753	0.999753	carnosine biosynthetic process
4575	GO:0035507	7567	2	1	0	0	0.999753	0.999753	regulation of myosin-light-chain-phosphatase activity
4579	GO:0035513	10464	1	1	0	0	0.999753	0.999753	oxidative RNA demethylation
4581	GO:0035519	7869	6	0.83	0	0	0.999753	0.999753	protein K29-linked ubiquitination
4591	GO:0035548	10227	5	0.2	0	0	0.999753	0.999753	negative regulation of interferon-beta secretion
4593	GO:0035552	11322	2	1	0	0	0.999753	0.999753	oxidative single-stranded DNA demethylation
4594	GO:0035553	10990	3	1	0	0	0.999753	0.999753	oxidative single-stranded RNA demethylation
4602	GO:0035572	10740	1	1	0	0	0.999753	0.999753	N-terminal peptidyl-serine dimethylation
4603	GO:0035573	10741	1	1	0	0	0.999753	0.999753	N-terminal peptidyl-serine trimethylation
4632	GO:0035635	3598	8	1	0	0	0.999753	0.999753	entry of bacterium into host cell
4646	GO:0035685	4368	2	1	0	0	0.999753	0.999753	helper T cell diapedesis
4648	GO:0035691	3838	1	1	0	0	0.999753	0.999753	macrophage migration inhibitory factor signaling pathway
4655	GO:0035709	9252	2	1	0	0	0.999753	0.999753	memory T cell activation
4657	GO:0035711	6489	3	1	0	0	0.999753	0.999753	T-helper 1 cell activation
4665	GO:0035726	2907	7	0.71	0	0	0.999753	0.999753	common myeloid progenitor cell proliferation
4674	GO:0035747	8029	2	1	0	0	0.999753	0.999753	natural killer cell chemotaxis
4678	GO:0035754	5934	6	0.83	0	0	0.999753	0.999753	B cell chemotaxis
4679	GO:0035759	3749	2	0.5	0	0	0.999753	0.999753	mesangial cell-matrix adhesion
4683	GO:0035772	6885	2	0.5	0	0	0.999753	0.999753	interleukin-13-mediated signaling pathway
4710	GO:0035844	10975	1	1	0	0	0.999753	0.999753	cloaca development
4721	GO:0035864	6191	6	0.33	0	0	0.999753	0.999753	response to potassium ion
4743	GO:0035914	2378	40	0.78	0	0	0.999753	0.999753	skeletal muscle cell differentiation
4777	GO:0035999	7494	10	0.8	0	0	0.999753	0.999753	tetrahydrofolate interconversion
4828	GO:0036255	6135	1	1	0	0	0.999753	0.999753	response to methylamine
4848	GO:0036323	5755	1	1	0	0	0.999753	0.999753	vascular endothelial growth factor receptor-1 signaling pathway
4853	GO:0036337	2003	2	1	0	0	0.999753	0.999753	Fas signaling pathway
4856	GO:0036344	456	2	1	0	0	0.999753	0.999753	platelet morphogenesis
4863	GO:0036364	11829	1	1	0	0	0.999753	0.999753	transforming growth factor beta1 activation
4868	GO:0036378	4674	4	0.75	0	0	0.999753	0.999753	calcitriol biosynthetic process from calciol
4875	GO:0036462	3498	3	1	0	0	0.999753	0.999753	TRAIL-activated apoptotic signaling pathway
4885	GO:0036493	7585	2	1	0	0	0.999753	0.999753	positive regulation of translation in response to endoplasmic reticulum stress
4916	GO:0038027	83	6	0.83	0	0	0.999753	0.999753	apolipoprotein A-I-mediated signaling pathway
4923	GO:0038044	6981	2	0.5	0	0	0.999753	0.999753	transforming growth factor-beta secretion
4931	GO:0038089	5894	2	1	0	0	0.999753	0.999753	positive regulation of cell migration by vascular endothelial growth factor signaling pathway
4936	GO:0038095	3278	133	0.77	0	0	0.999753	0.999753	Fc-epsilon receptor signaling pathway
4973	GO:0038179	7758	1	1	0	0	0.999753	0.999753	neurotrophin signaling pathway
4974	GO:0038180	6256	8	0.88	0	0	0.999753	0.999753	nerve growth factor signaling pathway
4988	GO:0039008	10976	1	1	0	0	0.999753	0.999753	pronephric nephron tubule morphogenesis
4991	GO:0039023	10977	1	1	0	0	0.999753	0.999753	pronephric duct morphogenesis
5014	GO:0040011	2461	4	0.75	0	0	0.999753	0.999753	locomotion
5019	GO:0040016	5377	8	0.88	0	0	0.999753	0.999753	embryonic cleavage
5034	GO:0042026	2651	27	0.52	0	0	0.999753	0.999753	protein refolding
5036	GO:0042035	5967	7	0.86	0	0	0.999753	0.999753	regulation of cytokine biosynthetic process
5043	GO:0042059	2104	34	0.97	0	0	0.999753	0.999753	negative regulation of epidermal growth factor receptor signaling pathway
5064	GO:0042117	648	10	0.5	0	0	0.999753	0.999753	monocyte activation
5066	GO:0042119	5467	13	0.69	0	0	0.999753	0.999753	neutrophil activation
5078	GO:0042147	2230	68	0.88	0	0	0.999753	0.999753	retrograde transport, endosome to Golgi
5084	GO:0042167	1562	8	0.5	0	0	0.999753	0.999753	heme catabolic process
5096	GO:0042226	9706	2	1	0	0	0.999753	0.999753	interleukin-6 biosynthetic process
5099	GO:0042245	9672	2	1	0	0	0.999753	0.999753	RNA repair
5102	GO:0042249	5695	3	1	0	0	0.999753	0.999753	establishment of planar polarity of embryonic epithelium
5116	GO:0042274	8535	14	0.93	0	0	0.999753	0.999753	ribosomal small subunit biogenesis
5117	GO:0042275	9278	1	1	0	0	0.999753	0.999753	error-free postreplication DNA repair
5119	GO:0042278	10742	3	1	0	0	0.999753	0.999753	purine nucleoside metabolic process
5120	GO:0042297	6386	9	0.56	0	0	0.999753	0.999753	vocal learning
5134	GO:0042326	3021	17	0.94	0	0	0.999753	0.999753	negative regulation of phosphorylation
5139	GO:0042351	6177	3	0.67	0	0	0.999753	0.999753	'de novo' GDP-L-fucose biosynthetic process
5162	GO:0042420	4275	7	0.43	0	0	0.999753	0.999753	dopamine catabolic process
5164	GO:0042423	4753	6	0.17	0	0	0.999753	0.999753	catecholamine biosynthetic process
5168	GO:0042428	2563	6	0.83	0	0	0.999753	0.999753	serotonin metabolic process
5174	GO:0042448	1070	9	0.78	0	0	0.999753	0.999753	progesterone metabolic process
5190	GO:0042490	7550	5	0.6	0	0	0.999753	0.999753	mechanoreceptor differentiation
5199	GO:0042531	3805	77	0.58	0	0	0.999753	0.999753	positive regulation of tyrosine phosphorylation of STAT protein
5201	GO:0042534	4593	4	0.5	0	0	0.999753	0.999753	regulation of tumor necrosis factor biosynthetic process
5203	GO:0042536	2847	13	0.23	0	0	0.999753	0.999753	negative regulation of tumor necrosis factor biosynthetic process
5208	GO:0042551	3967	14	0.71	0	0	0.999753	0.999753	neuron maturation
5217	GO:0042592	1622	12	0.58	0	0	0.999753	0.999753	homeostatic process
5238	GO:0042692	6358	12	0.92	0	0	0.999753	0.999753	muscle cell differentiation
5248	GO:0042723	10170	6	0.83	0	0	0.999753	0.999753	thiamine-containing compound metabolic process
5249	GO:0042730	3306	19	0.47	0	0	0.999753	0.999753	fibrinolysis
5256	GO:0042744	1867	19	0.37	0	0	0.999753	0.999753	hydrogen peroxide catabolic process
5261	GO:0042752	694	66	0.92	0	0	0.999753	0.999753	regulation of circadian rhythm
5268	GO:0042760	1448	3	1	0	0	0.999753	0.999753	very long-chain fatty acid catabolic process
5273	GO:0042771	2848	34	0.76	0	0	0.999753	0.999753	intrinsic apoptotic signaling pathway in response to DNA damage by p53 class mediator
5287	GO:0042832	2152	23	0.52	0	0	0.999753	0.999753	defense response to protozoan
5293	GO:0042904	4641	4	0.5	0	0	0.999753	0.999753	9-cis-retinoic acid biosynthetic process
5297	GO:0042942	7658	2	1	0	0	0.999753	0.999753	D-serine transport
5309	GO:0042994	7335	16	0.56	0	0	0.999753	0.999753	cytoplasmic sequestering of transcription factor
5311	GO:0042998	5508	3	1	0	0	0.999753	0.999753	positive regulation of Golgi to plasma membrane protein transport
5313	GO:0043001	1681	23	0.91	0	0	0.999753	0.999753	Golgi to plasma membrane protein transport
5319	GO:0043011	3437	24	0.58	0	0	0.999753	0.999753	myeloid dendritic cell differentiation
5321	GO:0043017	3740	1	1	0	0	0.999753	0.999753	positive regulation of lymphotoxin A biosynthetic process
5325	GO:0043032	3988	17	0.71	0	0	0.999753	0.999753	positive regulation of macrophage activation
5366	GO:0043153	4388	18	1	0	0	0.999753	0.999753	entrainment of circadian clock by photoperiod
5384	GO:0043249	5316	14	0.79	0	0	0.999753	0.999753	erythrocyte maturation
5418	GO:0043330	4813	18	0.89	0	0	0.999753	0.999753	response to exogenous dsRNA
5438	GO:0043388	3422	31	0.87	0	0	0.999753	0.999753	positive regulation of DNA binding
5452	GO:0043410	950	102	0.76	0	0	0.999753	0.999753	positive regulation of MAPK cascade
5465	GO:0043462	7526	8	0.75	0	0	0.999753	0.999753	regulation of ATPase activity
5470	GO:0043484	3217	30	0.77	0	0	0.999753	0.999753	regulation of RNA splicing
5472	GO:0043488	1352	131	0.78	0	0	0.999753	0.999753	regulation of mRNA stability
5480	GO:0043506	8175	2	0.5	0	0	0.999753	0.999753	regulation of JUN kinase activity
5505	GO:0043568	2076	13	0.54	0	0	0.999753	0.999753	positive regulation of insulin-like growth factor receptor signaling pathway
5510	GO:0043584	9652	6	0.83	0	0	0.999753	0.999753	nose development
5525	GO:0043620	4805	8	0.88	0	0	0.999753	0.999753	regulation of DNA-templated transcription in response to stress
5531	GO:0043647	3414	51	0.86	0	0	0.999753	0.999753	inositol phosphate metabolic process
5542	GO:0043697	3944	5	0.4	0	0	0.999753	0.999753	cell dedifferentiation
5552	GO:0043951	1234	13	0.85	0	0	0.999753	0.999753	negative regulation of cAMP-mediated signaling
5559	GO:0043972	9452	2	1	0	0	0.999753	0.999753	histone H3-K23 acetylation
5564	GO:0043981	6376	18	0.89	0	0	0.999753	0.999753	histone H4-K5 acetylation
5565	GO:0043982	6377	18	0.89	0	0	0.999753	0.999753	histone H4-K8 acetylation
5566	GO:0043983	6029	7	1	0	0	0.999753	0.999753	histone H4-K12 acetylation
5578	GO:0044065	10647	3	1	0	0	0.999753	0.999753	regulation of respiratory system process
5595	GO:0044210	4574	2	1	0	0	0.999753	0.999753	'de novo' CTP biosynthetic process
5611	GO:0044314	7871	5	1	0	0	0.999753	0.999753	protein K27-linked ubiquitination
5613	GO:0044320	3639	11	0.73	0	0	0.999753	0.999753	cellular response to leptin stimulus
5627	GO:0044342	2675	9	0.89	0	0	0.999753	0.999753	type B pancreatic cell proliferation
5644	GO:0044557	8755	1	1	0	0	0.999753	0.999753	relaxation of smooth muscle
5650	GO:0044650	6912	1	1	0	0	0.999753	0.999753	adhesion of symbiont to host cell
5665	GO:0044794	1929	7	0.86	0	0	0.999753	0.999753	positive regulation by host of viral process
5686	GO:0045006	10815	4	1	0	0	0.999753	0.999753	DNA deamination
5699	GO:0045047	8913	5	1	0	0	0.999753	0.999753	protein targeting to ER
5706	GO:0045059	3685	10	0.7	0	0	0.999753	0.999753	positive thymic T cell selection
5718	GO:0045077	6906	8	0.38	0	0	0.999753	0.999753	negative regulation of interferon-gamma biosynthetic process
5724	GO:0045083	7654	1	1	0	0	0.999753	0.999753	negative regulation of interleukin-12 biosynthetic process
5737	GO:0045112	4256	1	1	0	0	0.999753	0.999753	integrin biosynthetic process
5745	GO:0045143	8083	3	0.67	0	0	0.999753	0.999753	homologous chromosome segregation
5765	GO:0045204	8960	3	0.67	0	0	0.999753	0.999753	MAPK export from nucleus
5766	GO:0045209	11397	2	0.5	0	0	0.999753	0.999753	MAPK phosphatase export from nucleus, leptomycin B sensitive
5793	GO:0045356	9168	4	0.5	0	0	0.999753	0.999753	positive regulation of interferon-alpha biosynthetic process
5795	GO:0045359	9169	7	0.71	0	0	0.999753	0.999753	positive regulation of interferon-beta biosynthetic process
5806	GO:0045409	5724	10	0.1	0	0	0.999753	0.999753	negative regulation of interleukin-6 biosynthetic process
5815	GO:0045444	1398	78	0.76	0	0	0.999753	0.999753	fat cell differentiation
5859	GO:0045618	1547	14	0.86	0	0	0.999753	0.999753	positive regulation of keratinocyte differentiation
5874	GO:0045638	3946	19	0.89	0	0	0.999753	0.999753	negative regulation of myeloid cell differentiation
5877	GO:0045646	2652	7	0.86	0	0	0.999753	0.999753	regulation of erythrocyte differentiation
5889	GO:0045659	6923	3	0.67	0	0	0.999753	0.999753	negative regulation of neutrophil differentiation
5893	GO:0045663	3270	19	0.79	0	0	0.999753	0.999753	positive regulation of myoblast differentiation
5897	GO:0045667	4825	11	1	0	0	0.999753	0.999753	regulation of osteoblast differentiation
5902	GO:0045672	3355	29	0.45	0	0	0.999753	0.999753	positive regulation of osteoclast differentiation
5910	GO:0045715	6982	3	0.67	0	0	0.999753	0.999753	negative regulation of low-density lipoprotein particle receptor biosynthetic process
5915	GO:0045721	4150	17	0.76	0	0	0.999753	0.999753	negative regulation of gluconeogenesis
5918	GO:0045724	2766	15	0.93	0	0	0.999753	0.999753	positive regulation of cilium assembly
5921	GO:0045727	2189	76	0.84	0	0	0.999753	0.999753	positive regulation of translation
5924	GO:0045732	1768	69	0.75	0	0	0.999753	0.999753	positive regulation of protein catabolic process
5933	GO:0045744	4389	15	0.73	0	0	0.999753	0.999753	negative regulation of G protein-coupled receptor signaling pathway
5950	GO:0045780	625	18	0.72	0	0	0.999753	0.999753	positive regulation of bone resorption
5954	GO:0045792	1359	11	0.82	0	0	0.999753	0.999753	negative regulation of cell size
5959	GO:0045799	9011	1	1	0	0	0.999753	0.999753	positive regulation of chromatin assembly or disassembly
5969	GO:0045822	839	8	0.75	0	0	0.999753	0.999753	negative regulation of heart contraction
5977	GO:0045836	4748	6	0.83	0	0	0.999753	0.999753	positive regulation of meiotic nuclear division
5979	GO:0045838	1683	5	0.6	0	0	0.999753	0.999753	positive regulation of membrane potential
5995	GO:0045875	9924	2	1	0	0	0.999753	0.999753	negative regulation of sister chromatid cohesion
6003	GO:0045899	4319	6	0.67	0	0	0.999753	0.999753	positive regulation of RNA polymerase II transcriptional preinitiation complex assembly
6032	GO:0045947	5234	13	0.92	0	0	0.999753	0.999753	negative regulation of translational initiation
6038	GO:0045956	2114	12	0.5	0	0	0.999753	0.999753	positive regulation of calcium ion-dependent exocytosis
6043	GO:0045964	59	4	1	0	0	0.999753	0.999753	positive regulation of dopamine metabolic process
6050	GO:0045988	1019	2	1	0	0	0.999753	0.999753	negative regulation of striated muscle contraction
6051	GO:0045989	2450	1	1	0	0	0.999753	0.999753	positive regulation of striated muscle contraction
6065	GO:0046032	10901	1	1	0	0	0.999753	0.999753	ADP catabolic process
6067	GO:0046034	750	44	0.59	0	0	0.999753	0.999753	ATP metabolic process
6102	GO:0046166	9156	2	1	0	0	0.999753	0.999753	glyceraldehyde-3-phosphate biosynthetic process
6125	GO:0046324	6446	8	0.88	0	0	0.999753	0.999753	regulation of glucose import
6130	GO:0046329	1362	29	0.83	0	0	0.999753	0.999753	negative regulation of JNK cascade
6134	GO:0046339	4729	11	0.73	0	0	0.999753	0.999753	diacylglycerol metabolic process
6148	GO:0046425	5175	9	0.89	0	0	0.999753	0.999753	regulation of JAK-STAT cascade
6159	GO:0046469	7855	2	1	0	0	0.999753	0.999753	platelet activating factor metabolic process
6187	GO:0046544	8931	1	1	0	0	0.999753	0.999753	development of secondary male sexual characteristics
6190	GO:0046548	2767	9	0.67	0	0	0.999753	0.999753	retinal rod cell development
6191	GO:0046549	4891	10	0.4	0	0	0.999753	0.999753	retinal cone cell development
6193	GO:0046579	4375	35	0.74	0	0	0.999753	0.999753	positive regulation of Ras protein signal transduction
6194	GO:0046580	5338	25	0.72	0	0	0.999753	0.999753	negative regulation of Ras protein signal transduction
6203	GO:0046602	4045	5	1	0	0	0.999753	0.999753	regulation of mitotic centrosome separation
6208	GO:0046619	8269	2	1	0	0	0.999753	0.999753	optic placode formation involved in camera-type eye formation
6219	GO:0046636	876	6	0.33	0	0	0.999753	0.999753	negative regulation of alpha-beta T cell activation
6220	GO:0046638	608	10	0.8	0	0	0.999753	0.999753	positive regulation of alpha-beta T cell differentiation
6238	GO:0046683	4799	4	1	0	0	0.999753	0.999753	response to organophosphorus
6241	GO:0046686	1417	25	0.8	0	0	0.999753	0.999753	response to cadmium ion
6243	GO:0046689	1418	7	0.57	0	0	0.999753	0.999753	response to mercury ion
6246	GO:0046709	10902	2	1	0	0	0.999753	0.999753	IDP catabolic process
6271	GO:0046826	2726	6	1	0	0	0.999753	0.999753	negative regulation of protein export from nucleus
6289	GO:0046878	2041	3	1	0	0	0.999753	0.999753	positive regulation of saliva secretion
6291	GO:0046880	6910	1	1	0	0	0.999753	0.999753	regulation of follicle-stimulating hormone secretion
6292	GO:0046881	3182	6	1	0	0	0.999753	0.999753	positive regulation of follicle-stimulating hormone secretion
6293	GO:0046882	6907	3	1	0	0	0.999753	0.999753	negative regulation of follicle-stimulating hormone secretion
6302	GO:0046898	2833	1	1	0	0	0.999753	0.999753	response to cycloheximide
6305	GO:0046903	3356	7	0.86	0	0	0.999753	0.999753	secretion
6316	GO:0046951	290	9	0.67	0	0	0.999753	0.999753	ketone body biosynthetic process
6327	GO:0047496	4163	10	0.8	0	0	0.999753	0.999753	vesicle transport along microtubule
6329	GO:0048002	4589	2	1	0	0	0.999753	0.999753	antigen processing and presentation of peptide antigen
6338	GO:0048014	1636	3	1	0	0	0.999753	0.999753	Tie signaling pathway
6340	GO:0048016	5128	11	0.64	0	0	0.999753	0.999753	inositol phosphate-mediated signaling
6342	GO:0048021	10579	1	1	0	0	0.999753	0.999753	regulation of melanin biosynthetic process
6372	GO:0048149	4354	11	0.36	0	0	0.999753	0.999753	behavioral response to ethanol
6376	GO:0048169	1187	22	0.73	0	0	0.999753	0.999753	regulation of long-term neuronal synaptic plasticity
6380	GO:0048178	6913	1	1	0	0	0.999753	0.999753	negative regulation of hepatocyte growth factor biosynthetic process
6384	GO:0048203	11016	2	1	0	0	0.999753	0.999753	vesicle targeting, trans-Golgi to endosome
6402	GO:0048260	1037	22	0.68	0	0	0.999753	0.999753	positive regulation of receptor-mediated endocytosis
6404	GO:0048263	7576	7	0.43	0	0	0.999753	0.999753	determination of dorsal identity
6411	GO:0048286	609	34	0.91	0	0	0.999753	0.999753	lung alveolus development
6419	GO:0048304	3738	11	0.64	0	0	0.999753	0.999753	positive regulation of isotype switching to IgG isotypes
6442	GO:0048386	4491	4	1	0	0	0.999753	0.999753	positive regulation of retinoic acid receptor signaling pathway
6449	GO:0048477	4885	32	0.72	0	0	0.999753	0.999753	oogenesis
6461	GO:0048511	3868	64	0.91	0	0	0.999753	0.999753	rhythmic process
6472	GO:0048541	610	5	1	0	0	0.999753	0.999753	Peyer's patch development
6484	GO:0048568	3123	20	0.95	0	0	0.999753	0.999753	embryonic organ development
6489	GO:0048592	4257	3	1	0	0	0.999753	0.999753	eye morphogenesis
6500	GO:0048619	6593	3	1	0	0	0.999753	0.999753	embryonic hindgut morphogenesis
6517	GO:0048645	2082	5	0.8	0	0	0.999753	0.999753	animal organ formation
6541	GO:0048694	7225	1	1	0	0	0.999753	0.999753	positive regulation of collateral sprouting of injured axon
6544	GO:0048699	3947	9	0.78	0	0	0.999753	0.999753	generation of neurons
6551	GO:0048708	7664	8	0.62	0	0	0.999753	0.999753	astrocyte differentiation
6555	GO:0048712	4705	10	0.5	0	0	0.999753	0.999753	negative regulation of astrocyte differentiation
6587	GO:0048808	2083	4	0.75	0	0	0.999753	0.999753	male genitalia morphogenesis
6591	GO:0048820	5378	7	1	0	0	0.999753	0.999753	hair follicle maturation
6630	GO:0050650	10653	8	0.88	0	0	0.999753	0.999753	chondroitin sulfate proteoglycan biosynthetic process
6631	GO:0050651	10654	3	1	0	0	0.999753	0.999753	dermatan sulfate proteoglycan biosynthetic process
6635	GO:0050658	6536	9	0.56	0	0	0.999753	0.999753	RNA transport
6643	GO:0050673	4260	14	0.79	0	0	0.999753	0.999753	epithelial cell proliferation
6653	GO:0050690	1038	30	0.83	0	0	0.999753	0.999753	regulation of defense response to virus by virus
6654	GO:0050691	4837	9	0.78	0	0	0.999753	0.999753	regulation of defense response to virus by host
6667	GO:0050715	1229	34	0.47	0	0	0.999753	0.999753	positive regulation of cytokine secretion
6670	GO:0050718	3486	48	0.42	0	0	0.999753	0.999753	positive regulation of interleukin-1 beta secretion
6684	GO:0050748	6983	2	1	0	0	0.999753	0.999753	negative regulation of lipoprotein metabolic process
6696	GO:0050772	2193	21	0.95	0	0	0.999753	0.999753	positive regulation of axonogenesis
6702	GO:0050778	4577	11	0.36	0	0	0.999753	0.999753	positive regulation of immune response
6704	GO:0050783	2779	1	1	0	0	0.999753	0.999753	cocaine metabolic process
6706	GO:0050790	928	61	0.67	0	0	0.999753	0.999753	regulation of catalytic activity
6710	GO:0050796	979	75	0.59	0	0	0.999753	0.999753	regulation of insulin secretion
6715	GO:0050805	2780	8	0.75	0	0	0.999753	0.999753	negative regulation of synaptic transmission
6729	GO:0050832	4054	40	0.2	0	0	0.999753	0.999753	defense response to fungus
6740	GO:0050859	3731	9	0.78	0	0	0.999753	0.999753	negative regulation of B cell receptor signaling pathway
6766	GO:0050893	2768	5	0.6	0	0	0.999753	0.999753	sensory processing
6778	GO:0050910	4262	11	0.45	0	0	0.999753	0.999753	detection of mechanical stimulus involved in sensory perception of sound
6781	GO:0050913	6997	6	0.5	0	0	0.999753	0.999753	sensory perception of bitter taste
6783	GO:0050916	6998	5	0.6	0	0	0.999753	0.999753	sensory perception of sweet taste
6784	GO:0050917	6185	6	0.33	0	0	0.999753	0.999753	sensory perception of umami taste
6786	GO:0050919	1845	16	0.81	0	0	0.999753	0.999753	negative chemotaxis
6798	GO:0050953	7552	9	0.22	0	0	0.999753	0.999753	sensory perception of light stimulus
6803	GO:0050965	842	15	0.8	0	0	0.999753	0.999753	detection of temperature stimulus involved in sensory perception of pain
6811	GO:0050994	3927	4	0.75	0	0	0.999753	0.999753	regulation of lipid catabolic process
6831	GO:0051036	8392	2	1	0	0	0.999753	0.999753	regulation of endosome size
6843	GO:0051054	1732	2	1	0	0	0.999753	0.999753	positive regulation of DNA metabolic process
6855	GO:0051088	650	4	0.75	0	0	0.999753	0.999753	PMA-inducible membrane protein ectodomain proteolysis
6861	GO:0051097	6743	3	1	0	0	0.999753	0.999753	negative regulation of helicase activity
6862	GO:0051098	7279	4	1	0	0	0.999753	0.999753	regulation of binding
6876	GO:0051128	4258	2	1	0	0	0.999753	0.999753	regulation of cellular component organization
6877	GO:0051131	1779	22	0.55	0	0	0.999753	0.999753	chaperone-mediated protein complex assembly
6884	GO:0051145	510	12	0.92	0	0	0.999753	0.999753	smooth muscle cell differentiation
6893	GO:0051154	5454	3	1	0	0	0.999753	0.999753	negative regulation of striated muscle cell differentiation
6916	GO:0051225	4035	31	0.71	0	0	0.999753	0.999753	spindle assembly
6974	GO:0051365	7016	3	0.33	0	0	0.999753	0.999753	cellular response to potassium ion starvation
6997	GO:0051447	5059	4	0.75	0	0	0.999753	0.999753	negative regulation of meiotic cell cycle
7012	GO:0051481	2462	12	0.67	0	0	0.999753	0.999753	negative regulation of cytosolic calcium ion concentration
7014	GO:0051489	2136	12	1	0	0	0.999753	0.999753	regulation of filopodium assembly
7032	GO:0051562	7149	4	0.75	0	0	0.999753	0.999753	negative regulation of mitochondrial calcium ion concentration
7040	GO:0051573	3196	6	1	0	0	0.999753	0.999753	negative regulation of histone H3-K9 methylation
7047	GO:0051586	5033	4	0.25	0	0	0.999753	0.999753	positive regulation of dopamine uptake involved in synaptic transmission
7053	GO:0051597	1419	6	0.83	0	0	0.999753	0.999753	response to methylmercury
7102	GO:0051725	897	5	1	0	0	0.999753	0.999753	protein de-ADP-ribosylation
7131	GO:0051866	7774	1	1	0	0	0.999753	0.999753	general adaptation syndrome
7141	GO:0051891	4477	8	0.38	0	0	0.999753	0.999753	positive regulation of cardioblast differentiation
7166	GO:0051946	2463	2	1	0	0	0.999753	0.999753	regulation of glutamate uptake involved in transmission of nerve impulse
7172	GO:0051966	2464	25	0.68	0	0	0.999753	0.999753	regulation of synaptic transmission, glutamatergic
7183	GO:0051984	3882	5	1	0	0	0.999753	0.999753	positive regulation of chromosome segregation
7187	GO:0052066	6984	1	1	0	0	0.999753	0.999753	entry of symbiont into host cell by promotion of host phagocytosis
7201	GO:0052695	9290	16	0.06	0	0	0.999753	0.999753	cellular glucuronidation
7214	GO:0055013	465	6	0.83	0	0	0.999753	0.999753	cardiac muscle cell development
7230	GO:0055072	2654	24	0.75	0	0	0.999753	0.999753	iron ion homeostasis
7238	GO:0055088	251	24	0.58	0	0	0.999753	0.999753	lipid homeostasis
7252	GO:0055119	2451	12	1	0	0	0.999753	0.999753	relaxation of cardiac muscle
7253	GO:0055123	3968	6	0.67	0	0	0.999753	0.999753	digestive system development
7259	GO:0060007	11462	1	1	0	0	0.999753	0.999753	linear vestibuloocular reflex
7269	GO:0060018	8863	4	0.75	0	0	0.999753	0.999753	astrocyte fate commitment
7285	GO:0060038	4480	13	0.85	0	0	0.999753	0.999753	cardiac muscle cell proliferation
7287	GO:0060040	10079	4	0.25	0	0	0.999753	0.999753	retinal bipolar neuron differentiation
7289	GO:0060042	7239	8	0.75	0	0	0.999753	0.999753	retina morphogenesis in camera-type eye
7320	GO:0060081	2452	9	0.67	0	0	0.999753	0.999753	membrane hyperpolarization
7352	GO:0060156	6097	1	1	0	0	0.999753	0.999753	milk ejection reflex
7355	GO:0060159	1508	4	0.5	0	0	0.999753	0.999753	regulation of dopamine receptor signaling pathway
7369	GO:0060180	11794	1	1	0	0	0.999753	0.999753	female mating behavior
7377	GO:0060215	8942	3	1	0	0	0.999753	0.999753	primitive hemopoiesis
7379	GO:0060217	9012	1	1	0	0	0.999753	0.999753	hemangioblast cell differentiation
7380	GO:0060218	3948	13	0.85	0	0	0.999753	0.999753	hematopoietic stem cell differentiation
7381	GO:0060219	5047	4	0.75	0	0	0.999753	0.999753	camera-type eye photoreceptor cell differentiation
7401	GO:0060265	7119	2	1	0	0	0.999753	0.999753	positive regulation of respiratory burst involved in inflammatory response
7407	GO:0060279	6911	2	1	0	0	0.999753	0.999753	positive regulation of ovulation
7411	GO:0060285	4968	11	0.45	0	0	0.999753	0.999753	cilium-dependent cell motility
7413	GO:0060290	3751	8	0.38	0	0	0.999753	0.999753	transdifferentiation
7426	GO:0060306	3508	12	0.67	0	0	0.999753	0.999753	regulation of membrane repolarization
7446	GO:0060334	6687	14	0.86	0	0	0.999753	0.999753	regulation of interferon-gamma-mediated signaling pathway
7474	GO:0060373	3569	9	0.56	0	0	0.999753	0.999753	regulation of ventricular cardiac muscle cell membrane depolarization
7475	GO:0060374	5972	3	1	0	0	0.999753	0.999753	mast cell differentiation
7476	GO:0060375	9013	1	1	0	0	0.999753	0.999753	regulation of mast cell differentiation
7485	GO:0060389	512	13	0.85	0	0	0.999753	0.999753	pathway-restricted SMAD protein phosphorylation
7488	GO:0060392	7710	5	0.6	0	0	0.999753	0.999753	negative regulation of SMAD protein signal transduction
7491	GO:0060395	1071	32	0.91	0	0	0.999753	0.999753	SMAD protein signal transduction
7497	GO:0060402	961	14	0.71	0	0	0.999753	0.999753	calcium ion transport into cytosol
7507	GO:0060416	1370	13	0.69	0	0	0.999753	0.999753	response to growth hormone
7511	GO:0060426	5690	6	1	0	0	0.999753	0.999753	lung vasculature development
7512	GO:0060428	5622	7	0.57	0	0	0.999753	0.999753	lung epithelium development
7514	GO:0060430	4323	5	0.8	0	0	0.999753	0.999753	lung saccule development
7515	GO:0060431	11706	1	1	0	0	0.999753	0.999753	primary lung bud formation
7543	GO:0060465	4377	3	1	0	0	0.999753	0.999753	pharynx development
7555	GO:0060486	5995	4	0.75	0	0	0.999753	0.999753	Clara cell differentiation
7567	GO:0060510	5626	5	0.8	0	0	0.999753	0.999753	type II pneumocyte differentiation
7593	GO:0060558	9316	1	1	0	0	0.999753	0.999753	regulation of calcidiol 1-monooxygenase activity
7602	GO:0060575	3985	9	0.44	0	0	0.999753	0.999753	intestinal epithelial cell differentiation
7603	GO:0060576	2723	7	0.86	0	0	0.999753	0.999753	intestinal epithelial cell development
7610	GO:0060588	1913	1	1	0	0	0.999753	0.999753	negative regulation of lipoprotein lipid oxidation
7638	GO:0060662	5108	5	0.6	0	0	0.999753	0.999753	salivary gland cavitation
7640	GO:0060665	5599	4	1	0	0	0.999753	0.999753	regulation of branching involved in salivary gland morphogenesis by mesenchymal-epithelial signaling
7644	GO:0060669	3969	8	0.62	0	0	0.999753	0.999753	embryonic placenta morphogenesis
7670	GO:0060706	7094	5	0.8	0	0	0.999753	0.999753	cell differentiation involved in embryonic placenta development
7676	GO:0060712	816	7	0.71	0	0	0.999753	0.999753	spongiotrophoblast layer development
7682	GO:0060721	9231	3	0.67	0	0	0.999753	0.999753	regulation of spongiotrophoblast cell proliferation
7690	GO:0060736	2088	6	0.83	0	0	0.999753	0.999753	prostate gland growth
7698	GO:0060745	5405	3	1	0	0	0.999753	0.999753	mammary gland branching involved in pregnancy
7699	GO:0060748	2091	3	1	0	0	0.999753	0.999753	tertiary branching involved in mammary gland duct morphogenesis
7719	GO:0060800	8943	3	0.67	0	0	0.999753	0.999753	regulation of cell differentiation involved in embryonic placenta development
7729	GO:0060820	10498	1	1	0	0	0.999753	0.999753	inactivation of X chromosome by heterochromatin assembly
7730	GO:0060821	10499	1	1	0	0	0.999753	0.999753	inactivation of X chromosome by DNA methylation
7732	GO:0060828	4552	25	0.88	0	0	0.999753	0.999753	regulation of canonical Wnt signaling pathway
7734	GO:0060830	9595	3	1	0	0	0.999753	0.999753	ciliary receptor clustering involved in smoothened signaling pathway
7742	GO:0060843	7705	1	1	0	0	0.999753	0.999753	venous endothelial cell differentiation
7773	GO:0060947	5996	3	1	0	0	0.999753	0.999753	cardiac vascular smooth muscle cell differentiation
7776	GO:0060964	5240	83	0.67	0	0	0.999753	0.999753	regulation of gene silencing by miRNA
7780	GO:0060972	5187	6	0.67	0	0	0.999753	0.999753	left/right pattern formation
7792	GO:0060992	8902	6	0.83	0	0	0.999753	0.999753	response to fungicide
7794	GO:0060994	11480	2	0.5	0	0	0.999753	0.999753	regulation of transcription from RNA polymerase II promoter involved in kidney development
7795	GO:0060996	2127	14	0.93	0	0	0.999753	0.999753	dendritic spine development
7803	GO:0061005	6160	4	0.75	0	0	0.999753	0.999753	cell differentiation involved in kidney development
7807	GO:0061015	8426	2	1	0	0	0.999753	0.999753	snRNA import into nucleus
7812	GO:0061028	5469	17	0.94	0	0	0.999753	0.999753	establishment of endothelial barrier
7820	GO:0061036	2967	17	0.88	0	0	0.999753	0.999753	positive regulation of cartilage development
7847	GO:0061086	8004	6	0.67	0	0	0.999753	0.999753	negative regulation of histone H3-K27 methylation
7962	GO:0061462	3848	10	1	0	0	0.999753	0.999753	protein localization to lysosome
7963	GO:0061469	6515	7	0.86	0	0	0.999753	0.999753	regulation of type B pancreatic cell proliferation
7966	GO:0061484	672	5	1	0	0	0.999753	0.999753	hematopoietic stem cell homeostasis
8013	GO:0061669	8986	7	0.43	0	0	0.999753	0.999753	spontaneous neurotransmitter secretion
8024	GO:0061732	4906	6	1	0	0	0.999753	0.999753	mitochondrial acetyl-CoA biosynthetic process from pyruvate
8068	GO:0061944	10967	1	1	0	0	0.999753	0.999753	negative regulation of protein K48-linked ubiquitination
8088	GO:0070072	1487	5	0.8	0	0	0.999753	0.999753	vacuolar proton-transporting V-type ATPase complex assembly
8091	GO:0070078	10465	1	1	0	0	0.999753	0.999753	histone H3-R2 demethylation
8092	GO:0070079	10466	1	1	0	0	0.999753	0.999753	histone H4-R3 demethylation
8100	GO:0070098	2962	33	0.55	0	0	0.999753	0.999753	chemokine-mediated signaling pathway
8103	GO:0070102	3600	16	0.88	0	0	0.999753	0.999753	interleukin-6-mediated signaling pathway
8108	GO:0070121	10979	1	1	0	0	0.999753	0.999753	Kupffer's vesicle development
8122	GO:0070165	11595	2	1	0	0	0.999753	0.999753	positive regulation of adiponectin secretion
8124	GO:0070168	5936	9	1	0	0	0.999753	0.999753	negative regulation of biomineral tissue development
8142	GO:0070206	3841	15	0.47	0	0	0.999753	0.999753	protein trimerization
8151	GO:0070232	7010	3	1	0	0	0.999753	0.999753	regulation of T cell apoptotic process
8153	GO:0070234	6905	9	0.33	0	0	0.999753	0.999753	positive regulation of T cell apoptotic process
8167	GO:0070262	5060	10	1	0	0	0.999753	0.999753	peptidyl-serine dephosphorylation
8176	GO:0070292	8439	7	0.43	0	0	0.999753	0.999753	N-acylphosphatidylethanolamine metabolic process
8185	GO:0070306	4400	13	0.69	0	0	0.999753	0.999753	lens fiber cell differentiation
8197	GO:0070350	11323	1	1	0	0	0.999753	0.999753	regulation of white fat cell proliferation
8213	GO:0070407	9810	1	1	0	0	0.999753	0.999753	oxidation-dependent protein catabolic process
8252	GO:0070534	7602	47	0.7	0	0	0.999753	0.999753	protein K63-linked ubiquitination
8262	GO:0070561	4696	3	1	0	0	0.999753	0.999753	vitamin D receptor signaling pathway
8268	GO:0070572	6419	1	1	0	0	0.999753	0.999753	positive regulation of neuron projection regeneration
8276	GO:0070613	6922	8	0.75	0	0	0.999753	0.999753	regulation of protein processing
8302	GO:0070734	5446	12	0.5	0	0	0.999753	0.999753	histone H3-K27 methylation
8303	GO:0070741	4060	4	0.25	0	0	0.999753	0.999753	response to interleukin-6
8332	GO:0070868	10500	1	1	0	0	0.999753	0.999753	heterochromatin organization involved in chromatin silencing
8338	GO:0070895	9429	2	1	0	0	0.999753	0.999753	negative regulation of transposon integration
8351	GO:0070934	4841	5	1	0	0	0.999753	0.999753	CRD-mediated mRNA stabilization
8357	GO:0070946	4578	1	1	0	0	0.999753	0.999753	neutrophil mediated killing of gram-positive bacterium
8368	GO:0070979	3886	28	1	0	0	0.999753	0.999753	protein K11-linked ubiquitination
8379	GO:0071028	5000	10	0.5	0	0	0.999753	0.999753	nuclear mRNA surveillance
8396	GO:0071108	4623	30	0.83	0	0	0.999753	0.999753	protein K48-linked deubiquitination
8424	GO:0071241	2043	2	0.5	0	0	0.999753	0.999753	cellular response to inorganic substance
8432	GO:0071258	8301	1	1	0	0	0.999753	0.999753	cellular response to gravity
8434	GO:0071260	1197	78	0.9	0	0	0.999753	0.999753	cellular response to mechanical stimulus
8439	GO:0071277	695	66	0.76	0	0	0.999753	0.999753	cellular response to calcium ion
8442	GO:0071281	2572	8	0.75	0	0	0.999753	0.999753	cellular response to iron ion
8443	GO:0071283	2656	3	0.67	0	0	0.999753	0.999753	cellular response to iron(III) ion
8446	GO:0071286	1684	7	0.43	0	0	0.999753	0.999753	cellular response to magnesium ion
8448	GO:0071288	2044	3	0.67	0	0	0.999753	0.999753	cellular response to mercury ion
8449	GO:0071294	934	19	0.68	0	0	0.999753	0.999753	cellular response to zinc ion
8465	GO:0071321	2868	6	0.67	0	0	0.999753	0.999753	cellular response to cGMP
8466	GO:0071322	8222	1	1	0	0	0.999753	0.999753	cellular response to carbohydrate stimulus
8477	GO:0071349	3822	2	1	0	0	0.999753	0.999753	cellular response to interleukin-12
8480	GO:0071354	4208	20	0.55	0	0	0.999753	0.999753	cellular response to interleukin-6
8488	GO:0071371	5997	6	0.5	0	0	0.999753	0.999753	cellular response to gonadotropin stimulus
8491	GO:0071374	6099	9	0.44	0	0	0.999753	0.999753	cellular response to parathyroid hormone stimulus
8493	GO:0071376	4362	9	0.33	0	0	0.999753	0.999753	cellular response to corticotropin-releasing hormone stimulus
8498	GO:0071383	2094	13	0.92	0	0	0.999753	0.999753	cellular response to steroid hormone stimulus
8500	GO:0071385	756	20	0.75	0	0	0.999753	0.999753	cellular response to glucocorticoid stimulus
8502	GO:0071387	3262	1	1	0	0	0.999753	0.999753	cellular response to cortisol stimulus
8508	GO:0071395	4041	4	0.75	0	0	0.999753	0.999753	cellular response to jasmonic acid stimulus
8537	GO:0071459	3284	6	1	0	0	0.999753	0.999753	protein localization to chromosome, centromeric region
8541	GO:0071466	5084	6	0.67	0	0	0.999753	0.999753	cellular response to xenobiotic stimulus
8542	GO:0071467	325	8	0.88	0	0	0.999753	0.999753	cellular response to pH
8552	GO:0071478	10261	3	0.67	0	0	0.999753	0.999753	cellular response to radiation
8553	GO:0071479	2211	34	0.94	0	0	0.999753	0.999753	cellular response to ionizing radiation
8558	GO:0071492	7424	3	1	0	0	0.999753	0.999753	cellular response to UV-A
8569	GO:0071514	2339	5	0.6	0	0	0.999753	0.999753	genetic imprinting
8602	GO:0071629	11086	1	1	0	0	0.999753	0.999753	cytoplasm protein quality control by the ubiquitin-proteasome system
8622	GO:0071674	7157	2	0.5	0	0	0.999753	0.999753	mononuclear cell migration
8627	GO:0071681	3200	5	1	0	0	0.999753	0.999753	cellular response to indole-3-methanol
8632	GO:0071709	1685	5	0.8	0	0	0.999753	0.999753	membrane assembly
8645	GO:0071787	10101	4	1	0	0	0.999753	0.999753	endoplasmic reticulum tubular network formation
8659	GO:0071839	2835	1	1	0	0	0.999753	0.999753	apoptotic process in bone marrow
8695	GO:0071922	8444	4	1	0	0	0.999753	0.999753	regulation of cohesin loading
8699	GO:0071934	10171	4	0.75	0	0	0.999753	0.999753	thiamine transmembrane transport
8705	GO:0071971	3755	1	1	0	0	0.999753	0.999753	extracellular exosome assembly
8707	GO:0071985	8400	10	1	0	0	0.999753	0.999753	multivesicular body sorting pathway
8712	GO:0072011	3756	3	1	0	0	0.999753	0.999753	glomerular endothelium development
8715	GO:0072015	1148	7	0.86	0	0	0.999753	0.999753	glomerular visceral epithelial cell development
8752	GO:0072126	6839	5	1	0	0	0.999753	0.999753	positive regulation of glomerular mesangial cell proliferation
8814	GO:0072254	3758	1	1	0	0	0.999753	0.999753	metanephric glomerular mesangial cell differentiation
8841	GO:0072331	7291	3	0.33	0	0	0.999753	0.999753	signal transduction by p53 class mediator
8857	GO:0072378	5491	5	0.4	0	0	0.999753	0.999753	blood coagulation, fibrin clot formation
8861	GO:0072386	7311	3	0.33	0	0	0.999753	0.999753	plus-end-directed organelle transport along microtubule
8871	GO:0072429	11378	4	1	0	0	0.999753	0.999753	response to intra-S DNA damage checkpoint signaling
8875	GO:0072488	2049	5	0.6	0	0	0.999753	0.999753	ammonium transmembrane transport
8882	GO:0072537	6888	3	0.67	0	0	0.999753	0.999753	fibroblast activation
8885	GO:0072553	4040	5	0.8	0	0	0.999753	0.999753	terminal button organization
8912	GO:0072660	1686	1	1	0	0	0.999753	0.999753	maintenance of protein location in plasma membrane
8914	GO:0072665	6009	1	1	0	0	0.999753	0.999753	protein localization to vacuole
8935	GO:0072717	7345	3	1	0	0	0.999753	0.999753	cellular response to actinomycin D
8936	GO:0072718	7764	4	0.75	0	0	0.999753	0.999753	response to cisplatin
8958	GO:0080009	9888	13	1	0	0	0.999753	0.999753	mRNA methylation
8960	GO:0080111	1796	15	0.73	0	0	0.999753	0.999753	DNA demethylation
8969	GO:0085018	2050	1	1	0	0	0.999753	0.999753	maintenance of symbiont-containing vacuole by host
8970	GO:0085020	2727	8	1	0	0	0.999753	0.999753	protein K6-linked ubiquitination
8973	GO:0086001	4947	1	1	0	0	0.999753	0.999753	cardiac muscle cell action potential
8976	GO:0086004	850	14	0.86	0	0	0.999753	0.999753	regulation of cardiac muscle cell contraction
8977	GO:0086005	1663	16	0.69	0	0	0.999753	0.999753	ventricular cardiac muscle cell action potential
8978	GO:0086009	2454	10	0.9	0	0	0.999753	0.999753	membrane repolarization
8979	GO:0086010	7043	4	0.75	0	0	0.999753	0.999753	membrane depolarization during action potential
8981	GO:0086012	2465	13	0.69	0	0	0.999753	0.999753	membrane depolarization during cardiac muscle cell action potential
8983	GO:0086014	1664	10	0.6	0	0	0.999753	0.999753	atrial cardiac muscle cell action potential
8984	GO:0086015	1665	6	0.67	0	0	0.999753	0.999753	SA node cell action potential
8992	GO:0086029	3509	2	1	0	0	0.999753	0.999753	Purkinje myocyte to ventricular cardiac muscle cell signaling
9007	GO:0086064	2456	15	0.87	0	0	0.999753	0.999753	cell communication by electrical coupling involved in cardiac conduction
9035	GO:0090038	10448	2	1	0	0	0.999753	0.999753	negative regulation of protein kinase C signaling
9040	GO:0090049	9174	2	0.5	0	0	0.999753	0.999753	regulation of cell migration involved in sprouting angiogenesis
9098	GO:0090170	8240	4	1	0	0	0.999753	0.999753	regulation of Golgi inheritance
9120	GO:0090207	6189	7	0.86	0	0	0.999753	0.999753	regulation of triglyceride metabolic process
9164	GO:0090286	10470	5	1	0	0	0.999753	0.999753	cytoskeletal anchoring at nuclear membrane
9167	GO:0090291	9190	4	0.5	0	0	0.999753	0.999753	negative regulation of osteoclast proliferation
9168	GO:0090292	10497	3	1	0	0	0.999753	0.999753	nuclear matrix anchoring at nuclear membrane
9181	GO:0090315	5320	7	0.71	0	0	0.999753	0.999753	negative regulation of protein targeting to membrane
9190	GO:0090329	2957	1	1	0	0	0.999753	0.999753	regulation of DNA-dependent DNA replication
9196	GO:0090343	7206	2	1	0	0	0.999753	0.999753	positive regulation of cell aging
9201	GO:0090362	8326	2	1	0	0	0.999753	0.999753	positive regulation of platelet-derived growth factor production
9217	GO:0090435	8084	4	1	0	0	0.999753	0.999753	protein localization to nuclear envelope
9218	GO:0090461	6283	3	0.67	0	0	0.999753	0.999753	glutamate homeostasis
9223	GO:0090501	1623	17	0.41	0	0	0.999753	0.999753	RNA phosphodiester bond hydrolysis
9249	GO:0090668	5895	1	1	0	0	0.999753	0.999753	endothelial cell chemotaxis to vascular endothelial growth factor
9257	GO:0095500	4088	16	0.19	0	0	0.999753	0.999753	acetylcholine receptor signaling pathway
9267	GO:0097035	10712	6	0.83	0	0	0.999753	0.999753	regulation of membrane lipid distribution
9270	GO:0097045	11734	1	1	0	0	0.999753	0.999753	phosphatidylserine exposure on blood platelet
9279	GO:0097062	5276	10	1	0	0	0.999753	0.999753	dendritic spine maintenance
9302	GO:0097116	9823	4	0.5	0	0	0.999753	0.999753	gephyrin clustering involved in postsynaptic density assembly
9308	GO:0097151	63	8	0.62	0	0	0.999753	0.999753	positive regulation of inhibitory postsynaptic potential
9320	GO:0097188	10099	1	1	0	0	0.999753	0.999753	dentin mineralization
9341	GO:0097252	9203	2	1	0	0	0.999753	0.999753	oligodendrocyte apoptotic process
9343	GO:0097264	3467	6	0.67	0	0	0.999753	0.999753	self proteolysis
9365	GO:0097327	653	6	0.83	0	0	0.999753	0.999753	response to antineoplastic agent
9367	GO:0097338	8217	3	0.67	0	0	0.999753	0.999753	response to clozapine
9380	GO:0097400	6889	8	0.38	0	0	0.999753	0.999753	interleukin-17-mediated signaling pathway
9398	GO:0097494	4127	4	1	0	0	0.999753	0.999753	regulation of vesicle size
9401	GO:0097499	11458	2	0.5	0	0	0.999753	0.999753	protein localization to non-motile cilium
9408	GO:0097531	8932	1	1	0	0	0.999753	0.999753	mast cell migration
9440	GO:0098507	9532	2	1	0	0	0.999753	0.999753	polynucleotide 5' dephosphorylation
9441	GO:0098508	10860	2	1	0	0	0.999753	0.999753	endothelial to hematopoietic transition
9459	GO:0098693	8073	8	0.88	0	0	0.999753	0.999753	regulation of synaptic vesicle cycle
9486	GO:0098789	7583	8	0.88	0	0	0.999753	0.999753	pre-mRNA cleavage required for polyadenylation
9497	GO:0098869	1432	92	0.54	0	0	0.999753	0.999753	cellular oxidant detoxification
9514	GO:0098910	1670	3	1	0	0	0.999753	0.999753	regulation of atrial cardiac muscle cell action potential
9518	GO:0098915	7038	13	0.69	0	0	0.999753	0.999753	membrane repolarization during ventricular cardiac muscle cell action potential
9521	GO:0098930	7313	3	0.33	0	0	0.999753	0.999753	axonal transport
9528	GO:0098969	8249	2	1	0	0	0.999753	0.999753	neurotransmitter receptor transport to postsynaptic membrane
9534	GO:0099003	7375	8	1	0	0	0.999753	0.999753	vesicle-mediated transport in synapse
9556	GO:0099151	3606	12	0.5	0	0	0.999753	0.999753	regulation of postsynaptic density assembly
9557	GO:0099152	9965	3	1	0	0	0.999753	0.999753	regulation of neurotransmitter receptor transport, endosome to postsynaptic membrane
9575	GO:0099504	11472	2	1	0	0	0.999753	0.999753	synaptic vesicle cycle
9593	GO:0099566	2502	10	0.6	0	0	0.999753	0.999753	regulation of postsynaptic cytosolic calcium ion concentration
9597	GO:0099578	5232	4	0.75	0	0	0.999753	0.999753	regulation of translation at postsynapse, modulating synaptic transmission
9603	GO:0099612	1687	2	1	0	0	0.999753	0.999753	protein localization to axon
9611	GO:0099642	4924	2	1	0	0	0.999753	0.999753	retrograde axonal protein transport
9613	GO:0099703	3370	4	0.75	0	0	0.999753	0.999753	induction of synaptic vesicle exocytosis by positive regulation of presynaptic cytosolic calcium ion concentration
9618	GO:0106001	8729	3	0.33	0	0	0.999753	0.999753	intestinal hexose absorption
9621	GO:0106015	7339	2	1	0	0	0.999753	0.999753	negative regulation of inflammatory response to wounding
9628	GO:0106035	10878	4	1	0	0	0.999753	0.999753	protein maturation by [4Fe-4S] cluster transfer
9641	GO:0106091	7340	2	0.5	0	0	0.999753	0.999753	glial cell projection elongation
9648	GO:0110024	4330	4	1	0	0	0.999753	0.999753	positive regulation of cardiac muscle myoblast proliferation
9654	GO:0110061	8511	2	1	0	0	0.999753	0.999753	regulation of angiotensin-activated signaling pathway
9692	GO:0140058	7232	4	1	0	0	0.999753	0.999753	neuron projection arborization
9703	GO:0140206	10580	1	1	0	0	0.999753	0.999753	dipeptide import across plasma membrane
9708	GO:0150007	10484	1	1	0	0	0.999753	0.999753	clathrin-dependent synaptic vesicle endocytosis
9746	GO:1900035	3759	1	1	0	0	0.999753	0.999753	negative regulation of cellular response to heat
9754	GO:1900045	6245	5	0.6	0	0	0.999753	0.999753	negative regulation of protein K63-linked ubiquitination
9757	GO:1900054	11707	1	1	0	0	0.999753	0.999753	positive regulation of retinoic acid biosynthetic process
9761	GO:1900069	7151	4	1	0	0	0.999753	0.999753	regulation of cellular hyperosmotic salinity response
9771	GO:1900102	10122	1	1	0	0	0.999753	0.999753	negative regulation of endoplasmic reticulum unfolded protein response
9785	GO:1900121	2657	7	0.57	0	0	0.999753	0.999753	negative regulation of receptor binding
9798	GO:1900149	7226	3	0.33	0	0	0.999753	0.999753	positive regulation of Schwann cell migration
9805	GO:1900165	5940	12	0.83	0	0	0.999753	0.999753	negative regulation of interleukin-6 secretion
9806	GO:1900168	3762	2	0.5	0	0	0.999753	0.999753	positive regulation of glial cell-derived neurotrophic factor secretion
9836	GO:1900248	10391	3	0.67	0	0	0.999753	0.999753	negative regulation of cytoplasmic translational elongation
9857	GO:1900425	2164	8	0.5	0	0	0.999753	0.999753	negative regulation of defense response to bacterium
9862	GO:1900452	7314	8	0.5	0	0	0.999753	0.999753	regulation of long-term synaptic depression
9872	GO:1900744	1102	13	0.46	0	0	0.999753	0.999753	regulation of p38MAPK cascade
9881	GO:1900827	1688	1	1	0	0	0.999753	0.999753	positive regulation of membrane depolarization during cardiac muscle cell action potential
9885	GO:1901017	468	9	0.78	0	0	0.999753	0.999753	negative regulation of potassium ion transmembrane transporter activity
9893	GO:1901030	2718	12	0.83	0	0	0.999753	0.999753	positive regulation of mitochondrial outer membrane permeabilization involved in apoptotic signaling pathway
9914	GO:1901187	10487	1	1	0	0	0.999753	0.999753	regulation of ephrin receptor signaling pathway
9919	GO:1901203	7283	5	1	0	0	0.999753	0.999753	positive regulation of extracellular matrix assembly
9924	GO:1901215	1049	106	0.41	0	0	0.999753	0.999753	negative regulation of neuron death
9927	GO:1901223	3105	40	0.45	0	0	0.999753	0.999753	negative regulation of NIK/NF-kappaB signaling
9965	GO:1901381	5142	13	0.69	0	0	0.999753	0.999753	positive regulation of potassium ion transmembrane transport
9972	GO:1901388	5927	5	0.8	0	0	0.999753	0.999753	regulation of transforming growth factor beta activation
9981	GO:1901494	10581	1	1	0	0	0.999753	0.999753	regulation of cysteine metabolic process
10001	GO:1901621	8216	6	1	0	0	0.999753	0.999753	negative regulation of smoothened signaling pathway involved in dorsal/ventral neural tube patterning
10041	GO:1901796	1386	150	0.83	0	0	0.999753	0.999753	regulation of signal transduction by p53 class mediator
10045	GO:1901800	5776	20	0.8	0	0	0.999753	0.999753	positive regulation of proteasomal protein catabolic process
10050	GO:1901837	9879	3	1	0	0	0.999753	0.999753	negative regulation of transcription of nucleolar large rRNA by RNA polymerase I
10068	GO:1901888	6257	4	1	0	0	0.999753	0.999753	regulation of cell junction assembly
10072	GO:1901896	6662	4	1	0	0	0.999753	0.999753	positive regulation of calcium-transporting ATPase activity
10084	GO:1901985	2267	10	0.8	0	0	0.999753	0.999753	positive regulation of protein acetylation
10088	GO:1901990	3285	105	0.73	0	0	0.999753	0.999753	regulation of mitotic cell cycle phase transition
10100	GO:1902031	7348	2	1	0	0	0.999753	0.999753	regulation of NADP metabolic process
10109	GO:1902043	3133	11	0.82	0	0	0.999753	0.999753	positive regulation of extrinsic apoptotic signaling pathway via death domain receptors
10120	GO:1902083	2514	7	0.71	0	0	0.999753	0.999753	negative regulation of peptidyl-cysteine S-nitrosylation
10123	GO:1902108	3440	4	1	0	0	0.999753	0.999753	regulation of mitochondrial membrane permeability involved in apoptotic process
10160	GO:1902231	8411	6	1	0	0	0.999753	0.999753	positive regulation of intrinsic apoptotic signaling pathway in response to DNA damage
10174	GO:1902260	1689	12	0.42	0	0	0.999753	0.999753	negative regulation of delayed rectifier potassium channel activity
10190	GO:1902339	7708	3	1	0	0	0.999753	0.999753	positive regulation of apoptotic process involved in morphogenesis
10203	GO:1902410	11605	2	1	0	0	0.999753	0.999753	mitotic cytokinetic process
10222	GO:1902475	8738	12	0.67	0	0	0.999753	0.999753	L-alpha-amino acid transmembrane transport
10243	GO:1902544	9072	1	1	0	0	0.999753	0.999753	regulation of DNA N-glycosylase activity
10259	GO:1902616	3392	4	0.5	0	0	0.999753	0.999753	acyl carnitine transmembrane transport
10276	GO:1902686	8892	2	1	0	0	0.999753	0.999753	mitochondrial outer membrane permeabilization involved in programmed cell death
10280	GO:1902715	194	8	0.5	0	0	0.999753	0.999753	positive regulation of interferon-gamma secretion
10290	GO:1902746	3965	3	0.67	0	0	0.999753	0.999753	regulation of lens fiber cell differentiation
10301	GO:1902806	2516	4	1	0	0	0.999753	0.999753	regulation of cell cycle G1/S phase transition
10306	GO:1902817	7299	5	1	0	0	0.999753	0.999753	negative regulation of protein localization to microtubule
10316	GO:1902857	3878	9	0.78	0	0	0.999753	0.999753	positive regulation of non-motile cilium assembly
10328	GO:1902896	8098	3	0.67	0	0	0.999753	0.999753	terminal web assembly
10330	GO:1902902	7500	15	0.87	0	0	0.999753	0.999753	negative regulation of autophagosome assembly
10341	GO:1902943	4029	2	1	0	0	0.999753	0.999753	positive regulation of voltage-gated chloride channel activity
10343	GO:1902947	3337	2	1	0	0	0.999753	0.999753	regulation of tau-protein kinase activity
10360	GO:1902988	7316	3	0.33	0	0	0.999753	0.999753	neurofibrillary tangle assembly
10363	GO:1902992	5753	4	0.75	0	0	0.999753	0.999753	negative regulation of amyloid precursor protein catabolic process
10370	GO:1903006	9310	2	1	0	0	0.999753	0.999753	positive regulation of protein K63-linked deubiquitination
10381	GO:1903026	4807	6	0.83	0	0	0.999753	0.999753	negative regulation of RNA polymerase II regulatory region sequence-specific DNA binding
10407	GO:1903094	10368	2	1	0	0	0.999753	0.999753	negative regulation of protein K48-linked deubiquitination
10416	GO:1903142	773	5	0.8	0	0	0.999753	0.999753	positive regulation of establishment of endothelial barrier
10421	GO:1903170	2466	2	1	0	0	0.999753	0.999753	negative regulation of calcium ion transmembrane transport
10432	GO:1903208	6862	4	0.75	0	0	0.999753	0.999753	negative regulation of hydrogen peroxide-induced neuron death
10438	GO:1903225	4259	2	1	0	0	0.999753	0.999753	negative regulation of endodermal cell differentiation
10453	GO:1903280	2467	1	1	0	0	0.999753	0.999753	negative regulation of calcium:sodium antiporter activity
10477	GO:1903364	3352	14	0.93	0	0	0.999753	0.999753	positive regulation of cellular protein catabolic process
10483	GO:1903378	7331	2	1	0	0	0.999753	0.999753	positive regulation of oxidative stress-induced neuron intrinsic apoptotic signaling pathway
10496	GO:1903416	2457	4	0.75	0	0	0.999753	0.999753	response to glycoside
10510	GO:1903442	6136	1	1	0	0	0.999753	0.999753	response to lipoic acid
10522	GO:1903508	444	92	0.83	0	0	0.999753	0.999753	positive regulation of nucleic acid-templated transcription
10565	GO:1903614	6182	3	1	0	0	0.999753	0.999753	negative regulation of protein tyrosine phosphatase activity
10601	GO:1903724	9872	4	1	0	0	0.999753	0.999753	positive regulation of centriole elongation
10605	GO:1903748	6655	4	0.5	0	0	0.999753	0.999753	negative regulation of establishment of protein localization to mitochondrion
10607	GO:1903753	4626	9	0.67	0	0	0.999753	0.999753	negative regulation of p38MAPK cascade
10614	GO:1903766	7728	4	0.5	0	0	0.999753	0.999753	positive regulation of potassium ion export across plasma membrane
10623	GO:1903786	10582	1	1	0	0	0.999753	0.999753	regulation of glutathione biosynthetic process
10633	GO:1903818	7026	9	0.33	0	0	0.999753	0.999753	positive regulation of voltage-gated potassium channel activity
10639	GO:1903830	9480	15	0.93	0	0	0.999753	0.999753	magnesium ion transmembrane transport
10658	GO:1903898	7588	5	1	0	0	0.999753	0.999753	negative regulation of PERK-mediated unfolded protein response
10669	GO:1903912	7589	4	1	0	0	0.999753	0.999753	negative regulation of endoplasmic reticulum stress-induced eIF2 alpha phosphorylation
10686	GO:1903977	4379	1	1	0	0	0.999753	0.999753	positive regulation of glial cell migration
10692	GO:1903996	11167	2	0.5	0	0	0.999753	0.999753	negative regulation of non-membrane spanning protein tyrosine kinase activity
10705	GO:1904024	9206	3	1	0	0	0.999753	0.999753	negative regulation of glucose catabolic process to lactate via pyruvate
10710	GO:1904030	3958	5	0.8	0	0	0.999753	0.999753	negative regulation of cyclin-dependent protein kinase activity
10712	GO:1904036	6514	4	0.75	0	0	0.999753	0.999753	negative regulation of epithelial cell apoptotic process
10730	GO:1904109	7227	1	1	0	0	0.999753	0.999753	positive regulation of cholesterol import
10781	GO:1904293	10764	2	1	0	0	0.999753	0.999753	negative regulation of ERAD pathway
10783	GO:1904300	8302	1	1	0	0	0.999753	0.999753	positive regulation of transcytosis
10784	GO:1904303	8303	1	1	0	0	0.999753	0.999753	positive regulation of maternal process involved in parturition
10785	GO:1904306	8304	2	0.5	0	0	0.999753	0.999753	positive regulation of gastro-intestinal system smooth muscle contraction
10788	GO:1904317	8305	1	1	0	0	0.999753	0.999753	cellular response to 2-O-acetyl-1-O-hexadecyl-sn-glycero-3-phosphocholine
10812	GO:1904385	1202	12	0.83	0	0	0.999753	0.999753	cellular response to angiotensin
10815	GO:1904393	4380	2	1	0	0	0.999753	0.999753	regulation of skeletal muscle acetylcholine-gated channel clustering
10832	GO:1904434	2659	3	0.67	0	0	0.999753	0.999753	positive regulation of ferrous iron binding
10833	GO:1904437	2660	3	0.67	0	0	0.999753	0.999753	positive regulation of transferrin receptor binding
10844	GO:1904478	5314	1	1	0	0	0.999753	0.999753	regulation of intestinal absorption
10849	GO:1904504	1006	6	0.83	0	0	0.999753	0.999753	positive regulation of lipophagy
10880	GO:1904628	3928	10	0.4	0	0	0.999753	0.999753	cellular response to phorbol 13-acetate 12-myristate
10894	GO:1904668	3884	13	0.85	0	0	0.999753	0.999753	positive regulation of ubiquitin protein ligase activity
10903	GO:1904691	10665	2	1	0	0	0.999753	0.999753	negative regulation of type B pancreatic cell proliferation
10916	GO:1904717	10583	3	0.33	0	0	0.999753	0.999753	regulation of AMPA glutamate receptor clustering
10925	GO:1904749	3288	3	1	0	0	0.999753	0.999753	regulation of protein localization to nucleolus
10938	GO:1904779	11096	2	0.5	0	0	0.999753	0.999753	regulation of protein localization to centrosome
10969	GO:1904864	10853	1	1	0	0	0.999753	0.999753	negative regulation of beta-catenin-TCF complex assembly
11067	GO:1905146	7112	3	1	0	0	0.999753	0.999753	lysosomal protein catabolic process
11074	GO:1905166	7384	4	1	0	0	0.999753	0.999753	negative regulation of lysosomal protein catabolic process
11084	GO:1905184	10987	2	0.5	0	0	0.999753	0.999753	positive regulation of protein serine/threonine phosphatase activity
11087	GO:1905205	8195	14	0.21	0	0	0.999753	0.999753	positive regulation of connective tissue replacement
11108	GO:1905259	6656	2	1	0	0	0.999753	0.999753	negative regulation of nitrosative stress-induced intrinsic apoptotic signaling pathway
11115	GO:1905289	6387	2	1	0	0	0.999753	0.999753	regulation of CAMKK-AMPK signaling cascade
11126	GO:1905323	6684	4	1	0	0	0.999753	0.999753	telomerase holoenzyme complex assembly
11154	GO:1905445	9735	1	1	0	0	0.999753	0.999753	positive regulation of clathrin coat assembly
11156	GO:1905450	3823	2	1	0	0	0.999753	0.999753	negative regulation of Fc-gamma receptor signaling pathway involved in phagocytosis
11157	GO:1905451	6258	6	0.83	0	0	0.999753	0.999753	positive regulation of Fc-gamma receptor signaling pathway involved in phagocytosis
11172	GO:1905521	3714	2	1	0	0	0.999753	0.999753	regulation of macrophage migration
11206	GO:1905653	7341	3	0.67	0	0	0.999753	0.999753	positive regulation of artery morphogenesis
11219	GO:1905689	7318	3	0.33	0	0	0.999753	0.999753	positive regulation of diacylglycerol kinase activity
11243	GO:1905795	10944	1	1	0	0	0.999753	0.999753	cellular response to puromycin
11280	GO:1990009	11847	1	1	0	0	0.999753	0.999753	retinal cell apoptotic process
11288	GO:1990074	10490	3	1	0	0	0.999753	0.999753	polyuridylation-dependent mRNA catabolic process
11292	GO:1990090	1391	36	0.89	0	0	0.999753	0.999753	cellular response to nerve growth factor stimulus
11294	GO:1990108	4628	3	1	0	0	0.999753	0.999753	protein linear deubiquitination
11302	GO:1990145	8540	2	1	0	0	0.999753	0.999753	maintenance of translational fidelity
11308	GO:1990173	10780	2	1	0	0	0.999753	0.999753	protein localization to nucleoplasm
11310	GO:1990182	8402	4	1	0	0	0.999753	0.999753	exosomal secretion
11311	GO:1990227	10607	1	1	0	0	0.999753	0.999753	paranodal junction maintenance
11315	GO:1990258	5398	2	0.5	0	0	0.999753	0.999753	histone glutamine methylation
11328	GO:1990390	10719	1	1	0	0	0.999753	0.999753	protein K33-linked ubiquitination
11340	GO:1990441	7017	4	1	0	0	0.999753	0.999753	negative regulation of transcription from RNA polymerase II promoter in response to endoplasmic reticulum stress
11353	GO:1990539	8734	1	1	0	0	0.999753	0.999753	fructose import across plasma membrane
11354	GO:1990542	9283	3	0.67	0	0	0.999753	0.999753	mitochondrial transmembrane transport
11363	GO:1990637	6192	3	0.67	0	0	0.999753	0.999753	response to prolactin
11389	GO:1990809	10456	4	1	0	0	0.999753	0.999753	endoplasmic reticulum tubular network membrane organization
11405	GO:1990928	5235	3	1	0	0	0.999753	0.999753	response to amino acid starvation
11416	GO:2000003	11236	1	1	0	0	0.999753	0.999753	positive regulation of DNA damage checkpoint
11433	GO:2000045	2937	11	0.91	0	0	0.999753	0.999753	regulation of G1/S transition of mitotic cell cycle
11454	GO:2000095	10685	4	1	0	0	0.999753	0.999753	regulation of Wnt signaling pathway, planar cell polarity pathway
11484	GO:2000157	10377	2	1	0	0	0.999753	0.999753	negative regulation of ubiquitin-specific protease activity
11503	GO:2000208	11104	1	1	0	0	0.999753	0.999753	positive regulation of ribosomal small subunit export from nucleus
11506	GO:2000211	10584	1	1	0	0	0.999753	0.999753	regulation of glutamate metabolic process
11516	GO:2000234	10447	9	1	0	0	0.999753	0.999753	positive regulation of rRNA processing
11520	GO:2000253	1121	5	0.6	0	0	0.999753	0.999753	positive regulation of feeding behavior
11524	GO:2000269	9207	3	1	0	0	0.999753	0.999753	regulation of fibroblast apoptotic process
11530	GO:2000276	9247	2	1	0	0	0.999753	0.999753	negative regulation of oxidative phosphorylation uncoupler activity
11558	GO:2000323	2269	6	1	0	0	0.999753	0.999753	negative regulation of glucocorticoid receptor signaling pathway
11572	GO:2000346	2921	4	0.75	0	0	0.999753	0.999753	negative regulation of hepatocyte proliferation
11573	GO:2000347	6596	8	0.75	0	0	0.999753	0.999753	positive regulation of hepatocyte proliferation
11580	GO:2000354	6193	2	0.5	0	0	0.999753	0.999753	regulation of ovarian follicle development
11606	GO:2000397	9227	3	0.67	0	0	0.999753	0.999753	positive regulation of ubiquitin-dependent endocytosis
11608	GO:2000402	1394	6	0.83	0	0	0.999753	0.999753	negative regulation of lymphocyte migration
11611	GO:2000405	1916	5	1	0	0	0.999753	0.999753	negative regulation of T cell migration
11626	GO:2000435	8520	2	1	0	0	0.999753	0.999753	negative regulation of protein neddylation
11630	GO:2000446	1639	1	1	0	0	0.999753	0.999753	regulation of macrophage migration inhibitory factor signaling pathway
11643	GO:2000479	6389	5	0.6	0	0	0.999753	0.999753	regulation of cAMP-dependent protein kinase activity
11645	GO:2000481	1008	5	0.8	0	0	0.999753	0.999753	positive regulation of cAMP-dependent protein kinase activity
11664	GO:2000521	7158	2	1	0	0	0.999753	0.999753	negative regulation of immunological synapse formation
11672	GO:2000536	6985	2	0.5	0	0	0.999753	0.999753	negative regulation of entry of bacterium into host cell
11674	GO:2000541	7509	1	1	0	0	0.999753	0.999753	positive regulation of protein geranylgeranylation
11703	GO:2000588	6441	3	1	0	0	0.999753	0.999753	positive regulation of platelet-derived growth factor receptor-beta signaling pathway
11723	GO:2000630	6606	4	0.75	0	0	0.999753	0.999753	positive regulation of miRNA metabolic process
11726	GO:2000639	11050	1	1	0	0	0.999753	0.999753	negative regulation of SREBP signaling pathway
11745	GO:2000664	5983	6	0.67	0	0	0.999753	0.999753	positive regulation of interleukin-5 secretion
11747	GO:2000667	5984	6	0.67	0	0	0.999753	0.999753	positive regulation of interleukin-13 secretion
11793	GO:2000772	2270	12	1	0	0	0.999753	0.999753	regulation of cellular senescence
11814	GO:2000810	3591	15	0.87	0	0	0.999753	0.999753	regulation of bicellular tight junction assembly
11819	GO:2000819	8417	2	1	0	0	0.999753	0.999753	regulation of nucleotide-excision repair
11856	GO:2001022	5781	10	1	0	0	0.999753	0.999753	positive regulation of response to DNA damage stimulus
11863	GO:2001034	8237	13	1	0	0	0.999753	0.999753	positive regulation of double-strand break repair via nonhomologous end joining
11897	GO:2001180	10228	6	0.33	0	0	0.999753	0.999753	negative regulation of interleukin-10 secretion
11900	GO:2001183	10229	11	0.09	0	0	0.999753	0.999753	negative regulation of interleukin-12 secretion
11902	GO:2001186	6417	7	0.43	0	0	0.999753	0.999753	negative regulation of CD8-positive, alpha-beta T cell activation
11904	GO:2001189	7159	7	0.43	0	0	0.999753	0.999753	negative regulation of T cell activation via T cell receptor contact with antigen bound to MHC molecule on antigen presenting cell
11906	GO:2001193	10230	5	0.2	0	0	0.999753	0.999753	positive regulation of gamma-delta T cell activation involved in immune response
1	GO:0000002	1691	12	0.92	0	0	0.999753	0.999753	mitochondrial genome maintenance
3	GO:0000012	7193	7	0.86	0	0	0.999753	0.999753	single strand break repair
4	GO:0000018	6844	6	1	0	0	0.999753	0.999753	regulation of DNA recombination
6	GO:0000022	9742	2	0.5	0	0	0.999753	0.999753	mitotic spindle elongation
7	GO:0000023	5890	4	0.75	0	0	0.999753	0.999753	maltose metabolic process
11	GO:0000045	8286	36	0.94	0	0	0.999753	0.999753	autophagosome assembly
12	GO:0000050	2144	12	0.58	0	0	0.999753	0.999753	urea cycle
13	GO:0000052	2360	9	0.33	0	0	0.999753	0.999753	citrulline metabolic process
14	GO:0000053	2361	1	1	0	0	0.999753	0.999753	argininosuccinate metabolic process
15	GO:0000054	9406	1	1	0	0	0.999753	0.999753	ribosomal subunit export from nucleus
18	GO:0000070	6899	23	0.83	0	0	0.999753	0.999753	mitotic sister chromatid segregation
20	GO:0000077	2578	29	0.93	0	0	0.999753	0.999753	DNA damage checkpoint
21	GO:0000079	399	37	0.89	0	0	0.999753	0.999753	regulation of cyclin-dependent protein serine/threonine kinase activity
22	GO:0000082	485	98	0.93	0	0	0.999753	0.999753	G1/S transition of mitotic cell cycle
23	GO:0000083	2666	23	0.96	0	0	0.999753	0.999753	regulation of transcription involved in G1/S transition of mitotic cell cycle
25	GO:0000096	1262	7	0.86	0	0	0.999753	0.999753	sulfur amino acid metabolic process
26	GO:0000097	3975	1	1	0	0	0.999753	0.999753	sulfur amino acid biosynthetic process
27	GO:0000098	4501	6	1	0	0	0.999753	0.999753	sulfur amino acid catabolic process
28	GO:0000103	8963	3	0.67	0	0	0.999753	0.999753	sulfate assimilation
29	GO:0000105	7489	2	1	0	0	0.999753	0.999753	histidine biosynthetic process
30	GO:0000117	2667	1	1	0	0	0.999753	0.999753	regulation of transcription involved in G2/M transition of mitotic cell cycle
34	GO:0000160	11281	1	1	0	0	0.999753	0.999753	phosphorelay signal transduction system
35	GO:0000165	461	284	0.73	0	0	0.999753	0.999753	MAPK cascade
36	GO:0000173	10873	1	1	0	0	0.999753	0.999753	inactivation of MAPK activity involved in osmosensory signaling pathway
37	GO:0000183	6354	38	0.37	0	0	0.999753	0.999753	chromatin silencing at rDNA
39	GO:0000185	4801	19	0.58	0	0	0.999753	0.999753	activation of MAPKKK activity
40	GO:0000186	822	41	0.85	0	0	0.999753	0.999753	activation of MAPKK activity
41	GO:0000187	885	128	0.79	0	0	0.999753	0.999753	activation of MAPK activity
45	GO:0000226	2758	64	0.91	0	0	0.999753	0.999753	microtubule cytoskeleton organization
46	GO:0000244	9297	27	0.37	0	0	0.999753	0.999753	spliceosomal tri-snRNP complex assembly
47	GO:0000245	4810	33	0.7	0	0	0.999753	0.999753	spliceosomal complex assembly
48	GO:0000266	4285	13	0.85	0	0	0.999753	0.999753	mitochondrial fission
49	GO:0000272	4062	2	0.5	0	0	0.999753	0.999753	polysaccharide catabolic process
51	GO:0000281	1673	48	0.98	0	0	0.999753	0.999753	mitotic cytokinesis
53	GO:0000289	7403	24	0.79	0	0	0.999753	0.999753	nuclear-transcribed mRNA poly(A) tail shortening
54	GO:0000290	10600	3	1	0	0	0.999753	0.999753	deadenylation-dependent decapping of nuclear-transcribed mRNA
55	GO:0000291	11634	1	1	0	0	0.999753	0.999753	nuclear-transcribed mRNA catabolic process, exonucleolytic
58	GO:0000301	4590	1	1	0	0	0.999753	0.999753	retrograde transport, vesicle recycling within Golgi
59	GO:0000302	1910	11	0.91	0	0	0.999753	0.999753	response to reactive oxygen species
62	GO:0000305	10184	1	1	0	0	0.999753	0.999753	response to oxygen radical
64	GO:0000338	5079	10	1	0	0	0.999753	0.999753	protein deneddylation
67	GO:0000354	9833	2	1	0	0	0.999753	0.999753	cis assembly of pre-catalytic spliceosome
69	GO:0000380	4820	17	0.88	0	0	0.999753	0.999753	alternative mRNA splicing, via spliceosome
70	GO:0000381	4821	43	0.74	0	0	0.999753	0.999753	regulation of alternative mRNA splicing, via spliceosome
71	GO:0000387	4168	29	0.9	0	0	0.999753	0.999753	spliceosomal snRNP assembly
72	GO:0000389	9420	5	1	0	0	0.999753	0.999753	mRNA 3'-splice site recognition
73	GO:0000390	10594	1	1	0	0	0.999753	0.999753	spliceosomal complex disassembly
74	GO:0000395	8500	24	0.12	0	0	0.999753	0.999753	mRNA 5'-splice site recognition
75	GO:0000398	3872	256	0.87	0	0	0.999753	0.999753	mRNA splicing, via spliceosome
77	GO:0000414	11293	1	1	0	0	0.999753	0.999753	regulation of histone H3-K36 methylation
80	GO:0000422	3150	18	0.94	0	0	0.999753	0.999753	autophagy of mitochondrion
81	GO:0000423	7865	6	0.83	0	0	0.999753	0.999753	mitophagy
82	GO:0000430	9302	2	1	0	0	0.999753	0.999753	regulation of transcription from RNA polymerase II promoter by glucose
83	GO:0000432	6523	3	0.67	0	0	0.999753	0.999753	positive regulation of transcription from RNA polymerase II promoter by glucose
84	GO:0000435	9603	1	1	0	0	0.999753	0.999753	positive regulation of transcription from RNA polymerase II promoter by galactose
86	GO:0000448	10477	2	0.5	0	0	0.999753	0.999753	cleavage in ITS2 between 5.8S rRNA and LSU-rRNA of tricistronic rRNA transcript (SSU-rRNA, 5.8S rRNA, LSU-rRNA)
89	GO:0000454	11067	2	1	0	0	0.999753	0.999753	snoRNA guided rRNA pseudouridine synthesis
90	GO:0000455	4893	1	1	0	0	0.999753	0.999753	enzyme-directed rRNA pseudouridine synthesis
91	GO:0000460	8111	6	1	0	0	0.999753	0.999753	maturation of 5.8S rRNA
92	GO:0000462	3286	4	1	0	0	0.999753	0.999753	maturation of SSU-rRNA from tricistronic rRNA transcript (SSU-rRNA, 5.8S rRNA, LSU-rRNA)
93	GO:0000463	10478	5	0.8	0	0	0.999753	0.999753	maturation of LSU-rRNA from tricistronic rRNA transcript (SSU-rRNA, 5.8S rRNA, LSU-rRNA)
94	GO:0000466	10547	2	1	0	0	0.999753	0.999753	maturation of 5.8S rRNA from tricistronic rRNA transcript (SSU-rRNA, 5.8S rRNA, LSU-rRNA)
96	GO:0000472	9578	2	1	0	0	0.999753	0.999753	endonucleolytic cleavage to generate mature 5'-end of SSU-rRNA from (SSU-rRNA, 5.8S rRNA, LSU-rRNA)
98	GO:0000492	7661	6	0.83	0	0	0.999753	0.999753	box C/D snoRNP assembly
99	GO:0000493	11549	1	1	0	0	0.999753	0.999753	box H/ACA snoRNP assembly
100	GO:0000495	7886	2	0.5	0	0	0.999753	0.999753	box H/ACA snoRNA 3'-end processing
102	GO:0000710	6324	1	1	0	0	0.999753	0.999753	meiotic mismatch repair
104	GO:0000712	7404	9	0.44	0	0	0.999753	0.999753	resolution of meiotic recombination intermediates
105	GO:0000715	898	22	1	0	0	0.999753	0.999753	nucleotide-excision repair, DNA damage recognition
106	GO:0000717	899	29	0.72	0	0	0.999753	0.999753	nucleotide-excision repair, DNA duplex unwinding
108	GO:0000720	5366	3	1	0	0	0.999753	0.999753	pyrimidine dimer repair by nucleotide-excision repair
109	GO:0000722	3206	8	0.88	0	0	0.999753	0.999753	telomere maintenance via recombination
110	GO:0000723	900	36	0.94	0	0	0.999753	0.999753	telomere maintenance
111	GO:0000724	901	77	0.87	0	0	0.999753	0.999753	double-strand break repair via homologous recombination
112	GO:0000725	11433	1	1	0	0	0.999753	0.999753	recombinational repair
113	GO:0000726	11185	2	0.5	0	0	0.999753	0.999753	non-recombinational repair
116	GO:0000731	3974	10	1	0	0	0.999753	0.999753	DNA synthesis involved in DNA repair
117	GO:0000732	10888	1	1	0	0	0.999753	0.999753	strand displacement
118	GO:0000733	2948	8	1	0	0	0.999753	0.999753	DNA strand renaturation
121	GO:0000768	10786	3	0.33	0	0	0.999753	0.999753	syncytium formation by plasma membrane fusion
123	GO:0000820	10528	1	1	0	0	0.999753	0.999753	regulation of glutamine family amino acid metabolic process
124	GO:0000902	618	62	0.68	0	0	0.999753	0.999753	cell morphogenesis
127	GO:0000916	10713	1	1	0	0	0.999753	0.999753	actomyosin contractile ring contraction
128	GO:0000917	11125	1	1	0	0	0.999753	0.999753	division septum assembly
129	GO:0000921	10942	1	1	0	0	0.999753	0.999753	septin ring assembly
130	GO:0000956	4822	12	1	0	0	0.999753	0.999753	nuclear-transcribed mRNA catabolic process
131	GO:0000957	11505	1	1	0	0	0.999753	0.999753	mitochondrial RNA catabolic process
133	GO:0000959	11347	1	1	0	0	0.999753	0.999753	mitochondrial RNA metabolic process
134	GO:0000961	10049	1	1	0	0	0.999753	0.999753	negative regulation of mitochondrial RNA catabolic process
135	GO:0000962	8968	2	1	0	0	0.999753	0.999753	positive regulation of mitochondrial RNA catabolic process
136	GO:0000963	11255	1	1	0	0	0.999753	0.999753	mitochondrial RNA processing
137	GO:0000964	11001	2	1	0	0	0.999753	0.999753	mitochondrial RNA 5'-end processing
138	GO:0000965	8969	2	1	0	0	0.999753	0.999753	mitochondrial RNA 3'-end processing
139	GO:0000966	11022	1	1	0	0	0.999753	0.999753	RNA 5'-end processing
140	GO:0000972	9678	1	1	0	0	0.999753	0.999753	transcription-dependent tethering of RNA polymerase II gene DNA at nuclear periphery
141	GO:0001080	9988	1	1	0	0	0.999753	0.999753	nitrogen catabolite activation of transcription from RNA polymerase II promoter
142	GO:0001100	10735	1	1	0	0	0.999753	0.999753	negative regulation of exit from mitosis
143	GO:0001172	8128	4	0.25	0	0	0.999753	0.999753	transcription, RNA-templated
144	GO:0001174	6329	1	1	0	0	0.999753	0.999753	transcriptional start site selection at RNA polymerase II promoter
145	GO:0001188	8799	11	0.82	0	0	0.999753	0.999753	RNA polymerase I preinitiation complex assembly
147	GO:0001300	5283	2	1	0	0	0.999753	0.999753	chronological cell aging
148	GO:0001302	5367	5	0.8	0	0	0.999753	0.999753	replicative cell aging
149	GO:0001315	8838	2	0.5	0	0	0.999753	0.999753	age-dependent response to reactive oxygen species
154	GO:0001505	5067	3	1	0	0	0.999753	0.999753	regulation of neurotransmitter levels
155	GO:0001507	326	2	1	0	0	0.999753	0.999753	acetylcholine catabolic process in synaptic cleft
156	GO:0001508	4090	15	0.47	0	0	0.999753	0.999753	action potential
157	GO:0001510	10690	9	1	0	0	0.999753	0.999753	RNA methylation
158	GO:0001514	4887	4	1	0	0	0.999753	0.999753	selenocysteine incorporation
159	GO:0001516	3833	15	0.73	0	0	0.999753	0.999753	prostaglandin biosynthetic process
160	GO:0001519	7863	2	0.5	0	0	0.999753	0.999753	peptide amidation
162	GO:0001523	107	70	0.51	0	0	0.999753	0.999753	retinoid metabolic process
165	GO:0001542	1069	8	0.88	0	0	0.999753	0.999753	ovulation from ovarian follicle
168	GO:0001545	8899	1	1	0	0	0.999753	0.999753	primary ovarian follicle growth
169	GO:0001546	1581	3	0.67	0	0	0.999753	0.999753	preantral ovarian follicle growth
171	GO:0001550	3130	3	1	0	0	0.999753	0.999753	ovarian cumulus expansion
172	GO:0001552	8002	2	1	0	0	0.999753	0.999753	ovarian follicle atresia
173	GO:0001553	5843	6	0.83	0	0	0.999753	0.999753	luteinization
174	GO:0001554	3488	4	1	0	0	0.999753	0.999753	luteolysis
175	GO:0001555	3177	3	0.67	0	0	0.999753	0.999753	oocyte growth
176	GO:0001556	1613	20	0.85	0	0	0.999753	0.999753	oocyte maturation
179	GO:0001561	1472	8	0.88	0	0	0.999753	0.999753	fatty acid alpha-oxidation
181	GO:0001568	1268	38	0.76	0	0	0.999753	0.999753	blood vessel development
184	GO:0001572	9800	1	1	0	0	0.999753	0.999753	lactosylceramide biosynthetic process
185	GO:0001573	6989	2	1	0	0	0.999753	0.999753	ganglioside metabolic process
188	GO:0001576	10911	1	1	0	0	0.999753	0.999753	globoside biosynthetic process
189	GO:0001578	3480	26	0.92	0	0	0.999753	0.999753	microtubule bundle formation
190	GO:0001580	2630	49	0.04	0	0	0.999753	0.999753	detection of chemical stimulus involved in sensory perception of bitter taste
192	GO:0001582	11398	2	0.5	0	0	0.999753	0.999753	detection of chemical stimulus involved in sensory perception of sweet taste
194	GO:0001654	3089	33	0.73	0	0	0.999753	0.999753	eye development
195	GO:0001655	4374	11	0.64	0	0	0.999753	0.999753	urogenital system development
197	GO:0001657	2158	38	0.84	0	0	0.999753	0.999753	ureteric bud development
200	GO:0001660	6792	3	1	0	0	0.999753	0.999753	fever generation
201	GO:0001661	4099	5	0.4	0	0	0.999753	0.999753	conditioned taste aversion
205	GO:0001672	9957	2	1	0	0	0.999753	0.999753	regulation of chromatin assembly or disassembly
206	GO:0001675	6607	16	0.75	0	0	0.999753	0.999753	acrosome assembly
207	GO:0001676	4307	24	0.75	0	0	0.999753	0.999753	long-chain fatty acid metabolic process
208	GO:0001678	5736	16	0.75	0	0	0.999753	0.999753	cellular glucose homeostasis
209	GO:0001680	10831	1	1	0	0	0.999753	0.999753	tRNA 3'-terminal CCA addition
210	GO:0001682	8917	17	0.59	0	0	0.999753	0.999753	tRNA 5'-leader removal
212	GO:0001695	6529	1	1	0	0	0.999753	0.999753	histamine catabolic process
214	GO:0001697	6617	1	1	0	0	0.999753	0.999753	histamine-induced gastric acid secretion
215	GO:0001698	6618	1	1	0	0	0.999753	0.999753	gastrin-induced gastric acid secretion
217	GO:0001702	488	16	0.81	0	0	0.999753	0.999753	gastrulation with mouth forming second
218	GO:0001704	9505	3	1	0	0	0.999753	0.999753	formation of primary germ layer
221	GO:0001707	489	28	0.82	0	0	0.999753	0.999753	mesoderm formation
222	GO:0001708	4519	14	0.64	0	0	0.999753	0.999753	cell fate specification
223	GO:0001709	1122	24	0.58	0	0	0.999753	0.999753	cell fate determination
224	GO:0001710	7276	1	1	0	0	0.999753	0.999753	mesodermal cell fate commitment
225	GO:0001711	4520	6	1	0	0	0.999753	0.999753	endodermal cell fate commitment
228	GO:0001731	5158	5	1	0	0	0.999753	0.999753	formation of translation preinitiation complex
229	GO:0001732	6935	16	0.88	0	0	0.999753	0.999753	formation of cytoplasmic translation initiation complex
231	GO:0001738	7102	3	1	0	0	0.999753	0.999753	morphogenesis of a polarized epithelium
232	GO:0001754	8929	3	1	0	0	0.999753	0.999753	eye photoreceptor cell differentiation
233	GO:0001755	490	24	0.75	0	0	0.999753	0.999753	neural crest cell migration
234	GO:0001756	2400	40	0.75	0	0	0.999753	0.999753	somitogenesis
240	GO:0001766	3681	3	0.33	0	0	0.999753	0.999753	membrane raft polarization
241	GO:0001768	4186	6	0.67	0	0	0.999753	0.999753	establishment of T cell polarity
242	GO:0001770	11410	1	1	0	0	0.999753	0.999753	establishment of natural killer cell polarity
246	GO:0001775	6757	12	0.75	0	0	0.999753	0.999753	cell activation
247	GO:0001776	5757	3	0.67	0	0	0.999753	0.999753	leukocyte homeostasis
248	GO:0001777	2728	1	1	0	0	0.999753	0.999753	T cell homeostatic proliferation
249	GO:0001778	3556	10	0.8	0	0	0.999753	0.999753	plasma membrane repair
250	GO:0001779	6722	11	0.82	0	0	0.999753	0.999753	natural killer cell differentiation
251	GO:0001780	1701	5	0.8	0	0	0.999753	0.999753	neutrophil homeostasis
252	GO:0001781	6829	2	1	0	0	0.999753	0.999753	neutrophil apoptotic process
254	GO:0001783	2703	8	1	0	0	0.999753	0.999753	B cell apoptotic process
255	GO:0001787	5259	1	1	0	0	0.999753	0.999753	natural killer cell proliferation
256	GO:0001798	3313	2	1	0	0	0.999753	0.999753	positive regulation of type IIa hypersensitivity
257	GO:0001805	3271	2	1	0	0	0.999753	0.999753	positive regulation of type III hypersensitivity
258	GO:0001806	5962	1	1	0	0	0.999753	0.999753	type IV hypersensitivity
259	GO:0001808	10907	1	1	0	0	0.999753	0.999753	negative regulation of type IV hypersensitivity
261	GO:0001811	5542	1	1	0	0	0.999753	0.999753	negative regulation of type I hypersensitivity
262	GO:0001812	3272	2	1	0	0	0.999753	0.999753	positive regulation of type I hypersensitivity
263	GO:0001814	5543	1	1	0	0	0.999753	0.999753	negative regulation of antibody-dependent cellular cytotoxicity
265	GO:0001816	3697	21	0.67	0	0	0.999753	0.999753	cytokine production
266	GO:0001817	5258	11	0.73	0	0	0.999753	0.999753	regulation of cytokine production
267	GO:0001818	2497	15	0.67	0	0	0.999753	0.999753	negative regulation of cytokine production
269	GO:0001821	583	4	0.75	0	0	0.999753	0.999753	histamine secretion
272	GO:0001824	3468	26	0.5	0	0	0.999753	0.999753	blastocyst development
274	GO:0001826	9056	5	0.8	0	0	0.999753	0.999753	inner cell mass cell differentiation
277	GO:0001829	584	16	0.56	0	0	0.999753	0.999753	trophectodermal cell differentiation
278	GO:0001831	7679	2	0.5	0	0	0.999753	0.999753	trophectodermal cellular morphogenesis
279	GO:0001832	7578	5	0.8	0	0	0.999753	0.999753	blastocyst growth
280	GO:0001833	3207	13	1	0	0	0.999753	0.999753	inner cell mass cell proliferation
281	GO:0001834	9693	1	1	0	0	0.999753	0.999753	trophectodermal cell proliferation
284	GO:0001837	1567	39	0.9	0	0	0.999753	0.999753	epithelial to mesenchymal transition
[truncated: 9,965 more rows]
