# Supplementary material for: Cancer-Associated Fibroblasts Are Key Determinants of Cancer Cell Invasion in the Earliest Stage of Colorectal Cancer
Source: Cell Mol Gastroenterol Hepatol. 2023 Apr 20;16(1):107–31. doi: 10.1016/j.jcmgh.2023.04.004 (PMC10230010; doi:10.1016/j.jcmgh.2023.04.004)
Supplement: Supplementary Table 6 [file mmc6.xlsx]

## Sheet: Sheet1
	Name	ID	Size	Coverage	TDP.bound	TDP.estimate	SC.adjP	Comp.adjP	Term
893	GO:0035579	135	123	0.59	0.0136986	0.0273973	0.00262778	0.00262778	specific granule membrane
1014	GO:0043235	128	135	0.67	0.010989	0.032967	0.00262778	0.00262778	receptor complex
1211	GO:0070821	138	108	0.51	0.0181818	0.0363636	0.00262778	0.00262778	tertiary granule membrane
409	GO:0014069	146	242	0.83	0.005	0.01	0.015364	0.015364	postsynaptic density
546	GO:0030425	49	358	0.75	0.0037037	0.0037037	0.015364	0.015364	dendrite
686	GO:0031594	76	62	0.85	0.0188679	0.0566038	0.015364	0.015364	neuromuscular junction
992	GO:0043025	53	342	0.76	0.003861	0.011583	0.015364	0.015364	neuronal cell body
1080	GO:0044853	163	32	0.69	0.0454545	0.0909091	0.015364	0.015364	plasma membrane raft
1318	GO:0097060	264	23	0.83	0.0526316	0.0526316	0.015364	0.015364	synaptic membrane
746	GO:0032580	58	73	0.82	0.0166667	0.0166667	0.0352047	0.0352047	Golgi cisterna membrane
158	GO:0005604	73	85	0.82	0.0142857	0.0428571	0.0433172	0.0433172	basement membrane
163	GO:0005614	715	11	0.91	0.1	0.1	0.0433172	0.0433172	interstitial matrix
243	GO:0005764	31	262	0.8	0	0.00478469	0.0719066	0.0719066	lysosome
865	GO:0034774	4	129	0.74	0	0.0104167	0.0719066	0.0719066	secretory granule lumen
939	GO:0036464	101	79	0.81	0	0.015625	0.0719066	0.0719066	cytoplasmic ribonucleoprotein granule
1163	GO:0062023	5	384	0.68	0	0.0268199	0.0719066	0.0719066	collagen-containing extracellular matrix
1339	GO:0097208	38	4	1	0	0.25	0.0719066	0.0719066	alveolar lamellar body
1380	GO:0097486	647	7	0.29	0	0.5	0.0719066	0.0719066	multivesicular body lumen
1545	GO:1904724	224	68	0.62	0	0.0238095	0.0719066	0.0719066	tertiary granule lumen
1546	GO:1904813	8	146	0.8	0	0.00854701	0.0719066	0.0719066	ficolin-1-rich granule lumen
318	GO:0005886	14	5106	0.52	0.00189538	0.0333586	0.00262778	0.0736116	plasma membrane
348	GO:0005938	172	111	0.88	0	0.0204082	0.122531	0.122531	cell cortex
1426	GO:0098685	59	92	0.65	0	0.0166667	0.122531	0.122531	Schaffer collateral - CA1 synapse
301	GO:0005861	1263	7	0.43	0	0.333333	0.123412	0.123412	troponin complex
304	GO:0005865	89	6	0.67	0	0.25	0.123412	0.123412	striated muscle thin filament
505	GO:0030017	91	41	0.68	0	0.0357143	0.123412	0.123412	sarcomere
1384	GO:0097512	631	7	0.57	0	0.25	0.123412	0.123412	cardiac myofibril
1590	GO:1990584	1266	3	0.67	0	0.5	0.123412	0.123412	cardiac Troponin complex
137	GO:0005576	1	2088	0.49	0.000976562	0.0214844	0.0141829	0.126983	extracellular region
531	GO:0030136	200	55	0.91	0	0.02	0.134436	0.134436	clathrin-coated vesicle
658	GO:0031410	36	241	0.8	0	0.015544	0.134436	0.134436	cytoplasmic vesicle
1087	GO:0045121	29	248	0.72	0	0.011236	0.134436	0.134436	membrane raft
427	GO:0016021	13	4124	0.51	0.00141844	0.0184397	0.00768341	0.1926	integral component of membrane
273	GO:0005802	144	131	0.89	0	0.0172414	0.199045	0.199045	trans-Golgi network
105	GO:0001669	87	84	0.55	0	0.0217391	0.209955	0.209955	acrosomal vesicle
62	GO:0000790	95	178	0.83	0	0.00680272	0.216916	0.216916	nuclear chromatin
448	GO:0016513	501	3	1	0	0.333333	0.216916	0.216916	core-binding factor complex
1013	GO:0043231	63	645	0.81	0	0.00384615	0.0719066	0.216916	intracellular membrane-bounded organelle
344	GO:0005925	97	455	0.85	0	0.00775194	0.122531	0.228045	focal adhesion
164	GO:0005615	2	1371	0.47	0	0.0140187	0.0719066	0.237311	extracellular space
221	GO:0005737	19	3736	0.76	0	0.0166136	0.103089	0.24258	cytoplasm
282	GO:0005829	9	5337	0.8	0.000701426	0.0194061	0.0251659	0.246344	cytosol
400	GO:0009986	15	659	0.6	0.00251889	0.00755668	0.015364	0.249063	cell surface
166	GO:0005634	10	4969	0.76	0	0.0147485	0.13511	0.259377	nucleus
1083	GO:0045095	635	136	0.12	0	0.0625	0.268878	0.268878	keratin filament
597	GO:0031012	236	127	0.62	0	0.0253165	0.283189	0.283189	extracellular matrix
1168	GO:0070062	6	2409	0.69	0.000603865	0.0126812	0.0361816	0.310588	extracellular exosome
1504	GO:0101003	141	86	0.55	0	0.0212766	0.350749	0.350749	ficolin-1-rich granule membrane
766	GO:0032991	52	643	0.78	0	0.004	0.215642	0.351766	protein-containing complex
276	GO:0005814	411	148	0.78	0	0.00869565	0.37865	0.37865	centriole
451	GO:0016529	205	38	0.84	0	0.03125	0.37865	0.37865	sarcoplasmic reticulum
954	GO:0042383	231	96	0.75	0	0.0138889	0.37865	0.37865	sarcolemma
1410	GO:0098536	1429	5	0.8	0	0.25	0.37865	0.37865	deuterosome
1094	GO:0045211	147	196	0.68	0	0.00746269	0.381266	0.381266	postsynaptic membrane
1456	GO:0098981	571	11	0.45	0	0.2	0.381266	0.381266	cholinergic synapse
13	GO:0000139	142	722	0.71	0	0.00391389	0.134436	0.390178	Golgi membrane
121	GO:0002080	446	17	0.65	0	0.0909091	0.390178	0.390178	acrosomal membrane
246	GO:0005768	33	243	0.79	0	0.00520833	0.390178	0.390178	endosome
274	GO:0005811	173	72	0.86	0	0.016129	0.390178	0.390178	lipid droplet
330	GO:0005901	157	82	0.74	0	0.0163934	0.390178	0.390178	caveola
346	GO:0005929	153	194	0.79	0	0.00649351	0.390178	0.390178	cilium
559	GO:0030666	190	127	0.43	0	0.0185185	0.390178	0.390178	endocytic vesicle membrane
695	GO:0031901	263	232	0.55	0	0.00787402	0.390178	0.390178	early endosome membrane
810	GO:0034098	499	10	1	0	0.1	0.390178	0.390178	VCP-NPL4-UFD1 AAA ATPase complex
262	GO:0005788	143	317	0.74	0	0.0042735	0.406485	0.406485	endoplasmic reticulum lumen
382	GO:0008305	448	20	0.95	0	0.0526316	0.406985	0.406985	integrin complex
397	GO:0009897	27	218	0.55	0	0.00840336	0.406985	0.406985	external side of plasma membrane
848	GO:0034687	936	2	1	0	0.5	0.406985	0.406985	integrin alphaL-beta2 complex
849	GO:0034688	937	2	1	0	0.5	0.406985	0.406985	integrin alphaM-beta2 complex
1497	GO:0099568	947	1	1	0	1	0.406985	0.406985	cytoplasmic region
1540	GO:1903561	301	55	0.82	0	0.0222222	0.406985	0.406985	extracellular vesicle
426	GO:0016020	20	2145	0.78	0	0.00838826	0.181204	0.419481	membrane
176	GO:0005654	43	3478	0.83	0	0.00554593	0.200538	0.434317	nucleoplasm
247	GO:0005769	187	260	0.79	0	0.00487805	0.444138	0.444138	early endosome
124	GO:0002116	1127	7	1	0	0.142857	0.464457	0.464457	semaphorin receptor complex
315	GO:0005883	1051	11	0.64	0	0.142857	0.464457	0.464457	neurofilament
545	GO:0030424	69	244	0.75	0	0.00549451	0.464457	0.464457	axon
547	GO:0030426	239	128	0.88	0	0.00892857	0.464457	0.464457	growth cone
990	GO:0043005	24	191	0.77	0	0.00675676	0.464457	0.464457	neuron projection
1368	GO:0097443	335	6	1	0	0.166667	0.464457	0.464457	sorting endosome
1455	GO:0098978	60	371	0.75	0	0.00716846	0.249063	0.464457	glutamatergic synapse
1473	GO:0099055	175	56	0.54	0	0.0333333	0.464457	0.464457	integral component of postsynaptic membrane
418	GO:0015629	47	200	0.86	0	0.00578035	0.475848	0.475848	actin cytoskeleton
257	GO:0005783	78	965	0.74	0	0.0041958	0.326119	0.479051	endoplasmic reticulum
1003	GO:0043197	71	130	0.83	0	0.00925926	0.490607	0.490607	dendritic spine
263	GO:0005789	12	969	0.74	0	0.0027933	0.223944	0.515464	endoplasmic reticulum membrane
419	GO:0015630	16	127	0.87	0	0	0.527509	0.527509	microtubule cytoskeleton
1088	GO:0045171	17	63	0.87	0	0	0.527509	0.527509	intercellular bridge
298	GO:0005856	96	367	0.81	0	0.0033557	0.122531	0.538055	cytoskeleton
98	GO:0001527	779	10	1	0	0	0.632054	0.632054	microfibril
1273	GO:0071953	738	4	1	0	0	0.632054	0.632054	elastic fiber
624	GO:0031232	260	8	0.62	0	0	0.668747	0.668747	extrinsic component of external side of plasma membrane
1625	GO:1990909	288	14	0.86	0	0	0.668747	0.668747	Wnt signalosome
222	GO:0005739	21	1238	0.81	0	0.00199005	0.172352	0.678503	mitochondrion
267	GO:0005794	25	922	0.78	0	0	0.615383	0.708227	Golgi apparatus
1119	GO:0048471	18	732	0.81	0	0.0033557	0.206283	0.724132	perinuclear region of cytoplasm
727	GO:0032280	573	4	0.75	0	0	0.763734	0.763734	symmetric synapse
830	GO:0034592	1101	1	1	0	0	0.763734	0.763734	synaptic vesicle lumen
1007	GO:0043204	213	141	0.67	0	0	0.763734	0.763734	perikaryon
1213	GO:0070852	348	7	0.86	0	0	0.763734	0.763734	cell body fiber
1464	GO:0099013	1102	1	1	0	0	0.763734	0.763734	neuronal dense core vesicle lumen
108	GO:0001725	88	59	0.85	0	0	0.795919	0.795919	stress fiber
334	GO:0005911	115	167	0.73	0	0	0.795919	0.795919	cell-cell junction
436	GO:0016323	159	195	0.64	0	0	0.795919	0.795919	basolateral plasma membrane
437	GO:0016324	160	330	0.57	0	0	0.795919	0.795919	apical plasma membrane
439	GO:0016328	254	62	0.79	0	0	0.795919	0.795919	lateral plasma membrane
529	GO:0030134	312	19	0.89	0	0	0.795919	0.795919	COPII-coated ER to Golgi transport vesicle
1137	GO:0060187	1478	2	1	0	0	0.795919	0.795919	cell pole
319	GO:0005887	26	1285	0.44	0.00175747	0.00175747	0.00262778	0.800186	integral component of plasma membrane
224	GO:0005741	65	161	0.89	0	0	0.802034	0.802034	mitochondrial outer membrane
704	GO:0031965	51	266	0.83	0	0	0.802034	0.802034	nuclear membrane
1008	GO:0043209	417	30	0.73	0	0	0.802034	0.802034	myelin sheath
1114	GO:0046930	400	8	1	0	0	0.802034	0.802034	pore complex
562	GO:0030670	271	127	0.5	0	0	0.806479	0.806479	phagocytic vesicle membrane
405	GO:0012505	66	58	0.76	0	0	0.815344	0.815344	endomembrane system
508	GO:0030054	74	603	0.65	0	0.00254453	0.381266	0.823509	cell junction
539	GO:0030176	238	101	0.73	0	0	0.829252	0.829252	integral component of endoplasmic reticulum membrane
185	GO:0005667	178	155	0.66	0	0	0.833035	0.833035	transcription factor complex
462	GO:0016604	48	316	0.81	0	0	0.856448	0.856448	nuclear body
249	GO:0005771	449	23	0.78	0	0	0.885055	0.885055	multivesicular body
487	GO:0019815	527	2	1	0	0	0.885055	0.885055	B cell receptor complex
1093	GO:0045202	72	208	0.67	0	0	0.888434	0.888434	synapse
309	GO:0005874	285	281	0.79	0	0	0.931336	0.931336	microtubule
575	GO:0030864	124	43	0.7	0	0	0.964061	0.964061	cortical actin cytoskeleton
749	GO:0032587	212	99	0.86	0	0	0.964061	0.964061	ruffle membrane
159	GO:0005606	966	3	1	0	0	0.991308	0.991308	laminin-1 complex
1017	GO:0043259	964	3	1	0	0	0.991308	0.991308	laminin-10 complex
1018	GO:0043260	965	3	1	0	0	0.991308	0.991308	laminin-11 complex
2	GO:0000109	578	6	1	0	0	0.999753	0.999753	nucleotide-excision repair complex
6	GO:0000123	626	18	0.89	0	0	0.999753	0.999753	histone acetyltransferase complex
9	GO:0000126	855	2	1	0	0	0.999753	0.999753	transcription factor TFIIIB complex
25	GO:0000220	383	4	0.75	0	0	0.999753	0.999753	vacuolar proton-transporting V-type ATPase, V0 domain
26	GO:0000221	1534	1	1	0	0	0.999753	0.999753	vacuolar proton-transporting V-type ATPase, V1 domain
27	GO:0000228	291	50	0.54	0	0	0.999753	0.999753	nuclear chromosome
28	GO:0000235	1082	4	1	0	0	0.999753	0.999753	astral microtubule
32	GO:0000275	374	3	1	0	0	0.999753	0.999753	mitochondrial proton-transporting ATP synthase complex, catalytic core F(1)
44	GO:0000439	752	6	0.5	0	0	0.999753	0.999753	transcription factor TFIIH core complex
61	GO:0000789	1412	1	1	0	0	0.999753	0.999753	cytoplasmic chromatin
97	GO:0001520	671	5	0.6	0	0	0.999753	0.999753	outer dense fiber
103	GO:0001651	758	3	0.67	0	0	0.999753	0.999753	dense fibrillar component
106	GO:0001673	860	15	0.73	0	0	0.999753	0.999753	male germ cell nucleus
111	GO:0001740	861	6	1	0	0	0.999753	0.999753	Barr body
116	GO:0001917	342	44	0.52	0	0	0.999753	0.999753	photoreceptor inner segment
118	GO:0001939	505	9	0.78	0	0	0.999753	0.999753	female pronucleus
119	GO:0001940	506	6	0.83	0	0	0.999753	0.999753	male pronucleus
126	GO:0002141	1286	4	0.5	0	0	0.999753	0.999753	stereocilia ankle link
127	GO:0002142	1287	5	0.6	0	0	0.999753	0.999753	stereocilia ankle link complex
136	GO:0005575	214	537	0.52	0	0	0.999753	0.999753	cellular_component
147	GO:0005588	610	3	1	0	0	0.999753	0.999753	collagen type V trimer
148	GO:0005589	611	3	1	0	0	0.999753	0.999753	collagen type VI trimer
150	GO:0005591	613	1	1	0	0	0.999753	0.999753	collagen type VIII trimer
155	GO:0005597	619	1	1	0	0	0.999753	0.999753	collagen type XVI trimer
171	GO:0005640	438	25	0.72	0	0	0.999753	0.999753	nuclear outer membrane
187	GO:0005669	750	41	0.76	0	0	0.999753	0.999753	transcription factor TFIID complex
189	GO:0005672	852	4	1	0	0	0.999753	0.999753	transcription factor TFIIA complex
191	GO:0005675	511	18	0.5	0	0	0.999753	0.999753	transcription factor TFIIH holo complex
195	GO:0005682	1374	10	0.5	0	0	0.999753	0.999753	U5 snRNP
197	GO:0005684	1409	3	0.67	0	0	0.999753	0.999753	U2-type spliceosomal complex
202	GO:0005689	681	24	1	0	0	0.999753	0.999753	U12-type spliceosomal complex
212	GO:0005719	625	24	0.83	0	0	0.999753	0.999753	nuclear euchromatin
230	GO:0005747	1024	66	0.74	0	0	0.999753	0.999753	mitochondrial respiratory chain complex I
231	GO:0005749	1198	5	1	0	0	0.999753	0.999753	mitochondrial respiratory chain complex II, succinate dehydrogenase complex (ubiquinone)
232	GO:0005750	425	8	0.88	0	0	0.999753	0.999753	mitochondrial respiratory chain complex III
234	GO:0005753	370	18	1	0	0	0.999753	0.999753	mitochondrial proton-transporting ATP synthase complex
236	GO:0005757	405	4	1	0	0	0.999753	0.999753	mitochondrial permeability transition pore complex
238	GO:0005759	22	376	0.85	0	0.00314465	0.32821	0.999753	mitochondrial matrix
250	GO:0005773	524	8	0.88	0	0	0.999753	0.999753	vacuole
256	GO:0005782	62	55	0.78	0	0	0.999753	0.999753	peroxisomal matrix
270	GO:0005797	997	8	1	0	0	0.999753	0.999753	Golgi medial cisterna
272	GO:0005801	421	36	0.97	0	0	0.999753	0.999753	cis-Golgi network
277	GO:0005815	34	172	0.74	0	0	0.999753	0.999753	microtubule organizing center
278	GO:0005819	217	123	0.88	0	0	0.999753	0.999753	spindle
280	GO:0005827	1272	6	0.83	0	0	0.999753	0.999753	polar microtubule
285	GO:0005834	833	8	0.62	0	0	0.999753	0.999753	heterotrimeric G-protein complex
312	GO:0005879	1423	5	0.8	0	0	0.999753	0.999753	axonemal microtubule
321	GO:0005890	359	11	0.45	0	0	0.999753	0.999753	sodium:potassium-exchanging ATPase complex
324	GO:0005893	906	2	1	0	0	0.999753	0.999753	interleukin-2 receptor complex
327	GO:0005898	915	1	1	0	0	0.999753	0.999753	interleukin-13 receptor complex
332	GO:0005903	114	59	0.58	0	0	0.999753	0.999753	brush border
340	GO:0005921	474	19	0.58	0	0	0.999753	0.999753	gap junction
349	GO:0005942	1116	3	1	0	0	0.999753	0.999753	phosphatidylinositol 3-kinase complex
352	GO:0005945	1107	2	1	0	0	0.999753	0.999753	6-phosphofructokinase complex
354	GO:0005952	1135	9	0.67	0	0	0.999753	0.999753	cAMP-dependent protein kinase complex
364	GO:0005968	570	5	0.8	0	0	0.999753	0.999753	Rab-protein geranylgeranyltransferase complex
372	GO:0008076	423	79	0.58	0	0	0.999753	0.999753	voltage-gated potassium channel complex
385	GO:0008385	575	17	0.41	0	0	0.999753	0.999753	IkappaB kinase complex
402	GO:0010369	793	12	1	0	0	0.999753	0.999753	chromocenter
410	GO:0014701	497	9	0.78	0	0	0.999753	0.999753	junctional sarcoplasmic reticulum membrane
413	GO:0014731	249	8	0.75	0	0	0.999753	0.999753	spectrin-associated cytoskeleton
425	GO:0016013	701	6	0.33	0	0	0.999753	0.999753	syntrophin complex
433	GO:0016272	1105	8	0.5	0	0	0.999753	0.999753	prefoldin complex
434	GO:0016281	734	9	0.89	0	0	0.999753	0.999753	eukaryotic translation initiation factor 4F complex
447	GO:0016471	378	7	0.71	0	0	0.999753	0.999753	vacuolar proton-transporting V-type ATPase complex
454	GO:0016581	568	14	1	0	0	0.999753	0.999753	NuRD complex
458	GO:0016592	546	27	0.89	0	0	0.999753	0.999753	mediator complex
469	GO:0016942	894	3	1	0	0	0.999753	0.999753	insulin-like growth factor binding protein complex
481	GO:0019008	1016	2	1	0	0	0.999753	0.999753	molybdopterin synthase complex
484	GO:0019185	1217	1	1	0	0	0.999753	0.999753	snRNA-activating protein complex
491	GO:0019898	235	59	0.63	0	0	0.999753	0.999753	extrinsic component of membrane
494	GO:0020003	319	2	1	0	0	0.999753	0.999753	symbiont-containing vacuole
495	GO:0020005	320	2	0.5	0	0	0.999753	0.999753	symbiont-containing vacuole membrane
499	GO:0022626	309	6	1	0	0	0.999753	0.999753	cytosolic ribosome
509	GO:0030055	702	2	1	0	0	0.999753	0.999753	cell-substrate junction
510	GO:0030056	440	7	0.86	0	0	0.999753	0.999753	hemidesmosome
514	GO:0030118	589	5	1	0	0	0.999753	0.999753	clathrin coat
516	GO:0030120	1463	2	1	0	0	0.999753	0.999753	vesicle coat
535	GO:0030141	385	64	0.56	0	0	0.999753	0.999753	secretory granule
542	GO:0030289	1133	4	1	0	0	0.999753	0.999753	protein phosphatase 4 complex
543	GO:0030314	498	4	0.75	0	0	0.999753	0.999753	junctional membrane complex
550	GO:0030496	266	159	0.92	0	0	0.999753	0.999753	midbody
568	GO:0030684	1546	2	1	0	0	0.999753	0.999753	preribosome
574	GO:0030863	98	20	0.75	0	0	0.999753	0.999753	cortical cytoskeleton
577	GO:0030868	873	7	0.57	0	0	0.999753	0.999753	smooth endoplasmic reticulum membrane
579	GO:0030877	287	11	1	0	0	0.999753	0.999753	beta-catenin destruction complex
583	GO:0030894	1098	2	1	0	0	0.999753	0.999753	replisome
611	GO:0031095	361	9	1	0	0	0.999753	0.999753	platelet dense tubular network membrane
625	GO:0031233	769	5	0.6	0	0	0.999753	0.999753	intrinsic component of external side of plasma membrane
652	GO:0031372	1279	2	1	0	0	0.999753	0.999753	UBC13-MMS2 complex
655	GO:0031389	1161	2	0.5	0	0	0.999753	0.999753	Rad17 RFC-like complex
664	GO:0031436	403	2	1	0	0	0.999753	0.999753	BRCA1-BARD1 complex
676	GO:0031510	1282	3	1	0	0	0.999753	0.999753	SUMO activating enzyme complex
677	GO:0031514	262	91	0.56	0	0	0.999753	0.999753	motile cilium
684	GO:0031588	1134	9	0.78	0	0	0.999753	0.999753	nucleotide-activated protein kinase complex
689	GO:0031616	741	14	0.86	0	0	0.999753	0.999753	spindle pole centrosome
690	GO:0031618	390	9	1	0	0	0.999753	0.999753	nuclear pericentric heterochromatin
698	GO:0031905	395	4	0.75	0	0	0.999753	0.999753	early endosome lumen
700	GO:0031931	802	7	1	0	0	0.999753	0.999753	TORC1 complex
707	GO:0031982	99	154	0.71	0	0	0.999753	0.999753	vesicle
710	GO:0032002	909	3	0.67	0	0	0.999753	0.999753	interleukin-28 receptor complex
713	GO:0032021	1294	9	0.44	0	0	0.999753	0.999753	NELF complex
732	GO:0032311	247	3	0.67	0	0	0.999753	0.999753	angiogenin-PRI complex
737	GO:0032421	917	5	0.8	0	0	0.999753	0.999753	stereocilium bundle
738	GO:0032426	748	15	0.67	0	0	0.999753	0.999753	stereocilium tip
786	GO:0033179	380	6	0.83	0	0	0.999753	0.999753	proton-transporting V-type ATPase, V0 domain
790	GO:0033193	1250	1	1	0	0	0.999753	0.999753	Lsd1/2 complex
791	GO:0033256	1054	2	1	0	0	0.999753	0.999753	I-kappaB/NF-kappaB complex
794	GO:0033268	244	16	0.81	0	0	0.999753	0.999753	node of Ranvier
797	GO:0033276	822	16	0.88	0	0	0.999753	0.999753	transcription factor TFTC complex
800	GO:0033391	340	14	0.64	0	0	0.999753	0.999753	chromatoid body
825	GO:0034457	1547	2	1	0	0	0.999753	0.999753	Mpp10 complex
844	GO:0034683	938	2	1	0	0	0.999753	0.999753	integrin alphav-beta3 complex
845	GO:0034684	939	2	1	0	0	0.999753	0.999753	integrin alphav-beta5 complex
846	GO:0034685	940	2	0.5	0	0	0.999753	0.999753	integrin alphav-beta6 complex
847	GO:0034686	941	2	1	0	0	0.999753	0.999753	integrin alphav-beta8 complex
851	GO:0034702	958	7	0.86	0	0	0.999753	0.999753	ion channel complex
858	GO:0034709	587	12	1	0	0	0.999753	0.999753	methylosome
868	GO:0034993	1477	7	0.71	0	0	0.999753	0.999753	meiotic nuclear membrane microtubule tethering complex
873	GO:0035061	1205	5	1	0	0	0.999753	0.999753	interchromatin granule
894	GO:0035580	57	83	0.52	0	0	0.999753	0.999753	specific granule lumen
898	GO:0035692	520	2	1	0	0	0.999753	0.999753	macrophage migration inhibitory factor receptor complex
899	GO:0035693	525	1	1	0	0	0.999753	0.999753	NOS2-CD74 complex
907	GO:0035866	942	3	1	0	0	0.999753	0.999753	alphav-beta3 integrin-PKCalpha complex
908	GO:0035867	895	4	1	0	0	0.999753	0.999753	alphav-beta3 integrin-IGF-1-IGF1R complex
909	GO:0035868	870	3	1	0	0	0.999753	0.999753	alphav-beta3 integrin-HMGB1 complex
911	GO:0035976	666	5	1	0	0	0.999753	0.999753	transcription factor AP-1 complex
923	GO:0036038	1513	13	1	0	0	0.999753	0.999753	MKS complex
924	GO:0036053	518	1	1	0	0	0.999753	0.999753	glomerular endothelium fenestra
950	GO:0042105	1151	1	1	0	0	0.999753	0.999753	alpha-beta T cell receptor complex
956	GO:0042406	717	5	0.8	0	0	0.999753	0.999753	extrinsic component of endoplasmic reticulum membrane
961	GO:0042567	896	4	0.75	0	0	0.999753	0.999753	insulin-like growth factor ternary complex
973	GO:0042613	526	95	0.15	0	0	0.999753	0.999753	MHC class II protein complex
1000	GO:0043194	245	16	0.88	0	0	0.999753	0.999753	axon initial segment
1001	GO:0043195	167	37	0.62	0	0	0.999753	0.999753	terminal bouton
1023	GO:0043509	921	1	1	0	0	0.999753	0.999753	activin A complex
1024	GO:0043512	919	2	1	0	0	0.999753	0.999753	inhibin A complex
1061	GO:0044307	998	3	1	0	0	0.999753	0.999753	dendritic branch
1064	GO:0044316	1569	3	0.33	0	0	0.999753	0.999753	cone cell pedicle
1073	GO:0044609	1572	2	1	0	0	0.999753	0.999753	DBIRD complex
1089	GO:0045177	126	73	0.78	0	0	0.999753	0.999753	apical part of cell
1096	GO:0045244	1348	1	1	0	0	0.999753	0.999753	succinate-CoA ligase complex (GDP-forming)
1128	GO:0055037	201	116	0.8	0	0	0.999753	0.999753	recycling endosome
1144	GO:0061202	817	8	0.75	0	0	0.999753	0.999753	clathrin-sculpted gamma-aminobutyric acid transport vesicle membrane
1148	GO:0061673	1070	3	1	0	0	0.999753	0.999753	mitotic spindle astral microtubule
1156	GO:0061830	673	1	1	0	0	0.999753	0.999753	concave side of sperm head
1165	GO:0070032	1236	3	0.67	0	0	0.999753	0.999753	synaptobrevin 2-SNAP-25-syntaxin-1a-complexin I complex
1166	GO:0070033	1237	2	1	0	0	0.999753	0.999753	synaptobrevin 2-SNAP-25-syntaxin-1a-complexin II complex
1167	GO:0070044	1238	2	1	0	0	0.999753	0.999753	synaptobrevin 2-SNAP-25-syntaxin-1a complex
1173	GO:0070176	1596	1	1	0	0	0.999753	0.999753	DRM complex
1186	GO:0070449	1255	8	0.25	0	0	0.999753	0.999753	elongin complex
1189	GO:0070516	753	1	1	0	0	0.999753	0.999753	CAK-ERCC2 complex
1200	GO:0070695	1520	5	1	0	0	0.999753	0.999753	FHF complex
1212	GO:0070826	1063	1	1	0	0	0.999753	0.999753	paraferritin complex
1217	GO:0070931	1494	1	1	0	0	0.999753	0.999753	Golgi-associated vesicle lumen
1218	GO:0070937	678	6	1	0	0	0.999753	0.999753	CRD-mediated mRNA stability complex
1219	GO:0070938	655	6	0.67	0	0	0.999753	0.999753	contractile ring
1220	GO:0070939	1362	3	1	0	0	0.999753	0.999753	Dsl1/NZR complex
1223	GO:0071004	1224	3	1	0	0	0.999753	0.999753	U2-type prespliceosome
1240	GO:0071339	719	35	0.83	0	0	0.999753	0.999753	MLL1 complex
1265	GO:0071817	257	5	1	0	0	0.999753	0.999753	MMXD complex
1274	GO:0071986	1340	6	1	0	0	0.999753	0.999753	Ragulator complex
1295	GO:0089717	1459	8	0.75	0	0	0.999753	0.999753	spanning component of membrane
1297	GO:0090498	838	4	1	0	0	0.999753	0.999753	extrinsic component of Golgi membrane
1310	GO:0090734	181	17	1	0	0	0.999753	0.999753	site of DNA damage
1333	GO:0097180	1113	2	0.5	0	0	0.999753	0.999753	serine protease inhibitor complex
1393	GO:0097546	829	30	0.9	0	0	0.999753	0.999753	ciliary base
1400	GO:0097635	1316	2	1	0	0	0.999753	0.999753	extrinsic component of autophagosome membrane
1406	GO:0097729	706	5	0.8	0	0	0.999753	0.999753	9+2 motile cilium
1413	GO:0098556	835	5	1	0	0	0.999753	0.999753	cytoplasmic side of rough endoplasmic reticulum membrane
1429	GO:0098690	830	10	0.4	0	0	0.999753	0.999753	glycinergic synapse
1430	GO:0098691	184	23	0.26	0	0	0.999753	0.999753	dopaminergic synapse
1451	GO:0098890	629	2	0.5	0	0	0.999753	0.999753	extrinsic component of postsynaptic membrane
1458	GO:0098983	1460	5	0.8	0	0	0.999753	0.999753	symmetric, GABA-ergic, inhibitory synapse
1461	GO:0098993	1157	12	0.83	0	0	0.999753	0.999753	anchored component of synaptic vesicle membrane
1496	GO:0099524	473	18	0.83	0	0	0.999753	0.999753	postsynaptic cytosol
1506	GO:0106003	455	2	0.5	0	0	0.999753	0.999753	amyloid-beta complex
1513	GO:0120103	664	10	0.9	0	0	0.999753	0.999753	centriolar subdistal appendage
1514	GO:0120115	1450	12	0.58	0	0	0.999753	0.999753	Lsm2-8 complex
1517	GO:0140007	1449	5	1	0	0	0.999753	0.999753	KICSTOR complex
1518	GO:0140261	1543	1	1	0	0	0.999753	0.999753	BCOR complex
1519	GO:0150001	999	2	1	0	0	0.999753	0.999753	primary dendrite
1530	GO:1902560	832	3	0.67	0	0	0.999753	0.999753	GMP reductase complex
1555	GO:1990008	836	1	1	0	0	0.999753	0.999753	neurosecretory vesicle
1558	GO:1990030	1567	2	0.5	0	0	0.999753	0.999753	pericellular basket
1563	GO:1990047	1296	1	1	0	0	0.999753	0.999753	spindle matrix
1566	GO:1990124	798	7	0.86	0	0	0.999753	0.999753	messenger ribonucleoprotein complex
1577	GO:1990393	1389	5	1	0	0	0.999753	0.999753	3M complex
1582	GO:1990452	1087	3	1	0	0	0.999753	0.999753	Parkin-FBXW7-Cul1 ubiquitin ligase complex
1585	GO:1990498	593	3	1	0	0	0.999753	0.999753	mitotic spindle microtubule
1597	GO:1990630	757	2	1	0	0	0.999753	0.999753	IRE1-RACK1-PP2A complex
1603	GO:1990696	1288	4	0.5	0	0	0.999753	0.999753	USH2 complex
1606	GO:1990712	398	9	0.67	0	0	0.999753	0.999753	HFE-transferrin receptor complex
3	GO:0000110	749	2	1	0	0	0.999753	0.999753	nucleotide-excision repair factor 1 complex
4	GO:0000118	358	29	0.93	0	0	0.999753	0.999753	histone deacetylase complex
5	GO:0000120	1357	2	1	0	0	0.999753	0.999753	RNA polymerase I transcription factor complex
7	GO:0000124	1247	5	1	0	0	0.999753	0.999753	SAGA complex
8	GO:0000125	1246	7	0.71	0	0	0.999753	0.999753	PCAF complex
10	GO:0000127	856	6	1	0	0	0.999753	0.999753	transcription factor TFIIIC complex
11	GO:0000137	837	10	0.7	0	0	0.999753	0.999753	Golgi cis cisterna
12	GO:0000138	825	7	1	0	0	0.999753	0.999753	Golgi trans cisterna
14	GO:0000145	1049	10	0.9	0	0	0.999753	0.999753	exocyst
15	GO:0000151	402	98	0.89	0	0	0.999753	0.999753	ubiquitin ligase complex
16	GO:0000152	1382	2	1	0	0	0.999753	0.999753	nuclear ubiquitin ligase complex
17	GO:0000153	1576	1	1	0	0	0.999753	0.999753	cytoplasmic ubiquitin ligase complex
19	GO:0000164	1048	10	0.9	0	0	0.999753	0.999753	protein phosphatase type 1 complex
20	GO:0000172	1180	6	0.83	0	0	0.999753	0.999753	ribonuclease MRP complex
21	GO:0000176	1074	10	1	0	0	0.999753	0.999753	nuclear exosome (RNase complex)
22	GO:0000177	1381	4	1	0	0	0.999753	0.999753	cytoplasmic exosome (RNase complex)
29	GO:0000242	410	20	1	0	0	0.999753	0.999753	pericentriolar material
30	GO:0000243	1223	1	1	0	0	0.999753	0.999753	commitment complex
31	GO:0000262	1453	1	1	0	0	0.999753	0.999753	mitochondrial chromosome
33	GO:0000276	375	4	1	0	0	0.999753	0.999753	mitochondrial proton-transporting ATP synthase complex, coupling factor F(o)
34	GO:0000307	415	10	1	0	0	0.999753	0.999753	cyclin-dependent protein kinase holoenzyme complex
35	GO:0000308	1108	2	1	0	0	0.999753	0.999753	cytoplasmic cyclin-dependent protein kinase holoenzyme complex
36	GO:0000322	1239	1	1	0	0	0.999753	0.999753	storage vacuole
38	GO:0000346	1301	20	0.55	0	0	0.999753	0.999753	transcription export complex
39	GO:0000347	1330	5	1	0	0	0.999753	0.999753	THO complex
40	GO:0000407	1352	14	0.93	0	0	0.999753	0.999753	phagophore assembly site
41	GO:0000408	1312	6	0.83	0	0	0.999753	0.999753	EKC/KEOPS complex
42	GO:0000421	1136	28	0.82	0	0	0.999753	0.999753	autophagosome membrane
43	GO:0000438	854	10	0.2	0	0	0.999753	0.999753	core TFIIH complex portion of holo TFIIH complex
45	GO:0000444	1455	4	1	0	0	0.999753	0.999753	MIS12/MIND type complex
46	GO:0000445	1331	6	1	0	0	0.999753	0.999753	THO complex part of transcription export complex
47	GO:0000502	883	73	0.74	0	0	0.999753	0.999753	proteasome complex
48	GO:0000506	1114	7	0.86	0	0	0.999753	0.999753	glycosylphosphatidylinositol-N-acetylglucosaminyltransferase (GPI-GnT) complex
49	GO:0000775	292	57	0.84	0	0	0.999753	0.999753	chromosome, centromeric region
50	GO:0000776	283	90	0.92	0	0	0.999753	0.999753	kinetochore
51	GO:0000777	293	96	0.88	0	0	0.999753	0.999753	condensed chromosome kinetochore
52	GO:0000778	555	3	0.67	0	0	0.999753	0.999753	condensed nuclear chromosome kinetochore
53	GO:0000779	553	6	1	0	0	0.999753	0.999753	condensed chromosome, centromeric region
54	GO:0000780	387	11	0.82	0	0	0.999753	0.999753	condensed nuclear chromosome, centromeric region
55	GO:0000781	356	57	0.79	0	0	0.999753	0.999753	chromosome, telomeric region
56	GO:0000783	807	10	0.8	0	0	0.999753	0.999753	nuclear telomere cap complex
57	GO:0000784	177	139	0.7	0	0	0.999753	0.999753	nuclear chromosome, telomeric region
58	GO:0000785	343	103	0.83	0	0	0.999753	0.999753	chromatin
59	GO:0000786	859	98	0.38	0	0	0.999753	0.999753	nucleosome
60	GO:0000788	556	40	0.25	0	0	0.999753	0.999753	nuclear nucleosome
63	GO:0000791	710	9	0.78	0	0	0.999753	0.999753	euchromatin
64	GO:0000792	670	26	0.96	0	0	0.999753	0.999753	heterochromatin
65	GO:0000793	537	23	0.91	0	0	0.999753	0.999753	condensed chromosome
66	GO:0000794	171	27	0.85	0	0	0.999753	0.999753	condensed nuclear chromosome
67	GO:0000795	876	18	0.72	0	0	0.999753	0.999753	synaptonemal complex
68	GO:0000796	1393	6	1	0	0	0.999753	0.999753	condensin complex
69	GO:0000797	1394	1	1	0	0	0.999753	0.999753	condensin core heterodimer
71	GO:0000800	430	15	0.53	0	0	0.999753	0.999753	lateral element
72	GO:0000801	916	6	0.5	0	0	0.999753	0.999753	central element
76	GO:0000806	539	2	1	0	0	0.999753	0.999753	Y chromosome
77	GO:0000808	1078	6	1	0	0	0.999753	0.999753	origin recognition complex
78	GO:0000812	1305	10	0.9	0	0	0.999753	0.999753	Swr1 complex
79	GO:0000813	1271	10	0.9	0	0	0.999753	0.999753	ESCRT I complex
81	GO:0000815	1228	11	0.91	0	0	0.999753	0.999753	ESCRT III complex
82	GO:0000818	1456	1	1	0	0	0.999753	0.999753	nuclear MIS12/MIND complex
83	GO:0000835	1410	1	1	0	0	0.999753	0.999753	ER ubiquitin ligase complex
84	GO:0000836	1203	3	1	0	0	0.999753	0.999753	Hrd1p ubiquitin ligase complex
85	GO:0000839	1204	2	1	0	0	0.999753	0.999753	Hrd1p ubiquitin ligase ERAD-L complex
86	GO:0000922	480	115	0.91	0	0	0.999753	0.999753	spindle pole
87	GO:0000930	1100	9	1	0	0	0.999753	0.999753	gamma-tubulin complex
90	GO:0000939	557	2	1	0	0	0.999753	0.999753	condensed chromosome inner kinetochore
91	GO:0000940	451	9	0.89	0	0	0.999753	0.999753	condensed chromosome outer kinetochore
92	GO:0000942	450	4	1	0	0	0.999753	0.999753	condensed nuclear chromosome outer kinetochore
93	GO:0000974	528	7	0.86	0	0	0.999753	0.999753	Prp19 complex
94	GO:0001401	1027	5	1	0	0	0.999753	0.999753	mitochondrial sorting and assembly machinery complex
95	GO:0001405	1523	2	0.5	0	0	0.999753	0.999753	PAM complex, Tim23 associated import motor
96	GO:0001518	1194	8	0.62	0	0	0.999753	0.999753	voltage-gated sodium channel complex
99	GO:0001533	259	51	0.37	0	0	0.999753	0.999753	cornified envelope
101	GO:0001536	1505	3	0.33	0	0	0.999753	0.999753	radial spoke stalk
104	GO:0001652	759	7	0.71	0	0	0.999753	0.999753	granular component
109	GO:0001726	121	101	0.86	0	0	0.999753	0.999753	ruffle
110	GO:0001739	1179	12	0.5	0	0	0.999753	0.999753	sex chromatin
112	GO:0001741	289	13	0.85	0	0	0.999753	0.999753	XY body
113	GO:0001750	341	50	0.58	0	0	0.999753	0.999753	photoreceptor outer segment
115	GO:0001891	211	39	0.62	0	0	0.999753	0.999753	phagocytic cup
117	GO:0001931	447	19	0.63	0	0	0.999753	0.999753	uropod
122	GO:0002081	1367	4	0.25	0	0	0.999753	0.999753	outer acrosomal membrane
123	GO:0002102	132	30	0.93	0	0	0.999753	0.999753	podosome
125	GO:0002133	1121	2	1	0	0	0.999753	0.999753	polycystin complex
129	GO:0002177	1166	8	0.62	0	0	0.999753	0.999753	manchette
130	GO:0002178	1529	2	1	0	0	0.999753	0.999753	palmitoyltransferase complex
131	GO:0002193	904	4	0.75	0	0	0.999753	0.999753	MAML1-RBP-Jkappa- ICN1 complex
132	GO:0002199	875	11	0.55	0	0	0.999753	0.999753	zona pellucida receptor complex
133	GO:0002944	1350	2	1	0	0	0.999753	0.999753	cyclin K-CDK12 complex
134	GO:0002945	1338	2	1	0	0	0.999753	0.999753	cyclin K-CDK13 complex
135	GO:0002947	1265	3	1	0	0	0.999753	0.999753	tumor necrosis factor receptor superfamily complex
138	GO:0005577	782	9	0.33	0	0	0.999753	0.999753	fibrinogen complex
139	GO:0005579	457	7	0.43	0	0	0.999753	0.999753	membrane attack complex
140	GO:0005581	453	58	0.55	0	0	0.999753	0.999753	collagen trimer
141	GO:0005582	618	1	1	0	0	0.999753	0.999753	collagen type XV trimer
142	GO:0005583	986	2	1	0	0	0.999753	0.999753	fibrillar collagen trimer
143	GO:0005584	606	2	1	0	0	0.999753	0.999753	collagen type I trimer
145	GO:0005586	608	1	1	0	0	0.999753	0.999753	collagen type III trimer
146	GO:0005587	609	5	1	0	0	0.999753	0.999753	collagen type IV trimer
151	GO:0005592	615	8	0.25	0	0	0.999753	0.999753	collagen type XI trimer
153	GO:0005595	616	1	1	0	0	0.999753	0.999753	collagen type XII trimer
154	GO:0005596	1285	1	1	0	0	0.999753	0.999753	collagen type XIV trimer
156	GO:0005600	617	1	1	0	0	0.999753	0.999753	collagen type XIII trimer
160	GO:0005607	967	2	1	0	0	0.999753	0.999753	laminin-2 complex
165	GO:0005623	346	99	0.49	0	0	0.999753	0.999753	cell
170	GO:0005639	975	6	0.83	0	0	0.999753	0.999753	integral component of nuclear inner membrane
172	GO:0005641	232	17	0.47	0	0	0.999753	0.999753	nuclear envelope lumen
173	GO:0005642	736	5	1	0	0	0.999753	0.999753	annulate lamellae
174	GO:0005643	737	48	0.92	0	0	0.999753	0.999753	nuclear pore
175	GO:0005652	869	7	1	0	0	0.999753	0.999753	nuclear lamina
177	GO:0005655	1431	2	1	0	0	0.999753	0.999753	nucleolar ribonuclease P complex
179	GO:0005658	1010	2	1	0	0	0.999753	0.999753	alpha DNA polymerase:primase complex
180	GO:0005662	529	16	0.88	0	0	0.999753	0.999753	DNA replication factor A complex
182	GO:0005664	1008	8	1	0	0	0.999753	0.999753	nuclear origin of replication recognition complex
183	GO:0005665	1130	14	0.93	0	0	0.999753	0.999753	RNA polymerase II, core complex
184	GO:0005666	435	11	0.91	0	0	0.999753	0.999753	RNA polymerase III complex
186	GO:0005668	1580	1	1	0	0	0.999753	0.999753	RNA polymerase transcription factor SL1 complex
188	GO:0005671	714	15	1	0	0	0.999753	0.999753	Ada2/Gcn5/Ada3 transcription activator complex
190	GO:0005674	853	1	1	0	0	0.999753	0.999753	transcription factor TFIIF complex
192	GO:0005677	1242	8	0.88	0	0	0.999753	0.999753	chromatin silencing complex
193	GO:0005680	452	21	1	0	0	0.999753	0.999753	anaphase-promoting complex
194	GO:0005681	674	87	0.83	0	0	0.999753	0.999753	spliceosomal complex
196	GO:0005683	1221	7	1	0	0	0.999753	0.999753	U7 snRNP
198	GO:0005685	1184	27	0.41	0	0	0.999753	0.999753	U1 snRNP
199	GO:0005686	1185	9	0.67	0	0	0.999753	0.999753	U2 snRNP
200	GO:0005687	1222	19	0.47	0	0	0.999753	0.999753	U4 snRNP
201	GO:0005688	1302	13	0.08	0	0	0.999753	0.999753	U6 snRNP
203	GO:0005690	1057	4	0.5	0	0	0.999753	0.999753	U4atac snRNP
204	GO:0005691	1385	2	0.5	0	0	0.999753	0.999753	U6atac snRNP
208	GO:0005697	685	19	0.89	0	0	0.999753	0.999753	telomerase holoenzyme complex
209	GO:0005712	1512	1	1	0	0	0.999753	0.999753	chiasma
211	GO:0005715	1015	1	1	0	0	0.999753	0.999753	late recombination nodule
213	GO:0005720	388	21	0.86	0	0	0.999753	0.999753	nuclear heterochromatin
214	GO:0005721	389	14	1	0	0	0.999753	0.999753	pericentric heterochromatin
216	GO:0005726	675	5	1	0	0	0.999753	0.999753	perichromatin fibrils
217	GO:0005730	46	1271	0.58	0	0.00136426	0.216916	0.999753	nucleolus
218	GO:0005731	1531	1	1	0	0	0.999753	0.999753	nucleolus organizer region
219	GO:0005732	1225	9	1	0	0	0.999753	0.999753	small nucleolar ribonucleoprotein complex
220	GO:0005736	1525	1	1	0	0	0.999753	0.999753	RNA polymerase I complex
223	GO:0005740	576	12	0.5	0	0	0.999753	0.999753	mitochondrial envelope
225	GO:0005742	1388	8	0.88	0	0	0.999753	0.999753	mitochondrial outer membrane translocase complex
227	GO:0005744	258	7	1	0	0	0.999753	0.999753	TIM23 mitochondrial import inner membrane translocase complex
228	GO:0005745	1229	2	1	0	0	0.999753	0.999753	m-AAA complex
229	GO:0005746	621	14	0.86	0	0	0.999753	0.999753	mitochondrial respiratory chain
233	GO:0005751	620	10	0.7	0	0	0.999753	0.999753	mitochondrial respiratory chain complex IV
235	GO:0005754	373	1	1	0	0	0.999753	0.999753	mitochondrial proton-transporting ATP synthase, catalytic core
237	GO:0005758	215	75	0.91	0	0	0.999753	0.999753	mitochondrial intermembrane space
239	GO:0005760	704	2	1	0	0	0.999753	0.999753	gamma DNA polymerase complex
240	GO:0005761	461	25	0.92	0	0	0.999753	0.999753	mitochondrial ribosome
241	GO:0005762	462	56	0.98	0	0	0.999753	0.999753	mitochondrial large ribosomal subunit
242	GO:0005763	1189	35	0.77	0	0	0.999753	0.999753	mitochondrial small ribosomal subunit
244	GO:0005765	32	397	0.68	0	0	0.999753	0.999753	lysosomal membrane
248	GO:0005770	328	125	0.9	0	0	0.999753	0.999753	late endosome
252	GO:0005776	586	65	0.85	0	0	0.999753	0.999753	autophagosome
253	GO:0005777	55	104	0.86	0	0	0.999753	0.999753	peroxisome
254	GO:0005778	81	61	0.85	0	0	0.999753	0.999753	peroxisomal membrane
255	GO:0005779	221	16	1	0	0	0.999753	0.999753	integral component of peroxisomal membrane
259	GO:0005785	1186	7	0.86	0	0	0.999753	0.999753	signal recognition particle receptor complex
260	GO:0005786	1182	14	0.64	0	0	0.999753	0.999753	signal recognition particle, endoplasmic reticulum targeting
264	GO:0005790	303	26	0.81	0	0	0.999753	0.999753	smooth endoplasmic reticulum
265	GO:0005791	168	52	0.77	0	0	0.999753	0.999753	rough endoplasmic reticulum
266	GO:0005793	255	68	0.88	0	0	0.999753	0.999753	endoplasmic reticulum-Golgi intermediate compartment
268	GO:0005795	344	38	0.84	0	0	0.999753	0.999753	Golgi stack
269	GO:0005796	202	143	0.38	0	0	0.999753	0.999753	Golgi lumen
271	GO:0005798	79	15	0.8	0	0	0.999753	0.999753	Golgi-associated vesicle
279	GO:0005826	1035	3	1	0	0	0.999753	0.999753	actomyosin contractile ring
281	GO:0005828	558	7	1	0	0	0.999753	0.999753	kinetochore microtubule
283	GO:0005832	514	8	1	0	0	0.999753	0.999753	chaperonin-containing T-complex
284	GO:0005833	684	5	0.2	0	0	0.999753	0.999753	hemoglobin complex
286	GO:0005838	1148	7	1	0	0	0.999753	0.999753	proteasome regulatory particle
287	GO:0005839	1143	34	0.53	0	0	0.999753	0.999753	proteasome core complex
289	GO:0005844	482	33	0.94	0	0	0.999753	0.999753	polysome
290	GO:0005845	735	12	0.83	0	0	0.999753	0.999753	mRNA cap binding complex
291	GO:0005847	634	14	0.86	0	0	0.999753	0.999753	mRNA cleavage and polyadenylation specificity factor complex
292	GO:0005849	1442	5	1	0	0	0.999753	0.999753	mRNA cleavage factor complex
293	GO:0005850	729	4	1	0	0	0.999753	0.999753	eukaryotic translation initiation factor 2 complex
294	GO:0005851	730	6	1	0	0	0.999753	0.999753	eukaryotic translation initiation factor 2B complex
295	GO:0005852	668	17	0.88	0	0	0.999753	0.999753	eukaryotic translation initiation factor 3 complex
296	GO:0005853	725	6	0.67	0	0	0.999753	0.999753	eukaryotic translation elongation factor 1 complex
297	GO:0005854	1045	4	0.5	0	0	0.999753	0.999753	nascent polypeptide-associated complex
300	GO:0005859	1034	16	0.5	0	0	0.999753	0.999753	muscle myosin complex
303	GO:0005863	1032	3	0.67	0	0	0.999753	0.999753	striated muscle myosin thick filament
306	GO:0005869	660	7	1	0	0	0.999753	0.999753	dynactin complex
307	GO:0005871	960	8	0.88	0	0	0.999753	0.999753	kinesin complex
308	GO:0005873	1370	5	0.6	0	0	0.999753	0.999753	plus-end kinesin complex
310	GO:0005875	661	28	0.86	0	0	0.999753	0.999753	microtubule associated complex
311	GO:0005876	182	32	0.91	0	0	0.999753	0.999753	spindle microtubule
313	GO:0005881	336	46	0.93	0	0	0.999753	0.999753	cytoplasmic microtubule
314	GO:0005882	176	108	0.31	0	0	0.999753	0.999753	intermediate filament
317	GO:0005885	1399	10	1	0	0	0.999753	0.999753	Arp2/3 protein complex
322	GO:0005891	467	23	0.52	0	0	0.999753	0.999753	voltage-gated calcium channel complex
323	GO:0005892	574	14	0.36	0	0	0.999753	0.999753	acetylcholine-gated channel complex
325	GO:0005895	1197	1	1	0	0	0.999753	0.999753	interleukin-5 receptor complex
326	GO:0005896	907	3	1	0	0	0.999753	0.999753	interleukin-6 receptor complex
329	GO:0005900	908	2	1	0	0	0.999753	0.999753	oncostatin-M receptor complex
331	GO:0005902	248	60	0.68	0	0	0.999753	0.999753	microvillus
333	GO:0005905	158	60	0.78	0	0	0.999753	0.999753	clathrin-coated pit
335	GO:0005912	207	60	0.87	0	0	0.999753	0.999753	adherens junction
337	GO:0005914	1109	1	1	0	0	0.999753	0.999753	spot adherens junction
339	GO:0005916	122	10	0.9	0	0	0.999753	0.999753	fascia adherens
341	GO:0005922	827	21	0.33	0	0	0.999753	0.999753	connexin complex
342	GO:0005923	56	125	0.74	0	0	0.999753	0.999753	bicellular tight junction
343	GO:0005924	1424	1	1	0	0	0.999753	0.999753	cell-substrate adherens junction
345	GO:0005927	1064	2	0.5	0	0	0.999753	0.999753	muscle tendon junction
347	GO:0005930	532	85	0.62	0	0	0.999753	0.999753	axoneme
350	GO:0005943	1117	2	1	0	0	0.999753	0.999753	phosphatidylinositol 3-kinase complex, class IA
351	GO:0005944	1118	3	1	0	0	0.999753	0.999753	phosphatidylinositol 3-kinase complex, class IB
355	GO:0005953	799	2	1	0	0	0.999753	0.999753	CAAX-protein geranylgeranyltransferase complex
356	GO:0005954	485	2	1	0	0	0.999753	0.999753	calcium- and calmodulin-dependent protein kinase complex
357	GO:0005955	950	4	1	0	0	0.999753	0.999753	calcineurin complex
358	GO:0005956	636	8	0.25	0	0	0.999753	0.999753	protein kinase CK2 complex
361	GO:0005964	1112	2	1	0	0	0.999753	0.999753	phosphorylase kinase complex
362	GO:0005965	800	2	1	0	0	0.999753	0.999753	protein farnesyltransferase complex
363	GO:0005967	689	3	1	0	0	0.999753	0.999753	mitochondrial pyruvate dehydrogenase complex
365	GO:0005969	1318	1	1	0	0	0.999753	0.999753	serine-pyruvate aminotransferase complex
366	GO:0005971	1192	1	1	0	0	0.999753	0.999753	ribonucleoside-diphosphate reductase complex
368	GO:0008023	547	21	0.95	0	0	0.999753	0.999753	transcription elongation factor complex
370	GO:0008043	804	2	1	0	0	0.999753	0.999753	intracellular ferritin complex
371	GO:0008074	857	2	1	0	0	0.999753	0.999753	guanylate cyclase complex, soluble
373	GO:0008091	744	8	0.88	0	0	0.999753	0.999753	spectrin
374	GO:0008180	371	50	0.64	0	0	0.999753	0.999753	COP9 signalosome
375	GO:0008250	653	12	0.92	0	0	0.999753	0.999753	oligosaccharyltransferase complex
376	GO:0008274	443	10	0.8	0	0	0.999753	0.999753	gamma-tubulin ring complex
377	GO:0008275	1555	1	1	0	0	0.999753	0.999753	gamma-tubulin small complex
379	GO:0008282	957	4	0.5	0	0	0.999753	0.999753	inward rectifying potassium channel
380	GO:0008287	1571	2	0.5	0	0	0.999753	0.999753	protein serine/threonine phosphatase complex
383	GO:0008328	697	5	0.6	0	0	0.999753	0.999753	ionotropic glutamate receptor complex
384	GO:0008352	1411	1	1	0	0	0.999753	0.999753	katanin complex
386	GO:0008537	1150	5	0.6	0	0	0.999753	0.999753	proteasome activator complex
387	GO:0008540	1149	3	1	0	0	0.999753	0.999753	proteasome regulatory particle, base subcomplex
388	GO:0008541	1406	1	1	0	0	0.999753	0.999753	proteasome regulatory particle, lid subcomplex
389	GO:0008622	1129	5	1	0	0	0.999753	0.999753	epsilon DNA polymerase complex
392	GO:0009330	1267	2	1	0	0	0.999753	0.999753	DNA topoisomerase complex (ATP-hydrolyzing)
393	GO:0009331	839	3	0.67	0	0	0.999753	0.999753	glycerol-3-phosphate dehydrogenase complex
394	GO:0009360	1515	1	1	0	0	0.999753	0.999753	DNA polymerase III complex
395	GO:0009368	1309	2	1	0	0	0.999753	0.999753	endopeptidase Clp complex
396	GO:0009841	1433	1	1	0	0	0.999753	0.999753	mitochondrial endopeptidase Clp complex
398	GO:0009898	82	55	0.78	0	0	0.999753	0.999753	cytoplasmic side of plasma membrane
399	GO:0009925	253	35	0.69	0	0	0.999753	0.999753	basal plasma membrane
401	GO:0010008	35	273	0.7	0	0	0.999753	0.999753	endosome membrane
403	GO:0010370	1508	3	0.67	0	0	0.999753	0.999753	perinucleolar chromocenter
404	GO:0010494	577	57	0.95	0	0	0.999753	0.999753	cytoplasmic stress granule
408	GO:0012510	1065	2	1	0	0	0.999753	0.999753	trans-Golgi network transport vesicle membrane
411	GO:0014704	250	45	0.87	0	0	0.999753	0.999753	intercalated disc
415	GO:0014802	785	3	1	0	0	0.999753	0.999753	terminal cisterna
417	GO:0015030	540	80	0.62	0	0	0.999753	0.999753	Cajal body
420	GO:0015934	1172	2	1	0	0	0.999753	0.999753	large ribosomal subunit
421	GO:0015935	1191	19	0.68	0	0	0.999753	0.999753	small ribosomal subunit
422	GO:0016010	500	12	0.92	0	0	0.999753	0.999753	dystrophin-associated glycoprotein complex
424	GO:0016012	1207	2	0.5	0	0	0.999753	0.999753	sarcoglycan complex
428	GO:0016028	1418	1	1	0	0	0.999753	0.999753	rhabdomere
431	GO:0016234	204	29	0.55	0	0	0.999753	0.999753	inclusion body
432	GO:0016235	716	57	0.67	0	0	0.999753	0.999753	aggresome
435	GO:0016282	925	16	0.88	0	0	0.999753	0.999753	eukaryotic 43S preinitiation complex
440	GO:0016342	286	9	1	0	0	0.999753	0.999753	catenin complex
441	GO:0016363	233	124	0.79	0	0	0.999753	0.999753	nuclear matrix
442	GO:0016442	672	10	1	0	0	0.999753	0.999753	RISC complex
443	GO:0016459	1018	33	0.7	0	0	0.999753	0.999753	myosin complex
444	GO:0016460	1036	4	1	0	0	0.999753	0.999753	myosin II complex
445	GO:0016461	1026	8	1	0	0	0.999753	0.999753	unconventional myosin complex
446	GO:0016469	376	5	1	0	0	0.999753	0.999753	proton-transporting two-sector ATPase complex
449	GO:0016514	118	37	0.46	0	0	0.999753	0.999753	SWI/SNF complex
452	GO:0016533	544	3	0.67	0	0	0.999753	0.999753	protein kinase 5 complex
453	GO:0016580	637	13	0.92	0	0	0.999753	0.999753	Sin3 complex
455	GO:0016589	775	7	1	0	0	0.999753	0.999753	NURF complex
457	GO:0016591	1039	7	1	0	0	0.999753	0.999753	RNA polymerase II, holoenzyme
459	GO:0016593	1153	8	1	0	0	0.999753	0.999753	Cdc73/Paf1 complex
460	GO:0016600	502	16	0.44	0	0	0.999753	0.999753	flotillin complex
465	GO:0016914	567	2	0.5	0	0	0.999753	0.999753	follicle-stimulating hormone complex
466	GO:0016935	831	2	0.5	0	0	0.999753	0.999753	glycine-gated chloride channel complex
467	GO:0016938	1578	1	1	0	0	0.999753	0.999753	kinesin I complex
468	GO:0016939	1371	3	1	0	0	0.999753	0.999753	kinesin II complex
470	GO:0017053	416	53	0.91	0	0	0.999753	0.999753	transcriptional repressor complex
471	GO:0017059	1378	5	0.8	0	0	0.999753	0.999753	serine C-palmitoyltransferase complex
474	GO:0017101	656	11	1	0	0	0.999753	0.999753	aminoacyl-tRNA synthetase multienzyme complex
476	GO:0017119	535	12	0.92	0	0	0.999753	0.999753	Golgi transport complex
477	GO:0017122	1323	1	1	0	0	0.999753	0.999753	protein N-acetylglucosaminyltransferase complex
478	GO:0017146	747	11	0.73	0	0	0.999753	0.999753	NMDA selective glutamate receptor complex
479	GO:0017177	1137	2	1	0	0	0.999753	0.999753	glucosidase II complex
480	GO:0019005	510	36	0.94	0	0	0.999753	0.999753	SCF ubiquitin ligase complex
482	GO:0019034	794	2	1	0	0	0.999753	0.999753	viral replication complex
485	GO:0019773	1144	8	0.88	0	0	0.999753	0.999753	proteasome core complex, alpha-subunit complex
486	GO:0019774	1145	27	0.37	0	0	0.999753	0.999753	proteasome core complex, beta-subunit complex
489	GO:0019867	1364	2	1	0	0	0.999753	0.999753	outer membrane
490	GO:0019897	265	24	0.71	0	0	0.999753	0.999753	extrinsic component of plasma membrane
492	GO:0019907	512	4	0.75	0	0	0.999753	0.999753	cyclin-dependent protein kinase activating kinase holoenzyme complex
493	GO:0019908	1339	3	1	0	0	0.999753	0.999753	nuclear cyclin-dependent protein kinase holoenzyme complex
496	GO:0020018	1369	3	1	0	0	0.999753	0.999753	ciliary pocket membrane
497	GO:0022624	1147	18	0.94	0	0	0.999753	0.999753	proteasome accessory complex
498	GO:0022625	1050	53	0.94	0	0	0.999753	0.999753	cytosolic large ribosomal subunit
500	GO:0022627	669	55	0.67	0	0	0.999753	0.999753	cytosolic small ribosomal subunit
501	GO:0030008	1202	13	0.77	0	0	0.999753	0.999753	TRAPP complex
502	GO:0030014	1059	19	0.84	0	0	0.999753	0.999753	CCR4-NOT complex
503	GO:0030015	1471	1	1	0	0	0.999753	0.999753	CCR4-NOT core complex
504	GO:0030016	109	27	0.56	0	0	0.999753	0.999753	myofibril
506	GO:0030018	116	114	0.77	0	0	0.999753	0.999753	Z disc
511	GO:0030057	551	30	0.63	0	0	0.999753	0.999753	desmosome
512	GO:0030061	987	7	0.86	0	0	0.999753	0.999753	mitochondrial crista
515	GO:0030119	580	7	1	0	0	0.999753	0.999753	AP-type membrane coat adaptor complex
517	GO:0030121	199	6	0.83	0	0	0.999753	0.999753	AP-1 adaptor complex
518	GO:0030122	188	13	0.85	0	0	0.999753	0.999753	AP-2 adaptor complex
519	GO:0030123	581	9	0.89	0	0	0.999753	0.999753	AP-3 adaptor complex
520	GO:0030124	1361	5	1	0	0	0.999753	0.999753	AP-4 adaptor complex
521	GO:0030125	1553	1	1	0	0	0.999753	0.999753	clathrin vesicle coat
522	GO:0030126	324	13	1	0	0	0.999753	0.999753	COPI vesicle coat
523	GO:0030127	1200	12	1	0	0	0.999753	0.999753	COPII vesicle coat
524	GO:0030128	1466	1	1	0	0	0.999753	0.999753	clathrin coat of endocytic vesicle
525	GO:0030130	189	6	1	0	0	0.999753	0.999753	clathrin coat of trans-Golgi network vesicle
526	GO:0030131	196	8	1	0	0	0.999753	0.999753	clathrin adaptor complex
527	GO:0030132	590	6	1	0	0	0.999753	0.999753	clathrin coat of coated pit
528	GO:0030133	325	96	0.8	0	0	0.999753	0.999753	transport vesicle
530	GO:0030135	889	3	1	0	0	0.999753	0.999753	coated vesicle
532	GO:0030137	329	7	0.86	0	0	0.999753	0.999753	COPI-coated vesicle
533	GO:0030139	28	51	0.78	0	0	0.999753	0.999753	endocytic vesicle
536	GO:0030142	1552	1	1	0	0	0.999753	0.999753	COPI-coated Golgi to ER transport vesicle
537	GO:0030173	781	35	0.91	0	0	0.999753	0.999753	integral component of Golgi membrane
540	GO:0030285	813	30	0.67	0	0	0.999753	0.999753	integral component of synaptic vesicle membrane
541	GO:0030286	662	9	0.78	0	0	0.999753	0.999753	dynein complex
544	GO:0030315	183	42	0.83	0	0	0.999753	0.999753	T-tubule
548	GO:0030478	479	4	1	0	0	0.999753	0.999753	actin cap
549	GO:0030485	94	4	1	0	0	0.999753	0.999753	smooth muscle contractile fiber
551	GO:0030526	633	1	1	0	0	0.999753	0.999753	granulocyte macrophage colony-stimulating factor receptor complex
552	GO:0030532	1220	14	1	0	0	0.999753	0.999753	small nuclear ribonucleoprotein complex
553	GO:0030658	322	99	0.28	0	0	0.999753	0.999753	transport vesicle membrane
554	GO:0030659	197	139	0.78	0	0	0.999753	0.999753	cytoplasmic vesicle membrane
556	GO:0030662	1609	1	1	0	0	0.999753	0.999753	coated vesicle membrane
557	GO:0030663	1438	5	1	0	0	0.999753	0.999753	COPI-coated vesicle membrane
560	GO:0030667	195	101	0.75	0	0	0.999753	0.999753	secretory granule membrane
561	GO:0030669	191	89	0.29	0	0	0.999753	0.999753	clathrin-coated endocytic vesicle membrane
563	GO:0030672	242	49	0.69	0	0	0.999753	0.999753	synaptic vesicle membrane
564	GO:0030673	174	19	0.58	0	0	0.999753	0.999753	axolemma
566	GO:0030678	862	3	1	0	0	0.999753	0.999753	mitochondrial ribonuclease P complex
567	GO:0030681	1407	16	0.56	0	0	0.999753	0.999753	multimeric ribonuclease P complex
569	GO:0030686	1334	3	1	0	0	0.999753	0.999753	90S preribosome
570	GO:0030687	1491	2	1	0	0	0.999753	0.999753	preribosome, large subunit precursor
571	GO:0030688	1332	8	1	0	0	0.999753	0.999753	preribosome, small subunit precursor
572	GO:0030692	1335	1	1	0	0	0.999753	0.999753	Noc4p-Nop14p complex
573	GO:0030849	1481	2	0.5	0	0	0.999753	0.999753	autosome
576	GO:0030867	1120	9	1	0	0	0.999753	0.999753	rough endoplasmic reticulum membrane
581	GO:0030892	1612	1	1	0	0	0.999753	0.999753	mitotic cohesin complex
582	GO:0030893	1310	5	0.8	0	0	0.999753	0.999753	meiotic cohesin complex
584	GO:0030895	1521	3	0.67	0	0	0.999753	0.999753	apolipoprotein B mRNA editing enzyme complex
585	GO:0030897	1289	14	0.93	0	0	0.999753	0.999753	HOPS complex
586	GO:0030904	663	27	0.78	0	0	0.999753	0.999753	retromer complex
587	GO:0030905	1226	4	1	0	0	0.999753	0.999753	retromer, tubulation complex
588	GO:0030906	1379	4	1	0	0	0.999753	0.999753	retromer, cargo-selective complex
589	GO:0030914	821	13	0.92	0	0	0.999753	0.999753	STAGA complex
590	GO:0030915	1474	8	0.88	0	0	0.999753	0.999753	Smc5-Smc6 complex
591	GO:0030956	1103	3	1	0	0	0.999753	0.999753	glutamyl-tRNA(Gln) amidotransferase complex
592	GO:0030981	1467	2	1	0	0	0.999753	0.999753	cortical microtubule cytoskeleton
593	GO:0030990	1536	1	1	0	0	0.999753	0.999753	intraciliary transport particle
594	GO:0030991	1386	6	1	0	0	0.999753	0.999753	intraciliary transport particle A
595	GO:0030992	1306	16	0.94	0	0	0.999753	0.999753	intraciliary transport particle B
596	GO:0031011	119	25	0.56	0	0	0.999753	0.999753	Ino80 complex
598	GO:0031021	1544	2	0.5	0	0	0.999753	0.999753	interphase microtubule organizing center
599	GO:0031045	628	8	0.75	0	0	0.999753	0.999753	dense core granule
600	GO:0031080	1073	11	0.91	0	0	0.999753	0.999753	nuclear pore outer ring
602	GO:0031084	1454	3	1	0	0	0.999753	0.999753	BLOC-2 complex
603	GO:0031085	872	2	1	0	0	0.999753	0.999753	BLOC-3 complex
605	GO:0031089	311	14	0.64	0	0	0.999753	0.999753	platelet dense granule lumen
606	GO:0031090	771	10	0.8	0	0	0.999753	0.999753	organelle membrane
607	GO:0031091	783	14	0.64	0	0	0.999753	0.999753	platelet alpha granule
609	GO:0031093	3	73	0.67	0	0	0.999753	0.999753	platelet alpha granule lumen
610	GO:0031094	768	3	0.67	0	0	0.999753	0.999753	platelet dense tubular network
613	GO:0031143	117	18	0.83	0	0	0.999753	0.999753	pseudopodium
614	GO:0031201	436	27	0.89	0	0	0.999753	0.999753	SNARE complex
616	GO:0031209	866	9	0.89	0	0	0.999753	0.999753	SCAR complex
617	GO:0031213	1322	2	1	0	0	0.999753	0.999753	RSF complex
618	GO:0031224	437	14	0.79	0	0	0.999753	0.999753	intrinsic component of membrane
619	GO:0031225	75	113	0.42	0	0	0.999753	0.999753	anchored component of membrane
620	GO:0031226	155	42	0.69	0	0	0.999753	0.999753	intrinsic component of plasma membrane
621	GO:0031227	652	6	1	0	0	0.999753	0.999753	intrinsic component of endoplasmic reticulum membrane
622	GO:0031228	1375	5	0.6	0	0	0.999753	0.999753	intrinsic component of Golgi membrane
623	GO:0031231	1598	1	1	0	0	0.999753	0.999753	intrinsic component of peroxisomal membrane
626	GO:0031234	234	47	0.85	0	0	0.999753	0.999753	extrinsic component of cytoplasmic side of plasma membrane
627	GO:0031235	1084	7	0.57	0	0	0.999753	0.999753	intrinsic component of the cytoplasmic side of the plasma membrane
628	GO:0031251	1395	2	1	0	0	0.999753	0.999753	PAN complex
629	GO:0031252	50	43	0.88	0	0	0.999753	0.999753	cell leading edge
630	GO:0031253	692	9	0.89	0	0	0.999753	0.999753	cell projection membrane
631	GO:0031256	243	9	0.89	0	0	0.999753	0.999753	leading edge membrane
632	GO:0031258	519	22	0.95	0	0	0.999753	0.999753	lamellipodium membrane
633	GO:0031259	1627	1	1	0	0	0.999753	0.999753	uropod membrane
636	GO:0031264	317	7	1	0	0	0.999753	0.999753	death-inducing signaling complex
637	GO:0031265	318	6	1	0	0	0.999753	0.999753	CD95 death-inducing signaling complex
638	GO:0031300	1551	1	1	0	0	0.999753	0.999753	intrinsic component of organelle membrane
639	GO:0031301	1193	9	1	0	0	0.999753	0.999753	integral component of organelle membrane
640	GO:0031302	720	1	1	0	0	0.999753	0.999753	intrinsic component of endosome membrane
644	GO:0031307	399	17	1	0	0	0.999753	0.999753	integral component of mitochondrial outer membrane
646	GO:0031312	786	2	1	0	0	0.999753	0.999753	extrinsic component of organelle membrane
647	GO:0031313	261	7	0.86	0	0	0.999753	0.999753	extrinsic component of endosome membrane
648	GO:0031314	1075	13	0.77	0	0	0.999753	0.999753	extrinsic component of mitochondrial inner membrane
649	GO:0031315	1110	3	1	0	0	0.999753	0.999753	extrinsic component of mitochondrial outer membrane
650	GO:0031362	466	14	0.43	0	0	0.999753	0.999753	anchored component of external side of plasma membrane
657	GO:0031391	1177	3	1	0	0	0.999753	0.999753	Elg1 RFC-like complex
662	GO:0031429	686	5	1	0	0	0.999753	0.999753	box H/ACA snoRNP complex
663	GO:0031430	222	21	0.9	0	0	0.999753	0.999753	M band
666	GO:0031462	1253	8	0.88	0	0	0.999753	0.999753	Cul2-RING ubiquitin ligase complex
669	GO:0031465	665	5	1	0	0	0.999753	0.999753	Cul4B-RING E3 ubiquitin ligase complex
670	GO:0031466	1254	6	0.83	0	0	0.999753	0.999753	Cul5-RING ubiquitin ligase complex
671	GO:0031467	1212	4	1	0	0	0.999753	0.999753	Cul7-RING ubiquitin ligase complex
672	GO:0031475	1608	1	1	0	0	0.999753	0.999753	myosin V complex
673	GO:0031477	1040	1	1	0	0	0.999753	0.999753	myosin VII complex
674	GO:0031499	1492	3	1	0	0	0.999753	0.999753	TRAMP complex
675	GO:0031501	1540	1	1	0	0	0.999753	0.999753	mannosyltransferase complex
678	GO:0031519	431	37	0.65	0	0	0.999753	0.999753	PcG protein complex
681	GO:0031527	330	28	0.57	0	0	0.999753	0.999753	filopodium membrane
682	GO:0031528	427	31	0.55	0	0	0.999753	0.999753	microvillus membrane
683	GO:0031533	1345	2	1	0	0	0.999753	0.999753	mRNA cap methyltransferase complex
685	GO:0031592	1483	1	1	0	0	0.999753	0.999753	centrosomal corona
687	GO:0031595	1562	1	1	0	0	0.999753	0.999753	nuclear proteasome complex
688	GO:0031597	892	3	1	0	0	0.999753	0.999753	cytosolic proteasome complex
691	GO:0031672	251	11	0.73	0	0	0.999753	0.999753	A band
692	GO:0031673	441	1	1	0	0	0.999753	0.999753	H zone
693	GO:0031674	107	18	0.89	0	0	0.999753	0.999753	I band
697	GO:0031904	304	17	0.59	0	0	0.999753	0.999753	endosome lumen
699	GO:0031906	910	2	0.5	0	0	0.999753	0.999753	late endosome lumen
701	GO:0031932	803	10	0.9	0	0	0.999753	0.999753	TORC2 complex
702	GO:0031933	391	2	1	0	0	0.999753	0.999753	telomeric heterochromatin
705	GO:0031966	67	102	0.8	0	0	0.999753	0.999753	mitochondrial membrane
706	GO:0031981	924	4	0.75	0	0	0.999753	0.999753	nuclear lumen
709	GO:0031985	823	9	0.89	0	0	0.999753	0.999753	Golgi cisterna
711	GO:0032009	1158	11	0.91	0	0	0.999753	0.999753	early phagosome
712	GO:0032010	133	5	0.8	0	0	0.999753	0.999753	phagolysosome
714	GO:0032039	763	16	0.88	0	0	0.999753	0.999753	integrator complex
715	GO:0032040	1336	2	1	0	0	0.999753	0.999753	small-subunit processome
716	GO:0032044	1240	2	0.5	0	0	0.999753	0.999753	DSIF complex
717	GO:0032045	711	12	0.92	0	0	0.999753	0.999753	guanyl-nucleotide exchange factor complex
718	GO:0032059	465	10	0.9	0	0	0.999753	0.999753	bleb
719	GO:0032116	1486	2	1	0	0	0.999753	0.999753	SMC loading complex
720	GO:0032127	134	2	0.5	0	0	0.999753	0.999753	dense core granule membrane
721	GO:0032133	294	4	1	0	0	0.999753	0.999753	chromosome passenger complex
722	GO:0032144	23	1	1	0	0	0.999753	0.999753	4-aminobutyrate transaminase complex
723	GO:0032154	331	56	0.88	0	0	0.999753	0.999753	cleavage furrow
724	GO:0032156	1138	1	1	0	0	0.999753	0.999753	septin cytoskeleton
726	GO:0032279	572	3	0.67	0	0	0.999753	0.999753	asymmetric synapse
728	GO:0032281	696	23	0.52	0	0	0.999753	0.999753	AMPA glutamate receptor complex
730	GO:0032301	851	2	1	0	0	0.999753	0.999753	MutSalpha complex
731	GO:0032302	1019	2	1	0	0	0.999753	0.999753	MutSbeta complex
733	GO:0032391	337	36	0.78	0	0	0.999753	0.999753	photoreceptor connecting cilium
735	GO:0032419	1298	1	1	0	0	0.999753	0.999753	extrinsic component of lysosome membrane
736	GO:0032420	156	35	0.66	0	0	0.999753	0.999753	stereocilium
739	GO:0032432	630	5	0.8	0	0	0.999753	0.999753	actin filament bundle
740	GO:0032433	192	22	0.68	0	0	0.999753	0.999753	filopodium tip
741	GO:0032437	471	10	0.5	0	0	0.999753	0.999753	cuticular plate
742	GO:0032444	991	3	0.67	0	0	0.999753	0.999753	activin responsive factor complex
743	GO:0032449	1354	4	1	0	0	0.999753	0.999753	CBM complex
744	GO:0032473	1557	2	1	0	0	0.999753	0.999753	cytoplasmic side of mitochondrial outer membrane
745	GO:0032541	347	5	0.8	0	0	0.999753	0.999753	cortical endoplasmic reticulum
747	GO:0032584	818	6	1	0	0	0.999753	0.999753	growth cone membrane
748	GO:0032585	522	11	0.82	0	0	0.999753	0.999753	multivesicular body membrane
750	GO:0032588	198	148	0.52	0	0	0.999753	0.999753	trans-Golgi network membrane
752	GO:0032590	351	14	0.57	0	0	0.999753	0.999753	dendrite membrane
753	GO:0032591	366	10	0.9	0	0	0.999753	0.999753	dendritic spine membrane
754	GO:0032592	256	9	1	0	0	0.999753	0.999753	integral component of mitochondrial membrane
755	GO:0032593	983	8	1	0	0	0.999753	0.999753	insulin-responsive compartment
757	GO:0032783	1556	2	1	0	0	0.999753	0.999753	ELL-EAF complex
758	GO:0032797	795	15	0.8	0	0	0.999753	0.999753	SMN complex
759	GO:0032798	1601	2	1	0	0	0.999753	0.999753	Swi5-Sfr1 complex
761	GO:0032809	162	24	0.54	0	0	0.999753	0.999753	neuronal cell body membrane
762	GO:0032838	226	1	1	0	0	0.999753	0.999753	plasma membrane bounded cell projection cytoplasm
763	GO:0032839	130	31	0.84	0	0	0.999753	0.999753	dendrite cytoplasm
764	GO:0032937	922	3	1	0	0	0.999753	0.999753	SREBP-SCAP-Insig complex
765	GO:0032982	112	18	0.56	0	0	0.999753	0.999753	myosin filament
767	GO:0032993	179	48	0.75	0	0	0.999753	0.999753	protein-DNA complex
768	GO:0032994	1324	1	1	0	0	0.999753	0.999753	protein-lipid complex
769	GO:0032996	418	1	1	0	0	0.999753	0.999753	Bcl3-Bcl10 complex
770	GO:0032998	780	5	0.2	0	0	0.999753	0.999753	Fc-epsilon receptor I complex
771	GO:0033010	227	11	0.64	0	0	0.999753	0.999753	paranodal junction
773	GO:0033017	345	29	0.79	0	0	0.999753	0.999753	sarcoplasmic reticulum membrane
774	GO:0033018	483	8	0.75	0	0	0.999753	0.999753	sarcoplasmic reticulum lumen
775	GO:0033063	1163	4	1	0	0	0.999753	0.999753	Rad51B-Rad51C-Rad51D-XRCC2 complex
776	GO:0033065	1164	2	1	0	0	0.999753	0.999753	Rad51C-XRCC3 complex
777	GO:0033093	721	5	1	0	0	0.999753	0.999753	Weibel-Palade body
778	GO:0033106	439	10	0.1	0	0	0.999753	0.999753	cis-Golgi network membrane
779	GO:0033116	327	90	0.68	0	0	0.999753	0.999753	endoplasmic reticulum-Golgi intermediate compartment membrane
780	GO:0033150	503	3	0.33	0	0	0.999753	0.999753	cytoskeletal calyx
781	GO:0033162	659	16	0.56	0	0	0.999753	0.999753	melanosome membrane
783	GO:0033167	1489	1	1	0	0	0.999753	0.999753	ARC complex
784	GO:0033176	1530	1	1	0	0	0.999753	0.999753	proton-transporting V-type ATPase complex
785	GO:0033178	381	2	1	0	0	0.999753	0.999753	proton-transporting two-sector ATPase complex, catalytic domain
787	GO:0033180	377	6	0.83	0	0	0.999753	0.999753	proton-transporting V-type ATPase, V1 domain
788	GO:0033185	1351	3	1	0	0	0.999753	0.999753	dolichol-phosphate-mannose synthase complex
789	GO:0033186	1170	3	1	0	0	0.999753	0.999753	CAF-1 complex
792	GO:0033257	419	2	1	0	0	0.999753	0.999753	Bcl3/NF-kappaB2 complex
793	GO:0033263	1373	2	1	0	0	0.999753	0.999753	CORVET complex
795	GO:0033269	1414	3	0.67	0	0	0.999753	0.999753	internode region of axon
798	GO:0033290	926	16	0.88	0	0	0.999753	0.999753	eukaryotic 48S preinitiation complex
799	GO:0033291	1188	1	1	0	0	0.999753	0.999753	eukaryotic 80S initiation complex
801	GO:0033503	1276	4	1	0	0	0.999753	0.999753	HULC complex
802	GO:0033553	1243	5	1	0	0	0.999753	0.999753	rDNA heterochromatin
803	GO:0033557	1579	3	0.33	0	0	0.999753	0.999753	Slx1-Slx4 complex
805	GO:0033588	1326	6	1	0	0	0.999753	0.999753	Elongator holoenzyme complex
807	GO:0033596	1270	2	1	0	0	0.999753	0.999753	TSC1-TSC2 complex
808	GO:0034045	1299	15	0.93	0	0	0.999753	0.999753	phagophore assembly site membrane
809	GO:0034066	1390	2	1	0	0	0.999753	0.999753	RIC1-RGP1 guanyl-nucleotide exchange factor complex
815	GO:0034361	296	26	0.42	0	0	0.999753	0.999753	very-low-density lipoprotein particle
816	GO:0034362	276	20	0.5	0	0	0.999753	0.999753	low-density lipoprotein particle
817	GO:0034363	297	5	0.2	0	0	0.999753	0.999753	intermediate-density lipoprotein particle
818	GO:0034364	277	28	0.39	0	0	0.999753	0.999753	high-density lipoprotein particle
819	GO:0034365	298	9	0.22	0	0	0.999753	0.999753	discoidal high-density lipoprotein particle
820	GO:0034366	299	14	0.14	0	0	0.999753	0.999753	spherical high-density lipoprotein particle
821	GO:0034399	352	15	0.8	0	0	0.999753	0.999753	nuclear periphery
822	GO:0034423	1493	1	1	0	0	0.999753	0.999753	autophagosome lumen
824	GO:0034455	1500	3	0.67	0	0	0.999753	0.999753	t-UTP complex
826	GO:0034464	408	8	0.88	0	0	0.999753	0.999753	BBSome
828	GO:0034506	1558	2	0.5	0	0	0.999753	0.999753	chromosome, centromeric core domain
829	GO:0034518	1047	3	1	0	0	0.999753	0.999753	RNA cap binding complex
831	GO:0034663	879	9	0.89	0	0	0.999753	0.999753	endoplasmic reticulum chaperone complex
832	GO:0034665	930	2	1	0	0	0.999753	0.999753	integrin alpha1-beta1 complex
833	GO:0034666	931	3	1	0	0	0.999753	0.999753	integrin alpha2-beta1 complex
834	GO:0034667	932	2	1	0	0	0.999753	0.999753	integrin alpha3-beta1 complex
835	GO:0034668	1447	1	1	0	0	0.999753	0.999753	integrin alpha4-beta1 complex
836	GO:0034669	933	2	1	0	0	0.999753	0.999753	integrin alpha4-beta7 complex
837	GO:0034673	129	3	1	0	0	0.999753	0.999753	inhibin-betaglycan-ActRII complex
838	GO:0034676	929	1	1	0	0	0.999753	0.999753	integrin alpha6-beta4 complex
839	GO:0034677	943	1	1	0	0	0.999753	0.999753	integrin alpha7-beta1 complex
840	GO:0034678	944	3	1	0	0	0.999753	0.999753	integrin alpha8-beta1 complex
841	GO:0034679	935	1	1	0	0	0.999753	0.999753	integrin alpha9-beta1 complex
842	GO:0034680	945	2	1	0	0	0.999753	0.999753	integrin alpha10-beta1 complex
843	GO:0034681	946	2	1	0	0	0.999753	0.999753	integrin alpha11-beta1 complex
850	GO:0034693	1490	1	1	0	0	0.999753	0.999753	U11/U12 snRNP
852	GO:0034703	1122	3	0.67	0	0	0.999753	0.999753	cation channel complex
854	GO:0034705	954	6	0.5	0	0	0.999753	0.999753	potassium channel complex
855	GO:0034706	1195	5	0.6	0	0	0.999753	0.999753	sodium channel complex
856	GO:0034707	566	55	0.42	0	0	0.999753	0.999753	chloride channel complex
857	GO:0034708	1587	1	1	0	0	0.999753	0.999753	methyltransferase complex
859	GO:0034715	588	6	1	0	0	0.999753	0.999753	pICln-Sm protein complex
860	GO:0034718	1501	1	1	0	0	0.999753	0.999753	SMN-Gemin2 complex
861	GO:0034719	1216	20	0.85	0	0	0.999753	0.999753	SMN-Sm protein complex
862	GO:0034750	643	3	0.67	0	0	0.999753	0.999753	Scrib-APC-beta-catenin complex
863	GO:0034751	885	2	1	0	0	0.999753	0.999753	aryl hydrocarbon receptor complex
864	GO:0034752	210	1	1	0	0	0.999753	0.999753	cytosolic aryl hydrocarbon receptor complex
866	GO:0034777	1333	1	1	0	0	0.999753	0.999753	recycling endosome lumen
867	GO:0034991	1358	5	0.6	0	0	0.999753	0.999753	nuclear meiotic cohesin complex
869	GO:0034998	463	2	1	0	0	0.999753	0.999753	oligosaccharyltransferase I complex
870	GO:0035000	949	1	1	0	0	0.999753	0.999753	oligosaccharyltransferase III complex
872	GO:0035032	1115	5	1	0	0	0.999753	0.999753	phosphatidylinositol 3-kinase complex, class III
874	GO:0035068	676	529	0.05	0	0	0.999753	0.999753	micro-ribonucleoprotein complex
875	GO:0035097	951	23	1	0	0	0.999753	0.999753	histone methyltransferase complex
876	GO:0035098	767	19	0.79	0	0	0.999753	0.999753	ESC/E(Z) complex
877	GO:0035101	1055	3	0.67	0	0	0.999753	0.999753	FACT complex
878	GO:0035102	432	18	0.67	0	0	0.999753	0.999753	PRC1 complex
879	GO:0035145	995	19	1	0	0	0.999753	0.999753	exon-exon junction complex
880	GO:0035189	718	2	1	0	0	0.999753	0.999753	Rb-E2F complex
881	GO:0035253	313	11	0.91	0	0	0.999753	0.999753	ciliary rootlet
882	GO:0035267	100	15	0.93	0	0	0.999753	0.999753	NuA4 histone acetyltransferase complex
883	GO:0035327	761	22	0.86	0	0	0.999753	0.999753	transcriptionally active chromatin
885	GO:0035354	1262	2	1	0	0	0.999753	0.999753	Toll-like receptor 1-Toll-like receptor 2 protein complex
886	GO:0035363	1308	4	1	0	0	0.999753	0.999753	histone locus body
887	GO:0035370	1280	2	1	0	0	0.999753	0.999753	UBC13-UEV1A complex
888	GO:0035371	442	16	1	0	0	0.999753	0.999753	microtubule plus-end
889	GO:0035517	1313	2	1	0	0	0.999753	0.999753	PR-DUB complex
890	GO:0035525	1174	1	1	0	0	0.999753	0.999753	NF-kappaB p50/p65 complex
891	GO:0035577	86	60	0.8	0	0	0.999753	0.999753	azurophil granule membrane
892	GO:0035578	11	106	0.68	0	0	0.999753	0.999753	azurophil granule lumen
895	GO:0035631	290	13	0.85	0	0	0.999753	0.999753	CD40 receptor complex
896	GO:0035658	1464	5	1	0	0	0.999753	0.999753	Mon1-Ccz1 complex
897	GO:0035686	849	5	1	0	0	0.999753	0.999753	sperm fibrous sheath
900	GO:0035748	601	7	0.86	0	0	0.999753	0.999753	myelin sheath abaxonal region
902	GO:0035770	847	11	0.82	0	0	0.999753	0.999753	ribonucleoprotein granule
903	GO:0035805	1079	1	1	0	0	0.999753	0.999753	egg coat
904	GO:0035838	1548	1	1	0	0	0.999753	0.999753	growing cell tip
910	GO:0035869	412	22	1	0	0	0.999753	0.999753	ciliary transition zone
914	GO:0036020	193	15	0.73	0	0	0.999753	0.999753	endolysosome membrane
915	GO:0036021	646	5	1	0	0	0.999753	0.999753	endolysosome lumen
925	GO:0036057	1062	9	0.67	0	0	0.999753	0.999753	slit diaphragm
926	GO:0036064	218	113	0.87	0	0	0.999753	0.999753	ciliary basal body
927	GO:0036117	863	2	1	0	0	0.999753	0.999753	hyaluranon cable
928	GO:0036126	368	41	0.56	0	0	0.999753	0.999753	sperm flagellum
931	GO:0036157	705	6	0.33	0	0	0.999753	0.999753	outer dynein arm
932	GO:0036186	1446	2	1	0	0	0.999753	0.999753	early phagosome membrane
933	GO:0036195	1403	2	1	0	0	0.999753	0.999753	muscle cell projection membrane
934	GO:0036284	1401	1	1	0	0	0.999753	0.999753	tubulobulbar complex
935	GO:0036396	1383	8	1	0	0	0.999753	0.999753	RNA N6-methyladenosine methyltransferase complex
936	GO:0036398	976	1	1	0	0	0.999753	0.999753	TCR signalosome
937	GO:0036449	1068	7	1	0	0	0.999753	0.999753	microtubule minus-end
940	GO:0036477	977	14	0.57	0	0	0.999753	0.999753	somatodendritic compartment
941	GO:0036488	554	2	1	0	0	0.999753	0.999753	CHOP-C/EBP complex
942	GO:0036501	1284	2	1	0	0	0.999753	0.999753	UFD1-NPL4 complex
943	GO:0036502	1554	2	1	0	0	0.999753	0.999753	Derlin-1-VIMP complex
944	GO:0036513	240	16	0.62	0	0	0.999753	0.999753	Derlin-1 retrotranslocation complex
947	GO:0038039	810	8	0.25	0	0	0.999753	0.999753	G protein-coupled receptor heterodimeric complex
948	GO:0042022	913	1	1	0	0	0.999753	0.999753	interleukin-12 receptor complex
949	GO:0042101	220	16	0.5	0	0	0.999753	0.999753	T cell receptor complex
951	GO:0042175	1533	2	1	0	0	0.999753	0.999753	nuclear outer membrane-endoplasmic reticulum membrane network
952	GO:0042272	1559	4	0.5	0	0	0.999753	0.999753	nuclear RNA export factor complex
953	GO:0042382	1046	7	1	0	0	0.999753	0.999753	paraspeckles
955	GO:0042405	1014	12	1	0	0	0.999753	0.999753	nuclear inclusion body
957	GO:0042470	209	114	0.81	0	0	0.999753	0.999753	melanosome
958	GO:0042555	1009	10	0.9	0	0	0.999753	0.999753	MCM complex
959	GO:0042564	1419	1	1	0	0	0.999753	0.999753	NLS-dependent protein nuclear import complex
960	GO:0042565	1167	2	1	0	0	0.999753	0.999753	RNA nuclear export complex
962	GO:0042568	897	1	1	0	0	0.999753	0.999753	insulin-like growth factor binary complex
963	GO:0042581	136	13	0.69	0	0	0.999753	0.999753	specific granule
965	GO:0042583	569	3	0.33	0	0	0.999753	0.999753	chromaffin granule
966	GO:0042584	273	6	0.67	0	0	0.999753	0.999753	chromaffin granule membrane
967	GO:0042585	989	3	0.67	0	0	0.999753	0.999753	germinal vesicle
968	GO:0042587	778	8	0.88	0	0	0.999753	0.999753	glycogen granule
969	GO:0042588	834	3	0.67	0	0	0.999753	0.999753	zymogen granule
970	GO:0042589	582	11	0.73	0	0	0.999753	0.999753	zymogen granule membrane
971	GO:0042599	1206	9	0.22	0	0	0.999753	0.999753	lamellar body
974	GO:0042622	599	12	0.58	0	0	0.999753	0.999753	photoreceptor outer segment membrane
975	GO:0042627	302	12	0.42	0	0	0.999753	0.999753	chylomicron
976	GO:0042629	228	23	0.7	0	0	0.999753	0.999753	mast cell granule
977	GO:0042641	658	13	1	0	0	0.999753	0.999753	actomyosin
978	GO:0042643	108	1	1	0	0	0.999753	0.999753	actomyosin, actin portion
979	GO:0042645	70	43	0.95	0	0	0.999753	0.999753	mitochondrial nucleoid
980	GO:0042719	1509	5	1	0	0	0.999753	0.999753	mitochondrial intermembrane space protein transporter complex
981	GO:0042720	1588	1	1	0	0	0.999753	0.999753	mitochondrial inner membrane peptidase complex
982	GO:0042721	1510	8	0.62	0	0	0.999753	0.999753	TIM22 mitochondrial import inner membrane insertion complex
983	GO:0042734	279	58	0.67	0	0	0.999753	0.999753	presynaptic membrane
984	GO:0042765	1346	5	1	0	0	0.999753	0.999753	GPI-anchor transamidase complex
985	GO:0042788	208	31	0.97	0	0	0.999753	0.999753	polysomal ribosome
986	GO:0042824	397	25	0.24	0	0	0.999753	0.999753	MHC class I peptide loading complex
987	GO:0042825	1251	16	0.12	0	0	0.999753	0.999753	TAP complex
988	GO:0042827	1594	1	1	0	0	0.999753	0.999753	platelet dense granule
991	GO:0043020	650	9	0.67	0	0	0.999753	0.999753	NADPH oxidase complex
993	GO:0043033	206	1	1	0	0	0.999753	0.999753	isoamylase complex
994	GO:0043034	252	18	1	0	0	0.999753	0.999753	costamere
995	GO:0043083	77	11	0.73	0	0	0.999753	0.999753	synaptic cleft
996	GO:0043159	80	5	0.2	0	0	0.999753	0.999753	acrosomal matrix
998	GO:0043186	1366	10	0.6	0	0	0.999753	0.999753	P granule
999	GO:0043190	37	6	0.67	0	0	0.999753	0.999753	ATP-binding cassette (ABC) transporter complex
1002	GO:0043196	464	9	0.67	0	0	0.999753	0.999753	varicosity
1004	GO:0043198	314	40	0.8	0	0	0.999753	0.999753	dendritic shaft
1005	GO:0043202	83	108	0.69	0	0	0.999753	0.999753	lysosomal lumen
1006	GO:0043203	504	9	0.89	0	0	0.999753	0.999753	axon hillock
1009	GO:0043218	993	3	0.33	0	0	0.999753	0.999753	compact myelin
1010	GO:0043219	693	5	0.8	0	0	0.999753	0.999753	lateral loop
1012	GO:0043229	1397	5	0.2	0	0	0.999753	0.999753	intracellular organelle
1015	GO:0043240	774	13	0.92	0	0	0.999753	0.999753	Fanconi anaemia nuclear complex
1016	GO:0043257	968	1	1	0	0	0.999753	0.999753	laminin-8 complex
1020	GO:0043292	638	5	0.8	0	0	0.999753	0.999753	contractile fiber
1021	GO:0043293	275	2	1	0	0	0.999753	0.999753	apoptosome
1022	GO:0043296	334	12	0.83	0	0	0.999753	0.999753	apical junction complex
1025	GO:0043513	920	1	1	0	0	0.999753	0.999753	inhibin B complex
1026	GO:0043514	911	2	0.5	0	0	0.999753	0.999753	interleukin-12 complex
1027	GO:0043527	1430	1	1	0	0	0.999753	0.999753	tRNA methyltransferase complex
1029	GO:0043541	766	2	0.5	0	0	0.999753	0.999753	UDP-N-acetylglucosamine transferase complex
1030	GO:0043564	808	3	1	0	0	0.999753	0.999753	Ku70:Ku80 complex
1031	GO:0043596	1056	11	0.82	0	0	0.999753	0.999753	nuclear replication fork
1035	GO:0043679	186	45	0.69	0	0	0.999753	0.999753	axon terminus
1036	GO:0044194	970	4	0.5	0	0	0.999753	0.999753	cytolytic granule
1038	GO:0044214	434	7	0.43	0	0	0.999753	0.999753	spanning component of plasma membrane
1039	GO:0044216	456	7	0.29	0	0	0.999753	0.999753	other organism cell
1041	GO:0044220	981	1	1	0	0	0.999753	0.999753	host cell perinuclear region of cytoplasm
1042	GO:0044224	695	12	0.58	0	0	0.999753	0.999753	juxtaparanode region of axon
1043	GO:0044228	394	1	1	0	0	0.999753	0.999753	host cell surface
1044	GO:0044231	1549	1	1	0	0	0.999753	0.999753	host cell presynaptic membrane
1045	GO:0044232	1439	6	1	0	0	0.999753	0.999753	organelle membrane contact site
1047	GO:0044284	1605	1	1	0	0	0.999753	0.999753	mitochondrial crista junction
1048	GO:0044291	791	28	0.71	0	0	0.999753	0.999753	cell-cell contact zone
1052	GO:0044297	93	86	0.73	0	0	0.999753	0.999753	cell body
1055	GO:0044300	698	6	0.67	0	0	0.999753	0.999753	cerebellar mossy fiber
1056	GO:0044301	1434	2	1	0	0	0.999753	0.999753	climbing fiber
1058	GO:0044304	280	8	0.75	0	0	0.999753	0.999753	main axon
1060	GO:0044306	699	20	0.8	0	0	0.999753	0.999753	neuron projection terminus
1065	GO:0044317	1597	1	1	0	0	0.999753	0.999753	rod spherule
1066	GO:0044322	241	30	0.73	0	0	0.999753	0.999753	endoplasmic reticulum quality control compartment
1071	GO:0044530	150	3	1	0	0	0.999753	0.999753	supraspliceosomal complex
1072	GO:0044599	1392	1	1	0	0	0.999753	0.999753	AP-5 adaptor complex
1075	GO:0044615	562	11	1	0	0	0.999753	0.999753	nuclear pore nuclear basket
1077	GO:0044753	1353	3	0.67	0	0	0.999753	0.999753	amphisome
1078	GO:0044754	805	10	0.9	0	0	0.999753	0.999753	autolysosome
1079	GO:0044798	1227	3	1	0	0	0.999753	0.999753	nuclear transcription factor complex
1081	GO:0045025	1241	2	1	0	0	0.999753	0.999753	mitochondrial degradosome
1082	GO:0045092	1349	3	0.67	0	0	0.999753	0.999753	interleukin-18 receptor complex
1084	GO:0045098	1139	2	0.5	0	0	0.999753	0.999753	type III intermediate filament
1085	GO:0045111	154	48	0.85	0	0	0.999753	0.999753	intermediate filament cytoskeleton
1090	GO:0045178	723	14	0.57	0	0	0.999753	0.999753	basal part of cell
1091	GO:0045179	772	6	0.67	0	0	0.999753	0.999753	apical cortex
1095	GO:0045239	784	1	1	0	0	0.999753	0.999753	tricarboxylic acid cycle enzyme complex
1097	GO:0045252	691	4	1	0	0	0.999753	0.999753	oxoglutarate dehydrogenase complex
1098	GO:0045254	690	6	0.83	0	0	0.999753	0.999753	pyruvate dehydrogenase complex
1100	GO:0045263	1022	2	1	0	0	0.999753	0.999753	proton-transporting ATP synthase complex, coupling factor F(o)
1101	GO:0045273	1199	1	1	0	0	0.999753	0.999753	respiratory chain complex II
1103	GO:0045298	428	4	0.5	0	0	0.999753	0.999753	tubulin complex
1104	GO:0045323	928	2	1	0	0	0.999753	0.999753	interleukin-1 receptor complex
1105	GO:0045334	194	30	0.6	0	0	0.999753	0.999753	clathrin-coated endocytic vesicle
1107	GO:0046540	1058	44	0.57	0	0	0.999753	0.999753	U4/U6 x U5 tri-snRNP complex
1108	GO:0046581	596	6	0.67	0	0	0.999753	0.999753	intercellular canaliculus
1110	GO:0046658	515	25	0.64	0	0	0.999753	0.999753	anchored component of plasma membrane
1112	GO:0046695	1248	3	1	0	0	0.999753	0.999753	SLIK (SAGA-like) complex
1115	GO:0048179	127	3	1	0	0	0.999753	0.999753	activin receptor complex
1116	GO:0048188	776	11	1	0	0	0.999753	0.999753	Set1C/COMPASS complex
1117	GO:0048237	724	3	1	0	0	0.999753	0.999753	rough endoplasmic reticulum lumen
1118	GO:0048269	1007	2	1	0	0	0.999753	0.999753	methionine adenosyltransferase complex
1120	GO:0048476	1165	2	1	0	0	0.999753	0.999753	Holliday junction resolvase complex
1121	GO:0048500	1232	7	0.86	0	0	0.999753	0.999753	signal recognition particle
1123	GO:0048787	278	5	0.8	0	0	0.999753	0.999753	presynaptic active zone membrane
1124	GO:0048788	1355	2	1	0	0	0.999753	0.999753	cytoskeleton of presynaptic active zone
1125	GO:0051233	315	20	0.95	0	0	0.999753	0.999753	spindle midzone
1126	GO:0051286	1173	4	0.75	0	0	0.999753	0.999753	cell tip
1127	GO:0055028	1069	1	1	0	0	0.999753	0.999753	cortical microtubule
1130	GO:0055087	1211	8	0.38	0	0	0.999753	0.999753	Ski complex
1132	GO:0060076	165	28	0.75	0	0	0.999753	0.999753	excitatory synapse
1133	GO:0060077	816	16	0.44	0	0	0.999753	0.999753	inhibitory synapse
1134	GO:0060091	1328	5	0.6	0	0	0.999753	0.999753	kinocilium
1136	GO:0060171	1038	5	0.6	0	0	0.999753	0.999753	stereocilium membrane
1138	GO:0060201	1154	3	0.67	0	0	0.999753	0.999753	clathrin-sculpted acetylcholine transport vesicle membrane
1139	GO:0060203	1155	4	1	0	0	0.999753	0.999753	clathrin-sculpted glutamate transport vesicle membrane
1140	GO:0060205	131	4	0.5	0	0	0.999753	0.999753	cytoplasmic vesicle lumen
1143	GO:0060987	246	1	1	0	0	0.999753	0.999753	lipid tube
1145	GO:0061474	971	1	1	0	0	0.999753	0.999753	phagolysosome membrane
1146	GO:0061574	1408	3	1	0	0	0.999753	0.999753	ASAP complex
1147	GO:0061617	1443	10	0.9	0	0	0.999753	0.999753	MICOS complex
1149	GO:0061689	1472	5	0.8	0	0	0.999753	0.999753	tricellular tight junction
1150	GO:0061700	1201	12	0.83	0	0	0.999753	0.999753	GATOR2 complex
1151	GO:0061702	494	3	0.33	0	0	0.999753	0.999753	inflammasome complex
1152	GO:0061825	1402	1	1	0	0	0.999753	0.999753	podosome core
1153	GO:0061827	223	9	0.56	0	0	0.999753	0.999753	sperm head
1154	GO:0061828	1503	1	1	0	0	0.999753	0.999753	apical tubulobulbar complex
1155	GO:0061829	1504	1	1	0	0	0.999753	0.999753	basal tubulobulbar complex
1159	GO:0061845	1416	1	1	0	0	0.999753	0.999753	neuron projection branch point
1160	GO:0061846	1417	1	1	0	0	0.999753	0.999753	dendritic spine cytoplasm
1161	GO:0061850	1400	1	1	0	0	0.999753	0.999753	growth cone leading edge
1162	GO:0061851	1425	2	1	0	0	0.999753	0.999753	leading edge of lamellipodium
1164	GO:0065010	237	2	1	0	0	0.999753	0.999753	extracellular membrane-bounded organelle
1170	GO:0070083	1156	5	0.8	0	0	0.999753	0.999753	clathrin-sculpted monoamine transport vesicle membrane
1171	GO:0070110	602	3	0.67	0	0	0.999753	0.999753	ciliary neurotrophic factor receptor complex
1172	GO:0070160	733	2	1	0	0	0.999753	0.999753	tight junction
1174	GO:0070187	1259	8	0.75	0	0	0.999753	0.999753	shelterin complex
1175	GO:0070195	826	2	0.5	0	0	0.999753	0.999753	growth hormone receptor complex
1176	GO:0070274	1590	1	1	0	0	0.999753	0.999753	RES complex
1177	GO:0070369	644	3	1	0	0	0.999753	0.999753	beta-catenin-TCF7L2 complex
1178	GO:0070381	1160	2	1	0	0	0.999753	0.999753	endosome to plasma membrane transport vesicle
1179	GO:0070382	713	9	0.78	0	0	0.999753	0.999753	exocytic vesicle
1180	GO:0070390	563	5	1	0	0	0.999753	0.999753	transcription export complex 2
1181	GO:0070418	1290	2	1	0	0	0.999753	0.999753	DNA-dependent protein kinase complex
1182	GO:0070419	809	8	0.88	0	0	0.999753	0.999753	nonhomologous end joining complex
1183	GO:0070435	727	2	1	0	0	0.999753	0.999753	Shc-EGFR complex
1184	GO:0070436	841	2	1	0	0	0.999753	0.999753	Grb2-EGFR complex
1188	GO:0070469	1025	6	1	0	0	0.999753	0.999753	respiratory chain
1190	GO:0070522	751	4	1	0	0	0.999753	0.999753	ERCC4-ERCC1 complex
1191	GO:0070531	404	7	1	0	0	0.999753	0.999753	BRCA1-A complex
1192	GO:0070545	1479	4	0.75	0	0	0.999753	0.999753	PeBoW complex
1193	GO:0070552	1210	5	1	0	0	0.999753	0.999753	BRISC complex
1196	GO:0070578	677	9	1	0	0	0.999753	0.999753	RISC-loading complex
1197	GO:0070618	1426	1	1	0	0	0.999753	0.999753	Grb2-Sos complex
1198	GO:0070652	1485	8	1	0	0	0.999753	0.999753	HAUS complex
1199	GO:0070685	1514	1	1	0	0	0.999753	0.999753	macropinocytic cup
1204	GO:0070722	1252	1	1	0	0	0.999753	0.999753	Tle3-Aes complex
1205	GO:0070724	433	2	0.5	0	0	0.999753	0.999753	BMP receptor complex
1207	GO:0070761	1249	7	0.86	0	0	0.999753	0.999753	pre-snoRNP complex
1208	GO:0070765	1142	5	1	0	0	0.999753	0.999753	gamma-secretase complex
1209	GO:0070776	1297	8	0.88	0	0	0.999753	0.999753	MOZ/MORF histone acetyltransferase complex
1210	GO:0070820	137	4	1	0	0	0.999753	0.999753	tertiary granule
1216	GO:0070877	1518	2	1	0	0	0.999753	0.999753	microprocessor complex
1221	GO:0070971	308	15	0.87	0	0	0.999753	0.999753	endoplasmic reticulum exit site
1222	GO:0071001	1359	3	1	0	0	0.999753	0.999753	U4/U6 snRNP
1224	GO:0071005	905	62	0.77	0	0	0.999753	0.999753	U2-type precatalytic spliceosome
1225	GO:0071006	1387	8	0.88	0	0	0.999753	0.999753	U2-type catalytic step 1 spliceosome
1226	GO:0071007	530	31	0.97	0	0	0.999753	0.999753	U2-type catalytic step 2 spliceosome
1227	GO:0071008	682	3	1	0	0	0.999753	0.999753	U2-type post-mRNA release spliceosomal complex
1228	GO:0071011	1592	1	1	0	0	0.999753	0.999753	precatalytic spliceosome
1229	GO:0071013	531	91	0.88	0	0	0.999753	0.999753	catalytic step 2 spliceosome
1230	GO:0071062	934	3	1	0	0	0.999753	0.999753	alphav-beta3 integrin-vitronectin complex
1232	GO:0071133	140	1	1	0	0	0.999753	0.999753	alpha9-beta1 integrin-ADAM8 complex
1234	GO:0071144	992	2	1	0	0	0.999753	0.999753	heteromeric SMAD protein complex
1235	GO:0071148	1257	2	1	0	0	0.999753	0.999753	TEAD-1-YAP complex
1236	GO:0071149	1321	2	1	0	0	0.999753	0.999753	TEAD-2-YAP complex
1237	GO:0071159	1190	1	1	0	0	0.999753	0.999753	NF-kappaB complex
1238	GO:0071203	488	11	1	0	0	0.999753	0.999753	WASH complex
1241	GO:0071437	1021	10	1	0	0	0.999753	0.999753	invadopodium
1242	GO:0071438	712	6	0.83	0	0	0.999753	0.999753	invadopodium membrane
1243	GO:0071439	591	8	0.88	0	0	0.999753	0.999753	clathrin complex
1244	GO:0071458	1124	8	0.62	0	0	0.999753	0.999753	integral component of cytoplasmic side of endoplasmic reticulum membrane
1245	GO:0071540	927	1	1	0	0	0.999753	0.999753	eukaryotic translation initiation factor 3 complex, eIF3e
1246	GO:0071541	1341	5	1	0	0	0.999753	0.999753	eukaryotic translation initiation factor 3 complex, eIF3m
1247	GO:0071546	1444	7	0.57	0	0	0.999753	0.999753	pi-body
1248	GO:0071547	1445	5	0.6	0	0	0.999753	0.999753	piP-body
1250	GO:0071564	120	13	0.92	0	0	0.999753	0.999753	npBAF complex
1251	GO:0071565	1215	15	0.87	0	0	0.999753	0.999753	nBAF complex
1253	GO:0071595	1488	2	1	0	0	0.999753	0.999753	Nem1-Spo7 phosphatase complex
1254	GO:0071598	796	2	1	0	0	0.999753	0.999753	neuronal ribonucleoprotein granule
1255	GO:0071665	952	1	1	0	0	0.999753	0.999753	gamma-catenin-TCF7L2 complex
1256	GO:0071682	300	17	0.53	0	0	0.999753	0.999753	endocytic vesicle lumen
1257	GO:0071748	898	1	1	0	0	0.999753	0.999753	monomeric IgA immunoglobulin complex
1258	GO:0071750	903	1	1	0	0	0.999753	0.999753	dimeric IgA immunoglobulin complex
1259	GO:0071751	899	1	1	0	0	0.999753	0.999753	secretory IgA immunoglobulin complex
1260	GO:0071752	900	1	1	0	0	0.999753	0.999753	secretory dimeric IgA immunoglobulin complex
1261	GO:0071756	901	1	1	0	0	0.999753	0.999753	pentameric IgM immunoglobulin complex
1263	GO:0071782	961	12	1	0	0	0.999753	0.999753	endoplasmic reticulum tubular network
1264	GO:0071797	1085	5	0.8	0	0	0.999753	0.999753	LUBAC complex
1267	GO:0071819	1565	2	1	0	0	0.999753	0.999753	DUBm complex
1268	GO:0071821	1570	3	0.67	0	0	0.999753	0.999753	FANCM-MHF complex
1270	GO:0071920	639	2	1	0	0	0.999753	0.999753	cleavage body
1275	GO:0072357	1044	13	0.54	0	0	0.999753	0.999753	PTW/PP1 phosphatase complex
1276	GO:0072487	1437	4	1	0	0	0.999753	0.999753	MSL complex
1277	GO:0072492	1196	1	1	0	0	0.999753	0.999753	host cell mitochondrial intermembrane space
1278	GO:0072517	429	1	1	0	0	0.999753	0.999753	host cell viral assembly compartment
1279	GO:0072534	1152	2	0.5	0	0	0.999753	0.999753	perineuronal net
1280	GO:0072536	914	2	0.5	0	0	0.999753	0.999753	interleukin-23 receptor complex
1281	GO:0072546	1384	11	0.91	0	0	0.999753	0.999753	ER membrane protein complex
1282	GO:0072557	489	2	0.5	0	0	0.999753	0.999753	IPAF inflammasome complex
1284	GO:0072559	491	7	0.86	0	0	0.999753	0.999753	NLRP3 inflammasome complex
1286	GO:0072563	272	3	0.67	0	0	0.999753	0.999753	endothelial microparticle
1288	GO:0072589	687	4	1	0	0	0.999753	0.999753	box H/ACA scaRNP complex
1289	GO:0072669	667	6	1	0	0	0.999753	0.999753	tRNA-splicing ligase complex
1290	GO:0072686	487	73	0.82	0	0	0.999753	0.999753	mitotic spindle
1291	GO:0072687	878	11	0.45	0	0	0.999753	0.999753	meiotic spindle
1292	GO:0075341	1519	1	1	0	0	0.999753	0.999753	host cell PML body
1293	GO:0080008	579	24	0.88	0	0	0.999753	0.999753	Cul4-RING E3 ubiquitin ligase complex
1294	GO:0089701	1275	2	1	0	0	0.999753	0.999753	U2AF
1298	GO:0090533	1213	1	1	0	0	0.999753	0.999753	cation-transporting ATPase complex
1299	GO:0090534	1126	1	1	0	0	0.999753	0.999753	calcium ion-transporting ATPase complex
1300	GO:0090537	1214	2	0.5	0	0	0.999753	0.999753	CERF complex
1301	GO:0090543	333	28	0.93	0	0	0.999753	0.999753	Flemming body
1302	GO:0090571	764	2	1	0	0	0.999753	0.999753	RNA polymerase II transcription repressor complex
1303	GO:0090575	338	51	0.73	0	0	0.999753	0.999753	RNA polymerase II transcription factor complex
1306	GO:0090661	688	5	0.8	0	0	0.999753	0.999753	box H/ACA telomerase RNP complex
1307	GO:0090694	1487	2	1	0	0	0.999753	0.999753	Scc2-Scc4 cohesin loading complex
1308	GO:0090724	1083	7	0.71	0	0	0.999753	0.999753	central region of growth cone
1309	GO:0090725	1476	2	0.5	0	0	0.999753	0.999753	peripheral region of growth cone
1312	GO:0097014	1234	1	1	0	0	0.999753	0.999753	ciliary plasm
1313	GO:0097025	694	3	1	0	0	0.999753	0.999753	MPP7-DLG1-LIN7 complex
1315	GO:0097057	850	2	1	0	0	0.999753	0.999753	TRAF2-GSTP1 complex
1316	GO:0097058	1365	2	1	0	0	0.999753	0.999753	CRLF-CLCF1 complex
1317	GO:0097059	603	2	0.5	0	0	0.999753	0.999753	CNTFR-CLCF1 complex
1319	GO:0097123	541	2	0.5	0	0	0.999753	0.999753	cyclin A1-CDK2 complex
1320	GO:0097124	507	3	0.67	0	0	0.999753	0.999753	cyclin A2-CDK2 complex
1321	GO:0097125	508	2	1	0	0	0.999753	0.999753	cyclin B1-CDK1 complex
1323	GO:0097132	545	1	1	0	0	0.999753	0.999753	cyclin D2-CDK6 complex
1324	GO:0097134	509	2	1	0	0	0.999753	0.999753	cyclin E1-CDK2 complex
1325	GO:0097135	542	2	1	0	0	0.999753	0.999753	cyclin E2-CDK2 complex
1326	GO:0097136	406	5	1	0	0	0.999753	0.999753	Bcl-2 family protein complex
1327	GO:0097144	407	1	1	0	0	0.999753	0.999753	BAX complex
1328	GO:0097145	401	1	1	0	0	0.999753	0.999753	BAK complex
1330	GO:0097165	679	6	0.83	0	0	0.999753	0.999753	nuclear stress granule
1331	GO:0097169	492	3	1	0	0	0.999753	0.999753	AIM2 inflammasome complex
1332	GO:0097179	493	2	1	0	0	0.999753	0.999753	protease inhibitor complex
1337	GO:0097196	1604	2	1	0	0	0.999753	0.999753	Shu complex
1338	GO:0097197	149	19	0.47	0	0	0.999753	0.999753	tetraspanin-enriched microdomain
1341	GO:0097224	1541	4	0.25	0	0	0.999753	0.999753	sperm connecting piece
1342	GO:0097225	594	26	0.42	0	0	0.999753	0.999753	sperm midpiece
1343	GO:0097226	216	1	1	0	0	0.999753	0.999753	sperm mitochondrial sheath
1344	GO:0097227	534	7	0.71	0	0	0.999753	0.999753	sperm annulus
1345	GO:0097228	369	21	0.62	0	0	0.999753	0.999753	sperm principal piece
1346	GO:0097229	1507	1	1	0	0	0.999753	0.999753	sperm end piece
1347	GO:0097232	39	1	1	0	0	0.999753	0.999753	lamellar body membrane
1348	GO:0097233	40	2	1	0	0	0.999753	0.999753	alveolar lamellar body membrane
1349	GO:0097255	1337	5	0.8	0	0	0.999753	0.999753	R2TP complex
1350	GO:0097268	645	2	1	0	0	0.999753	0.999753	cytoophidium
1351	GO:0097342	495	6	1	0	0	0.999753	0.999753	ripoptosome
1352	GO:0097356	1586	1	1	0	0	0.999753	0.999753	perinucleolar compartment
1353	GO:0097361	1372	5	1	0	0	0.999753	0.999753	CIA complex
1355	GO:0097381	45	24	0.42	0	0	0.999753	0.999753	photoreceptor disc membrane
1356	GO:0097386	600	13	0.69	0	0	0.999753	0.999753	glial cell projection
1357	GO:0097409	1495	1	1	0	0	0.999753	0.999753	glial cytoplasmic inclusion
1358	GO:0097413	840	6	0.83	0	0	0.999753	0.999753	Lewy body
1359	GO:0097414	1496	1	1	0	0	0.999753	0.999753	classical Lewy body
1360	GO:0097418	583	7	0.71	0	0	0.999753	0.999753	neurofibrillary tangle
1361	GO:0097422	1380	5	1	0	0	0.999753	0.999753	tubular endosome
1362	GO:0097427	742	12	0.5	0	0	0.999753	0.999753	microtubule bundle
1363	GO:0097431	739	27	0.93	0	0	0.999753	0.999753	mitotic spindle pole
1364	GO:0097433	103	7	0.71	0	0	0.999753	0.999753	dense body
1365	GO:0097440	584	16	0.81	0	0	0.999753	0.999753	apical dendrite
1366	GO:0097441	1001	7	0.57	0	0	0.999753	0.999753	basal dendrite
1367	GO:0097442	1003	3	0.33	0	0	0.999753	0.999753	CA3 pyramidal cell dendrite
1370	GO:0097447	649	3	0.33	0	0	0.999753	0.999753	dendritic tree
1371	GO:0097449	316	7	0.86	0	0	0.999753	0.999753	astrocyte projection
1374	GO:0097452	746	4	1	0	0	0.999753	0.999753	GAIT complex
1376	GO:0097454	230	3	1	0	0	0.999753	0.999753	Schwann cell microvillus
1377	GO:0097457	1002	1	1	0	0	0.999753	0.999753	hippocampal mossy fiber
1378	GO:0097462	1497	1	1	0	0	0.999753	0.999753	Lewy neurite
1381	GO:0097487	523	3	1	0	0	0.999753	0.999753	multivesicular body, internal vesicle
1382	GO:0097489	728	1	1	0	0	0.999753	0.999753	multivesicular body, internal vesicle lumen
1383	GO:0097504	1060	15	0.8	0	0	0.999753	0.999753	Gemini of coiled bodies
1385	GO:0097513	1037	3	1	0	0	0.999753	0.999753	myosin II filament
1386	GO:0097524	595	5	0.2	0	0	0.999753	0.999753	sperm plasma membrane
1387	GO:0097525	1360	1	1	0	0	0.999753	0.999753	spliceosomal snRNP complex
1388	GO:0097539	561	8	1	0	0	0.999753	0.999753	ciliary transition fiber
1389	GO:0097541	1524	1	1	0	0	0.999753	0.999753	axonemal basal plate
1390	GO:0097542	651	45	0.96	0	0	0.999753	0.999753	ciliary tip
1391	GO:0097543	1624	1	1	0	0	0.999753	0.999753	ciliary inversin compartment
1394	GO:0097550	762	6	1	0	0	0.999753	0.999753	transcriptional preinitiation complex
1395	GO:0097575	1071	2	1	0	0	0.999753	0.999753	lateral cell cortex
1396	GO:0097598	1506	2	0.5	0	0	0.999753	0.999753	sperm cytoplasmic droplet
1398	GO:0097631	1585	1	1	0	0	0.999753	0.999753	integral component of omegasome membrane
1399	GO:0097632	1315	2	1	0	0	0.999753	0.999753	extrinsic component of phagophore assembly site membrane
1401	GO:0097637	972	2	1	0	0	0.999753	0.999753	integral component of autophagosome membrane
1404	GO:0097708	1274	5	0.8	0	0	0.999753	0.999753	intracellular vesicle
1405	GO:0097728	1343	1	1	0	0	0.999753	0.999753	9+0 motile cilium
1407	GO:0097730	413	25	0.64	0	0	0.999753	0.999753	non-motile cilium
1408	GO:0097731	1273	1	1	0	0	0.999753	0.999753	9+0 non-motile cilium
1409	GO:0097733	1104	1	1	0	0	0.999753	0.999753	photoreceptor cell cilium
1411	GO:0098547	1067	1	1	0	0	0.999753	0.999753	lumenal side of Golgi membrane
1414	GO:0098559	1159	3	1	0	0	0.999753	0.999753	cytoplasmic side of early endosome membrane
1415	GO:0098560	1377	3	0.67	0	0	0.999753	0.999753	cytoplasmic side of late endosome membrane
1416	GO:0098562	787	2	1	0	0	0.999753	0.999753	cytoplasmic side of membrane
1417	GO:0098574	726	7	0.71	0	0	0.999753	0.999753	cytoplasmic side of lysosomal membrane
1418	GO:0098575	880	2	1	0	0	0.999753	0.999753	lumenal side of lysosomal membrane
1419	GO:0098577	871	1	1	0	0	0.999753	0.999753	inactive sex chromosome
1420	GO:0098592	1293	3	1	0	0	0.999753	0.999753	cytoplasmic side of apical plasma membrane
1421	GO:0098594	1342	1	1	0	0	0.999753	0.999753	mucin granule
1422	GO:0098595	1080	1	1	0	0	0.999753	0.999753	perivitelline space
1423	GO:0098636	517	3	0.67	0	0	0.999753	0.999753	protein complex involved in cell adhesion
1427	GO:0098686	151	33	0.73	0	0	0.999753	0.999753	hippocampal mossy fiber to CA3 synapse
1428	GO:0098688	475	17	0.53	0	0	0.999753	0.999753	parallel fiber to Purkinje cell synapse
1431	GO:0098745	1295	1	1	0	0	0.999753	0.999753	Dcp1-Dcp2 complex
1433	GO:0098793	104	94	0.82	0	0	0.999753	0.999753	presynapse
1434	GO:0098794	54	79	0.72	0	0	0.999753	0.999753	postsynapse
1435	GO:0098797	765	8	0.88	0	0	0.999753	0.999753	plasma membrane protein complex
1436	GO:0098799	1550	1	1	0	0	0.999753	0.999753	outer mitochondrial membrane protein complex
1437	GO:0098826	1499	5	1	0	0	0.999753	0.999753	endoplasmic reticulum tubular network membrane
1438	GO:0098831	640	7	0.86	0	0	0.999753	0.999753	presynaptic active zone cytoplasmic component
1439	GO:0098833	1208	2	0.5	0	0	0.999753	0.999753	presynaptic endocytic zone
1440	GO:0098835	592	5	1	0	0	0.999753	0.999753	presynaptic endocytic zone membrane
1441	GO:0098837	1347	2	1	0	0	0.999753	0.999753	postsynaptic recycling endosome
1443	GO:0098843	843	3	0.33	0	0	0.999753	0.999753	postsynaptic endocytic zone
1444	GO:0098845	1209	4	0.75	0	0	0.999753	0.999753	postsynaptic endosome
1445	GO:0098850	379	4	0.5	0	0	0.999753	0.999753	extrinsic component of synaptic vesicle membrane
1446	GO:0098855	424	3	0.33	0	0	0.999753	0.999753	HCN channel complex
1447	GO:0098857	973	4	0.75	0	0	0.999753	0.999753	membrane microdomain
1448	GO:0098871	105	6	1	0	0	0.999753	0.999753	postsynaptic actin cytoskeleton
1449	GO:0098875	1327	1	1	0	0	0.999753	0.999753	epididymosome
1450	GO:0098888	642	3	0.67	0	0	0.999753	0.999753	extrinsic component of presynaptic membrane
1452	GO:0098891	1111	2	1	0	0	0.999753	0.999753	extrinsic component of presynaptic active zone membrane
1453	GO:0098892	962	1	1	0	0	0.999753	0.999753	extrinsic component of postsynaptic specialization membrane
1459	GO:0098985	1461	6	0.67	0	0	0.999753	0.999753	asymmetric, glutamatergic, excitatory synapse
1460	GO:0098992	1077	3	0.67	0	0	0.999753	0.999753	neuronal dense core vesicle
1462	GO:0098998	1561	1	1	0	0	0.999753	0.999753	extrinsic component of postsynaptic early endosome membrane
1463	GO:0098999	1141	1	1	0	0	0.999753	0.999753	extrinsic component of postsynaptic endosome membrane
1465	GO:0099020	585	1	1	0	0	0.999753	0.999753	perinuclear endoplasmic reticulum lumen
1466	GO:0099023	1620	1	1	0	0	0.999753	0.999753	tethering complex
1467	GO:0099025	604	2	0.5	0	0	0.999753	0.999753	anchored component of postsynaptic membrane
1468	GO:0099026	605	5	0.6	0	0	0.999753	0.999753	anchored component of presynaptic membrane
1470	GO:0099031	1527	3	1	0	0	0.999753	0.999753	anchored component of postsynaptic density membrane
1471	GO:0099033	1528	2	1	0	0	0.999753	0.999753	anchored component of postsynaptic recycling endosome membrane
1472	GO:0099053	1368	3	1	0	0	0.999753	0.999753	activating signal cointegrator 1 complex
1474	GO:0099056	166	62	0.58	0	0	0.999753	0.999753	integral component of presynaptic membrane
1477	GO:0099061	152	48	0.56	0	0	0.999753	0.999753	integral component of postsynaptic density membrane
1478	GO:0099065	1465	1	1	0	0	0.999753	0.999753	integral component of spine apparatus membrane
1480	GO:0099073	1086	3	1	0	0	0.999753	0.999753	mitochondrion-derived vesicle
1482	GO:0099091	988	3	1	0	0	0.999753	0.999753	postsynaptic specialization, intracellular component
1483	GO:0099092	61	20	0.8	0	0	0.999753	0.999753	postsynaptic density, intracellular component
1484	GO:0099143	111	1	1	0	0	0.999753	0.999753	presynaptic actin cytoskeleton
1485	GO:0099147	1261	6	0.83	0	0	0.999753	0.999753	extrinsic component of postsynaptic density membrane
1486	GO:0099154	890	3	0.33	0	0	0.999753	0.999753	serotonergic synapse
1489	GO:0099189	1230	1	1	0	0	0.999753	0.999753	postsynaptic spectrin-associated cytoskeleton
1491	GO:0099243	1599	1	1	0	0	0.999753	0.999753	extrinsic component of synaptic membrane
1492	GO:0099400	1602	1	1	0	0	0.999753	0.999753	caveola neck
1494	GO:0099512	1218	2	0.5	0	0	0.999753	0.999753	supramolecular fiber
1495	GO:0099523	472	13	0.77	0	0	0.999753	0.999753	presynaptic cytosol
1498	GO:0099572	1462	1	1	0	0	0.999753	0.999753	postsynaptic specialization
1499	GO:0099617	426	2	0.5	0	0	0.999753	0.999753	matrix side of mitochondrial inner membrane
1501	GO:0099634	881	3	0.67	0	0	0.999753	0.999753	postsynaptic specialization membrane
1502	GO:0099699	815	5	0.4	0	0	0.999753	0.999753	integral component of synaptic membrane
1503	GO:0099738	648	11	1	0	0	0.999753	0.999753	cell cortex region
1505	GO:0101031	882	10	1	0	0	0.999753	0.999753	chaperone complex
1507	GO:0110070	1621	1	1	0	0	0.999753	0.999753	cellularization cleavage furrow
1511	GO:0120043	1391	1	1	0	0	0.999753	0.999753	stereocilium shaft
1512	GO:0120044	1041	1	1	0	0	0.999753	0.999753	stereocilium base
1515	GO:0120134	1344	1	1	0	0	0.999753	0.999753	proximal portion of axoneme
1520	GO:0150002	1004	1	1	0	0	0.999753	0.999753	distal dendrite
1521	GO:0150014	1005	1	1	0	0	0.999753	0.999753	apical distal dendrite
1522	GO:0150034	959	4	0.75	0	0	0.999753	0.999753	distal axon
1526	GO:1901588	1000	3	1	0	0	0.999753	0.999753	dendritic microtubule
1527	GO:1902494	481	8	0.75	0	0	0.999753	0.999753	catalytic complex
1528	GO:1902495	598	3	0.33	0	0	0.999753	0.999753	transmembrane transporter complex
1529	GO:1902554	1537	1	1	0	0	0.999753	0.999753	serine/threonine protein kinase complex
1531	GO:1902636	1329	2	1	0	0	0.999753	0.999753	kinociliary basal body
1532	GO:1902710	811	2	0.5	0	0	0.999753	0.999753	GABA receptor complex
1533	GO:1902711	812	7	0.57	0	0	0.999753	0.999753	GABA-A receptor complex
1534	GO:1902737	797	2	1	0	0	0.999753	0.999753	dendritic filopodium
1535	GO:1902773	1427	1	1	0	0	0.999753	0.999753	GTPase activator complex
1536	GO:1902911	1012	2	1	0	0	0.999753	0.999753	protein kinase complex
1537	GO:1902912	1125	1	1	0	0	0.999753	0.999753	pyruvate kinase complex
1538	GO:1902937	956	3	1	0	0	0.999753	0.999753	inward rectifier potassium channel complex
1539	GO:1903143	1404	3	0.33	0	0	0.999753	0.999753	adrenomedullin receptor complex
1541	GO:1903767	1584	2	0.5	0	0	0.999753	0.999753	sweet taste receptor complex
1542	GO:1904115	393	57	0.93	0	0	0.999753	0.999753	axon cytoplasm
1543	GO:1904423	1582	2	1	0	0	0.999753	0.999753	dehydrodolichyl diphosphate synthase complex
1547	GO:1904949	1291	1	1	0	0	0.999753	0.999753	ATPase complex
1548	GO:1905103	1061	4	0.75	0	0	0.999753	0.999753	integral component of lysosomal membrane
1550	GO:1905286	770	2	0.5	0	0	0.999753	0.999753	serine-type peptidase complex
1551	GO:1905370	1516	1	1	0	0	0.999753	0.999753	serine-type endopeptidase complex
1552	GO:1905720	1072	1	1	0	0	0.999753	0.999753	cytoplasmic microtubule bundle
1553	GO:1905721	1468	3	0.67	0	0	0.999753	0.999753	mitotic spindle astral microtubule end
1554	GO:1990005	1600	1	1	0	0	0.999753	0.999753	granular vesicle
1556	GO:1990023	559	12	0.83	0	0	0.999753	0.999753	mitotic spindle midzone
1557	GO:1990026	1575	2	0.5	0	0	0.999753	0.999753	hippocampal mossy fiber expansion
1559	GO:1990031	1325	1	1	0	0	0.999753	0.999753	pinceau fiber
1560	GO:1990032	1613	1	1	0	0	0.999753	0.999753	parallel fiber
1561	GO:1990037	353	3	1	0	0	0.999753	0.999753	Lewy body core
1562	GO:1990038	1498	1	1	0	0	0.999753	0.999753	Lewy body corona
1564	GO:1990075	1187	6	0.67	0	0	0.999753	0.999753	periciliary membrane compartment
1565	GO:1990111	1146	19	0.21	0	0	0.999753	0.999753	spermatoproteasome complex
1568	GO:1990204	1591	1	1	0	0	0.999753	0.999753	oxidoreductase complex
1569	GO:1990221	801	1	1	0	0	0.999753	0.999753	L-cysteine desulfurase complex
1570	GO:1990234	1277	4	1	0	0	0.999753	0.999753	transferase complex
1572	GO:1990316	1317	10	0.8	0	0	0.999753	0.999753	Atg1/ULK1 kinase complex
1573	GO:1990332	754	1	1	0	0	0.999753	0.999753	Ire1 complex
1574	GO:1990356	1278	1	1	0	0	0.999753	0.999753	sumoylated E2 ligase complex
1575	GO:1990357	867	3	1	0	0	0.999753	0.999753	terminal web
1576	GO:1990391	357	5	1	0	0	0.999753	0.999753	DNA repair complex
1578	GO:1990406	1405	2	1	0	0	0.999753	0.999753	CGRP receptor complex
1579	GO:1990423	1363	3	1	0	0	0.999753	0.999753	RZZ complex
1580	GO:1990425	788	3	0.67	0	0	0.999753	0.999753	ryanodine receptor complex
1581	GO:1990435	1042	1	1	0	0	0.999753	0.999753	upper tip-link density
1583	GO:1990454	468	13	0.46	0	0	0.999753	0.999753	L-type voltage-gated calcium channel complex
1584	GO:1990462	1538	2	1	0	0	0.999753	0.999753	omegasome
1587	GO:1990565	886	2	1	0	0	0.999753	0.999753	HSP90-CDC37 chaperone complex
1589	GO:1990578	1119	4	0.5	0	0	0.999753	0.999753	perinuclear endoplasmic reticulum membrane
1591	GO:1990589	354	2	1	0	0	0.999753	0.999753	ATF4-CREB1 transcription factor complex
1592	GO:1990590	349	2	1	0	0	0.999753	0.999753	ATF1-ATF4 transcription factor complex
1593	GO:1990597	755	3	1	0	0	0.999753	0.999753	AIP1-IRE1 complex
1594	GO:1990604	756	4	0.75	0	0	0.999753	0.999753	IRE1-TRAF2-ASK1 complex
1595	GO:1990617	355	2	1	0	0	0.999753	0.999753	CHOP-ATF4 complex
1596	GO:1990622	350	2	1	0	0	0.999753	0.999753	CHOP-ATF3 complex
1598	GO:1990635	848	5	1	0	0	0.999753	0.999753	proximal dendrite
1599	GO:1990666	978	2	1	0	0	0.999753	0.999753	PCSK9-LDLR complex
1602	GO:1990682	632	2	1	0	0	0.999753	0.999753	CSF1-CSF1R complex
1604	GO:1990701	1625	1	1	0	0	0.999753	0.999753	integral component of endoplasmic reticulum-Golgi intermediate compartment (ERGIC) membrane
1605	GO:1990707	392	1	1	0	0	0.999753	0.999753	nuclear subtelomeric heterochromatin
1609	GO:1990730	1292	2	1	0	0	0.999753	0.999753	VCP-NSFL1C complex
1611	GO:1990745	460	12	0.42	0	0	0.999753	0.999753	EARP complex
1612	GO:1990752	1480	3	1	0	0	0.999753	0.999753	microtubule end
1613	GO:1990761	281	3	1	0	0	0.999753	0.999753	growth cone lamellipodium
1614	GO:1990769	1006	4	0.75	0	0	0.999753	0.999753	proximal neuron projection
1615	GO:1990777	310	1	1	0	0	0.999753	0.999753	lipoprotein particle
1616	GO:1990812	282	4	1	0	0	0.999753	0.999753	growth cone filopodium
1617	GO:1990836	974	1	1	0	0	0.999753	0.999753	lysosomal matrix
1618	GO:1990843	1435	1	1	0	0	0.999753	0.999753	subsarcolemmal mitochondrion
1619	GO:1990844	1436	1	1	0	0	0.999753	0.999753	interfibrillar mitochondrion
1620	GO:1990851	984	5	0.6	0	0	0.999753	0.999753	Wnt-Frizzled-LRP5/6 complex
1622	GO:1990879	1583	3	0.67	0	0	0.999753	0.999753	CST complex
1623	GO:1990904	106	129	0.78	0	0	0.999753	0.999753	ribonucleoprotein complex
1624	GO:1990907	422	10	1	0	0	0.999753	0.999753	beta-catenin-TCF complex
1626	GO:1990913	887	2	0.5	0	0	0.999753	0.999753	sperm head plasma membrane
1627	GO:1990917	888	1	1	0	0	0.999753	0.999753	ooplasm
1628	GO:1990923	1545	3	0.67	0	0	0.999753	0.999753	PET complex
1629	GO:1990971	1448	1	1	0	0	0.999753	0.999753	EMILIN complex
1	GO:0000015	743	4	0.75	0	0	0.999753	0.999753	phosphopyruvate hydratase complex
18	GO:0000159	1132	16	0.88	0	0	0.999753	0.999753	protein phosphatase type 2A complex
23	GO:0000178	1128	16	1	0	0	0.999753	0.999753	exosome (RNase complex)
24	GO:0000214	1441	11	0.18	0	0	0.999753	0.999753	tRNA-intron endonuclease complex
70	GO:0000799	1482	1	1	0	0	0.999753	0.999753	nuclear condensin complex
74	GO:0000803	1473	2	1	0	0	0.999753	0.999753	sex chromosome
75	GO:0000805	538	4	1	0	0	0.999753	0.999753	X chromosome
80	GO:0000814	1457	3	1	0	0	0.999753	0.999753	ESCRT II complex
88	GO:0000932	445	69	0.87	0	0	0.999753	0.999753	P-body
89	GO:0000938	459	12	0.42	0	0	0.999753	0.999753	GARP complex
102	GO:0001650	64	157	0.76	0	0	0.999753	0.999753	fibrillar center
114	GO:0001772	219	36	0.81	0	0	0.999753	0.999753	immunological synapse
120	GO:0002079	1011	4	0.5	0	0	0.999753	0.999753	inner acrosomal membrane
128	GO:0002169	1563	4	0.5	0	0	0.999753	0.999753	3-methylcrotonyl-CoA carboxylase complex, mitochondrial
149	GO:0005590	612	1	1	0	0	0.999753	0.999753	collagen type VII trimer
152	GO:0005594	614	3	0.67	0	0	0.999753	0.999753	collagen type IX trimer
161	GO:0005608	969	2	1	0	0	0.999753	0.999753	laminin-3 complex
162	GO:0005610	963	3	1	0	0	0.999753	0.999753	laminin-5 complex
167	GO:0005635	42	187	0.78	0	0	0.999753	0.999753	nuclear envelope
168	GO:0005637	740	47	0.66	0	0	0.999753	0.999753	nuclear inner membrane
169	GO:0005638	948	5	1	0	0	0.999753	0.999753	lamin filament
178	GO:0005657	420	23	1	0	0	0.999753	0.999753	replication fork
181	GO:0005663	1176	5	1	0	0	0.999753	0.999753	DNA replication factor C complex
207	GO:0005694	386	128	0.82	0	0	0.999753	0.999753	chromosome
215	GO:0005724	1532	1	1	0	0	0.999753	0.999753	nuclear telomeric heterochromatin
226	GO:0005743	41	428	0.84	0	0.0027933	0.305514	0.999753	mitochondrial inner membrane
251	GO:0005774	382	10	0.8	0	0	0.999753	0.999753	vacuolar membrane
258	GO:0005784	1233	3	1	0	0	0.999753	0.999753	Sec61 translocon complex
261	GO:0005787	1517	1	1	0	0	0.999753	0.999753	signal peptidase complex
275	GO:0005813	284	478	0.9	0	0	0.695507	0.999753	centrosome
288	GO:0005840	44	85	0.46	0	0	0.999753	0.999753	ribosome
299	GO:0005858	707	10	0.3	0	0	0.999753	0.999753	axonemal dynein complex
302	GO:0005862	1269	4	1	0	0	0.999753	0.999753	muscle thin filament tropomyosin
305	GO:0005868	709	17	0.88	0	0	0.999753	0.999753	cytoplasmic dynein complex
316	GO:0005884	90	65	0.75	0	0	0.999753	0.999753	actin filament
328	GO:0005899	923	3	1	0	0	0.999753	0.999753	insulin receptor complex
336	GO:0005913	169	76	0.79	0	0	0.999753	0.999753	cell-cell adherens junction
338	GO:0005915	641	8	1	0	0	0.999753	0.999753	zonula adherens
353	GO:0005947	414	4	0.75	0	0	0.999753	0.999753	mitochondrial alpha-ketoglutarate dehydrogenase complex
359	GO:0005958	979	5	0.8	0	0	0.999753	0.999753	DNA-dependent protein kinase-DNA ligase 4 complex
367	GO:0008021	145	91	0.78	0	0	0.999753	0.999753	synaptic vesicle
369	GO:0008024	513	5	1	0	0	0.999753	0.999753	cyclin/CDK positive transcription elongation factor complex
378	GO:0008278	1162	7	1	0	0	0.999753	0.999753	cohesin complex
381	GO:0008290	170	4	1	0	0	0.999753	0.999753	F-actin capping protein complex
390	GO:0008623	1451	2	1	0	0	0.999753	0.999753	CHRAC
391	GO:0009328	777	2	1	0	0	0.999753	0.999753	phenylalanine-tRNA ligase complex
406	GO:0012506	84	26	1	0	0	0.999753	0.999753	vesicle membrane
407	GO:0012507	326	141	0.31	0	0	0.999753	0.999753	ER to Golgi transport vesicle membrane
423	GO:0016011	654	1	1	0	0	0.999753	0.999753	dystroglycan complex
429	GO:0016035	1175	2	1	0	0	0.999753	0.999753	zeta DNA polymerase complex
430	GO:0016222	1081	2	1	0	0	0.999753	0.999753	procollagen-proline 4-dioxygenase complex
438	GO:0016327	624	20	0.75	0	0	0.999753	0.999753	apicolateral plasma membrane
450	GO:0016528	773	9	1	0	0	0.999753	0.999753	sarcoplasm
456	GO:0016590	1452	1	1	0	0	0.999753	0.999753	ACF complex
461	GO:0016602	918	4	1	0	0	0.999753	0.999753	CCAAT-binding factor complex
463	GO:0016605	339	115	0.8	0	0	0.999753	0.999753	PML body
464	GO:0016607	68	457	0.8	0	0	0.999753	0.999753	nuclear speck
475	GO:0017109	828	2	1	0	0	0.999753	0.999753	glutamate-cysteine ligase complex
483	GO:0019035	1268	2	1	0	0	0.999753	0.999753	viral integration complex
507	GO:0030027	92	192	0.85	0	0	0.999753	0.999753	lamellipodium
513	GO:0030117	703	9	0.89	0	0	0.999753	0.999753	membrane coat
534	GO:0030140	384	13	0.92	0	0	0.999753	0.999753	trans-Golgi network transport vesicle
538	GO:0030175	85	75	0.81	0	0	0.999753	0.999753	filopodium
555	GO:0030660	565	18	0.72	0	0	0.999753	0.999753	Golgi-associated vesicle membrane
558	GO:0030665	161	53	0.83	0	0	0.999753	0.999753	clathrin-coated vesicle membrane
578	GO:0030870	1017	8	0.88	0	0	0.999753	0.999753	Mre11 complex
580	GO:0030891	1319	3	1	0	0	0.999753	0.999753	VCB complex
601	GO:0031083	819	14	1	0	0	0.999753	0.999753	BLOC-1 complex
604	GO:0031088	521	6	0.83	0	0	0.999753	0.999753	platelet dense granule membrane
608	GO:0031092	295	23	0.65	0	0	0.999753	0.999753	platelet alpha granule membrane
612	GO:0031105	533	11	0.64	0	0	0.999753	0.999753	septin complex
615	GO:0031205	1440	1	1	0	0	0.999753	0.999753	endoplasmic reticulum Sec complex
635	GO:0031262	1415	5	0.8	0	0	0.999753	0.999753	Ndc80 complex
641	GO:0031304	1131	1	1	0	0	0.999753	0.999753	intrinsic component of mitochondrial inner membrane
642	GO:0031305	623	32	0.81	0	0	0.999753	0.999753	integral component of mitochondrial inner membrane
643	GO:0031306	1396	1	1	0	0	0.999753	0.999753	intrinsic component of mitochondrial outer membrane
651	GO:0031371	1281	2	1	0	0	0.999753	0.999753	ubiquitin conjugating enzyme complex
654	GO:0031380	1619	1	1	0	0	0.999753	0.999753	nuclear RNA-directed RNA polymerase complex
656	GO:0031390	680	9	0.89	0	0	0.999753	0.999753	Ctf18 RFC-like complex
659	GO:0031415	1311	5	0.8	0	0	0.999753	0.999753	NatA complex
660	GO:0031417	1574	3	1	0	0	0.999753	0.999753	NatC complex
661	GO:0031428	760	7	0.86	0	0	0.999753	0.999753	box C/D snoRNP complex
665	GO:0031461	1320	5	1	0	0	0.999753	0.999753	cullin-RING ubiquitin ligase complex
667	GO:0031463	1264	34	0.97	0	0	0.999753	0.999753	Cul3-RING ubiquitin ligase complex
668	GO:0031464	549	13	0.85	0	0	0.999753	0.999753	Cul4A-RING E3 ubiquitin ligase complex
679	GO:0031523	790	2	1	0	0	0.999753	0.999753	Myb complex
680	GO:0031526	321	51	0.49	0	0	0.999753	0.999753	brush border membrane
696	GO:0031902	267	144	0.71	0	0	0.999753	0.999753	late endosome membrane
703	GO:0031941	110	19	0.84	0	0	0.999753	0.999753	filamentous actin
725	GO:0032173	1475	1	1	0	0	0.999753	0.999753	septin collar
729	GO:0032299	1421	3	0.67	0	0	0.999753	0.999753	ribonuclease H2 complex
734	GO:0032398	868	14	0.14	0	0	0.999753	0.999753	MHC class Ib protein complex
756	GO:0032777	1420	3	1	0	0	0.999753	0.999753	Piccolo NuA4 histone acetyltransferase complex
760	GO:0032807	980	2	1	0	0	0.999753	0.999753	DNA ligase IV complex
796	GO:0033270	953	13	0.69	0	0	0.999753	0.999753	paranode region of axon
804	GO:0033565	1304	3	1	0	0	0.999753	0.999753	ESCRT-0 complex
806	GO:0033593	444	1	1	0	0	0.999753	0.999753	BRCA2-MAGE-D1 complex
811	GO:0034274	1470	1	1	0	0	0.999753	0.999753	Atg12-Atg5-Atg16 complex
823	GO:0034451	225	41	0.66	0	0	0.999753	0.999753	centriolar satellite
853	GO:0034704	362	22	0.91	0	0	0.999753	0.999753	calcium channel complex
884	GO:0035339	1422	2	1	0	0	0.999753	0.999753	SPOTS complex
901	GO:0035749	268	7	0.71	0	0	0.999753	0.999753	myelin sheath adaxonal region
906	GO:0035861	180	53	0.94	0	0	0.999753	0.999753	site of double-strand break
912	GO:0035985	550	4	1	0	0	0.999753	0.999753	senescence-associated heterochromatin focus
929	GO:0036128	877	11	0.36	0	0	0.999753	0.999753	CatSper complex
930	GO:0036156	1502	2	1	0	0	0.999753	0.999753	inner dynein arm
964	GO:0042582	274	12	0.58	0	0	0.999753	0.999753	azurophil granule
972	GO:0042612	396	46	0.15	0	0	0.999753	0.999753	MHC class I protein complex
989	GO:0042995	123	81	0.83	0	0	0.999753	0.999753	cell projection
1011	GO:0043220	229	14	0.64	0	0	0.999753	0.999753	Schmidt-Lanterman incisure
1032	GO:0043625	1428	1	1	0	0	0.999753	0.999753	delta DNA polymerase complex
1033	GO:0043626	1099	1	1	0	0	0.999753	0.999753	PCNA complex
1034	GO:0043657	893	57	0.93	0	0	0.999753	0.999753	host cell
1037	GO:0044207	731	1	1	0	0	0.999753	0.999753	translation initiation ternary complex
1046	GO:0044233	486	22	0.5	0	0	0.999753	0.999753	Mitochondria-associated ER Membrane
1049	GO:0044292	1526	3	1	0	0	0.999753	0.999753	dendrite terminus
1050	GO:0044294	884	10	0.9	0	0	0.999753	0.999753	dendritic growth cone
1051	GO:0044295	745	30	0.93	0	0	0.999753	0.999753	axonal growth cone
1057	GO:0044302	1376	1	1	0	0	0.999753	0.999753	dentate gyrus mossy fiber
1059	GO:0044305	102	23	0.65	0	0	0.999753	0.999753	calyx of Held
1062	GO:0044308	842	3	1	0	0	0.999753	0.999753	axonal spine
1063	GO:0044309	700	5	0.8	0	0	0.999753	0.999753	neuron spine
1067	GO:0044326	1231	3	0.67	0	0	0.999753	0.999753	dendritic spine neck
1068	GO:0044327	806	6	0.67	0	0	0.999753	0.999753	dendritic spine head
1069	GO:0044354	269	8	1	0	0	0.999753	0.999753	macropinosome
1070	GO:0044393	1219	4	1	0	0	0.999753	0.999753	microspike
1074	GO:0044614	1168	2	1	0	0	0.999753	0.999753	nuclear pore cytoplasmic filaments
1076	GO:0044666	1171	9	1	0	0	0.999753	0.999753	MLL3/4 complex
1086	GO:0045120	560	7	0.71	0	0	0.999753	0.999753	pronucleus
1092	GO:0045180	1123	5	1	0	0	0.999753	0.999753	basal cortex
1099	GO:0045259	372	2	1	0	0	0.999753	0.999753	proton-transporting ATP synthase complex
1102	GO:0045277	1023	3	1	0	0	0.999753	0.999753	respiratory chain complex IV
1106	GO:0045335	30	59	0.95	0	0	0.999753	0.999753	phagocytic vesicle
1113	GO:0046696	516	5	1	0	0	0.999753	0.999753	lipopolysaccharide receptor complex
1122	GO:0048786	164	38	0.71	0	0	0.999753	0.999753	presynaptic active zone
1129	GO:0055038	332	112	0.62	0	0	0.999753	0.999753	recycling endosome membrane
1131	GO:0060053	1484	2	1	0	0	0.999753	0.999753	neurofilament cytoskeleton
1135	GO:0060170	409	58	0.66	0	0	0.999753	0.999753	ciliary membrane
1157	GO:0061831	363	1	1	0	0	0.999753	0.999753	apical ectoplasmic specialization
1169	GO:0070069	622	3	0.67	0	0	0.999753	0.999753	cytochrome complex
1187	GO:0070461	865	5	1	0	0	0.999753	0.999753	SAGA-type complex
1195	GO:0070557	548	2	1	0	0	0.999753	0.999753	PCNA-p21 complex
1214	GO:0070860	1356	1	1	0	0	0.999753	0.999753	RNA polymerase I core factor complex
1215	GO:0070876	1573	5	0.8	0	0	0.999753	0.999753	SOSS complex
1231	GO:0071065	139	2	1	0	0	0.999753	0.999753	alpha9-beta1 integrin-vascular cell adhesion molecule-1 complex
1233	GO:0071141	990	7	1	0	0	0.999753	0.999753	SMAD protein complex
1239	GO:0071204	1066	6	1	0	0	0.999753	0.999753	histone pre-mRNA 3'end processing complex
1249	GO:0071556	484	126	0.19	0	0	0.999753	0.999753	integral component of lumenal side of endoplasmic reticulum membrane
1266	GO:0071818	1300	9	0.33	0	0	0.999753	0.999753	BAT3 complex
1269	GO:0071914	1611	1	1	0	0	0.999753	0.999753	prominosome
1271	GO:0071942	564	3	1	0	0	0.999753	0.999753	XPC complex
1272	GO:0071944	113	38	0.89	0	0	0.999753	0.999753	cell periphery
1283	GO:0072558	490	4	0.75	0	0	0.999753	0.999753	NLRP1 inflammasome complex
1285	GO:0072562	7	146	0.39	0	0	0.999753	0.999753	blood microparticle
1296	GO:0090443	1235	3	1	0	0	0.999753	0.999753	FAR/SIN/STRIPAK complex
1305	GO:0090651	1043	2	0.5	0	0	0.999753	0.999753	apical cytoplasm
1314	GO:0097038	148	15	0.93	0	0	0.999753	0.999753	perinuclear endoplasmic reticulum
1322	GO:0097129	543	2	1	0	0	0.999753	0.999753	cyclin D2-CDK4 complex
1329	GO:0097149	722	3	1	0	0	0.999753	0.999753	centralspindlin complex
1354	GO:0097362	1589	2	1	0	0	0.999753	0.999753	MCM8-MCM9 complex
1373	GO:0097451	732	3	0.67	0	0	0.999753	0.999753	glial limiting end-foot
1379	GO:0097470	364	3	1	0	0	0.999753	0.999753	ribbon synapse
1397	GO:0097629	1314	3	1	0	0	0.999753	0.999753	extrinsic component of omegasome membrane
1412	GO:0098554	874	4	1	0	0	0.999753	0.999753	cytoplasmic side of endoplasmic reticulum membrane
1425	GO:0098684	470	7	0.57	0	0	0.999753	0.999753	photoreceptor ribbon synapse
1442	GO:0098839	125	4	1	0	0	0.999753	0.999753	postsynaptic density membrane
1454	GO:0098966	203	2	1	0	0	0.999753	0.999753	perisynaptic extracellular matrix
1457	GO:0098982	185	84	0.54	0	0	0.999753	0.999753	GABA-ergic synapse
1469	GO:0099029	792	4	0.75	0	0	0.999753	0.999753	anchored component of presynaptic active zone membrane
1475	GO:0099059	367	15	0.73	0	0	0.999753	0.999753	integral component of presynaptic active zone membrane
1476	GO:0099060	536	27	0.41	0	0	0.999753	0.999753	integral component of postsynaptic specialization membrane
1481	GO:0099078	820	9	0.89	0	0	0.999753	0.999753	BORC complex
1487	GO:0099160	1052	2	1	0	0	0.999753	0.999753	postsynaptic intermediate filament cytoskeleton
1488	GO:0099182	1053	1	1	0	0	0.999753	0.999753	presynaptic intermediate filament cytoskeleton
1493	GO:0099503	1256	2	1	0	0	0.999753	0.999753	secretory vesicle
1500	GO:0099629	1469	4	0.5	0	0	0.999753	0.999753	postsynaptic specialization of symmetric synapse
1508	GO:0120001	1283	3	0.33	0	0	0.999753	0.999753	apical plasma membrane urothelial plaque
1510	GO:0120025	365	1	1	0	0	0.999753	0.999753	plasma membrane bounded cell projection
1523	GO:0150056	476	2	0.5	0	0	0.999753	0.999753	amylin receptor complex 1
1549	GO:1905202	1564	4	0.5	0	0	0.999753	0.999753	methylcrotonoyl-CoA carboxylase complex
1567	GO:1990130	1307	6	1	0	0	0.999753	0.999753	GATOR1 complex
1571	GO:1990246	1413	8	0.62	0	0	0.999753	0.999753	uniplex complex
1600	GO:1990667	270	2	1	0	0	0.999753	0.999753	PCSK9-AnxA2 complex
1608	GO:1990723	1169	2	1	0	0	0.999753	0.999753	cytoplasmic periphery of the nuclear pore complex
1621	GO:1990876	1303	1	1	0	0	0.999753	0.999753	cytoplasmic side of nuclear pore
37	GO:0000333	1258	2	0	#N/A	#N/A	#N/A	#N/A	telomerase catalytic core complex
73	GO:0000802	1244	1	0	#N/A	#N/A	#N/A	#N/A	transverse filament
100	GO:0001534	1614	2	0	#N/A	#N/A	#N/A	#N/A	radial spoke
107	GO:0001674	1629	1	0	#N/A	#N/A	#N/A	#N/A	female germ cell nucleus
144	GO:0005585	607	1	0	#N/A	#N/A	#N/A	#N/A	collagen type II trimer
157	GO:0005602	454	2	0	#N/A	#N/A	#N/A	#N/A	complement component C1 complex
205	GO:0005692	1511	2	0	#N/A	#N/A	#N/A	#N/A	U11 snRNP
206	GO:0005693	1623	1	0	#N/A	#N/A	#N/A	#N/A	U12 snRNP
210	GO:0005713	1020	1	0	#N/A	#N/A	#N/A	#N/A	recombination nodule
245	GO:0005767	627	1	0	#N/A	#N/A	#N/A	#N/A	secondary lysosome
320	GO:0005889	360	1	0	#N/A	#N/A	#N/A	#N/A	potassium:proton exchanging ATPase complex
360	GO:0005960	824	1	0	#N/A	#N/A	#N/A	#N/A	glycine cleavage complex
412	GO:0014705	1033	1	0	#N/A	#N/A	#N/A	#N/A	C zone
414	GO:0014801	1622	1	0	#N/A	#N/A	#N/A	#N/A	longitudinal sarcoplasmic reticulum
416	GO:0014804	496	1	0	#N/A	#N/A	#N/A	#N/A	terminal cisterna lumen
472	GO:0017071	597	1	0	#N/A	#N/A	#N/A	#N/A	intracellular cyclic nucleotide activated cation channel complex
473	GO:0017090	1013	2	0	#N/A	#N/A	#N/A	#N/A	meprin A complex
488	GO:0019866	1606	2	0	#N/A	#N/A	#N/A	#N/A	organelle inner membrane
565	GO:0030677	1593	1	0	#N/A	#N/A	#N/A	#N/A	ribonuclease P complex
634	GO:0031260	1566	1	0	#N/A	#N/A	#N/A	#N/A	pseudopodium membrane
645	GO:0031309	1617	1	0	#N/A	#N/A	#N/A	#N/A	integral component of nuclear outer membrane
653	GO:0031379	1260	1	0	#N/A	#N/A	#N/A	#N/A	RNA-directed RNA polymerase complex
694	GO:0031838	864	4	0	#N/A	#N/A	#N/A	#N/A	haptoglobin-hemoglobin complex
708	GO:0031983	305	1	0	#N/A	#N/A	#N/A	#N/A	vesicle lumen
751	GO:0032589	1595	1	0	#N/A	#N/A	#N/A	#N/A	neuron projection membrane
772	GO:0033011	1618	1	0	#N/A	#N/A	#N/A	#N/A	perinuclear theca
782	GO:0033165	1522	3	0	#N/A	#N/A	#N/A	#N/A	interphotoreceptor matrix
812	GO:0034358	982	1	0	#N/A	#N/A	#N/A	#N/A	plasma lipoprotein particle
813	GO:0034359	306	1	0	#N/A	#N/A	#N/A	#N/A	mature chylomicron
814	GO:0034360	307	1	0	#N/A	#N/A	#N/A	#N/A	chylomicron remnant
827	GO:0034466	657	1	0	#N/A	#N/A	#N/A	#N/A	chromaffin granule lumen
871	GO:0035003	1581	1	0	#N/A	#N/A	#N/A	#N/A	subapical complex
905	GO:0035841	846	3	0	#N/A	#N/A	#N/A	#N/A	new growing cell tip
913	GO:0036019	1539	1	0	#N/A	#N/A	#N/A	#N/A	endolysosome
916	GO:0036024	1088	1	0	#N/A	#N/A	#N/A	#N/A	protein C inhibitor-TMPRSS7 complex
917	GO:0036025	1089	1	0	#N/A	#N/A	#N/A	#N/A	protein C inhibitor-TMPRSS11E complex
918	GO:0036026	1090	1	0	#N/A	#N/A	#N/A	#N/A	protein C inhibitor-PLAT complex
919	GO:0036027	1091	1	0	#N/A	#N/A	#N/A	#N/A	protein C inhibitor-PLAU complex
920	GO:0036028	1092	1	0	#N/A	#N/A	#N/A	#N/A	protein C inhibitor-thrombin complex
921	GO:0036029	1093	1	0	#N/A	#N/A	#N/A	#N/A	protein C inhibitor-KLK3 complex
922	GO:0036030	1094	1	0	#N/A	#N/A	#N/A	#N/A	protein C inhibitor-plasma kallikrein complex
938	GO:0036457	789	3	0	#N/A	#N/A	#N/A	#N/A	keratohyalin granule
945	GO:0038037	844	1	0	#N/A	#N/A	#N/A	#N/A	G protein-coupled receptor dimeric complex
946	GO:0038038	845	1	0	#N/A	#N/A	#N/A	#N/A	G protein-coupled receptor homodimeric complex
997	GO:0043160	1603	2	0	#N/A	#N/A	#N/A	#N/A	acrosomal lumen
1019	GO:0043265	858	1	0	#N/A	#N/A	#N/A	#N/A	ectoplasm
1028	GO:0043540	1106	1	0	#N/A	#N/A	#N/A	#N/A	6-phosphofructo-2-kinase/fructose-2,6-biphosphatase complex
1040	GO:0044218	458	4	0	#N/A	#N/A	#N/A	#N/A	other organism cell membrane
1053	GO:0044298	1577	1	0	#N/A	#N/A	#N/A	#N/A	cell body membrane
1054	GO:0044299	1458	1	0	#N/A	#N/A	#N/A	#N/A	C-fiber
1109	GO:0046611	1616	1	0	#N/A	#N/A	#N/A	#N/A	lysosomal proton-transporting V-type ATPase complex
1111	GO:0046691	955	1	0	#N/A	#N/A	#N/A	#N/A	intracellular canaliculus
1141	GO:0060342	1178	2	0	#N/A	#N/A	#N/A	#N/A	photoreceptor inner segment membrane
1142	GO:0060473	1628	1	0	#N/A	#N/A	#N/A	#N/A	cortical granule
1158	GO:0061832	1568	1	0	#N/A	#N/A	#N/A	#N/A	basal ectoplasmic specialization
1185	GO:0070442	1398	1	0	#N/A	#N/A	#N/A	#N/A	integrin alphaIIb-beta3 complex
1194	GO:0070554	1432	2	0	#N/A	#N/A	#N/A	#N/A	synaptobrevin 2-SNAP-25-syntaxin-3-complexin complex
1201	GO:0070701	1030	2	0	#N/A	#N/A	#N/A	#N/A	mucus layer
1202	GO:0070702	1028	3	0	#N/A	#N/A	#N/A	#N/A	inner mucus layer
1203	GO:0070703	1029	3	0	#N/A	#N/A	#N/A	#N/A	outer mucus layer
1206	GO:0070743	912	2	0	#N/A	#N/A	#N/A	#N/A	interleukin-23 complex
1252	GO:0071575	552	1	0	#N/A	#N/A	#N/A	#N/A	integral component of external side of plasma membrane
1262	GO:0071757	902	0	#N/A	#N/A	#N/A	#N/A	#N/A	hexameric IgM immunoglobulin complex
1287	GO:0072588	1183	4	0	#N/A	#N/A	#N/A	#N/A	box H/ACA RNP complex
1304	GO:0090619	1610	1	0	#N/A	#N/A	#N/A	#N/A	meiotic spindle pole
1311	GO:0097013	985	4	0	#N/A	#N/A	#N/A	#N/A	phagocytic vesicle lumen
1334	GO:0097181	1095	1	0	#N/A	#N/A	#N/A	#N/A	protein C inhibitor-coagulation factor V complex
1335	GO:0097182	1096	1	0	#N/A	#N/A	#N/A	#N/A	protein C inhibitor-coagulation factor Xa complex
1336	GO:0097183	1097	1	0	#N/A	#N/A	#N/A	#N/A	protein C inhibitor-coagulation factor XI complex
1340	GO:0097209	1140	4	0	#N/A	#N/A	#N/A	#N/A	epidermal lamellar body
1369	GO:0097444	1076	2	0	#N/A	#N/A	#N/A	#N/A	spine apparatus
1372	GO:0097450	323	2	0	#N/A	#N/A	#N/A	#N/A	astrocyte end-foot
1375	GO:0097453	994	1	0	#N/A	#N/A	#N/A	#N/A	mesaxon
1392	GO:0097545	1626	2	0	#N/A	#N/A	#N/A	#N/A	axonemal outer doublet
1402	GO:0097649	1615	1	0	#N/A	#N/A	#N/A	#N/A	A axonemal microtubule
1403	GO:0097679	1031	2	0	#N/A	#N/A	#N/A	#N/A	other organism cytoplasm
1424	GO:0098683	469	1	0	#N/A	#N/A	#N/A	#N/A	cochlear hair cell ribbon synapse
1432	GO:0098753	1560	1	0	#N/A	#N/A	#N/A	#N/A	anchored component of the cytoplasmic side of the plasma membrane
1479	GO:0099066	1245	2	0	#N/A	#N/A	#N/A	#N/A	integral component of neuronal dense core vesicle membrane
1490	GO:0099192	814	1	0	#N/A	#N/A	#N/A	#N/A	cerebellar Golgi cell to granule cell synapse
1509	GO:0120003	996	1	0	#N/A	#N/A	#N/A	#N/A	hinge region between urothelial plaques of apical plasma membrane
1516	GO:0120135	708	1	0	#N/A	#N/A	#N/A	#N/A	distal portion of axoneme
1524	GO:0150057	477	2	0	#N/A	#N/A	#N/A	#N/A	amylin receptor complex 2
1525	GO:0150058	478	2	0	#N/A	#N/A	#N/A	#N/A	amylin receptor complex 3
1544	GO:1904602	891	2	0	#N/A	#N/A	#N/A	#N/A	serotonin-activated cation-selective channel complex
1586	GO:1990512	1607	1	0	#N/A	#N/A	#N/A	#N/A	Cry-Per complex
1588	GO:1990572	1181	2	0	#N/A	#N/A	#N/A	#N/A	TERT-RMRP complex
1601	GO:1990674	1535	1	0	#N/A	#N/A	#N/A	#N/A	Golgi cis cisterna membrane
1607	GO:1990718	1542	2	0	#N/A	#N/A	#N/A	#N/A	axonemal central pair projection
1610	GO:1990742	683	9	0	#N/A	#N/A	#N/A	#N/A	microvesicle
