# Supplementary material for: Cancer-Associated Fibroblasts Are Key Determinants of Cancer Cell Invasion in the Earliest Stage of Colorectal Cancer
Source: Cell Mol Gastroenterol Hepatol. 2023 Apr 20;16(1):107–31. doi: 10.1016/j.jcmgh.2023.04.004 (PMC10230010; doi:10.1016/j.jcmgh.2023.04.004)
Supplement: Supplementary Table 7 [file mmc7.xlsx]

## Sheet: Sheet1
	Name	ID	Size	Coverage	TDP.bound	TDP.estimate	SC.adjP	Comp.adjP	Term
2056	GO:0030414	1050	13	0.62	0.125	0.125	0.000117752	0.000117752	peptidase inhibitor activity
893	GO:0005001	2357	21	0.76	0.0625	0.0625	0.00262778	0.00262778	transmembrane receptor protein tyrosine phosphatase activity
2112	GO:0030971	417	49	0.86	0.0238095	0.0238095	0.015364	0.015364	receptor tyrosine kinase binding
2379	GO:0034185	45	18	0.67	0.0833333	0.0833333	0.015364	0.015364	apolipoprotein binding
3598	GO:0097110	209	62	0.84	0.0192308	0.0192308	0.015364	0.015364	scaffold protein binding
284	GO:0003924	528	237	0.83	0.0101523	0.0101523	0.0200631	0.0200631	GTPase activity
1113	GO:0005525	276	326	0.83	0.00735294	0.00735294	0.0200631	0.0200631	GTP binding
1255	GO:0008376	3404	8	0.88	0.142857	0.142857	0.0352047	0.0352047	acetylgalactosaminyltransferase activity
2354	GO:0033842	3858	2	1	0.5	0.5	0.0352047	0.0352047	N-acetyl-beta-glucosaminyl-glycoprotein 4-beta-N-acetylgalactosaminyltransferase activity
171	GO:0001968	1055	24	0.92	0.0454545	0.0454545	0.0433172	0.0433172	fibronectin binding
1206	GO:0008201	19	170	0.66	0.00892857	0.0267857	0.0433172	0.0433172	heparin binding
435	GO:0004175	200	49	0.78	0	0.0263158	0.0719066	0.0719066	endopeptidase activity
437	GO:0004177	422	26	0.92	0	0.0416667	0.0719066	0.0719066	aminopeptidase activity
442	GO:0004197	702	43	0.84	0	0.0277778	0.0719066	0.0719066	cysteine-type endopeptidase activity
445	GO:0004252	127	155	0.37	0	0.0172414	0.0719066	0.0719066	serine-type endopeptidase activity
1207	GO:0008233	292	75	0.71	0	0.0188679	0.0719066	0.0719066	peptidase activity
1208	GO:0008234	784	29	0.83	0	0.0416667	0.0719066	0.0719066	cysteine-type peptidase activity
1357	GO:0008656	442	16	0.94	0	0.0666667	0.0719066	0.0719066	cysteine-type endopeptidase activator activity involved in apoptotic process
1983	GO:0030108	1064	1	1	0	1	0.0719066	0.0719066	HLA-A specific activating MHC class I receptor activity
3422	GO:0070324	361	7	0.86	0	0.166667	0.0719066	0.0719066	thyroid hormone binding
1104	GO:0005515	5	10973	0.74	0.000985707	0.065796	0.00262778	0.0901509	protein binding
1824	GO:0017112	2374	34	0.97	0	0.030303	0.0921486	0.0921486	Rab guanyl-nucleotide exchange factor activity
1192	GO:0008179	207	11	0.91	0	0.1	0.122531	0.122531	adenylate cyclase binding
3157	GO:0051018	2379	23	0.87	0	0.05	0.122531	0.122531	protein kinase A binding
228	GO:0003779	159	255	0.81	0	0.00485437	0.123412	0.123412	actin binding
1111	GO:0005523	770	9	0.67	0	0.166667	0.123412	0.123412	tropomyosin binding
1997	GO:0030172	2629	3	0.33	0	1	0.123412	0.123412	troponin C binding
2089	GO:0030674	398	82	0.82	0	0.0298507	0.123412	0.123412	protein binding, bridging
2119	GO:0031013	2627	5	0.6	0	0.333333	0.123412	0.123412	troponin I binding
1003	GO:0005201	287	116	0.75	0	0.0229885	0.199045	0.199045	extracellular matrix structural constituent
1102	GO:0005507	81	51	0.67	0	0.0294118	0.209955	0.209955	copper ion binding
115	GO:0001540	112	83	0.69	0	0.0350877	0.215642	0.215642	amyloid-beta binding
63	GO:0000977	157	181	0.65	0	0.00854701	0.216916	0.216916	RNA polymerase II regulatory region sequence-specific DNA binding
1936	GO:0019901	146	441	0.83	0	0.00824176	0.170518	0.249063	protein kinase binding
996	GO:0005178	160	123	0.82	0	0.00990099	0.249528	0.249528	integrin binding
1106	GO:0005518	115	75	0.73	0	0.0181818	0.249528	0.249528	collagen binding
3151	GO:0050840	678	19	0.95	0	0.0555556	0.249528	0.249528	extracellular matrix binding
2644	GO:0042803	31	871	0.75	0.00152439	0.00609756	0.015364	0.289857	protein homodimerization activity
687	GO:0004672	66	205	0.82	0	0.00595238	0.32821	0.32821	protein kinase activity
731	GO:0004740	2214	4	1	0	0.25	0.32821	0.32821	pyruvate dehydrogenase (acetyl-transferring) kinase activity
2849	GO:0046872	32	2468	0.77	0	0.00737619	0.127869	0.370798	metal ion binding
939	GO:0005102	4	377	0.61	0	0.00436681	0.390178	0.390178	signaling receptor binding
945	GO:0005113	653	7	0.57	0	0.25	0.390178	0.390178	patched binding
1587	GO:0015485	40	42	0.79	0	0.030303	0.390178	0.390178	cholesterol binding
1687	GO:0016504	495	10	1	0	0.1	0.390178	0.390178	peptidase activator activity
2756	GO:0044325	165	121	0.75	0	0.010989	0.390178	0.390178	ion channel binding
3044	GO:0048365	537	40	0.92	0	0.027027	0.390178	0.390178	Rac GTPase binding
3153	GO:0050998	153	14	0.86	0	0.0833333	0.390178	0.390178	nitric-oxide synthase binding
3167	GO:0051117	48	84	0.81	0	0.0147059	0.390178	0.390178	ATPase binding
3312	GO:0060090	561	42	0.98	0	0.0243902	0.390178	0.390178	molecular adaptor activity
3421	GO:0070320	800	1	1	0	1	0.390178	0.390178	inward rectifier potassium channel inhibitor activity
160	GO:0001851	1010	5	0.8	0	0.25	0.406985	0.406985	complement component C3b binding
2042	GO:0030369	1873	3	0.67	0	0.5	0.406985	0.406985	ICAM-3 receptor activity
2122	GO:0031072	243	69	0.65	0	0.0222222	0.406985	0.406985	heat shock protein binding
2560	GO:0038024	860	14	0.79	0	0.0909091	0.406985	0.406985	cargo receptor activity
2877	GO:0046982	208	527	0.68	0	0.00561798	0.215642	0.406985	protein heterodimerization activity
3150	GO:0050839	199	57	0.7	0	0.025	0.406985	0.406985	cell adhesion molecule binding
3107	GO:0050508	1359	3	1	0	0.333333	0.421219	0.421219	glucuronosyl-N-acetylglucosaminyl-proteoglycan 4-alpha-N-acetylglucosaminyltransferase activity
905	GO:0005021	1434	7	0.86	0	0.166667	0.464457	0.464457	vascular endothelial growth factor-activated receptor activity
938	GO:0005096	94	217	0.86	0	0.00537634	0.464457	0.464457	GTPase activator activity
1454	GO:0015026	189	35	0.57	0	0.05	0.464457	0.464457	coreceptor activity
1839	GO:0017154	2279	8	1	0	0.125	0.464457	0.464457	semaphorin receptor activity
1918	GO:0019838	6	24	0.88	0	0.047619	0.464457	0.464457	growth factor binding
1944	GO:0019955	878	20	0.75	0	0.0666667	0.464457	0.464457	cytokine binding
2568	GO:0038085	2209	4	1	0	0.25	0.464457	0.464457	vascular endothelial growth factor binding
2724	GO:0043565	322	313	0.58	0	0.00546448	0.466247	0.466247	sequence-specific DNA binding
1112	GO:0005524	35	1606	0.79	0	0.00396197	0.111897	0.491765	ATP binding
1013	GO:0005229	3296	12	0.75	0	0.111111	0.49814	0.49814	intracellular calcium activated chloride channel activity
1830	GO:0017128	2273	11	0.64	0	0.142857	0.49814	0.49814	phospholipid scramblase activity
209	GO:0003713	63	293	0.78	0	0	0.508673	0.508673	transcription coactivator activity
1103	GO:0005509	82	678	0.63	0.00232558	0.00232558	0.015364	0.520446	calcium ion binding
229	GO:0003785	64	23	0.91	0	0	0.527509	0.527509	actin monomer binding
3156	GO:0051015	77	153	0.8	0	0	0.527509	0.527509	actin filament binding
107	GO:0001227	286	239	0.75	0	0	0.556414	0.556414	DNA-binding transcription repressor activity, RNA polymerase II-specific
206	GO:0003700	327	513	0.72	0	0.00271003	0.216916	0.556414	DNA-binding transcription factor activity
207	GO:0003707	318	55	0.69	0	0	0.556414	0.556414	steroid hormone receptor activity
820	GO:0004879	319	51	0.75	0	0	0.556414	0.556414	nuclear receptor activity
2755	GO:0044323	2378	4	1	0	0	0.556414	0.556414	retinoic acid-responsive element binding
2638	GO:0042626	52	12	0.75	0	0	0.56005	0.56005	ATPase activity, coupled to transmembrane movement of substances
2643	GO:0042802	100	1179	0.75	0	0.00113507	0.390178	0.577967	identical protein binding
722	GO:0004725	889	93	0.74	0	0	0.582463	0.582463	protein tyrosine phosphatase activity
3885	GO:1990782	681	24	0.79	0	0	0.601741	0.601741	protein tyrosine kinase binding
2267	GO:0032184	2398	5	1	0	0	0.604957	0.604957	SUMO polymer binding
444	GO:0004222	198	101	0.67	0	0	0.667938	0.667938	metalloendopeptidase activity
942	GO:0005109	1266	25	0.72	0	0	0.668747	0.668747	frizzled binding
951	GO:0005125	504	161	0.49	0	0	0.668747	0.668747	cytokine activity
3025	GO:0048018	1509	38	0.45	0	0	0.668747	0.668747	receptor ligand activity
1225	GO:0008270	25	890	0.71	0	0.00314465	0.271181	0.695507	zinc ion binding
64	GO:0000978	147	387	0.76	0	0.00337838	0.410686	0.699816	RNA polymerase II proximal promoter sequence-specific DNA binding
67	GO:0000981	317	1636	0.71	0	0.00257954	0.208134	0.717056	DNA-binding transcription factor activity, RNA polymerase II-specific
1210	GO:0008236	500	62	0.42	0	0	0.720179	0.720179	serine-type peptidase activity
3423	GO:0070325	1960	3	0.67	0	0	0.720179	0.720179	lipoprotein particle receptor binding
3424	GO:0070326	493	4	1	0	0	0.720179	0.720179	very-low-density lipoprotein particle receptor binding
110	GO:0001515	2220	4	0.5	0	0	0.763734	0.763734	opioid peptide activity
998	GO:0005184	211	20	0.25	0	0	0.763734	0.763734	neuropeptide hormone activity
2170	GO:0031699	3544	1	1	0	0	0.771734	0.771734	beta-3 adrenergic receptor binding
173	GO:0002020	2	120	0.68	0	0	0.802034	0.802034	protease binding
1170	GO:0008134	219	283	0.83	0	0	0.802034	0.802034	transcription factor binding
1539	GO:0015267	649	9	0.67	0	0	0.802034	0.802034	channel activity
1635	GO:0016248	666	1	1	0	0	0.802034	0.802034	channel inhibitor activity
2153	GO:0031625	156	321	0.8	0	0	0.802034	0.802034	ubiquitin protein ligase binding
3193	GO:0051434	651	5	0.8	0	0	0.802034	0.802034	BH3 domain binding
3201	GO:0051721	210	32	0.84	0	0	0.802034	0.802034	protein phosphatase 2A binding
2632	GO:0042605	1191	118	0.16	0	0	0.806479	0.806479	peptide antigen binding
1133	GO:0008022	70	201	0.84	0	0	0.812942	0.812942	protein C-terminus binding
1107	GO:0005519	3042	1	1	0	0	0.815344	0.815344	cytoskeletal regulatory protein binding
1341	GO:0008528	1066	8	0.62	0	0	0.8467	0.8467	G protein-coupled peptide receptor activity
1781	GO:0016941	2126	3	1	0	0	0.8467	0.8467	natriuretic peptide receptor activity
1800	GO:0017046	183	28	0.46	0	0	0.8467	0.8467	peptide hormone binding
2134	GO:0031404	412	10	0.7	0	0	0.8467	0.8467	chloride ion binding
2609	GO:0042277	416	26	0.77	0	0	0.8467	0.8467	peptide binding
2627	GO:0042562	404	11	0.64	0	0	0.8467	0.8467	hormone binding
1004	GO:0005212	1005	22	0.27	0	0	0.852944	0.852944	structural constituent of eye lens
3165	GO:0051082	454	109	0.67	0	0	0.852944	0.852944	unfolded protein binding
3166	GO:0051087	350	101	0.81	0	0	0.852944	0.852944	chaperone binding
210	GO:0003714	288	222	0.82	0	0	0.856448	0.856448	transcription corepressor activity
3862	GO:1990404	256	15	1	0	0	0.88172	0.88172	protein ADP-ribosylase activity
822	GO:0004888	296	212	0.33	0	0	0.885055	0.885055	transmembrane signaling receptor activity
194	GO:0003677	13	1436	0.79	0	0	0.680242	0.891471	DNA binding
705	GO:0004703	271	8	0.62	0	0	0.891835	0.891835	G protein-coupled receptor kinase activity
2982	GO:0047696	273	4	1	0	0	0.891835	0.891835	beta-adrenergic receptor kinase activity
1130	GO:0008013	446	83	0.87	0	0	0.913657	0.913657	beta-catenin binding
2649	GO:0042826	254	113	0.79	0	0	0.913657	0.913657	histone deacetylase binding
1230	GO:0008289	280	135	0.65	0	0	0.94366	0.94366	lipid binding
2607	GO:0042169	75	42	0.81	0	0	0.964061	0.964061	SH2 domain binding
1868	GO:0019003	529	60	0.93	0	0	0.968679	0.968679	GDP binding
724	GO:0004727	2722	3	0.67	0	0	0.98252	0.98252	prenylated protein tyrosine phosphatase activity
1173	GO:0008138	906	37	0.7	0	0	0.98252	0.98252	protein tyrosine/serine/threonine phosphatase activity
1980	GO:0030023	1304	9	0.89	0	0	0.991308	0.991308	extracellular matrix constituent conferring elasticity
915	GO:0005044	297	58	0.59	0	0	0.999637	0.999637	scavenger receptor activity
27	GO:0000246	1189	1	1	0	0	0.999753	0.999753	delta24(24-1) sterol reductase activity
32	GO:0000254	2425	1	1	0	0	0.999753	0.999753	C-4 methylsterol oxidase activity
34	GO:0000268	2362	3	1	0	0	0.999753	0.999753	peroxisome targeting sequence binding
42	GO:0000339	1295	8	1	0	0	0.999753	0.999753	RNA cap binding
46	GO:0000403	687	4	1	0	0	0.999753	0.999753	Y-form DNA binding
53	GO:0000822	1887	2	1	0	0	0.999753	0.999753	inositol hexakisphosphate binding
75	GO:0001018	2612	2	1	0	0	0.999753	0.999753	mitochondrial promoter sequence-specific DNA binding
84	GO:0001085	523	43	0.77	0	0	0.999753	0.999753	RNA polymerase II transcription factor binding
89	GO:0001097	1721	2	1	0	0	0.999753	0.999753	TFIIH-class transcription factor complex binding
92	GO:0001103	652	29	0.9	0	0	0.999753	0.999753	RNA polymerase II repressing transcription factor binding
93	GO:0001134	2607	3	1	0	0	0.999753	0.999753	transcription regulator recruiting activity
98	GO:0001162	1753	8	0.75	0	0	0.999753	0.999753	RNA polymerase II intronic transcription regulatory region sequence-specific DNA binding
103	GO:0001222	884	11	0.82	0	0	0.999753	0.999753	transcription corepressor binding
137	GO:0001664	242	50	0.52	0	0	0.999753	0.999753	G protein-coupled receptor binding
139	GO:0001671	596	26	0.73	0	0	0.999753	0.999753	ATPase activator activity
152	GO:0001786	634	37	0.78	0	0	0.999753	0.999753	phosphatidylserine binding
155	GO:0001846	1874	1	1	0	0	0.999753	0.999753	opsonin binding
167	GO:0001883	196	3	1	0	0	0.999753	0.999753	purine nucleoside binding
211	GO:0003720	1205	7	0.71	0	0	0.999753	0.999753	telomerase activity
219	GO:0003730	626	51	0.88	0	0	0.999753	0.999753	mRNA 3'-UTR binding
224	GO:0003755	1425	26	1	0	0	0.999753	0.999753	peptidyl-prolyl cis-trans isomerase activity
227	GO:0003777	655	34	0.74	0	0	0.999753	0.999753	microtubule motor activity
231	GO:0003810	1322	11	0.27	0	0	0.999753	0.999753	protein-glutamine gamma-glutamyltransferase activity
253	GO:0003860	3238	1	1	0	0	0.999753	0.999753	3-hydroxyisobutyryl-CoA hydrolase activity
259	GO:0003872	2228	3	1	0	0	0.999753	0.999753	6-phosphofructokinase activity
260	GO:0003873	2226	4	0.75	0	0	0.999753	0.999753	6-phosphofructo-2-kinase activity
261	GO:0003875	249	2	1	0	0	0.999753	0.999753	ADP-ribosylarginine hydrolase activity
317	GO:0003987	3510	3	1	0	0	0.999753	0.999753	acetate-CoA ligase activity
324	GO:0003996	1381	10	0.7	0	0	0.999753	0.999753	acyl-CoA ligase activity
350	GO:0004040	126	4	0.5	0	0	0.999753	0.999753	amidase activity
351	GO:0004042	3811	1	1	0	0	0.999753	0.999753	acetyl-CoA:L-glutamate N-acetyltransferase activity
353	GO:0004045	1776	3	1	0	0	0.999753	0.999753	aminoacyl-tRNA hydrolase activity
374	GO:0004074	704	2	1	0	0	0.999753	0.999753	biliverdin reductase activity
396	GO:0004109	3473	1	1	0	0	0.999753	0.999753	coproporphyrinogen oxidase activity
403	GO:0004119	2206	2	1	0	0	0.999753	0.999753	cGMP-inhibited cyclic-nucleotide phosphodiesterase activity
436	GO:0004176	2884	4	1	0	0	0.999753	0.999753	ATP-dependent peptidase activity
455	GO:0004311	998	2	1	0	0	0.999753	0.999753	farnesyltranstransferase activity
462	GO:0004322	1001	6	0.67	0	0	0.999753	0.999753	ferroxidase activity
479	GO:0004348	1512	4	0.5	0	0	0.999753	0.999753	glucosylceramidase activity
497	GO:0004375	1573	1	1	0	0	0.999753	0.999753	glycine dehydrogenase (decarboxylating) activity
502	GO:0004382	873	2	1	0	0	0.999753	0.999753	guanosine-diphosphatase activity
511	GO:0004398	1687	1	1	0	0	0.999753	0.999753	histidine decarboxylase activity
541	GO:0004471	1998	3	1	0	0	0.999753	0.999753	malate dehydrogenase (decarboxylating) (NAD+) activity
560	GO:0004496	2067	1	1	0	0	0.999753	0.999753	mevalonate kinase activity
586	GO:0004525	3172	3	1	0	0	0.999753	0.999753	ribonuclease III activity
594	GO:0004540	414	13	0.69	0	0	0.999753	0.999753	ribonuclease activity
612	GO:0004572	1980	2	1	0	0	0.999753	0.999753	mannosyl-oligosaccharide 1,3-1,6-alpha-mannosidase activity
634	GO:0004601	1619	19	0.53	0	0	0.999753	0.999753	peroxidase activity
646	GO:0004616	2230	1	1	0	0	0.999753	0.999753	phosphogluconate dehydrogenase (decarboxylating) activity
647	GO:0004618	2233	2	0.5	0	0	0.999753	0.999753	phosphoglycerate kinase activity
670	GO:0004651	2737	2	1	0	0	0.999753	0.999753	polynucleotide 5'-phosphatase activity
672	GO:0004653	1499	19	0.84	0	0	0.999753	0.999753	polypeptide N-acetylgalactosaminyltransferase activity
677	GO:0004658	2196	2	1	0	0	0.999753	0.999753	propionyl-CoA carboxylase activity
690	GO:0004675	181	7	1	0	0	0.999753	0.999753	transmembrane receptor protein serine/threonine kinase activity
692	GO:0004677	585	4	0.75	0	0	0.999753	0.999753	DNA-dependent protein kinase activity
693	GO:0004679	2312	6	0.83	0	0	0.999753	0.999753	AMP-activated protein kinase activity
706	GO:0004704	375	8	0.62	0	0	0.999753	0.999753	NF-kappaB-inducing kinase activity
712	GO:0004711	2825	1	1	0	0	0.999753	0.999753	ribosomal protein S6 kinase activity
740	GO:0004751	3148	1	1	0	0	0.999753	0.999753	ribose-5-phosphate isomerase activity
751	GO:0004775	2790	2	1	0	0	0.999753	0.999753	succinate-CoA ligase (ADP-forming) activity
769	GO:0004807	2635	1	1	0	0	0.999753	0.999753	triose-phosphate isomerase activity
770	GO:0004809	3489	2	1	0	0	0.999753	0.999753	tRNA (guanine-N2-)-methyltransferase activity
778	GO:0004820	1505	1	1	0	0	0.999753	0.999753	glycine-tRNA ligase activity
779	GO:0004821	1671	2	1	0	0	0.999753	0.999753	histidine-tRNA ligase activity
797	GO:0004844	462	4	1	0	0	0.999753	0.999753	uracil DNA N-glycosylase activity
808	GO:0004861	792	13	0.92	0	0	0.999753	0.999753	cyclin-dependent protein serine/threonine kinase inhibitor activity
833	GO:0004911	1810	3	1	0	0	0.999753	0.999753	interleukin-2 receptor activity
884	GO:0004991	2354	1	1	0	0	0.999753	0.999753	parathyroid hormone receptor activity
908	GO:0005030	2145	1	1	0	0	0.999753	0.999753	neurotrophin receptor activity
911	GO:0005035	2097	2	1	0	0	0.999753	0.999753	death receptor activity
919	GO:0005049	2376	8	1	0	0	0.999753	0.999753	nuclear export signal receptor activity
927	GO:0005080	69	49	0.88	0	0	0.999753	0.999753	protein kinase C binding
930	GO:0005087	934	4	1	0	0	0.999753	0.999753	Ran guanyl-nucleotide exchange factor activity
934	GO:0005092	950	11	0.91	0	0	0.999753	0.999753	GDP-dissociation inhibitor activity
959	GO:0005134	1272	5	0.6	0	0	0.999753	0.999753	interleukin-2 receptor binding
975	GO:0005152	1804	3	0.67	0	0	0.999753	0.999753	interleukin-1 receptor antagonist activity
1007	GO:0005220	1884	3	1	0	0	0.999753	0.999753	inositol 1,4,5-trisphosphate-sensitive calcium-release channel activity
1011	GO:0005225	3189	5	1	0	0	0.999753	0.999753	volume-sensitive anion channel activity
1012	GO:0005227	2834	12	0.5	0	0	0.999753	0.999753	calcium activated cation channel activity
1023	GO:0005247	962	8	0.88	0	0	0.999753	0.999753	voltage-gated chloride channel activity
1045	GO:0005308	2499	2	1	0	0	0.999753	0.999753	creatine transmembrane transporter activity
1066	GO:0005353	2485	1	1	0	0	0.999753	0.999753	fructose transmembrane transporter activity
1067	GO:0005355	2303	11	0.64	0	0	0.999753	0.999753	glucose transmembrane transporter activity
1077	GO:0005391	590	8	0.62	0	0	0.999753	0.999753	sodium:potassium-exchanging ATPase activity
1082	GO:0005432	2487	5	0.8	0	0	0.999753	0.999753	calcium:sodium antiporter activity
1108	GO:0005520	1056	18	0.78	0	0	0.999753	0.999753	insulin-like growth factor binding
1121	GO:0005542	1195	11	0.55	0	0	0.999753	0.999753	folic acid binding
1131	GO:0008017	447	167	0.84	0	0	0.999753	0.999753	microtubule binding
1149	GO:0008093	418	13	1	0	0	0.999753	0.999753	cytoskeletal adaptor activity
1151	GO:0008097	1282	11	1	0	0	0.999753	0.999753	5S rRNA binding
1152	GO:0008106	359	2	1	0	0	0.999753	0.999753	alcohol dehydrogenase (NADP+) activity
1165	GO:0008121	2042	3	1	0	0	0.999753	0.999753	ubiquinol-cytochrome-c reductase activity
1175	GO:0008140	1024	6	1	0	0	0.999753	0.999753	cAMP response element binding protein binding
1177	GO:0008143	1154	15	0.87	0	0	0.999753	0.999753	poly(A) binding
1178	GO:0008144	84	64	0.62	0	0	0.999753	0.999753	drug binding
1181	GO:0008157	885	26	0.5	0	0	0.999753	0.999753	protein phosphatase 1 binding
1183	GO:0008160	1794	2	1	0	0	0.999753	0.999753	protein tyrosine phosphatase activator activity
1189	GO:0008175	1233	4	1	0	0	0.999753	0.999753	tRNA methyltransferase activity
1196	GO:0008188	1610	16	0.31	0	0	0.999753	0.999753	neuropeptide receptor activity
1197	GO:0008190	1157	8	0.88	0	0	0.999753	0.999753	eukaryotic initiation factor 4E binding
1221	GO:0008263	2604	2	1	0	0	0.999753	0.999753	pyrimidine-specific mismatch base pair DNA N-glycosylase activity
1223	GO:0008266	1442	21	0.81	0	0	0.999753	0.999753	poly(U) RNA binding
1238	GO:0008310	1864	5	0.6	0	0	0.999753	0.999753	single-stranded DNA 3'-5' exodeoxyribonuclease activity
1246	GO:0008330	1262	4	1	0	0	0.999753	0.999753	protein tyrosine/threonine phosphatase activity
1250	GO:0008349	3114	2	0.5	0	0	0.999753	0.999753	MAP kinase kinase kinase kinase activity
1251	GO:0008353	828	25	0.64	0	0	0.999753	0.999753	RNA polymerase II CTD heptapeptide repeat kinase activity
1263	GO:0008395	1087	14	0.21	0	0	0.999753	0.999753	steroid hydroxylase activity
1277	GO:0008422	3551	2	0.5	0	0	0.999753	0.999753	beta-glucosidase activity
1283	GO:0008429	2002	8	1	0	0	0.999753	0.999753	phosphatidylethanolamine binding
1287	GO:0008440	1883	4	1	0	0	0.999753	0.999753	inositol-1,4,5-trisphosphate 3-kinase activity
1301	GO:0008459	2906	2	1	0	0	0.999753	0.999753	chondroitin 6-sulfotransferase activity
1335	GO:0008519	509	5	0.4	0	0	0.999753	0.999753	ammonium transmembrane transporter activity
1353	GO:0008607	2746	4	1	0	0	0.999753	0.999753	phosphorylase kinase regulator activity
1359	GO:0008670	1182	3	0.67	0	0	0.999753	0.999753	2,4-dienoyl-CoA reductase (NADPH) activity
1371	GO:0008757	2585	7	0.86	0	0	0.999753	0.999753	S-adenosylmethionine-dependent methyltransferase activity
1380	GO:0008798	3199	2	1	0	0	0.999753	0.999753	beta-aspartyl-peptidase activity
1389	GO:0008852	3461	1	1	0	0	0.999753	0.999753	exodeoxyribonuclease I activity
1390	GO:0008853	2360	4	0.75	0	0	0.999753	0.999753	exodeoxyribonuclease III activity
1391	GO:0008859	1865	1	1	0	0	0.999753	0.999753	exoribonuclease II activity
1401	GO:0008929	2636	1	1	0	0	0.999753	0.999753	methylglyoxal synthase activity
1414	GO:0009000	3369	1	1	0	0	0.999753	0.999753	selenocysteine lyase activity
1417	GO:0009019	3436	3	1	0	0	0.999753	0.999753	tRNA (guanine-N1-)-methyltransferase activity
1423	GO:0009378	694	2	1	0	0	0.999753	0.999753	four-way junction helicase activity
1432	GO:0009982	1206	9	1	0	0	0.999753	0.999753	pseudouridine synthase activity
1465	GO:0015068	1511	1	1	0	0	0.999753	0.999753	glycine amidinotransferase activity
1469	GO:0015079	510	2	0.5	0	0	0.999753	0.999753	potassium ion transmembrane transporter activity
1472	GO:0015086	2130	1	1	0	0	0.999753	0.999753	cadmium ion transmembrane transporter activity
1475	GO:0015094	2132	1	1	0	0	0.999753	0.999753	lead ion transmembrane transporter activity
1476	GO:0015095	2720	16	0.94	0	0	0.999753	0.999753	magnesium ion transmembrane transporter activity
1482	GO:0015111	2219	3	0.67	0	0	0.999753	0.999753	iodide transmembrane transporter activity
1499	GO:0015168	511	2	0.5	0	0	0.999753	0.999753	glycerol transmembrane transporter activity
1501	GO:0015173	3756	1	1	0	0	0.999753	0.999753	aromatic amino acid transmembrane transporter activity
1523	GO:0015218	3458	2	1	0	0	0.999753	0.999753	pyrimidine nucleotide transmembrane transporter activity
1531	GO:0015234	3036	2	1	0	0	0.999753	0.999753	thiamine transmembrane transporter activity
1534	GO:0015248	2122	3	1	0	0	0.999753	0.999753	sterol transporter activity
1535	GO:0015250	512	9	0.22	0	0	0.999753	0.999753	water channel activity
1542	GO:0015272	1911	3	0.33	0	0	0.999753	0.999753	ATP-activated inward rectifier potassium channel activity
1546	GO:0015278	1885	11	0.82	0	0	0.999753	0.999753	calcium-release channel activity
1549	GO:0015288	2682	5	1	0	0	0.999753	0.999753	porin activity
1553	GO:0015295	2133	1	1	0	0	0.999753	0.999753	solute:proton symporter activity
1554	GO:0015297	964	8	0.75	0	0	0.999753	0.999753	antiporter activity
1560	GO:0015327	3200	1	1	0	0	0.999753	0.999753	cystine:glutamate antiporter activity
1585	GO:0015464	954	13	0.31	0	0	0.999753	0.999753	acetylcholine receptor activity
1609	GO:0016005	793	2	1	0	0	0.999753	0.999753	phospholipase A2 activator activity
1610	GO:0016015	2080	9	0.22	0	0	0.999753	0.999753	morphogen activity
1626	GO:0016208	499	10	0.7	0	0	0.999753	0.999753	AMP binding
1639	GO:0016263	3523	1	1	0	0	0.999753	0.999753	glycoprotein-N-acetylgalactosamine 3-beta-galactosyltransferase activity
1651	GO:0016300	3730	1	1	0	0	0.999753	0.999753	tRNA (uracil) methyltransferase activity
1656	GO:0016309	2258	4	0.75	0	0	0.999753	0.999753	1-phosphatidylinositol-5-phosphate 4-kinase activity
1664	GO:0016407	1026	17	0.88	0	0	0.999753	0.999753	acetyltransferase activity
1666	GO:0016410	637	7	0.29	0	0	0.999753	0.999753	N-acyltransferase activity
1669	GO:0016422	3522	3	1	0	0	0.999753	0.999753	mRNA (2'-O-methyladenosine-N6-)-methyltransferase activity
1671	GO:0016428	1234	5	1	0	0	0.999753	0.999753	tRNA (cytosine-5-)-methyltransferase activity
1678	GO:0016491	466	85	0.74	0	0	0.999753	0.999753	oxidoreductase activity
1681	GO:0016494	703	7	0.71	0	0	0.999753	0.999753	C-X-C chemokine receptor activity
1688	GO:0016505	923	4	0.75	0	0	0.999753	0.999753	peptidase activator activity involved in apoptotic process
1720	GO:0016702	383	8	0.62	0	0	0.999753	0.999753	oxidoreductase activity, acting on single donors with incorporation of molecular oxygen, incorporation of two atoms of oxygen
1729	GO:0016742	3062	2	1	0	0	0.999753	0.999753	hydroxymethyl-, formyl- and related transferase activity
1744	GO:0016791	140	31	0.84	0	0	0.999753	0.999753	phosphatase activity
1747	GO:0016799	1981	2	1	0	0	0.999753	0.999753	hydrolase activity, hydrolyzing N-glycosyl compounds
1750	GO:0016807	3414	3	1	0	0	0.999753	0.999753	cysteine-type carboxypeptidase activity
1752	GO:0016811	501	3	0.67	0	0	0.999753	0.999753	hydrolase activity, acting on carbon-nitrogen (but not peptide) bonds, in linear amides
1761	GO:0016854	2983	1	1	0	0	0.999753	0.999753	racemase and epimerase activity
1762	GO:0016857	3226	2	1	0	0	0.999753	0.999753	racemase and epimerase activity, acting on carbohydrates and derivatives
1766	GO:0016887	41	155	0.68	0	0	0.999753	0.999753	ATPase activity
1771	GO:0016896	3821	1	1	0	0	0.999753	0.999753	exoribonuclease activity, producing 5'-phosphomonoesters
1782	GO:0016964	1958	1	1	0	0	0.999753	0.999753	alpha-2 macroglobulin receptor activity
1790	GO:0017016	2015	19	0.74	0	0	0.999753	0.999753	Ras GTPase binding
1797	GO:0017034	1622	5	1	0	0	0.999753	0.999753	Rap guanyl-nucleotide exchange factor activity
1807	GO:0017064	1372	3	0.67	0	0	0.999753	0.999753	fatty acid amide hydrolase activity
1809	GO:0017069	1722	6	1	0	0	0.999753	0.999753	snRNA binding
1812	GO:0017076	3061	2	1	0	0	0.999753	0.999753	purine nucleotide binding
1819	GO:0017098	1763	2	1	0	0	0.999753	0.999753	sulfonylurea receptor binding
1829	GO:0017127	42	16	0.56	0	0	0.999753	0.999753	cholesterol transporter activity
1842	GO:0017162	540	10	0.9	0	0	0.999753	0.999753	aryl hydrocarbon receptor binding
1847	GO:0017176	2246	5	0.8	0	0	0.999753	0.999753	phosphatidylinositol N-acetylglucosaminyltransferase activity
1855	GO:0018423	2950	2	1	0	0	0.999753	0.999753	protein C-terminal leucine carboxyl O-methyltransferase activity
1862	GO:0018636	1140	3	1	0	0	0.999753	0.999753	phenanthrene 9,10-monooxygenase activity
1869	GO:0019103	3288	1	1	0	0	0.999753	0.999753	pyrimidine nucleotide binding
1875	GO:0019144	3110	2	1	0	0	0.999753	0.999753	ADP-sugar diphosphatase activity
1888	GO:0019213	18	7	0.71	0	0	0.999753	0.999753	deacetylase activity
1935	GO:0019900	502	91	0.89	0	0	0.999753	0.999753	kinase binding
1937	GO:0019902	924	56	0.8	0	0	0.999753	0.999753	phosphatase binding
1949	GO:0019960	1068	5	0.8	0	0	0.999753	0.999753	C-X3-C chemokine binding
1951	GO:0019964	3255	1	1	0	0	0.999753	0.999753	interferon-gamma binding
1952	GO:0019966	9	15	0.27	0	0	0.999753	0.999753	interleukin-1 binding
1955	GO:0019976	1811	2	1	0	0	0.999753	0.999753	interleukin-2 binding
1965	GO:0022848	955	19	0.26	0	0	0.999753	0.999753	acetylcholine-gated cation-selective channel activity
1973	GO:0023024	844	6	0.33	0	0	0.999753	0.999753	MHC class I protein complex binding
1974	GO:0023025	3000	10	0.1	0	0	0.999753	0.999753	MHC class Ib protein complex binding
1981	GO:0030060	1994	2	1	0	0	0.999753	0.999753	L-malate dehydrogenase activity
1982	GO:0030107	3068	5	0.2	0	0	0.999753	0.999753	HLA-A specific inhibitory MHC class I receptor activity
1984	GO:0030109	1923	37	0.03	0	0	0.999753	0.999753	HLA-B specific inhibitory MHC class I receptor activity
1995	GO:0030170	28	45	0.71	0	0	0.999753	0.999753	pyridoxal phosphate binding
1996	GO:0030171	3706	1	1	0	0	0.999753	0.999753	voltage-gated proton channel activity
1998	GO:0030184	514	1	1	0	0	0.999753	0.999753	nitric oxide transmembrane transporter activity
2001	GO:0030226	1959	1	1	0	0	0.999753	0.999753	apolipoprotein receptor activity
2004	GO:0030234	490	12	0.83	0	0	0.999753	0.999753	enzyme regulator activity
2013	GO:0030274	174	9	0.78	0	0	0.999753	0.999753	LIM domain binding
2023	GO:0030295	1122	26	0.69	0	0	0.999753	0.999753	protein kinase activator activity
2026	GO:0030298	2438	4	0.5	0	0	0.999753	0.999753	receptor signaling protein tyrosine kinase activator activity
2029	GO:0030331	253	41	0.93	0	0	0.999753	0.999753	estrogen receptor binding
2033	GO:0030343	1093	3	0.67	0	0	0.999753	0.999753	vitamin D3 25-hydroxylase activity
2034	GO:0030345	390	6	0.17	0	0	0.999753	0.999753	structural constituent of tooth enamel
2038	GO:0030351	2918	1	1	0	0	0.999753	0.999753	inositol-1,3,4,5,6-pentakisphosphate 3-phosphatase activity
2040	GO:0030366	2021	1	1	0	0	0.999753	0.999753	molybdopterin synthase activity
2041	GO:0030368	3205	2	1	0	0	0.999753	0.999753	interleukin-17 receptor activity
2043	GO:0030371	960	10	0.8	0	0	0.999753	0.999753	translation repressor activity
2060	GO:0030506	591	22	0.59	0	0	0.999753	0.999753	ankyrin binding
2081	GO:0030619	1866	4	1	0	0	0.999753	0.999753	U1 snRNA binding
2082	GO:0030620	1867	2	1	0	0	0.999753	0.999753	U2 snRNA binding
2087	GO:0030628	2729	3	1	0	0	0.999753	0.999753	pre-mRNA 3'-splice site binding
2096	GO:0030742	285	22	0.95	0	0	0.999753	0.999753	GTP-dependent protein binding
2103	GO:0030883	831	1	1	0	0	0.999753	0.999753	endogenous lipid antigen binding
2110	GO:0030955	250	12	0.67	0	0	0.999753	0.999753	potassium ion binding
2118	GO:0031005	680	12	0.75	0	0	0.999753	0.999753	filamin binding
2123	GO:0031073	1107	1	1	0	0	0.999753	0.999753	cholesterol 26-hydroxylase activity
2126	GO:0031210	481	21	0.67	0	0	0.999753	0.999753	phosphatidylcholine binding
2130	GO:0031370	1297	1	1	0	0	0.999753	0.999753	eukaryotic initiation factor 4G binding
2132	GO:0031402	592	8	0.88	0	0	0.999753	0.999753	sodium ion binding
2142	GO:0031489	1463	17	0.82	0	0	0.999753	0.999753	myosin V binding
2145	GO:0031492	151	32	0.88	0	0	0.999753	0.999753	nucleosomal DNA binding
2187	GO:0031729	2439	3	0.33	0	0	0.999753	0.999753	CCR4 chemokine receptor binding
2232	GO:0031870	3168	1	1	0	0	0.999753	0.999753	thromboxane A2 receptor binding
2241	GO:0031994	1792	10	0.9	0	0	0.999753	0.999753	insulin-like growth factor I binding
2247	GO:0032028	2575	1	1	0	0	0.999753	0.999753	myosin head/neck binding
2254	GO:0032051	970	3	0.67	0	0	0.999753	0.999753	clathrin light chain binding
2256	GO:0032089	3047	2	1	0	0	0.999753	0.999753	NACHT domain binding
2260	GO:0032138	2284	1	1	0	0	0.999753	0.999753	single base insertion or deletion binding
2274	GO:0032393	1698	18	0.11	0	0	0.999753	0.999753	MHC class I receptor activity
2275	GO:0032394	1920	49	0.02	0	0	0.999753	0.999753	MHC class Ib receptor activity
2276	GO:0032395	1694	61	0.15	0	0	0.999753	0.999753	MHC class II receptor activity
2296	GO:0032549	2290	3	1	0	0	0.999753	0.999753	ribonucleoside binding
2306	GO:0032794	341	22	0.68	0	0	0.999753	0.999753	GTPase activating protein binding
2343	GO:0033746	3162	1	1	0	0	0.999753	0.999753	histone demethylase activity (H3-R2 specific)
2344	GO:0033749	3163	1	1	0	0	0.999753	0.999753	histone demethylase activity (H4-R3 specific)
2347	GO:0033787	3220	1	1	0	0	0.999753	0.999753	cyanocobalamin reductase (cyanide-eliminating) activity
2368	GO:0033925	3581	1	1	0	0	0.999753	0.999753	mannosyl-glycoprotein endo-beta-N-acetylglucosaminidase activity
2388	GO:0034237	1917	18	0.89	0	0	0.999753	0.999753	protein kinase A regulatory subunit binding
2392	GO:0034417	2919	1	1	0	0	0.999753	0.999753	bisphosphoglycerate 3-phosphatase activity
2399	GO:0034511	1868	3	1	0	0	0.999753	0.999753	U3 snoRNA binding
2430	GO:0035004	2249	5	1	0	0	0.999753	0.999753	phosphatidylinositol 3-kinase activity
2441	GO:0035197	1172	9	0.89	0	0	0.999753	0.999753	siRNA binding
2447	GO:0035243	3019	4	1	0	0	0.999753	0.999753	protein-arginine omega-N symmetric methyltransferase activity
2466	GO:0035379	515	2	0.5	0	0	0.999753	0.999753	carbon dioxide transmembrane transporter activity
2478	GO:0035515	3164	2	1	0	0	0.999753	0.999753	oxidative RNA demethylase activity
2479	GO:0035516	2801	2	1	0	0	0.999753	0.999753	oxidative DNA demethylase activity
2502	GO:0035718	879	2	1	0	0	0.999753	0.999753	macrophage migration inhibitory factor binding
2514	GO:0035925	485	29	0.76	0	0	0.999753	0.999753	mRNA 3'-UTR AU-rich region binding
2538	GO:0036326	1435	1	1	0	0	0.999753	0.999753	VEGF-A-activated receptor activity
2539	GO:0036327	1436	1	1	0	0	0.999753	0.999753	VEGF-B-activated receptor activity
2541	GO:0036332	1437	1	1	0	0	0.999753	0.999753	placental growth factor-activated receptor activity
2542	GO:0036373	3854	1	1	0	0	0.999753	0.999753	L-fucose mutarotase activity
2547	GO:0036435	2662	7	1	0	0	0.999753	0.999753	K48-linked polyubiquitin modification-dependent protein binding
2575	GO:0038132	1338	5	1	0	0	0.999753	0.999753	neuregulin binding
2580	GO:0038186	2683	1	1	0	0	0.999753	0.999753	lithocholic acid receptor activity
2616	GO:0042289	842	7	0.71	0	0	0.999753	0.999753	MHC class II protein binding
2621	GO:0042356	2644	2	0.5	0	0	0.999753	0.999753	GDP-4-dehydro-D-rhamnose reductase activity
2631	GO:0042602	705	1	1	0	0	0.999753	0.999753	riboflavin reductase (NADPH) activity
2639	GO:0042658	880	1	1	0	0	0.999753	0.999753	MHC class II protein binding, via antigen binding groove
2668	GO:0043023	2123	7	0.86	0	0	0.999753	0.999753	ribosomal large subunit binding
2680	GO:0043139	1227	3	1	0	0	0.999753	0.999753	5'-3' DNA helicase activity
2691	GO:0043199	850	4	0.75	0	0	0.999753	0.999753	sulfate binding
2707	GO:0043422	560	11	1	0	0	0.999753	0.999753	protein kinase B binding
2714	GO:0043522	582	14	0.71	0	0	0.999753	0.999753	leucine zipper domain binding
2717	GO:0043533	1888	5	0.8	0	0	0.999753	0.999753	inositol 1,3,4,5 tetrakisphosphate binding
2731	GO:0043739	2605	1	1	0	0	0.999753	0.999753	G/U mismatch-specific uracil-DNA glycosylase activity
2740	GO:0043878	358	5	1	0	0	0.999753	0.999753	glyceraldehyde-3-phosphate dehydrogenase (NAD+) (non-phosphorylating) activity
2746	GO:0043995	1676	11	0.82	0	0	0.999753	0.999753	histone acetyltransferase activity (H4-K5 specific)
2747	GO:0043996	1677	11	0.82	0	0	0.999753	0.999753	histone acetyltransferase activity (H4-K8 specific)
2752	GO:0044183	776	22	0.55	0	0	0.999753	0.999753	protein binding involved in protein folding
2761	GO:0044390	2415	5	1	0	0	0.999753	0.999753	ubiquitin-like protein conjugating enzyme binding
2765	GO:0044547	2082	4	1	0	0	0.999753	0.999753	DNA topoisomerase binding
2792	GO:0045159	1640	7	0.86	0	0	0.999753	0.999753	myosin II binding
2794	GO:0045182	26	23	0.48	0	0	0.999753	0.999753	translation regulator activity
2821	GO:0045569	2788	5	1	0	0	0.999753	0.999753	TRAIL binding
2829	GO:0046527	1513	5	0.8	0	0	0.999753	0.999753	glucosyltransferase activity
2843	GO:0046789	1852	1	1	0	0	0.999753	0.999753	host cell surface receptor binding
2846	GO:0046817	2441	2	0.5	0	0	0.999753	0.999753	chemokine receptor antagonist activity
2848	GO:0046870	2041	5	0.4	0	0	0.999753	0.999753	cadmium ion binding
2852	GO:0046899	337	2	1	0	0	0.999753	0.999753	nucleoside triphosphate adenylate kinase activity
2861	GO:0046934	2253	4	1	0	0	0.999753	0.999753	phosphatidylinositol-4,5-bisphosphate 3-kinase activity
2870	GO:0046972	1678	11	0.82	0	0	0.999753	0.999753	histone acetyltransferase activity (H4-K16 specific)
2873	GO:0046976	1368	11	0.45	0	0	0.999753	0.999753	histone methyltransferase activity (H3-K27 specific)
2896	GO:0047086	1145	3	1	0	0	0.999753	0.999753	ketosteroid monooxygenase activity
2898	GO:0047115	1146	4	0.75	0	0	0.999753	0.999753	trans-1,2-dihydrobenzene-1,2-diol dehydrogenase activity
2900	GO:0047127	1036	2	0.5	0	0	0.999753	0.999753	thiomorpholine-carboxylate dehydrogenase activity
2903	GO:0047134	2234	5	0.6	0	0	0.999753	0.999753	protein-disulfide reductase activity
2910	GO:0047186	3588	1	1	0	0	0.999753	0.999753	N-acetylneuraminate 7-O(or 9-O)-acetyltransferase activity
2919	GO:0047237	1363	3	1	0	0	0.999753	0.999753	glucuronylgalactosylproteoglycan 4-beta-N-acetylgalactosaminyltransferase activity
2923	GO:0047273	2781	1	1	0	0	0.999753	0.999753	galactosylgalactosylglucosylceramide beta-D-acetylgalactosaminyltransferase activity
2943	GO:0047374	920	4	0.75	0	0	0.999753	0.999753	methylumbelliferyl-acetate deacetylase activity
2960	GO:0047485	133	124	0.79	0	0	0.999753	0.999753	protein N-terminus binding
2987	GO:0047718	1147	3	1	0	0	0.999753	0.999753	indanol dehydrogenase activity
2989	GO:0047730	3546	1	1	0	0	0.999753	0.999753	carnosine synthase activity
2993	GO:0047749	1108	1	1	0	0	0.999753	0.999753	cholestanetriol 26-monooxygenase activity
3004	GO:0047820	3646	1	1	0	0	0.999753	0.999753	D-glutamate cyclase activity
3013	GO:0047918	2645	2	0.5	0	0	0.999753	0.999753	GDP-mannose 3,5-epimerase activity
3028	GO:0048027	1163	24	0.96	0	0	0.999753	0.999753	mRNA 5'-UTR binding
3032	GO:0048038	86	11	0.91	0	0	0.999753	0.999753	quinone binding
3040	GO:0048257	3656	2	1	0	0	0.999753	0.999753	3'-flap endonuclease activity
3047	GO:0048407	989	11	0.91	0	0	0.999753	0.999753	platelet-derived growth factor binding
3074	GO:0050220	2915	3	1	0	0	0.999753	0.999753	prostaglandin-E synthase activity
3085	GO:0050295	1514	3	0.67	0	0	0.999753	0.999753	steryl-beta-glucosidase activity
3118	GO:0050577	2646	2	0.5	0	0	0.999753	0.999753	GDP-L-fucose synthase activity
3121	GO:0050614	1192	1	1	0	0	0.999753	0.999753	delta24-sterol reductase activity
3133	GO:0050682	1348	3	1	0	0	0.999753	0.999753	AF-2 domain binding
3145	GO:0050786	1454	11	0.45	0	0	0.999753	0.999753	RAGE receptor binding
3148	GO:0050816	2088	3	1	0	0	0.999753	0.999753	phosphothreonine residue binding
3155	GO:0051011	2147	5	1	0	0	0.999753	0.999753	microtubule minus-end binding
3184	GO:0051400	648	4	1	0	0	0.999753	0.999753	BH domain binding
3197	GO:0051538	124	3	1	0	0	0.999753	0.999753	3 iron, 4 sulfur cluster binding
3200	GO:0051717	2344	3	0.67	0	0	0.999753	0.999753	inositol-1,3,4,5-tetrakisphosphate 3-phosphatase activity
3202	GO:0051722	3358	1	1	0	0	0.999753	0.999753	protein C-terminal methylesterase activity
3223	GO:0051998	3613	1	1	0	0	0.999753	0.999753	protein carboxyl O-methyltransferase activity
3237	GO:0052654	659	2	1	0	0	0.999753	0.999753	L-leucine transaminase activity
3238	GO:0052655	660	2	1	0	0	0.999753	0.999753	L-valine transaminase activity
3239	GO:0052656	661	2	1	0	0	0.999753	0.999753	L-isoleucine transaminase activity
3254	GO:0052745	2156	2	1	0	0	0.999753	0.999753	inositol phosphate phosphatase activity
3259	GO:0052812	2254	4	1	0	0	0.999753	0.999753	phosphatidylinositol-3,4-bisphosphate 5-kinase activity
3267	GO:0052826	2920	1	1	0	0	0.999753	0.999753	inositol hexakisphosphate 2-phosphatase activity
3291	GO:0052905	3438	3	1	0	0	0.999753	0.999753	tRNA (guanine(9)-N(1))-methyltransferase activity
3323	GO:0061463	3440	2	1	0	0	0.999753	0.999753	O-acetyl-ADP-ribose deacetylase activity
3337	GO:0061630	400	160	0.78	0	0	0.999753	0.999753	ubiquitin protein ligase activity
3349	GO:0061712	3434	1	1	0	0	0.999753	0.999753	tRNA (N(6)-L-threonylcarbamoyladenosine(37)-C(2))-methylthiotransferase
3352	GO:0061749	697	2	1	0	0	0.999753	0.999753	forked DNA-dependent helicase activity
3355	GO:0061752	1716	2	1	0	0	0.999753	0.999753	telomeric repeat-containing RNA binding
3365	GO:0061849	699	2	1	0	0	0.999753	0.999753	telomeric G-quadruplex DNA binding
3367	GO:0061891	2587	3	1	0	0	0.999753	0.999753	calcium ion sensor activity
3393	GO:0070039	3457	3	0.67	0	0	0.999753	0.999753	rRNA (guanosine-2'-O-)-methyltransferase activity
3397	GO:0070061	370	6	0.83	0	0	0.999753	0.999753	fructose binding
3403	GO:0070095	1525	3	0.67	0	0	0.999753	0.999753	fructose-6-phosphate binding
3404	GO:0070097	2358	7	0.71	0	0	0.999753	0.999753	delta-catenin binding
3417	GO:0070280	1575	1	1	0	0	0.999753	0.999753	pyridoxal binding
3420	GO:0070300	1984	19	0.95	0	0	0.999753	0.999753	phosphatidic acid binding
3442	GO:0070530	2814	20	0.8	0	0	0.999753	0.999753	K63-linked polyubiquitin modification-dependent protein binding
3459	GO:0070644	2418	3	1	0	0	0.999753	0.999753	vitamin D response element binding
3465	GO:0070699	1851	2	1	0	0	0.999753	0.999753	type II activin receptor binding
3476	GO:0070815	3165	1	1	0	0	0.999753	0.999753	peptidyl-lysine 5-dioxygenase activity
3485	GO:0070891	843	4	0.5	0	0	0.999753	0.999753	lipoteichoic acid binding
3490	GO:0070975	2932	8	0.12	0	0	0.999753	0.999753	FHA domain binding
3501	GO:0071253	802	6	0.83	0	0	0.999753	0.999753	connexin binding
3514	GO:0071796	3309	2	1	0	0	0.999753	0.999753	K6-linked polyubiquitin modification-dependent protein binding
3519	GO:0071885	3267	1	1	0	0	0.999753	0.999753	N-terminal protein N-methyltransferase activity
3533	GO:0072518	2403	2	1	0	0	0.999753	0.999753	Rho-dependent protein serine/threonine kinase activity
3545	GO:0080025	1691	25	0.88	0	0	0.999753	0.999753	phosphatidylinositol-3,5-bisphosphate binding
3567	GO:0086075	1558	2	1	0	0	0.999753	0.999753	gap junction channel activity involved in cardiac conduction electrical coupling
3594	GO:0097027	887	12	0.5	0	0	0.999753	0.999753	ubiquitin-protein transferase activator activity
3611	GO:0097322	829	7	0.86	0	0	0.999753	0.999753	7SK snRNA binding
3631	GO:0098519	2738	4	1	0	0	0.999753	0.999753	nucleotide phosphatase activity, acting on free nucleotides
3653	GO:0099077	1983	3	0.33	0	0	0.999753	0.999753	histone-dependent DNA binding
3654	GO:0099104	3774	4	0.25	0	0	0.999753	0.999753	potassium channel activator activity
3656	GO:0099122	1724	4	1	0	0	0.999753	0.999753	RNA polymerase II C-terminal domain binding
3666	GO:0099580	2502	2	1	0	0	0.999753	0.999753	ion antiporter activity involved in regulation of postsynaptic membrane potential
3671	GO:0099635	755	4	0.75	0	0	0.999753	0.999753	voltage-gated calcium channel activity involved in positive regulation of presynaptic cytosolic calcium levels
3673	GO:0101006	2921	3	1	0	0	0.999753	0.999753	protein histidine phosphatase activity
3679	GO:0102077	1374	2	0.5	0	0	0.999753	0.999753	oleamide hydrolase activity
3682	GO:0102102	3547	1	1	0	0	0.999753	0.999753	homocarnosine synthase activity
3707	GO:0102390	3480	1	1	0	0	0.999753	0.999753	mycophenolic acid acyl-glucuronide esterase activity
3722	GO:0102524	3778	1	1	0	0	0.999753	0.999753	tRNAPhe (7-(3-amino-3-carboxypropyl)wyosine37-C2)-hydroxylase activity
3748	GO:0103045	3812	1	1	0	0	0.999753	0.999753	methione N-acyltransferase activity
3754	GO:0103073	1375	2	0.5	0	0	0.999753	0.999753	anandamide amidohydrolase activity
3764	GO:0106140	2590	3	1	0	0	0.999753	0.999753	P-TEFb complex binding
3779	GO:0140036	1756	8	0.88	0	0	0.999753	0.999753	ubiquitin-dependent protein binding
3795	GO:1902098	2684	1	1	0	0	0.999753	0.999753	calcitriol binding
3797	GO:1902121	2685	1	1	0	0	0.999753	0.999753	lithocholic acid binding
3799	GO:1902282	1906	9	0.67	0	0	0.999753	0.999753	voltage-gated potassium channel activity involved in ventricular cardiac muscle cell action potential repolarization
3810	GO:1904047	815	8	0.88	0	0	0.999753	0.999753	S-adenosyl-L-methionine binding
3826	GO:1904855	3310	1	1	0	0	0.999753	0.999753	proteasome regulatory particle binding
3832	GO:1905060	2503	1	1	0	0	0.999753	0.999753	calcium:cation antiporter activity involved in regulation of postsynaptic cytosolic calcium ion concentration
3852	GO:1990226	1765	6	0.83	0	0	0.999753	0.999753	histone methyltransferase binding
3853	GO:1990239	594	6	0.67	0	0	0.999753	0.999753	steroid hormone binding
3857	GO:1990259	1344	2	0.5	0	0	0.999753	0.999753	histone-glutamine methyltransferase activity
3860	GO:1990380	1076	13	1	0	0	0.999753	0.999753	Lys48-specific deubiquitinase activity
3866	GO:1990430	1875	3	1	0	0	0.999753	0.999753	extracellular matrix protein binding
3891	GO:1990841	686	55	0.75	0	0	0.999753	0.999753	promoter-specific chromatin binding
3896	GO:1990931	3430	2	1	0	0	0.999753	0.999753	RNA N6-methyladenosine dioxygenase activity
3900	GO:1990984	2804	2	1	0	0	0.999753	0.999753	tRNA demethylase activity
1	GO:0000010	3196	2	1	0	0	0.999753	0.999753	trans-hexaprenyltranstransferase activity
3	GO:0000026	3627	2	1	0	0	0.999753	0.999753	alpha-1,2-mannosyltransferase activity
4	GO:0000030	2909	13	0.85	0	0	0.999753	0.999753	mannosyltransferase activity
7	GO:0000036	2085	1	1	0	0	0.999753	0.999753	acyl carrier activity
8	GO:0000048	1537	3	0.67	0	0	0.999753	0.999753	peptidyltransferase activity
9	GO:0000049	787	49	0.94	0	0	0.999753	0.999753	tRNA binding
10	GO:0000062	102	15	0.93	0	0	0.999753	0.999753	fatty-acyl-CoA binding
11	GO:0000095	3750	2	0.5	0	0	0.999753	0.999753	S-adenosyl-L-methionine transmembrane transporter activity
13	GO:0000121	3859	1	1	0	0	0.999753	0.999753	glycerol-1-phosphatase activity
14	GO:0000146	2035	19	0.68	0	0	0.999753	0.999753	microfilament motor activity
18	GO:0000171	2395	2	0.5	0	0	0.999753	0.999753	ribonuclease MRP activity
19	GO:0000175	1863	21	1	0	0	0.999753	0.999753	3'-5'-exoribonuclease activity
20	GO:0000179	3257	3	1	0	0	0.999753	0.999753	rRNA (adenine-N6,N6-)-dimethyltransferase activity
21	GO:0000182	2916	5	1	0	0	0.999753	0.999753	rDNA binding
22	GO:0000210	3684	1	1	0	0	0.999753	0.999753	NAD+ diphosphatase activity
24	GO:0000215	3350	2	1	0	0	0.999753	0.999753	tRNA 2'-phosphotransferase activity
25	GO:0000224	3505	1	1	0	0	0.999753	0.999753	peptide-N4-(N-acetyl-beta-glucosaminyl)asparagine amidase activity
26	GO:0000225	2908	1	1	0	0	0.999753	0.999753	N-acetylglucosaminylphosphatidylinositol deacetylase activity
28	GO:0000248	1951	2	1	0	0	0.999753	0.999753	C-5 sterol desaturase activity
29	GO:0000250	1964	2	0.5	0	0	0.999753	0.999753	lanosterol synthase activity
30	GO:0000252	3298	1	1	0	0	0.999753	0.999753	C-3 sterol dehydrogenase (C-4 sterol decarboxylase) activity
31	GO:0000253	808	7	0.57	0	0	0.999753	0.999753	3-keto sterol reductase activity
33	GO:0000257	2103	1	1	0	0	0.999753	0.999753	nitrilase activity
35	GO:0000285	3832	1	1	0	0	0.999753	0.999753	1-phosphatidylinositol-3-phosphate 5-kinase activity
36	GO:0000287	59	224	0.83	0	0	0.999753	0.999753	magnesium ion binding
37	GO:0000293	1070	3	1	0	0	0.999753	0.999753	ferric-chelate reductase activity
38	GO:0000295	3024	1	1	0	0	0.999753	0.999753	adenine nucleotide transmembrane transporter activity
39	GO:0000309	3583	1	1	0	0	0.999753	0.999753	nicotinamide-nucleotide adenylyltransferase activity
41	GO:0000334	3188	1	1	0	0	0.999753	0.999753	3-hydroxyanthranilate 3,4-dioxygenase activity
43	GO:0000340	1296	8	1	0	0	0.999753	0.999753	RNA 7-methylguanosine cap binding
44	GO:0000386	3038	1	1	0	0	0.999753	0.999753	second spliceosomal transesterification activity
45	GO:0000400	60	16	1	0	0	0.999753	0.999753	four-way junction DNA binding
47	GO:0000404	2702	1	1	0	0	0.999753	0.999753	heteroduplex DNA loop binding
48	GO:0000405	61	8	1	0	0	0.999753	0.999753	bubble DNA binding
49	GO:0000701	2065	2	1	0	0	0.999753	0.999753	purine-specific mismatch base pair DNA N-glycosylase activity
51	GO:0000773	3015	1	1	0	0	0.999753	0.999753	phosphatidyl-N-methylethanolamine N-methyltransferase activity
52	GO:0000774	645	5	1	0	0	0.999753	0.999753	adenyl-nucleotide exchange factor activity
54	GO:0000823	3843	1	1	0	0	0.999753	0.999753	inositol-1,4,5-trisphosphate 6-kinase activity
55	GO:0000824	3844	1	1	0	0	0.999753	0.999753	inositol tetrakisphosphate 3-kinase activity
56	GO:0000825	1879	3	0.67	0	0	0.999753	0.999753	inositol tetrakisphosphate 6-kinase activity
57	GO:0000827	2933	2	1	0	0	0.999753	0.999753	inositol-1,3,4,5,6-pentakisphosphate kinase activity
58	GO:0000828	2934	5	1	0	0	0.999753	0.999753	inositol hexakisphosphate kinase activity
59	GO:0000831	3757	1	1	0	0	0.999753	0.999753	inositol hexakisphosphate 6-kinase activity
60	GO:0000832	2935	5	1	0	0	0.999753	0.999753	inositol hexakisphosphate 5-kinase activity
62	GO:0000976	541	45	0.69	0	0	0.999753	0.999753	transcription regulatory region sequence-specific DNA binding
66	GO:0000980	148	94	0.79	0	0	0.999753	0.999753	RNA polymerase II distal enhancer sequence-specific DNA binding
68	GO:0000987	1025	33	0.73	0	0	0.999753	0.999753	proximal promoter sequence-specific DNA binding
69	GO:0000993	1167	39	0.62	0	0	0.999753	0.999753	RNA polymerase II complex binding
70	GO:0000995	1655	5	0.6	0	0	0.999753	0.999753	RNA polymerase III general transcription initiation factor activity
71	GO:0001004	2882	1	1	0	0	0.999753	0.999753	RNA polymerase III transcription regulator recruiting activity
72	GO:0001010	2881	1	1	0	0	0.999753	0.999753	RNA polymerase II sequence-specific DNA-binding transcription factor recruiting activity
73	GO:0001012	2008	4	0.5	0	0	0.999753	0.999753	RNA polymerase II regulatory region DNA binding
76	GO:0001030	1456	3	1	0	0	0.999753	0.999753	RNA polymerase III type 1 promoter DNA binding
77	GO:0001031	1457	3	1	0	0	0.999753	0.999753	RNA polymerase III type 2 promoter DNA binding
78	GO:0001032	1458	4	1	0	0	0.999753	0.999753	RNA polymerase III type 3 promoter DNA binding
79	GO:0001042	1336	4	1	0	0	0.999753	0.999753	RNA polymerase I core binding
80	GO:0001046	1682	5	0.8	0	0	0.999753	0.999753	core promoter sequence-specific DNA binding
81	GO:0001047	1303	11	1	0	0	0.999753	0.999753	core promoter binding
83	GO:0001069	1168	2	1	0	0	0.999753	0.999753	regulatory region RNA binding
88	GO:0001096	2851	2	0.5	0	0	0.999753	0.999753	TFIIF-class transcription factor complex binding
90	GO:0001099	3704	1	1	0	0	0.999753	0.999753	basal RNA polymerase II transcription machinery binding
91	GO:0001102	1019	38	0.79	0	0	0.999753	0.999753	RNA polymerase II activating transcription factor binding
94	GO:0001147	3130	2	1	0	0	0.999753	0.999753	transcription termination site sequence-specific DNA binding
95	GO:0001156	1459	2	1	0	0	0.999753	0.999753	TFIIIC-class transcription factor complex binding
96	GO:0001158	1022	25	0.72	0	0	0.999753	0.999753	enhancer sequence-specific DNA binding
97	GO:0001161	667	3	0.33	0	0	0.999753	0.999753	intronic transcription regulatory region sequence-specific DNA binding
99	GO:0001164	2533	10	0.8	0	0	0.999753	0.999753	RNA polymerase I CORE element sequence-specific DNA binding
100	GO:0001165	2658	1	1	0	0	0.999753	0.999753	RNA polymerase I upstream control element sequence-specific DNA binding
101	GO:0001179	3578	1	1	0	0	0.999753	0.999753	RNA polymerase I transcription factor binding
104	GO:0001223	326	18	0.89	0	0	0.999753	0.999753	transcription coactivator binding
105	GO:0001225	1020	3	1	0	0	0.999753	0.999753	RNA polymerase II transcription coactivator binding
106	GO:0001226	2118	1	1	0	0	0.999753	0.999753	RNA polymerase II transcription corepressor binding
108	GO:0001228	251	412	0.67	0	0	0.722821	0.999753	DNA-binding transcription activator activity, RNA polymerase II-specific
111	GO:0001517	1991	5	0.6	0	0	0.999753	0.999753	N-acetylglucosamine 6-O-sulfotransferase activity
113	GO:0001532	3295	1	1	0	0	0.999753	0.999753	interleukin-21 receptor activity
114	GO:0001537	3290	5	0.4	0	0	0.999753	0.999753	N-acetylgalactosamine 4-O-sulfotransferase activity
116	GO:0001567	2831	1	1	0	0	0.999753	0.999753	cholesterol 25-hydroxylase activity
118	GO:0001588	1254	2	0.5	0	0	0.999753	0.999753	dopamine neurotransmitter receptor activity, coupled via Gs
123	GO:0001601	2127	2	0.5	0	0	0.999753	0.999753	peptide YY receptor activity
125	GO:0001605	2986	3	0.33	0	0	0.999753	0.999753	adrenomedullin receptor activity
126	GO:0001607	3003	2	0.5	0	0	0.999753	0.999753	neuromedin U receptor activity
127	GO:0001609	241	5	0.6	0	0	0.999753	0.999753	G protein-coupled adenosine receptor activity
128	GO:0001614	2173	7	0.71	0	0	0.999753	0.999753	purinergic nucleotide receptor activity
131	GO:0001621	2183	2	0.5	0	0	0.999753	0.999753	ADP receptor activity
132	GO:0001626	2162	2	0.5	0	0	0.999753	0.999753	nociceptin receptor activity
133	GO:0001635	767	4	0.75	0	0	0.999753	0.999753	calcitonin gene-related peptide receptor activity
140	GO:0001681	3403	1	1	0	0	0.999753	0.999753	sialate O-acetylesterase activity
141	GO:0001691	2578	2	1	0	0	0.999753	0.999753	pseudophosphatase activity
142	GO:0001727	2251	1	1	0	0	0.999753	0.999753	lipid kinase activity
144	GO:0001730	2153	3	1	0	0	0.999753	0.999753	2'-5'-oligoadenylate synthetase activity
145	GO:0001733	2912	5	0.2	0	0	0.999753	0.999753	galactosylceramide sulfotransferase activity
146	GO:0001734	3521	2	1	0	0	0.999753	0.999753	mRNA (N6-adenosine)-methyltransferase activity
147	GO:0001735	3361	1	1	0	0	0.999753	0.999753	prenylcysteine oxidase activity
148	GO:0001758	354	8	0.62	0	0	0.999753	0.999753	retinal dehydrogenase activity
150	GO:0001784	62	37	0.95	0	0	0.999753	0.999753	phosphotyrosine residue binding
153	GO:0001791	847	5	0.2	0	0	0.999753	0.999753	IgM binding
156	GO:0001847	845	1	1	0	0	0.999753	0.999753	opsonin receptor activity
157	GO:0001848	675	15	0.27	0	0	0.999753	0.999753	complement binding
158	GO:0001849	452	11	0.45	0	0	0.999753	0.999753	complement component C1q binding
159	GO:0001850	2239	1	1	0	0	0.999753	0.999753	complement component C3a binding
161	GO:0001855	1011	2	0.5	0	0	0.999753	0.999753	complement component C4b binding
162	GO:0001856	742	1	1	0	0	0.999753	0.999753	complement component C5a binding
163	GO:0001861	1012	1	1	0	0	0.999753	0.999753	complement component C4b receptor activity
164	GO:0001872	2359	1	1	0	0	0.999753	0.999753	(1->3)-beta-D-glucan binding
165	GO:0001875	857	5	1	0	0	0.999753	0.999753	lipopolysaccharide receptor activity
166	GO:0001882	158	5	0.8	0	0	0.999753	0.999753	nucleoside binding
170	GO:0001965	1275	20	0.85	0	0	0.999753	0.999753	G-protein alpha-subunit binding
172	GO:0001972	1015	19	0.42	0	0	0.999753	0.999753	retinoic acid binding
174	GO:0002039	688	78	0.78	0	0	0.999753	0.999753	p53 binding
175	GO:0002046	544	4	0.25	0	0	0.999753	0.999753	opsin binding
179	GO:0002083	3253	1	1	0	0	0.999753	0.999753	4-hydroxybenzoate decaprenyltransferase activity
180	GO:0002094	3642	1	1	0	0	0.999753	0.999753	polyprenyltransferase activity
182	GO:0002134	1761	2	1	0	0	0.999753	0.999753	UTP binding
183	GO:0002135	1762	1	1	0	0	0.999753	0.999753	CTP binding
184	GO:0002151	1441	7	0.71	0	0	0.999753	0.999753	G-quadruplex RNA binding
185	GO:0002153	2969	2	1	0	0	0.999753	0.999753	steroid receptor RNA activator RNA binding
186	GO:0002161	22	25	0.36	0	0	0.999753	0.999753	aminoacyl-tRNA editing activity
187	GO:0002162	1113	10	0.8	0	0	0.999753	0.999753	dystroglycan binding
188	GO:0002196	23	1	1	0	0	0.999753	0.999753	Ser-tRNA(Ala) hydrolase activity
189	GO:0002950	3798	3	1	0	0	0.999753	0.999753	ceramide phosphoethanolamine synthase activity
190	GO:0002951	1538	3	0.67	0	0	0.999753	0.999753	leukotriene-C(4) hydrolase
191	GO:0002953	3307	1	1	0	0	0.999753	0.999753	5'-deoxynucleotidase activity
192	GO:0003674	1	830	0.6	0.0020202	0.0020202	0.0141829	0.999753	molecular_function
193	GO:0003676	527	208	0.62	0	0	0.999753	0.999753	nucleic acid binding
195	GO:0003678	689	16	0.88	0	0	0.999753	0.999753	DNA helicase activity
197	GO:0003682	166	363	0.77	0	0	0.999753	0.999753	chromatin binding
198	GO:0003684	456	52	0.98	0	0	0.999753	0.999753	damaged DNA binding
200	GO:0003689	2391	7	1	0	0	0.999753	0.999753	DNA clamp loader activity
202	GO:0003691	457	8	1	0	0	0.999753	0.999753	double-stranded telomeric DNA binding
203	GO:0003692	3669	1	1	0	0	0.999753	0.999753	left-handed Z-DNA binding
208	GO:0003712	733	60	0.95	0	0	0.999753	0.999753	transcription coregulator activity
214	GO:0003724	1151	19	0.53	0	0	0.999753	0.999753	RNA helicase activity
215	GO:0003725	167	61	0.93	0	0	0.999753	0.999753	double-stranded RNA binding
217	GO:0003727	203	38	0.71	0	0	0.999753	0.999753	single-stranded RNA binding
220	GO:0003735	2083	151	0.75	0	0	0.999753	0.999753	structural constituent of ribosome
221	GO:0003743	1283	43	0.95	0	0	0.999753	0.999753	translation initiation factor activity
223	GO:0003747	1349	4	1	0	0	0.999753	0.999753	translation release factor activity
225	GO:0003756	1876	12	0.83	0	0	0.999753	0.999753	protein disulfide isomerase activity
230	GO:0003796	1968	10	0.1	0	0	0.999753	0.999753	lysozyme activity
232	GO:0003823	91	62	0.18	0	0	0.999753	0.999753	antigen binding
233	GO:0003824	14	55	0.65	0	0	0.999753	0.999753	catalytic activity
234	GO:0003826	663	2	0.5	0	0	0.999753	0.999753	alpha-ketoacid dehydrogenase activity
235	GO:0003827	2003	1	1	0	0	0.999753	0.999753	alpha-1,3-mannosylglycoprotein 2-beta-N-acetylglucosaminyltransferase activity
236	GO:0003828	2465	5	0.8	0	0	0.999753	0.999753	alpha-N-acetylneuraminate alpha-2,8-sialyltransferase activity
237	GO:0003829	1528	3	1	0	0	0.999753	0.999753	beta-1,3-galactosyl-O-glycosyl-glycoprotein beta-1,6-N-acetylglucosaminyltransferase activity
238	GO:0003830	2005	1	1	0	0	0.999753	0.999753	beta-1,4-mannosylglycoprotein 4-beta-N-acetylglucosaminyltransferase activity
239	GO:0003831	1543	5	1	0	0	0.999753	0.999753	beta-N-acetylglucosaminylglycopeptide beta-1,4-galactosyltransferase activity
241	GO:0003835	2460	2	0.5	0	0	0.999753	0.999753	beta-galactoside alpha-2,6-sialyltransferase activity
242	GO:0003836	2462	3	1	0	0	0.999753	0.999753	beta-galactoside (CMP) alpha-2,3-sialyltransferase activity
243	GO:0003837	3380	1	1	0	0	0.999753	0.999753	beta-ureidopropionase activity
244	GO:0003839	3598	1	1	0	0	0.999753	0.999753	gamma-glutamylcyclotransferase activity
246	GO:0003844	1515	1	1	0	0	0.999753	0.999753	1,4-alpha-glucan branching enzyme activity
248	GO:0003846	2776	7	0.29	0	0	0.999753	0.999753	2-acylglycerol O-acyltransferase activity
249	GO:0003847	2187	5	0.8	0	0	0.999753	0.999753	1-alkyl-2-acetylglycerophosphocholine esterase activity
250	GO:0003854	1742	7	0.43	0	0	0.999753	0.999753	3-beta-hydroxy-delta5-steroid dehydrogenase activity
251	GO:0003857	1292	13	0.62	0	0	0.999753	0.999753	3-hydroxyacyl-CoA dehydrogenase activity
252	GO:0003858	672	3	0.67	0	0	0.999753	0.999753	3-hydroxybutyrate dehydrogenase activity
254	GO:0003863	664	2	0.5	0	0	0.999753	0.999753	3-methyl-2-oxobutanoate dehydrogenase (2-methylpropanoyl-transferring) activity
255	GO:0003865	2553	3	0.67	0	0	0.999753	0.999753	3-oxo-5-alpha-steroid 4-dehydrogenase activity
256	GO:0003867	27	1	1	0	0	0.999753	0.999753	4-aminobutyrate transaminase activity
257	GO:0003868	1725	2	1	0	0	0.999753	0.999753	4-hydroxyphenylpyruvate dioxygenase activity
258	GO:0003870	345	2	0.5	0	0	0.999753	0.999753	5-aminolevulinate synthase activity
262	GO:0003876	407	1	1	0	0	0.999753	0.999753	AMP deaminase activity
266	GO:0003881	3020	1	1	0	0	0.999753	0.999753	CDP-diacylglycerol-inositol 3-phosphatidyltransferase activity
267	GO:0003882	3670	2	0.5	0	0	0.999753	0.999753	CDP-diacylglycerol-serine O-phosphatidyltransferase activity
268	GO:0003883	1062	1	1	0	0	0.999753	0.999753	CTP synthase activity
270	GO:0003886	1231	3	1	0	0	0.999753	0.999753	DNA (cytosine-5-)-methyltransferase activity
272	GO:0003896	3836	1	1	0	0	0.999753	0.999753	DNA primase activity
273	GO:0003899	2288	18	0.94	0	0	0.999753	0.999753	DNA-directed 5'-3' RNA polymerase activity
275	GO:0003909	1946	3	1	0	0	0.999753	0.999753	DNA ligase activity
278	GO:0003917	2632	4	0.75	0	0	0.999753	0.999753	DNA topoisomerase type I activity
280	GO:0003919	3659	1	1	0	0	0.999753	0.999753	FMN adenylyltransferase activity
281	GO:0003920	3353	2	0.5	0	0	0.999753	0.999753	GMP reductase activity
282	GO:0003922	2796	1	1	0	0	0.999753	0.999753	GMP synthase (glutamine-hydrolyzing) activity
283	GO:0003923	2787	5	1	0	0	0.999753	0.999753	GPI-anchor transamidase activity
285	GO:0003934	1523	1	1	0	0	0.999753	0.999753	GTP cyclohydrolase I activity
286	GO:0003937	583	1	1	0	0	0.999753	0.999753	IMP cyclohydrolase activity
287	GO:0003939	2548	1	1	0	0	0.999753	0.999753	L-iditol 2-dehydrogenase activity
288	GO:0003940	1784	1	1	0	0	0.999753	0.999753	L-iduronidase activity
289	GO:0003941	3086	2	0.5	0	0	0.999753	0.999753	L-serine ammonia-lyase activity
290	GO:0003943	565	2	1	0	0	0.999753	0.999753	N-acetylgalactosamine-4-sulfatase activity
291	GO:0003944	3342	1	1	0	0	0.999753	0.999753	N-acetylglucosamine-1-phosphodiester alpha-N-acetylglucosaminidase activity
292	GO:0003945	1544	5	1	0	0	0.999753	0.999753	N-acetyllactosamine synthase activity
293	GO:0003947	1494	1	1	0	0	0.999753	0.999753	(N-acetylneuraminyl)-galactosylglucosylceramide N-acetylgalactosaminyltransferase activity
294	GO:0003948	291	1	1	0	0	0.999753	0.999753	N4-(beta-N-acetylglucosaminyl)-L-asparaginase activity
296	GO:0003951	1115	19	0.79	0	0	0.999753	0.999753	NAD+ kinase activity
297	GO:0003953	861	1	1	0	0	0.999753	0.999753	NAD+ nucleosidase activity
299	GO:0003955	3711	1	1	0	0	0.999753	0.999753	NAD(P)H dehydrogenase (quinone) activity
302	GO:0003958	2059	2	1	0	0	0.999753	0.999753	NADPH-hemoprotein reductase activity
303	GO:0003960	224	4	0.75	0	0	0.999753	0.999753	NADPH:quinone reductase activity
305	GO:0003968	2289	4	0.25	0	0	0.999753	0.999753	RNA-directed 5'-3' RNA polymerase activity
308	GO:0003974	1492	1	1	0	0	0.999753	0.999753	UDP-N-acetylglucosamine 4-epimerase activity
309	GO:0003975	1241	1	1	0	0	0.999753	0.999753	UDP-N-acetylglucosamine-dolichyl-phosphate N-acetylglucosaminephosphotransferase activity
310	GO:0003976	1242	3	1	0	0	0.999753	0.999753	UDP-N-acetylglucosamine-lysosomal-enzyme N-acetylglucosaminephosphotransferase activity
311	GO:0003978	1493	1	1	0	0	0.999753	0.999753	UDP-glucose 4-epimerase activity
312	GO:0003979	2667	1	1	0	0	0.999753	0.999753	UDP-glucose 6-dehydrogenase activity
313	GO:0003980	3504	2	1	0	0	0.999753	0.999753	UDP-glucose:glycoprotein glucosyltransferase activity
314	GO:0003983	2668	1	1	0	0	0.999753	0.999753	UTP:glucose-1-phosphate uridylyltransferase activity
315	GO:0003985	107	3	1	0	0	0.999753	0.999753	acetyl-CoA C-acetyltransferase activity
316	GO:0003986	2964	4	1	0	0	0.999753	0.999753	acetyl-CoA hydrolase activity
318	GO:0003988	95	2	1	0	0	0.999753	0.999753	acetyl-CoA C-acyltransferase activity
319	GO:0003989	98	3	0.67	0	0	0.999753	0.999753	acetyl-CoA carboxylase activity
320	GO:0003990	113	2	1	0	0	0.999753	0.999753	acetylcholinesterase activity
321	GO:0003993	135	6	0.83	0	0	0.999753	0.999753	acid phosphatase activity
323	GO:0003995	104	6	1	0	0	0.999753	0.999753	acyl-CoA dehydrogenase activity
325	GO:0003997	131	1	1	0	0	0.999753	0.999753	acyl-CoA oxidase activity
326	GO:0004000	197	3	0.67	0	0	0.999753	0.999753	adenosine deaminase activity
328	GO:0004004	1156	31	0.71	0	0	0.999753	0.999753	ATP-dependent RNA helicase activity
329	GO:0004008	614	2	1	0	0	0.999753	0.999753	copper-exporting ATPase activity
330	GO:0004012	2032	6	0.83	0	0	0.999753	0.999753	phospholipid-translocating ATPase activity
331	GO:0004013	323	1	1	0	0	0.999753	0.999753	adenosylhomocysteinase activity
332	GO:0004014	395	1	1	0	0	0.999753	0.999753	adenosylmethionine decarboxylase activity
333	GO:0004016	206	10	0.8	0	0	0.999753	0.999753	adenylate cyclase activity
334	GO:0004017	335	8	0.75	0	0	0.999753	0.999753	adenylate kinase activity
335	GO:0004018	274	1	1	0	0	0.999753	0.999753	N6-(1,2-dicarboxyethyl)AMP AMP-lyase (fumarate-forming) activity
336	GO:0004019	275	2	1	0	0	0.999753	0.999753	adenylosuccinate synthase activity
337	GO:0004020	2842	1	1	0	0	0.999753	0.999753	adenylylsulfate kinase activity
339	GO:0004022	223	5	0.4	0	0	0.999753	0.999753	alcohol dehydrogenase (NAD) activity
340	GO:0004024	222	4	0.25	0	0	0.999753	0.999753	alcohol dehydrogenase activity, zinc-dependent
343	GO:0004029	355	8	1	0	0	0.999753	0.999753	aldehyde dehydrogenase (NAD) activity
344	GO:0004030	357	5	0.8	0	0	0.999753	0.999753	aldehyde dehydrogenase [NAD(P)+] activity
347	GO:0004033	939	11	0.64	0	0	0.999753	0.999753	aldo-keto reductase (NADP) activity
348	GO:0004034	3781	1	1	0	0	0.999753	0.999753	aldose 1-epimerase activity
349	GO:0004035	388	4	0.25	0	0	0.999753	0.999753	alkaline phosphatase activity
352	GO:0004044	2302	1	1	0	0	0.999753	0.999753	amidophosphoribosyltransferase activity
356	GO:0004051	380	2	0.5	0	0	0.999753	0.999753	arachidonate 5-lipoxygenase activity
358	GO:0004053	533	2	0.5	0	0	0.999753	0.999753	arginase activity
359	GO:0004055	581	1	1	0	0	0.999753	0.999753	argininosuccinate synthase activity
360	GO:0004057	3097	1	1	0	0	0.999753	0.999753	arginyltransferase activity
364	GO:0004061	3772	1	1	0	0	0.999753	0.999753	arylformamidase activity
365	GO:0004062	2573	7	0.14	0	0	0.999753	0.999753	aryl sulfotransferase activity
367	GO:0004064	745	5	0.4	0	0	0.999753	0.999753	arylesterase activity
368	GO:0004065	562	12	0.83	0	0	0.999753	0.999753	arylsulfatase activity
369	GO:0004066	576	2	1	0	0	0.999753	0.999753	asparagine synthase (glutamine-hydrolyzing) activity
370	GO:0004067	3653	2	0.5	0	0	0.999753	0.999753	asparaginase activity
371	GO:0004068	3356	2	1	0	0	0.999753	0.999753	aspartate 1-decarboxylase activity
372	GO:0004069	1601	2	1	0	0	0.999753	0.999753	L-aspartate:2-oxoglutarate aminotransferase activity
373	GO:0004070	759	1	1	0	0	0.999753	0.999753	aspartate carbamoyltransferase activity
375	GO:0004075	99	4	0.75	0	0	0.999753	0.999753	biotin carboxylase activity
376	GO:0004077	1699	1	1	0	0	0.999753	0.999753	biotin-[acetyl-CoA-carboxylase] ligase activity
377	GO:0004078	1700	1	1	0	0	0.999753	0.999753	biotin-[methylcrotonoyl-CoA-carboxylase] ligase activity
378	GO:0004079	1701	1	1	0	0	0.999753	0.999753	biotin-[methylmalonyl-CoA-carboxytransferase] ligase activity
379	GO:0004080	1702	1	1	0	0	0.999753	0.999753	biotin-[propionyl-CoA-carboxylase (ATP-hydrolyzing)] ligase activity
380	GO:0004081	443	2	1	0	0	0.999753	0.999753	bis(5'-nucleosyl)-tetraphosphatase (asymmetrical) activity
381	GO:0004082	717	4	0.75	0	0	0.999753	0.999753	bisphosphoglycerate mutase activity
382	GO:0004083	3535	1	1	0	0	0.999753	0.999753	bisphosphoglycerate 2-phosphatase activity
383	GO:0004087	1006	1	1	0	0	0.999753	0.999753	carbamoyl-phosphate synthase (ammonia) activity
384	GO:0004088	760	2	1	0	0	0.999753	0.999753	carbamoyl-phosphate synthase (glutamine-hydrolyzing) activity
385	GO:0004089	746	15	0.4	0	0	0.999753	0.999753	carbonate dehydratase activity
386	GO:0004090	804	5	0.6	0	0	0.999753	0.999753	carbonyl reductase (NADPH) activity
387	GO:0004092	1018	1	1	0	0	0.999753	0.999753	carnitine O-acetyltransferase activity
388	GO:0004095	1008	2	1	0	0	0.999753	0.999753	carnitine O-palmitoyltransferase activity
389	GO:0004096	797	4	0.75	0	0	0.999753	0.999753	catalase activity
390	GO:0004098	563	1	1	0	0	0.999753	0.999753	cerebroside-sulfatase activity
392	GO:0004103	947	2	0.5	0	0	0.999753	0.999753	choline kinase activity
393	GO:0004104	114	3	1	0	0	0.999753	0.999753	cholinesterase activity
394	GO:0004105	2201	1	1	0	0	0.999753	0.999753	choline-phosphate cytidylyltransferase activity
397	GO:0004111	959	2	1	0	0	0.999753	0.999753	creatine kinase activity
398	GO:0004112	3303	2	0.5	0	0	0.999753	0.999753	cyclic-nucleotide phosphodiesterase activity
399	GO:0004114	2207	7	0.86	0	0	0.999753	0.999753	3',5'-cyclic-nucleotide phosphodiesterase activity
400	GO:0004115	2203	9	0.89	0	0	0.999753	0.999753	3',5'-cyclic-AMP phosphodiesterase activity
401	GO:0004117	2202	3	1	0	0	0.999753	0.999753	calmodulin-dependent cyclic-nucleotide phosphodiesterase activity
404	GO:0004122	810	2	1	0	0	0.999753	0.999753	cystathionine beta-synthase activity
405	GO:0004123	1057	1	1	0	0	0.999753	0.999753	cystathionine gamma-lyase activity
406	GO:0004126	483	10	0.6	0	0	0.999753	0.999753	cytidine deaminase activity
407	GO:0004127	3378	4	0.75	0	0	0.999753	0.999753	cytidylate kinase activity
408	GO:0004128	1200	7	1	0	0	0.999753	0.999753	cytochrome-b5 reductase activity, acting on NAD(P)H
409	GO:0004129	997	19	0.74	0	0	0.999753	0.999753	cytochrome-c oxidase activity
411	GO:0004133	300	1	1	0	0	0.999753	0.999753	glycogen debranching enzyme activity
412	GO:0004134	301	1	1	0	0	0.999753	0.999753	4-alpha-glucanotransferase activity
413	GO:0004135	302	1	1	0	0	0.999753	0.999753	amylo-alpha-1,6-glucosidase activity
414	GO:0004137	1132	2	1	0	0	0.999753	0.999753	deoxycytidine kinase activity
415	GO:0004138	1187	1	1	0	0	0.999753	0.999753	deoxyguanosine kinase activity
416	GO:0004139	3315	1	1	0	0	0.999753	0.999753	deoxyribose-phosphate aldolase activity
417	GO:0004140	3663	1	1	0	0	0.999753	0.999753	dephospho-CoA kinase activity
418	GO:0004142	908	2	1	0	0	0.999753	0.999753	diacylglycerol cholinephosphotransferase activity
419	GO:0004143	1116	13	0.69	0	0	0.999753	0.999753	diacylglycerol kinase activity
420	GO:0004144	2777	5	0.4	0	0	0.999753	0.999753	diacylglycerol O-acyltransferase activity
421	GO:0004145	2424	3	1	0	0	0.999753	0.999753	diamine N-acetyltransferase activity
422	GO:0004146	1194	2	1	0	0	0.999753	0.999753	dihydrofolate reductase activity
423	GO:0004148	1211	1	1	0	0	0.999753	0.999753	dihydrolipoyl dehydrogenase activity
424	GO:0004149	1220	1	1	0	0	0.999753	0.999753	dihydrolipoyllysine-residue succinyltransferase activity
425	GO:0004151	761	1	1	0	0	0.999753	0.999753	dihydroorotase activity
427	GO:0004161	2902	1	1	0	0	0.999753	0.999753	dimethylallyltranstransferase activity
428	GO:0004163	2066	1	1	0	0	0.999753	0.999753	diphosphomevalonate decarboxylase activity
429	GO:0004164	3375	1	1	0	0	0.999753	0.999753	diphthine synthase activity
430	GO:0004165	1131	3	1	0	0	0.999753	0.999753	dodecenoyl-CoA delta-isomerase activity
431	GO:0004167	1136	5	0.2	0	0	0.999753	0.999753	dopachrome isomerase activity
433	GO:0004169	2449	8	1	0	0	0.999753	0.999753	dolichyl-phosphate-mannose-protein mannosyltransferase activity
434	GO:0004174	1351	2	1	0	0	0.999753	0.999753	electron-transferring-flavoprotein dehydrogenase activity
438	GO:0004180	701	15	0.67	0	0	0.999753	0.999753	carboxypeptidase activity
439	GO:0004181	1002	18	0.56	0	0	0.999753	0.999753	metallocarboxypeptidase activity
440	GO:0004185	1003	4	1	0	0	0.999753	0.999753	serine-type carboxypeptidase activity
441	GO:0004190	791	14	0.71	0	0	0.999753	0.999753	aspartic-type endopeptidase activity
446	GO:0004298	2336	37	0.49	0	0	0.999753	0.999753	threonine-type endopeptidase activity
447	GO:0004300	627	3	1	0	0	0.999753	0.999753	enoyl-CoA hydratase activity
448	GO:0004301	1327	5	0.8	0	0	0.999753	0.999753	epoxide hydrolase activity
449	GO:0004303	1747	17	0.53	0	0	0.999753	0.999753	estradiol 17-beta-dehydrogenase activity
451	GO:0004305	948	4	0.75	0	0	0.999753	0.999753	ethanolamine kinase activity
452	GO:0004306	2367	1	1	0	0	0.999753	0.999753	ethanolamine-phosphate cytidylyltransferase activity
453	GO:0004307	2247	2	1	0	0	0.999753	0.999753	ethanolaminephosphotransferase activity
454	GO:0004308	2090	12	0.17	0	0	0.999753	0.999753	exo-alpha-sialidase activity
456	GO:0004312	3264	1	1	0	0	0.999753	0.999753	fatty acid synthase activity
457	GO:0004313	1390	1	1	0	0	0.999753	0.999753	[acyl-carrier-protein] S-acetyltransferase activity
458	GO:0004314	1391	2	1	0	0	0.999753	0.999753	[acyl-carrier-protein] S-malonyltransferase activity
459	GO:0004315	1392	2	1	0	0	0.999753	0.999753	3-oxoacyl-[acyl-carrier-protein] synthase activity
460	GO:0004316	1393	1	1	0	0	0.999753	0.999753	3-oxoacyl-[acyl-carrier-protein] reductase (NADPH) activity
461	GO:0004320	1394	2	0.5	0	0	0.999753	0.999753	oleoyl-[acyl-carrier-protein] hydrolase activity
463	GO:0004324	1410	1	1	0	0	0.999753	0.999753	ferredoxin-NADP+ reductase activity
464	GO:0004325	1411	1	1	0	0	0.999753	0.999753	ferrochelatase activity
465	GO:0004326	1451	1	1	0	0	0.999753	0.999753	tetrahydrofolylpolyglutamate synthase activity
466	GO:0004329	2048	2	1	0	0	0.999753	0.999753	formate-tetrahydrofolate ligase activity
467	GO:0004331	2227	2	0.5	0	0	0.999753	0.999753	fructose-2,6-bisphosphate 2-phosphatase activity
468	GO:0004332	368	4	0.75	0	0	0.999753	0.999753	fructose-bisphosphate aldolase activity
469	GO:0004333	1422	1	1	0	0	0.999753	0.999753	fumarate hydratase activity
470	GO:0004335	1495	2	1	0	0	0.999753	0.999753	galactokinase activity
471	GO:0004336	1491	2	0.5	0	0	0.999753	0.999753	galactosylceramidase activity
472	GO:0004337	2903	1	1	0	0	0.999753	0.999753	geranyltranstransferase activity
473	GO:0004339	2820	2	0.5	0	0	0.999753	0.999753	glucan 1,4-alpha-glucosidase activity
475	GO:0004341	2846	1	1	0	0	0.999753	0.999753	gluconolactonase activity
476	GO:0004342	2968	1	1	0	0	0.999753	0.999753	glucosamine-6-phosphate deaminase activity
477	GO:0004345	1476	2	1	0	0	0.999753	0.999753	glucose-6-phosphate dehydrogenase activity
478	GO:0004346	1474	4	0.25	0	0	0.999753	0.999753	glucose-6-phosphatase activity
482	GO:0004351	1490	2	0.5	0	0	0.999753	0.999753	glutamate decarboxylase activity
483	GO:0004352	1586	2	0.5	0	0	0.999753	0.999753	glutamate dehydrogenase (NAD+) activity
484	GO:0004353	1587	2	0.5	0	0	0.999753	0.999753	glutamate dehydrogenase [NAD(P)+] activity
485	GO:0004356	1589	1	1	0	0	0.999753	0.999753	glutamate-ammonia ligase activity
487	GO:0004359	1583	1	1	0	0	0.999753	0.999753	glutaminase activity
488	GO:0004361	1520	1	1	0	0	0.999753	0.999753	glutaryl-CoA dehydrogenase activity
489	GO:0004364	1642	24	0.67	0	0	0.999753	0.999753	glutathione transferase activity
490	GO:0004365	1502	2	0.5	0	0	0.999753	0.999753	glyceraldehyde-3-phosphate dehydrogenase (NAD+) (phosphorylating) activity
491	GO:0004366	3549	4	1	0	0	0.999753	0.999753	glycerol-3-phosphate O-acyltransferase activity
492	GO:0004368	1605	2	0.5	0	0	0.999753	0.999753	glycerol-3-phosphate dehydrogenase (quinone) activity
494	GO:0004371	3222	1	1	0	0	0.999753	0.999753	glycerone kinase activity
496	GO:0004373	1662	2	0.5	0	0	0.999753	0.999753	glycogen (starch) synthase activity
498	GO:0004376	2910	2	1	0	0	0.999753	0.999753	glycolipid mannosyltransferase activity
500	GO:0004379	2111	2	1	0	0	0.999753	0.999753	glycylpeptide N-tetradecanoyltransferase activity
503	GO:0004383	1656	5	1	0	0	0.999753	0.999753	guanylate cyclase activity
504	GO:0004385	1213	8	1	0	0	0.999753	0.999753	guanylate kinase activity
506	GO:0004392	1714	3	0.67	0	0	0.999753	0.999753	heme oxygenase (decyclizing) activity
508	GO:0004395	3388	1	1	0	0	0.999753	0.999753	hexaprenyldihydroxybenzoate methyltransferase activity
509	GO:0004396	1692	3	0.67	0	0	0.999753	0.999753	hexokinase activity
512	GO:0004402	1023	41	0.8	0	0	0.999753	0.999753	histone acetyltransferase activity
513	GO:0004407	1683	19	0.89	0	0	0.999753	0.999753	histone deacetylase activity
515	GO:0004416	1669	2	1	0	0	0.999753	0.999753	hydroxyacylglutathione hydrolase activity
516	GO:0004418	1704	2	0.5	0	0	0.999753	0.999753	hydroxymethylbilane synthase activity
517	GO:0004419	1708	2	0.5	0	0	0.999753	0.999753	hydroxymethylglutaryl-CoA lyase activity
518	GO:0004421	1710	2	0.5	0	0	0.999753	0.999753	hydroxymethylglutaryl-CoA synthase activity
519	GO:0004422	1730	1	1	0	0	0.999753	0.999753	hypoxanthine phosphoribosyltransferase activity
520	GO:0004427	3245	3	1	0	0	0.999753	0.999753	inorganic diphosphatase activity
522	GO:0004435	673	21	0.67	0	0	0.999753	0.999753	phosphatidylinositol phospholipase C activity
523	GO:0004438	2053	13	0.85	0	0	0.999753	0.999753	phosphatidylinositol-3-phosphatase activity
524	GO:0004439	1859	6	1	0	0	0.999753	0.999753	phosphatidylinositol-4,5-bisphosphate 5-phosphatase activity
525	GO:0004445	1856	6	0.83	0	0	0.999753	0.999753	inositol-polyphosphate 5-phosphatase activity
527	GO:0004449	1783	3	1	0	0	0.999753	0.999753	isocitrate dehydrogenase (NAD+) activity
528	GO:0004450	1782	2	1	0	0	0.999753	0.999753	isocitrate dehydrogenase (NADP+) activity
530	GO:0004454	1918	1	1	0	0	0.999753	0.999753	ketohexokinase activity
531	GO:0004459	1935	5	0.6	0	0	0.999753	0.999753	L-lactate dehydrogenase activity
532	GO:0004461	1545	3	0.67	0	0	0.999753	0.999753	lactose synthase activity
533	GO:0004462	1577	1	1	0	0	0.999753	0.999753	lactoylglutathione lyase activity
534	GO:0004463	1965	1	1	0	0	0.999753	0.999753	leukotriene-A4 hydrolase activity
535	GO:0004464	1967	4	0.75	0	0	0.999753	0.999753	leukotriene-C4 synthase activity
536	GO:0004465	1955	2	1	0	0	0.999753	0.999753	lipoprotein lipase activity
537	GO:0004466	103	4	1	0	0	0.999753	0.999753	long-chain-acyl-CoA dehydrogenase activity
538	GO:0004467	1382	11	0.82	0	0	0.999753	0.999753	long-chain fatty acid-CoA ligase activity
539	GO:0004468	1313	12	0.33	0	0	0.999753	0.999753	lysine N-acetyltransferase activity, acting on acetyl phosphate as donor
540	GO:0004470	1992	4	1	0	0	0.999753	0.999753	malic enzyme activity
542	GO:0004473	1999	2	1	0	0	0.999753	0.999753	malate dehydrogenase (decarboxylating) (NADP+) activity
543	GO:0004474	3822	1	1	0	0	0.999753	0.999753	malate synthase activity
544	GO:0004475	3278	1	1	0	0	0.999753	0.999753	mannose-1-phosphate guanylyltransferase activity
545	GO:0004476	2028	1	1	0	0	0.999753	0.999753	mannose-6-phosphate isomerase activity
546	GO:0004477	2049	2	1	0	0	0.999753	0.999753	methenyltetrahydrofolate cyclohydrolase activity
547	GO:0004478	1987	2	0.5	0	0	0.999753	0.999753	methionine adenosyltransferase activity
548	GO:0004482	2783	2	1	0	0	0.999753	0.999753	mRNA (guanine-N7-)-methyltransferase activity
549	GO:0004483	3156	3	0.67	0	0	0.999753	0.999753	mRNA (nucleoside-2'-O-)-methyltransferase activity
550	GO:0004484	2784	1	1	0	0	0.999753	0.999753	mRNA guanylyltransferase activity
552	GO:0004486	2050	1	1	0	0	0.999753	0.999753	methylenetetrahydrofolate dehydrogenase [NAD(P)+] activity
553	GO:0004487	2051	2	1	0	0	0.999753	0.999753	methylenetetrahydrofolate dehydrogenase (NAD+) activity
554	GO:0004488	3059	2	1	0	0	0.999753	0.999753	methylenetetrahydrofolate dehydrogenase (NADP+) activity
555	GO:0004489	2052	1	1	0	0	0.999753	0.999753	methylenetetrahydrofolate reductase (NAD(P)H) activity
556	GO:0004490	628	1	1	0	0	0.999753	0.999753	methylglutaconyl-CoA hydratase activity
557	GO:0004491	2017	1	1	0	0	0.999753	0.999753	methylmalonate-semialdehyde dehydrogenase (acylating) activity
559	GO:0004494	2064	1	1	0	0	0.999753	0.999753	methylmalonyl-CoA mutase activity
561	GO:0004497	1077	31	0.29	0	0	0.999753	0.999753	monooxygenase activity
562	GO:0004498	1109	1	1	0	0	0.999753	0.999753	calcidiol 1-monooxygenase activity
563	GO:0004499	1439	4	0.75	0	0	0.999753	0.999753	N,N-dimethylaniline monooxygenase activity
565	GO:0004502	2756	1	1	0	0	0.999753	0.999753	kynurenine 3-monooxygenase activity
566	GO:0004503	2652	2	0.5	0	0	0.999753	0.999753	monophenol monooxygenase activity
567	GO:0004504	2191	1	1	0	0	0.999753	0.999753	peptidylglycine monooxygenase activity
568	GO:0004505	2189	3	0.67	0	0	0.999753	0.999753	phenylalanine 4-monooxygenase activity
569	GO:0004506	2552	1	1	0	0	0.999753	0.999753	squalene monooxygenase activity
574	GO:0004512	3364	1	1	0	0	0.999753	0.999753	inositol-3-phosphate synthase activity
575	GO:0004513	2809	1	1	0	0	0.999753	0.999753	neolactotetraosylceramide alpha-2,3-sialyltransferase activity
576	GO:0004514	2979	4	0.75	0	0	0.999753	0.999753	nicotinate-nucleotide diphosphorylase (carboxylating) activity
578	GO:0004516	3734	2	0.5	0	0	0.999753	0.999753	nicotinate phosphoribosyltransferase activity
579	GO:0004517	2115	3	0.33	0	0	0.999753	0.999753	nitric-oxide synthase activity
580	GO:0004518	1152	12	0.92	0	0	0.999753	0.999753	nuclease activity
583	GO:0004521	1342	19	0.79	0	0	0.999753	0.999753	endoribonuclease activity
584	GO:0004522	2397	3	0.33	0	0	0.999753	0.999753	ribonuclease A activity
587	GO:0004526	2941	18	0.56	0	0	0.999753	0.999753	ribonuclease P activity
588	GO:0004527	1153	11	1	0	0	0.999753	0.999753	exonuclease activity
589	GO:0004528	461	5	0.6	0	0	0.999753	0.999753	phosphodiesterase I activity
590	GO:0004532	2283	5	1	0	0	0.999753	0.999753	exoribonuclease activity
591	GO:0004534	3131	3	1	0	0	0.999753	0.999753	5'-3' exoribonuclease activity
592	GO:0004535	2119	14	0.86	0	0	0.999753	0.999753	poly(A)-specific ribonuclease activity
593	GO:0004536	1185	2	1	0	0	0.999753	0.999753	deoxyribonuclease activity
595	GO:0004549	3568	1	1	0	0	0.999753	0.999753	tRNA-specific ribonuclease activity
596	GO:0004550	336	14	0.86	0	0	0.999753	0.999753	nucleoside diphosphate kinase activity
597	GO:0004551	2215	2	1	0	0	0.999753	0.999753	nucleotide diphosphatase activity
598	GO:0004553	944	7	0.86	0	0	0.999753	0.999753	hydrolase activity, hydrolyzing O-glycosyl compounds
600	GO:0004556	410	5	0.2	0	0	0.999753	0.999753	alpha-amylase activity
602	GO:0004558	1481	4	0.75	0	0	0.999753	0.999753	alpha-1,4-glucosidase activity
603	GO:0004560	1462	2	1	0	0	0.999753	0.999753	alpha-L-fucosidase activity
604	GO:0004561	2078	1	1	0	0	0.999753	0.999753	alpha-N-acetylglucosaminidase activity
605	GO:0004563	1688	3	1	0	0	0.999753	0.999753	beta-N-acetylhexosaminidase activity
606	GO:0004565	1570	3	0.67	0	0	0.999753	0.999753	beta-galactosidase activity
608	GO:0004567	1982	1	1	0	0	0.999753	0.999753	beta-mannosidase activity
609	GO:0004568	945	2	0.5	0	0	0.999753	0.999753	chitinase activity
610	GO:0004569	3622	1	1	0	0	0.999753	0.999753	glycoprotein endo-alpha-1,2-mannosidase activity
613	GO:0004573	2708	1	1	0	0	0.999753	0.999753	mannosyl-oligosaccharide glucosidase activity
616	GO:0004576	1111	3	1	0	0	0.999753	0.999753	oligosaccharyl transferase activity
617	GO:0004577	3635	1	1	0	0	0.999753	0.999753	N-acetylglucosaminyldiphosphodolichol N-acetylglucosaminyltransferase activity
619	GO:0004579	1112	7	1	0	0	0.999753	0.999753	dolichyl-diphosphooligosaccharide-protein glycotransferase activity
620	GO:0004581	3275	1	1	0	0	0.999753	0.999753	dolichyl-phosphate beta-glucosyltransferase activity
621	GO:0004582	2794	3	1	0	0	0.999753	0.999753	dolichyl-phosphate beta-D-mannosyltransferase activity
622	GO:0004583	3279	4	1	0	0	0.999753	0.999753	dolichyl-phosphate-glucose-glycolipid alpha-glucosyltransferase activity
623	GO:0004584	3492	1	1	0	0	0.999753	0.999753	dolichyl-phosphate-mannose-glycolipid alpha-mannosyltransferase activity
625	GO:0004586	2157	1	1	0	0	0.999753	0.999753	ornithine decarboxylase activity
626	GO:0004588	2673	1	1	0	0	0.999753	0.999753	orotate phosphoribosyltransferase activity
627	GO:0004590	2674	1	1	0	0	0.999753	0.999753	orotidine-5'-phosphate decarboxylase activity
628	GO:0004591	2158	1	1	0	0	0.999753	0.999753	oxoglutarate dehydrogenase (succinyl-transferring) activity
629	GO:0004594	3394	5	0.8	0	0	0.999753	0.999753	pantothenate kinase activity
630	GO:0004595	3664	1	1	0	0	0.999753	0.999753	pantetheine-phosphate adenylyltransferase activity
631	GO:0004596	2731	7	0.86	0	0	0.999753	0.999753	peptide alpha-N-acetyltransferase activity
632	GO:0004597	580	3	1	0	0	0.999753	0.999753	peptide-aspartate beta-dioxygenase activity
633	GO:0004598	2192	1	1	0	0	0.999753	0.999753	peptidylamidoglycolate lyase activity
637	GO:0004605	909	4	0.75	0	0	0.999753	0.999753	phosphatidate cytidylyltransferase activity
638	GO:0004607	1932	1	1	0	0	0.999753	0.999753	phosphatidylcholine-sterol O-acyltransferase activity
639	GO:0004608	3016	1	1	0	0	0.999753	0.999753	phosphatidylethanolamine N-methyltransferase activity
640	GO:0004609	1602	1	1	0	0	0.999753	0.999753	phosphatidylserine decarboxylase activity
641	GO:0004610	2236	1	1	0	0	0.999753	0.999753	phosphoacetylglucosamine mutase activity
644	GO:0004614	2235	3	1	0	0	0.999753	0.999753	phosphoglucomutase activity
645	GO:0004615	2282	1	1	0	0	0.999753	0.999753	phosphomannomutase activity
648	GO:0004619	718	4	0.75	0	0	0.999753	0.999753	phosphoglycerate mutase activity
649	GO:0004620	1949	16	0.38	0	0	0.999753	0.999753	phospholipase activity
650	GO:0004621	1607	1	1	0	0	0.999753	0.999753	glycosylphosphatidylinositol phospholipase D activity
651	GO:0004622	2217	16	0.75	0	0	0.999753	0.999753	lysophospholipase activity
652	GO:0004623	2265	17	0.59	0	0	0.999753	0.999753	phospholipase A2 activity
653	GO:0004629	1637	10	0.9	0	0	0.999753	0.999753	phospholipase C activity
654	GO:0004630	1608	6	1	0	0	0.999753	0.999753	phospholipase D activity
655	GO:0004631	3048	1	1	0	0	0.999753	0.999753	phosphomevalonate kinase activity
656	GO:0004632	3624	1	1	0	0	0.999753	0.999753	phosphopantothenate--cysteine ligase activity
657	GO:0004633	3566	1	1	0	0	0.999753	0.999753	phosphopantothenoylcysteine decarboxylase activity
659	GO:0004637	1506	2	0.5	0	0	0.999753	0.999753	phosphoribosylamine-glycine ligase activity
660	GO:0004638	3043	1	1	0	0	0.999753	0.999753	phosphoribosylaminoimidazole carboxylase activity
661	GO:0004639	3044	1	1	0	0	0.999753	0.999753	phosphoribosylaminoimidazolesuccinocarboxamide synthase activity
662	GO:0004641	1507	2	0.5	0	0	0.999753	0.999753	phosphoribosylformylglycinamidine cyclo-ligase activity
663	GO:0004642	2224	1	1	0	0	0.999753	0.999753	phosphoribosylformylglycinamidine synthase activity
664	GO:0004643	584	1	1	0	0	0.999753	0.999753	phosphoribosylaminoimidazolecarboxamide formyltransferase activity
665	GO:0004644	1508	2	0.5	0	0	0.999753	0.999753	phosphoribosylglycinamide formyltransferase activity
666	GO:0004645	1269	2	1	0	0	0.999753	0.999753	phosphorylase activity
667	GO:0004647	2340	3	0.67	0	0	0.999753	0.999753	phosphoserine phosphatase activity
668	GO:0004648	3283	1	1	0	0	0.999753	0.999753	O-phospho-L-serine:2-oxoglutarate aminotransferase activity
669	GO:0004649	2743	2	1	0	0	0.999753	0.999753	poly(ADP-ribose) glycohydrolase activity
671	GO:0004652	3074	6	1	0	0	0.999753	0.999753	polynucleotide adenylyltransferase activity
673	GO:0004654	3723	1	1	0	0	0.999753	0.999753	polyribonucleotide nucleotidyltransferase activity
674	GO:0004655	343	1	1	0	0	0.999753	0.999753	porphobilinogen synthase activity
678	GO:0004659	3277	2	1	0	0	0.999753	0.999753	prenyltransferase activity
679	GO:0004660	1444	2	1	0	0	0.999753	0.999753	protein farnesyltransferase activity
680	GO:0004661	1445	2	1	0	0	0.999753	0.999753	protein geranylgeranyltransferase activity
681	GO:0004662	2231	1	1	0	0	0.999753	0.999753	CAAX-protein geranylgeranyltransferase activity
682	GO:0004663	949	5	0.8	0	0	0.999753	0.999753	Rab geranylgeranyltransferase activity
683	GO:0004666	2353	2	1	0	0	0.999753	0.999753	prostaglandin-endoperoxide synthase activity
685	GO:0004668	3119	7	0.29	0	0	0.999753	0.999753	protein-arginine deiminase activity
686	GO:0004671	3184	1	1	0	0	0.999753	0.999753	protein C-terminal S-isoprenylcysteine carboxyl O-methyltransferase activity
688	GO:0004673	2106	1	1	0	0	0.999753	0.999753	protein histidine kinase activity
689	GO:0004674	180	320	0.86	0	0	0.999753	0.999753	protein serine/threonine kinase activity
691	GO:0004676	2218	1	1	0	0	0.999753	0.999753	3-phosphoinositide-dependent protein kinase activity
694	GO:0004683	777	10	0.8	0	0	0.999753	0.999753	calmodulin-dependent protein kinase activity
695	GO:0004686	3276	2	0.5	0	0	0.999753	0.999753	elongation factor-2 kinase activity
696	GO:0004687	2072	3	0.33	0	0	0.999753	0.999753	myosin light chain kinase activity
697	GO:0004689	2243	2	1	0	0	0.999753	0.999753	phosphorylase kinase activity
698	GO:0004691	2313	7	0.86	0	0	0.999753	0.999753	cAMP-dependent protein kinase activity
699	GO:0004692	2323	2	1	0	0	0.999753	0.999753	cGMP-dependent protein kinase activity
700	GO:0004693	827	14	1	0	0	0.999753	0.999753	cyclin-dependent protein serine/threonine kinase activity
701	GO:0004694	2326	4	1	0	0	0.999753	0.999753	eukaryotic translation initiation factor 2alpha kinase activity
702	GO:0004697	2318	15	0.87	0	0	0.999753	0.999753	protein kinase C activity
703	GO:0004698	2321	4	0.25	0	0	0.999753	0.999753	calcium-dependent protein kinase C activity
704	GO:0004699	2320	2	1	0	0	0.999753	0.999753	calcium-independent protein kinase C activity
707	GO:0004705	2324	3	1	0	0	0.999753	0.999753	JUN kinase activity
709	GO:0004707	1038	8	0.75	0	0	0.999753	0.999753	MAP kinase activity
710	GO:0004708	1039	13	1	0	0	0.999753	0.999753	MAP kinase kinase activity
711	GO:0004709	996	17	0.88	0	0	0.999753	0.999753	MAP kinase kinase kinase activity
714	GO:0004713	67	82	0.85	0	0	0.999753	0.999753	protein tyrosine kinase activity
715	GO:0004714	376	16	0.69	0	0	0.999753	0.999753	transmembrane receptor protein tyrosine kinase activity
716	GO:0004715	68	40	0.82	0	0	0.999753	0.999753	non-membrane spanning protein tyrosine kinase activity
717	GO:0004719	2200	1	1	0	0	0.999753	0.999753	protein-L-isoaspartate (D-aspartate) O-methyltransferase activity
718	GO:0004720	1953	3	1	0	0	0.999753	0.999753	protein-lysine 6-oxidase activity
719	GO:0004721	888	33	0.85	0	0	0.999753	0.999753	phosphoprotein phosphatase activity
721	GO:0004723	781	2	1	0	0	0.999753	0.999753	calcium-dependent protein serine/threonine phosphatase activity
726	GO:0004731	2121	1	1	0	0	0.999753	0.999753	purine-nucleoside phosphorylase activity
727	GO:0004733	3454	1	1	0	0	0.999753	0.999753	pyridoxamine-phosphate oxidase activity
728	GO:0004735	2364	4	0.75	0	0	0.999753	0.999753	pyrroline-5-carboxylate reductase activity
732	GO:0004742	1209	1	1	0	0	0.999753	0.999753	dihydrolipoyllysine-residue acetyltransferase activity
733	GO:0004743	2264	3	0.33	0	0	0.999753	0.999753	pyruvate kinase activity
735	GO:0004745	226	14	0.5	0	0	0.999753	0.999753	retinol dehydrogenase activity
736	GO:0004747	3572	1	1	0	0	0.999753	0.999753	ribokinase activity
737	GO:0004748	2416	2	1	0	0	0.999753	0.999753	ribonucleoside-diphosphate reductase activity, thioredoxin disulfide as acceptor
738	GO:0004749	2330	3	0.67	0	0	0.999753	0.999753	ribose phosphate diphosphokinase activity
739	GO:0004750	2405	1	1	0	0	0.999753	0.999753	ribulose-phosphate 3-epimerase activity
741	GO:0004756	3144	1	1	0	0	0.999753	0.999753	selenide, water dikinase activity
742	GO:0004757	2550	1	1	0	0	0.999753	0.999753	sepiapterin reductase activity
743	GO:0004758	2913	5	0.8	0	0	0.999753	0.999753	serine C-palmitoyltransferase activity
744	GO:0004766	2560	1	1	0	0	0.999753	0.999753	spermidine synthase activity
745	GO:0004767	2535	4	0.5	0	0	0.999753	0.999753	sphingomyelin phosphodiesterase activity
746	GO:0004768	2426	3	1	0	0	0.999753	0.999753	stearoyl-CoA 9-desaturase activity
747	GO:0004769	1643	4	0.25	0	0	0.999753	0.999753	steroid delta-isomerase activity
748	GO:0004771	916	5	0.8	0	0	0.999753	0.999753	sterol esterase activity
750	GO:0004773	566	1	1	0	0	0.999753	0.999753	steryl-sulfatase activity
753	GO:0004777	2716	1	1	0	0	0.999753	0.999753	succinate-semialdehyde dehydrogenase (NAD+) activity
754	GO:0004778	3763	1	1	0	0	0.999753	0.999753	succinyl-CoA hydrolase activity
755	GO:0004781	2841	2	1	0	0	0.999753	0.999753	sulfate adenylyltransferase (ATP) activity
756	GO:0004782	3357	2	1	0	0	0.999753	0.999753	sulfinoalanine decarboxylase activity
757	GO:0004784	1201	4	0.75	0	0	0.999753	0.999753	superoxide dismutase activity
758	GO:0004790	3115	1	1	0	0	0.999753	0.999753	thioether S-methyltransferase activity
760	GO:0004792	2030	3	1	0	0	0.999753	0.999753	thiosulfate sulfurtransferase activity
761	GO:0004796	2601	1	1	0	0	0.999753	0.999753	thromboxane-A synthase activity
762	GO:0004797	2620	1	1	0	0	0.999753	0.999753	thymidine kinase activity
763	GO:0004798	1261	1	1	0	0	0.999753	0.999753	thymidylate kinase activity
764	GO:0004799	2651	1	1	0	0	0.999753	0.999753	thymidylate synthase activity
765	GO:0004800	1203	2	0.5	0	0	0.999753	0.999753	thyroxine 5'-deiodinase activity
766	GO:0004802	2622	3	0.33	0	0	0.999753	0.999753	transketolase activity
768	GO:0004806	15	14	0.57	0	0	0.999753	0.999753	triglyceride lipase activity
771	GO:0004813	24	3	1	0	0	0.999753	0.999753	alanine-tRNA ligase activity
772	GO:0004814	2380	3	1	0	0	0.999753	0.999753	arginine-tRNA ligase activity
773	GO:0004815	3452	1	1	0	0	0.999753	0.999753	aspartate-tRNA ligase activity
774	GO:0004816	2079	2	1	0	0	0.999753	0.999753	asparagine-tRNA ligase activity
775	GO:0004817	788	2	0.5	0	0	0.999753	0.999753	cysteine-tRNA ligase activity
776	GO:0004818	1333	2	1	0	0	0.999753	0.999753	glutamate-tRNA ligase activity
777	GO:0004819	2372	2	1	0	0	0.999753	0.999753	glutamine-tRNA ligase activity
780	GO:0004822	1775	2	1	0	0	0.999753	0.999753	isoleucine-tRNA ligase activity
783	GO:0004825	1985	2	1	0	0	0.999753	0.999753	methionine-tRNA ligase activity
785	GO:0004827	1334	1	1	0	0	0.999753	0.999753	proline-tRNA ligase activity
786	GO:0004828	2423	3	0.67	0	0	0.999753	0.999753	serine-tRNA ligase activity
787	GO:0004829	2595	3	1	0	0	0.999753	0.999753	threonine-tRNA ligase activity
788	GO:0004830	2696	2	1	0	0	0.999753	0.999753	tryptophan-tRNA ligase activity
789	GO:0004831	3314	1	1	0	0	0.999753	0.999753	tyrosine-tRNA ligase activity
790	GO:0004832	2679	7	0.14	0	0	0.999753	0.999753	valine-tRNA ligase activity
792	GO:0004835	3801	1	1	0	0	0.999753	0.999753	tubulin-tyrosine ligase activity
794	GO:0004839	2653	3	1	0	0	0.999753	0.999753	ubiquitin activating enzyme activity
795	GO:0004842	397	246	0.89	0	0	0.999753	0.999753	ubiquitin-protein transferase activity
796	GO:0004843	1073	76	0.88	0	0	0.999753	0.999753	thiol-dependent ubiquitin-specific protease activity
798	GO:0004849	2672	4	1	0	0	0.999753	0.999753	uridine kinase activity
799	GO:0004850	2676	2	0.5	0	0	0.999753	0.999753	uridine phosphorylase activity
800	GO:0004852	2678	1	1	0	0	0.999753	0.999753	uroporphyrinogen-III synthase activity
801	GO:0004853	2677	1	1	0	0	0.999753	0.999753	uroporphyrinogen decarboxylase activity
802	GO:0004854	2700	1	1	0	0	0.999753	0.999753	xanthine dehydrogenase activity
803	GO:0004855	2701	1	1	0	0	0.999753	0.999753	xanthine oxidase activity
804	GO:0004856	2952	1	1	0	0	0.999753	0.999753	xylulokinase activity
806	GO:0004859	429	7	0.57	0	0	0.999753	0.999753	phospholipase inhibitor activity
807	GO:0004860	902	29	0.9	0	0	0.999753	0.999753	protein kinase inhibitor activity
811	GO:0004865	2307	6	0.5	0	0	0.999753	0.999753	protein serine/threonine phosphatase inhibitor activity
812	GO:0004866	738	39	0.46	0	0	0.999753	0.999753	endopeptidase inhibitor activity
813	GO:0004867	3	75	0.39	0	0	0.999753	0.999753	serine-type endopeptidase inhibitor activity
814	GO:0004869	333	33	0.33	0	0	0.999753	0.999753	cysteine-type endopeptidase inhibitor activity
815	GO:0004873	570	2	0.5	0	0	0.999753	0.999753	asialoglycoprotein receptor activity
816	GO:0004875	1014	1	1	0	0	0.999753	0.999753	complement receptor activity
818	GO:0004877	1013	1	1	0	0	0.999753	0.999753	complement component C3b receptor activity
819	GO:0004878	743	1	1	0	0	0.999753	0.999753	complement component C5a receptor activity
821	GO:0004883	1631	1	1	0	0	0.999753	0.999753	glucocorticoid receptor activity
823	GO:0004890	1487	5	0.4	0	0	0.999753	0.999753	GABA-A receptor activity
825	GO:0004897	987	4	0.75	0	0	0.999753	0.999753	ciliary neurotrophic factor receptor activity
826	GO:0004900	1332	1	1	0	0	0.999753	0.999753	erythropoietin receptor activity
828	GO:0004905	1785	3	0.67	0	0	0.999753	0.999753	type I interferon receptor activity
830	GO:0004908	1799	7	0.71	0	0	0.999753	0.999753	interleukin-1 receptor activity
834	GO:0004912	1045	2	1	0	0	0.999753	0.999753	interleukin-3 receptor activity
835	GO:0004913	1813	2	1	0	0	0.999753	0.999753	interleukin-4 receptor activity
836	GO:0004914	1046	2	0.5	0	0	0.999753	0.999753	interleukin-5 receptor activity
837	GO:0004915	1818	2	1	0	0	0.999753	0.999753	interleukin-6 receptor activity
838	GO:0004917	1814	2	1	0	0	0.999753	0.999753	interleukin-7 receptor activity
841	GO:0004920	1833	1	1	0	0	0.999753	0.999753	interleukin-10 receptor activity
842	GO:0004921	1821	1	1	0	0	0.999753	0.999753	interleukin-11 receptor activity
843	GO:0004923	1822	2	1	0	0	0.999753	0.999753	leukemia inhibitory factor receptor activity
844	GO:0004924	1823	3	1	0	0	0.999753	0.999753	oncostatin-M receptor activity
846	GO:0004930	647	754	0.12	0	0	0.999753	0.999753	G protein-coupled receptor activity
847	GO:0004931	2175	6	0.67	0	0	0.999753	0.999753	extracellularly ATP-gated cation channel activity
848	GO:0004937	257	2	1	0	0	0.999753	0.999753	alpha1-adrenergic receptor activity
849	GO:0004938	258	3	1	0	0	0.999753	0.999753	alpha2-adrenergic receptor activity
851	GO:0004941	268	1	1	0	0	0.999753	0.999753	beta2-adrenergic receptor activity
854	GO:0004947	674	1	1	0	0	0.999753	0.999753	bradykinin receptor activity
855	GO:0004948	2987	1	1	0	0	0.999753	0.999753	calcitonin receptor activity
856	GO:0004949	985	3	1	0	0	0.999753	0.999753	cannabinoid receptor activity
859	GO:0004952	1255	4	0.25	0	0	0.999753	0.999753	dopamine neurotransmitter receptor activity
860	GO:0004955	2299	1	1	0	0	0.999753	0.999753	prostaglandin receptor activity
862	GO:0004957	1726	3	1	0	0	0.999753	0.999753	prostaglandin E receptor activity
864	GO:0004961	2600	1	1	0	0	0.999753	0.999753	thromboxane A2 receptor activity
865	GO:0004962	1280	2	1	0	0	0.999753	0.999753	endothelin receptor activity
868	GO:0004965	1483	8	0.25	0	0	0.999753	0.999753	G protein-coupled GABA receptor activity
871	GO:0004969	1732	5	0.4	0	0	0.999753	0.999753	histamine receptor activity
874	GO:0004972	1386	7	0.57	0	0	0.999753	0.999753	NMDA glutamate receptor activity
875	GO:0004974	980	6	0.5	0	0	0.999753	0.999753	leukotriene receptor activity
876	GO:0004977	1988	5	0.2	0	0	0.999753	0.999753	melanocortin receptor activity
879	GO:0004980	1989	3	0.33	0	0	0.999753	0.999753	melanocyte-stimulating hormone receptor activity
881	GO:0004983	1612	8	0.12	0	0	0.999753	0.999753	neuropeptide Y receptor activity
882	GO:0004984	2165	193	0.01	0	0	0.999753	0.999753	olfactory receptor activity
883	GO:0004985	1609	8	0.38	0	0	0.999753	0.999753	opioid receptor activity
885	GO:0004992	2210	3	1	0	0	0.999753	0.999753	platelet activating factor receptor activity
886	GO:0004993	1767	10	0.5	0	0	0.999753	0.999753	G protein-coupled serotonin receptor activity
887	GO:0004994	2564	2	1	0	0	0.999753	0.999753	somatostatin receptor activity
888	GO:0004996	2642	2	0.5	0	0	0.999753	0.999753	thyroid-stimulating hormone receptor activity
892	GO:0005000	633	4	0.25	0	0	0.999753	0.999753	vasopressin receptor activity
894	GO:0005003	1325	5	0.8	0	0	0.999753	0.999753	ephrin receptor activity
895	GO:0005004	1323	7	0.57	0	0	0.999753	0.999753	GPI-linked ephrin receptor activity
896	GO:0005005	1284	9	0.67	0	0	0.999753	0.999753	transmembrane-ephrin receptor activity
897	GO:0005006	1288	2	1	0	0	0.999753	0.999753	epidermal growth factor-activated receptor activity
898	GO:0005007	1419	5	1	0	0	0.999753	0.999753	fibroblast growth factor-activated receptor activity
899	GO:0005009	1861	1	1	0	0	0.999753	0.999753	insulin-activated receptor activity
900	GO:0005010	1791	4	0.75	0	0	0.999753	0.999753	insulin-like growth factor-activated receptor activity
901	GO:0005011	1043	2	1	0	0	0.999753	0.999753	macrophage colony-stimulating factor receptor activity
902	GO:0005018	2208	1	1	0	0	0.999753	0.999753	platelet-derived growth factor alpha-receptor activity
903	GO:0005019	2211	2	1	0	0	0.999753	0.999753	platelet-derived growth factor beta-receptor activity
904	GO:0005020	1924	1	1	0	0	0.999753	0.999753	stem cell factor receptor activity
906	GO:0005024	193	6	1	0	0	0.999753	0.999753	transforming growth factor beta-activated receptor activity
907	GO:0005025	194	2	1	0	0	0.999753	0.999753	transforming growth factor beta receptor activity, type I
909	GO:0005031	2626	9	0.89	0	0	0.999753	0.999753	tumor necrosis factor-activated receptor activity
910	GO:0005034	3561	1	1	0	0	0.999753	0.999753	osmosensor activity
913	GO:0005042	1130	6	0.67	0	0	0.999753	0.999753	netrin receptor activity
914	GO:0005043	2762	1	1	0	0	0.999753	0.999753	netrin receptor activity involved in chemorepulsion
916	GO:0005046	3077	3	1	0	0	0.999753	0.999753	KDEL sequence binding
917	GO:0005047	2561	3	1	0	0	0.999753	0.999753	signal recognition particle binding
918	GO:0005048	283	2	1	0	0	0.999753	0.999753	signal sequence binding
920	GO:0005052	2363	1	1	0	0	0.999753	0.999753	peroxisome matrix targeting signal-1 binding
921	GO:0005053	2223	1	1	0	0	0.999753	0.999753	peroxisome matrix targeting signal-2 binding
922	GO:0005055	1930	2	1	0	0	0.999753	0.999753	laminin receptor activity
923	GO:0005068	1862	10	0.9	0	0	0.999753	0.999753	transmembrane receptor protein tyrosine kinase adaptor activity
924	GO:0005070	535	54	0.85	0	0	0.999753	0.999753	SH3/SH2 adaptor activity
926	GO:0005078	2799	7	1	0	0	0.999753	0.999753	MAP-kinase scaffold activity
928	GO:0005085	1237	100	0.88	0	0	0.999753	0.999753	guanyl-nucleotide exchange factor activity
929	GO:0005086	531	17	0.94	0	0	0.999753	0.999753	ARF guanyl-nucleotide exchange factor activity
932	GO:0005089	93	74	0.81	0	0	0.999753	0.999753	Rho guanyl-nucleotide exchange factor activity
933	GO:0005090	2978	1	1	0	0	0.999753	0.999753	Sar guanyl-nucleotide exchange factor activity
935	GO:0005093	1531	2	1	0	0	0.999753	0.999753	Rab GDP-dissociation inhibitor activity
940	GO:0005104	1416	21	0.48	0	0	0.999753	0.999753	fibroblast growth factor receptor binding
941	GO:0005105	2723	4	0.25	0	0	0.999753	0.999753	type 1 fibroblast growth factor receptor binding
943	GO:0005111	1418	3	0.33	0	0	0.999753	0.999753	type 2 fibroblast growth factor receptor binding
944	GO:0005112	306	23	0.78	0	0	0.999753	0.999753	Notch binding
947	GO:0005115	2698	1	1	0	0	0.999753	0.999753	receptor tyrosine kinase-like orphan receptor binding
948	GO:0005119	654	3	0.67	0	0	0.999753	0.999753	smoothened binding
949	GO:0005123	503	15	0.93	0	0	0.999753	0.999753	death receptor binding
950	GO:0005124	1453	5	0.2	0	0	0.999753	0.999753	scavenger receptor binding
952	GO:0005126	1148	12	0.17	0	0	0.999753	0.999753	cytokine receptor binding
953	GO:0005127	1824	4	1	0	0	0.999753	0.999753	ciliary neurotrophic factor receptor binding
954	GO:0005128	1331	3	0.67	0	0	0.999753	0.999753	erythropoietin receptor binding
955	GO:0005129	1044	1	1	0	0	0.999753	0.999753	granulocyte macrophage colony-stimulating factor receptor binding
956	GO:0005131	1548	5	0.8	0	0	0.999753	0.999753	growth hormone receptor binding
960	GO:0005135	1815	2	0.5	0	0	0.999753	0.999753	interleukin-3 receptor binding
961	GO:0005136	1816	3	0.33	0	0	0.999753	0.999753	interleukin-4 receptor binding
962	GO:0005137	1817	2	0.5	0	0	0.999753	0.999753	interleukin-5 receptor binding
963	GO:0005138	986	7	1	0	0	0.999753	0.999753	interleukin-6 receptor binding
964	GO:0005139	1827	2	1	0	0	0.999753	0.999753	interleukin-7 receptor binding
966	GO:0005142	1834	1	1	0	0	0.999753	0.999753	interleukin-11 receptor binding
967	GO:0005143	1835	5	0.6	0	0	0.999753	0.999753	interleukin-12 receptor binding
969	GO:0005146	1054	2	1	0	0	0.999753	0.999753	leukemia inhibitory factor receptor binding
972	GO:0005149	1798	9	0.56	0	0	0.999753	0.999753	interleukin-1 receptor binding
973	GO:0005150	1802	2	1	0	0	0.999753	0.999753	interleukin-1, type I receptor binding
976	GO:0005153	1828	2	1	0	0	0.999753	0.999753	interleukin-8 receptor binding
977	GO:0005154	532	29	0.9	0	0	0.999753	0.999753	epidermal growth factor receptor binding
978	GO:0005157	1042	3	1	0	0	0.999753	0.999753	macrophage colony-stimulating factor receptor binding
979	GO:0005158	1621	21	0.86	0	0	0.999753	0.999753	insulin receptor binding
981	GO:0005160	403	11	0.91	0	0	0.999753	0.999753	transforming growth factor beta receptor binding
983	GO:0005163	2096	2	1	0	0	0.999753	0.999753	nerve growth factor receptor binding
984	GO:0005164	505	50	0.54	0	0	0.999753	0.999753	tumor necrosis factor receptor binding
985	GO:0005165	2138	1	1	0	0	0.999753	0.999753	neurotrophin receptor binding
987	GO:0005168	1285	6	1	0	0	0.999753	0.999753	neurotrophin TRKA receptor binding
988	GO:0005169	1286	1	1	0	0	0.999753	0.999753	neurotrophin TRKB receptor binding
989	GO:0005170	1287	1	1	0	0	0.999753	0.999753	neurotrophin TRKC receptor binding
992	GO:0005173	2007	4	1	0	0	0.999753	0.999753	stem cell factor receptor binding
993	GO:0005174	874	2	0.5	0	0	0.999753	0.999753	CD40 receptor binding
994	GO:0005175	3039	1	1	0	0	0.999753	0.999753	CD27 receptor binding
995	GO:0005176	898	11	0.27	0	0	0.999753	0.999753	ErbB-2 class receptor binding
997	GO:0005179	239	82	0.39	0	0	0.999753	0.999753	hormone activity
1000	GO:0005198	307	189	0.47	0	0	0.999753	0.999753	structural molecule activity
1001	GO:0005199	1893	1	1	0	0	0.999753	0.999753	structural constituent of cell wall
1002	GO:0005200	143	80	0.65	0	0	0.999753	0.999753	structural constituent of cytoskeleton
1005	GO:0005216	953	13	0.54	0	0	0.999753	0.999753	ion channel activity
1006	GO:0005219	1428	4	0.75	0	0	0.999753	0.999753	ryanodine-sensitive calcium-release channel activity
1009	GO:0005222	668	3	0.33	0	0	0.999753	0.999753	intracellular cAMP-activated cation channel activity
1010	GO:0005223	506	4	0.5	0	0	0.999753	0.999753	intracellular cGMP-activated cation channel activity
1014	GO:0005230	2691	1	1	0	0	0.999753	0.999753	extracellular ligand-gated ion channel activity
1015	GO:0005231	2692	1	1	0	0	0.999753	0.999753	excitatory extracellular ligand-gated ion channel activity
1016	GO:0005234	1627	1	1	0	0	0.999753	0.999753	extracellularly glutamate-gated ion channel activity
1018	GO:0005242	1909	11	0.55	0	0	0.999753	0.999753	inward rectifier potassium channel activity
1019	GO:0005243	1555	8	0.25	0	0	0.999753	0.999753	gap junction channel activity
1020	GO:0005244	966	50	0.5	0	0	0.999753	0.999753	voltage-gated ion channel activity
1021	GO:0005245	749	32	0.53	0	0	0.999753	0.999753	voltage-gated calcium channel activity
1022	GO:0005246	289	29	0.48	0	0	0.999753	0.999753	calcium channel regulator activity
1024	GO:0005248	669	17	0.65	0	0	0.999753	0.999753	voltage-gated sodium channel activity
1025	GO:0005249	670	34	0.5	0	0	0.999753	0.999753	voltage-gated potassium channel activity
1026	GO:0005250	1904	3	1	0	0	0.999753	0.999753	A-type (transient outward) potassium channel activity
1027	GO:0005251	1896	21	0.48	0	0	0.999753	0.999753	delayed rectifier potassium channel activity
1028	GO:0005252	1914	1	1	0	0	0.999753	0.999753	open rectifier potassium channel activity
1029	GO:0005253	3519	2	0.5	0	0	0.999753	0.999753	anion channel activity
1030	GO:0005254	925	46	0.37	0	0	0.999753	0.999753	chloride channel activity
1031	GO:0005260	926	1	1	0	0	0.999753	0.999753	intracellularly ATP-gated chloride channel activity
1032	GO:0005261	2174	15	0.87	0	0	0.999753	0.999753	cation channel activity
1033	GO:0005262	753	43	0.58	0	0	0.999753	0.999753	calcium channel activity
1035	GO:0005272	1912	9	0.67	0	0	0.999753	0.999753	sodium channel activity
1037	GO:0005277	2518	2	0.5	0	0	0.999753	0.999753	acetylcholine transmembrane transporter activity
1039	GO:0005289	3764	1	1	0	0	0.999753	0.999753	high-affinity arginine transmembrane transporter activity
1041	GO:0005292	3765	1	1	0	0	0.999753	0.999753	high-affinity lysine transmembrane transporter activity
1046	GO:0005310	1049	1	1	0	0	0.999753	0.999753	dicarboxylic acid transmembrane transporter activity
1047	GO:0005313	2467	8	1	0	0	0.999753	0.999753	L-glutamate transmembrane transporter activity
1048	GO:0005314	2468	4	0.75	0	0	0.999753	0.999753	high-affinity glutamate transmembrane transporter activity
1049	GO:0005315	3515	1	1	0	0	0.999753	0.999753	inorganic phosphate transmembrane transporter activity
1050	GO:0005316	2522	1	1	0	0	0.999753	0.999753	high-affinity inorganic phosphate:sodium symporter activity
1051	GO:0005319	53	25	0.48	0	0	0.999753	0.999753	lipid transporter activity
1052	GO:0005324	352	5	0.8	0	0	0.999753	0.999753	long-chain fatty acid transporter activity
1053	GO:0005326	3060	5	0.4	0	0	0.999753	0.999753	neurotransmitter transporter activity
1054	GO:0005328	2492	13	0.46	0	0	0.999753	0.999753	neurotransmitter:sodium symporter activity
1055	GO:0005330	2495	4	0.5	0	0	0.999753	0.999753	dopamine:sodium symporter activity
1056	GO:0005334	2493	2	0.5	0	0	0.999753	0.999753	norepinephrine:sodium symporter activity
1058	GO:0005337	3472	2	1	0	0	0.999753	0.999753	nucleoside transmembrane transporter activity
1065	GO:0005351	3239	3	1	0	0	0.999753	0.999753	carbohydrate:proton symporter activity
1069	GO:0005366	3744	1	1	0	0	0.999753	0.999753	myo-inositol:proton symporter activity
1071	GO:0005372	508	4	0.5	0	0	0.999753	0.999753	water transmembrane transporter activity
1072	GO:0005375	615	5	1	0	0	0.999753	0.999753	copper ion transmembrane transporter activity
1074	GO:0005384	2129	3	0.67	0	0	0.999753	0.999753	manganese ion transmembrane transporter activity
1075	GO:0005385	2705	19	0.47	0	0	0.999753	0.999753	zinc ion transmembrane transporter activity
1078	GO:0005395	57	1	1	0	0	0.999753	0.999753	eye pigment precursor transporter activity
1080	GO:0005415	2853	3	0.33	0	0	0.999753	0.999753	nucleoside:sodium symporter activity
1083	GO:0005436	2523	7	0.29	0	0	0.999753	0.999753	sodium:phosphate symporter activity
1084	GO:0005451	3789	1	1	0	0	0.999753	0.999753	monovalent cation:proton antiporter activity
1085	GO:0005452	2471	13	0.54	0	0	0.999753	0.999753	inorganic anion exchanger activity
1086	GO:0005456	3035	1	1	0	0	0.999753	0.999753	CMP-N-acetylneuraminate transmembrane transporter activity
1087	GO:0005457	3479	1	1	0	0	0.999753	0.999753	GDP-fucose transmembrane transporter activity
1088	GO:0005459	2663	1	1	0	0	0.999753	0.999753	UDP-galactose transmembrane transporter activity
1089	GO:0005462	3180	2	1	0	0	0.999753	0.999753	UDP-N-acetylglucosamine transmembrane transporter activity
1090	GO:0005464	3716	1	1	0	0	0.999753	0.999753	UDP-xylose transmembrane transporter activity
1091	GO:0005471	424	1	1	0	0	0.999753	0.999753	ATP:ADP antiporter activity
1093	GO:0005484	712	9	1	0	0	0.999753	0.999753	SNAP receptor activity
1094	GO:0005496	525	32	0.44	0	0	0.999753	0.999753	steroid binding
1095	GO:0005497	356	4	1	0	0	0.999753	0.999753	androgen binding
1097	GO:0005501	1016	7	0.43	0	0	0.999753	0.999753	retinoid binding
1098	GO:0005502	2394	5	0.4	0	0	0.999753	0.999753	11-cis retinal binding
1099	GO:0005503	227	2	0.5	0	0	0.999753	0.999753	all-trans retinal binding
1100	GO:0005504	233	15	0.47	0	0	0.999753	0.999753	fatty acid binding
1101	GO:0005506	130	139	0.49	0	0	0.999753	0.999753	iron ion binding
1105	GO:0005516	204	180	0.77	0	0	0.999753	0.999753	calmodulin binding
1109	GO:0005521	714	14	0.93	0	0	0.999753	0.999753	lamin binding
1110	GO:0005522	155	10	1	0	0	0.999753	0.999753	profilin binding
1114	GO:0005527	1426	1	1	0	0	0.999753	0.999753	macrolide binding
1115	GO:0005528	1427	9	0.89	0	0	0.999753	0.999753	FK506 binding
1117	GO:0005536	1477	11	0.91	0	0	0.999753	0.999753	glucose binding
1118	GO:0005537	128	16	0.5	0	0	0.999753	0.999753	mannose binding
1119	GO:0005539	677	19	0.74	0	0	0.999753	0.999753	glycosaminoglycan binding
1120	GO:0005540	293	20	0.65	0	0	0.999753	0.999753	hyaluronic acid binding
1124	GO:0005545	858	14	0.93	0	0	0.999753	0.999753	1-phosphatidylinositol binding
1126	GO:0005547	339	38	0.89	0	0	0.999753	0.999753	phosphatidylinositol-3,4,5-trisphosphate binding
1127	GO:0005548	37	14	0.93	0	0	0.999753	0.999753	phospholipid transporter activity
1129	GO:0008009	741	34	0.56	0	0	0.999753	0.999753	chemokine activity
1132	GO:0008020	1598	5	0.6	0	0	0.999753	0.999753	G protein-coupled photoreceptor activity
1135	GO:0008028	2515	3	0.33	0	0	0.999753	0.999753	monocarboxylic acid transmembrane transporter activity
1137	GO:0008046	1326	6	0.83	0	0	0.999753	0.999753	axon guidance receptor activity
1139	GO:0008048	1657	5	0.2	0	0	0.999753	0.999753	calcium sensitive guanylate cyclase activator activity
1142	GO:0008068	3533	1	1	0	0	0.999753	0.999753	extracellularly glutamate-gated chloride channel activity
1143	GO:0008073	2154	3	1	0	0	0.999753	0.999753	ornithine decarboxylase inhibitor activity
1144	GO:0008079	1350	1	1	0	0	0.999753	0.999753	translation termination factor activity
1145	GO:0008080	2534	6	0.83	0	0	0.999753	0.999753	N-acetyltransferase activity
1146	GO:0008081	463	9	0.78	0	0	0.999753	0.999753	phosphoric diester hydrolase activity
1147	GO:0008083	308	150	0.64	0	0	0.999753	0.999753	growth factor activity
1150	GO:0008094	693	39	0.74	0	0	0.999753	0.999753	DNA-dependent ATPase activity
1153	GO:0008107	1466	2	0.5	0	0	0.999753	0.999753	galactoside 2-alpha-L-fucosyltransferase activity
1154	GO:0008108	1500	1	1	0	0	0.999753	0.999753	UDP-glucose:hexose-1-phosphate uridylyltransferase activity
1155	GO:0008109	1529	4	0.75	0	0	0.999753	0.999753	N-acetyllactosaminide beta-1,6-N-acetylglucosaminyltransferase activity
1156	GO:0008111	3198	1	1	0	0	0.999753	0.999753	alpha-methylacyl-CoA racemase activity
1157	GO:0008112	2113	1	1	0	0	0.999753	0.999753	nicotinamide N-methyltransferase activity
1158	GO:0008113	2040	3	0.67	0	0	0.999753	0.999753	peptide-methionine (S)-S-oxide reductase activity
1159	GO:0008115	3351	1	1	0	0	0.999753	0.999753	sarcosine oxidase activity
1160	GO:0008116	2350	1	1	0	0	0.999753	0.999753	prostaglandin-I synthase activity
1161	GO:0008117	2815	1	1	0	0	0.999753	0.999753	sphinganine-1-phosphate aldolase activity
1162	GO:0008118	2464	1	1	0	0	0.999753	0.999753	N-acetyllactosaminide alpha-2,3-sialyltransferase activity
1163	GO:0008119	2637	1	1	0	0	0.999753	0.999753	thiopurine S-methyltransferase activity
1164	GO:0008120	2665	1	1	0	0	0.999753	0.999753	ceramide glucosyltransferase activity
1167	GO:0008124	2194	2	1	0	0	0.999753	0.999753	4-alpha-hydroxytetrahydrobiopterin dehydratase activity
1171	GO:0008135	56	28	0.71	0	0	0.999753	0.999753	translation factor activity, RNA binding
1174	GO:0008139	1927	6	1	0	0	0.999753	0.999753	nuclear localization sequence binding
1176	GO:0008142	1268	5	0.8	0	0	0.999753	0.999753	oxysterol binding
1179	GO:0008146	2566	27	0.48	0	0	0.999753	0.999753	sulfotransferase activity
1180	GO:0008147	676	2	0.5	0	0	0.999753	0.999753	structural constituent of bone
1182	GO:0008158	2764	2	1	0	0	0.999753	0.999753	hedgehog receptor activity
1184	GO:0008168	685	50	0.84	0	0	0.999753	0.999753	methyltransferase activity
1185	GO:0008170	1736	2	1	0	0	0.999753	0.999753	N-methyltransferase activity
1186	GO:0008171	992	6	1	0	0	0.999753	0.999753	O-methyltransferase activity
1188	GO:0008173	3244	6	1	0	0	0.999753	0.999753	RNA methyltransferase activity
1190	GO:0008176	2001	2	1	0	0	0.999753	0.999753	tRNA (guanine-N7-)-methyltransferase activity
1191	GO:0008177	2451	3	1	0	0	0.999753	0.999753	succinate dehydrogenase (ubiquinone) activity
1195	GO:0008187	2341	1	1	0	0	0.999753	0.999753	poly-pyrimidine tract binding
1198	GO:0008191	730	14	0.79	0	0	0.999753	0.999753	metalloendopeptidase inhibitor activity
1199	GO:0008192	2785	1	1	0	0	0.999753	0.999753	RNA guanylyltransferase activity
1200	GO:0008193	2845	2	1	0	0	0.999753	0.999753	tRNA guanylyltransferase activity
1201	GO:0008194	2245	3	0.33	0	0	0.999753	0.999753	UDP-glycosyltransferase activity
1202	GO:0008195	2760	4	1	0	0	0.999753	0.999753	phosphatidate phosphatase activity
1203	GO:0008198	137	18	0.89	0	0	0.999753	0.999753	ferrous iron binding
1204	GO:0008199	138	6	0.5	0	0	0.999753	0.999753	ferric iron binding
1209	GO:0008235	1245	12	0.83	0	0	0.999753	0.999753	metalloexopeptidase activity
1211	GO:0008237	195	67	0.73	0	0	0.999753	0.999753	metallopeptidase activity
1212	GO:0008238	1133	3	1	0	0	0.999753	0.999753	exopeptidase activity
1213	GO:0008239	1246	9	0.67	0	0	0.999753	0.999753	dipeptidyl-peptidase activity
1214	GO:0008240	968	2	1	0	0	0.999753	0.999753	tripeptidyl-peptidase activity
1215	GO:0008241	1134	2	0.5	0	0	0.999753	0.999753	peptidyl-dipeptidase activity
1216	GO:0008242	455	3	1	0	0	0.999753	0.999753	omega peptidase activity
1217	GO:0008251	3191	1	1	0	0	0.999753	0.999753	tRNA-specific adenosine deaminase activity
1220	GO:0008260	2171	2	1	0	0	0.999753	0.999753	3-oxoacid CoA-transferase activity
1222	GO:0008265	3444	1	1	0	0	0.999753	0.999753	Mo-molybdopterin cofactor sulfurase activity
1226	GO:0008271	1253	11	0.45	0	0	0.999753	0.999753	secondary active sulfate transmembrane transporter activity
1227	GO:0008273	2858	3	0.33	0	0	0.999753	0.999753	calcium, potassium:sodium antiporter activity
1229	GO:0008281	2584	2	0.5	0	0	0.999753	0.999753	sulfonylurea receptor activity
1231	GO:0008294	205	2	1	0	0	0.999753	0.999753	calcium- and calmodulin-responsive adenylate cyclase activity
1232	GO:0008296	3118	2	0.5	0	0	0.999753	0.999753	3'-5'-exodeoxyribonuclease activity
1233	GO:0008297	3732	1	1	0	0	0.999753	0.999753	single-stranded DNA exodeoxyribonuclease activity
1234	GO:0008301	1032	17	0.82	0	0	0.999753	0.999753	DNA binding, bending
1235	GO:0008307	172	37	0.73	0	0	0.999753	0.999753	structural constituent of muscle
1239	GO:0008312	2562	7	1	0	0	0.999753	0.999753	7S RNA binding
1240	GO:0008318	3885	1	1	0	0	0.999753	0.999753	protein prenyltransferase activity
1241	GO:0008320	635	12	0.67	0	0	0.999753	0.999753	protein transmembrane transporter activity
1244	GO:0008327	910	20	0.75	0	0	0.999753	0.999753	methyl-CpG binding
1245	GO:0008329	1222	7	0.43	0	0	0.999753	0.999753	signaling pattern recognition receptor activity
1247	GO:0008331	750	9	0.67	0	0	0.999753	0.999753	high voltage-gated calcium channel activity
1248	GO:0008332	2817	2	1	0	0	0.999753	0.999753	low voltage-gated calcium channel activity
1253	GO:0008374	2598	9	0.56	0	0	0.999753	0.999753	O-acyltransferase activity
1254	GO:0008375	1356	15	0.73	0	0	0.999753	0.999753	acetylglucosaminyltransferase activity
1256	GO:0008378	1546	18	0.78	0	0	0.999753	0.999753	galactosyltransferase activity
1257	GO:0008379	2188	4	1	0	0	0.999753	0.999753	thioredoxin peroxidase activity
1258	GO:0008381	3893	1	1	0	0	0.999753	0.999753	mechanosensitive ion channel activity
1259	GO:0008384	958	3	1	0	0	0.999753	0.999753	IkappaB kinase activity
1262	GO:0008392	1089	4	0.25	0	0	0.999753	0.999753	arachidonic acid epoxygenase activity
1264	GO:0008396	2897	2	1	0	0	0.999753	0.999753	oxysterol 7-alpha-hydroxylase activity
1265	GO:0008398	1110	1	1	0	0	0.999753	0.999753	sterol 14-demethylase activity
1266	GO:0008401	1106	4	0.5	0	0	0.999753	0.999753	retinoic acid 4-hydroxylase activity
1267	GO:0008403	1104	1	1	0	0	0.999753	0.999753	25-hydroxycholecalciferol-24-hydroxylase activity
1268	GO:0008404	1090	1	1	0	0	0.999753	0.999753	arachidonic acid 14,15-epoxygenase activity
1269	GO:0008405	1091	1	1	0	0	0.999753	0.999753	arachidonic acid 11,12-epoxygenase activity
1270	GO:0008408	465	14	0.86	0	0	0.999753	0.999753	3'-5' exonuclease activity
1271	GO:0008409	1239	17	0.65	0	0	0.999753	0.999753	5'-3' exonuclease activity
1274	GO:0008418	3450	3	0.67	0	0	0.999753	0.999753	protein-N-terminal asparagine amidohydrolase activity
1275	GO:0008419	3338	1	1	0	0	0.999753	0.999753	RNA lariat debranching enzyme activity
1276	GO:0008420	2852	6	0.83	0	0	0.999753	0.999753	RNA polymerase II CTD heptapeptide repeat phosphatase activity
1278	GO:0008424	1470	1	1	0	0	0.999753	0.999753	glycoprotein 6-alpha-L-fucosyltransferase activity
1279	GO:0008425	3389	1	1	0	0	0.999753	0.999753	2-polyprenyl-6-methoxy-1,4-benzoquinone methyltransferase activity
1281	GO:0008427	3033	3	1	0	0	0.999753	0.999753	calcium-dependent protein kinase inhibitor activity
1282	GO:0008428	2399	2	0.5	0	0	0.999753	0.999753	ribonuclease inhibitor activity
1284	GO:0008430	1202	7	0.71	0	0	0.999753	0.999753	selenium binding
1285	GO:0008431	290	3	0.67	0	0	0.999753	0.999753	vitamin E binding
1286	GO:0008432	1644	6	1	0	0	0.999753	0.999753	JUN kinase binding
1288	GO:0008441	3011	2	1	0	0	0.999753	0.999753	3'(2'),5'-bisphosphate nucleotidase activity
1289	GO:0008442	3098	1	1	0	0	0.999753	0.999753	3-hydroxyisobutyrate dehydrogenase activity
1290	GO:0008444	2911	1	1	0	0	0.999753	0.999753	CDP-diacylglycerol-glycerol-3-phosphate 3-phosphatidyltransferase activity
1291	GO:0008445	2747	1	1	0	0	0.999753	0.999753	D-aspartate oxidase activity
1292	GO:0008446	1594	1	1	0	0	0.999753	0.999753	GDP-mannose 4,6-dehydratase activity
1293	GO:0008448	3305	1	1	0	0	0.999753	0.999753	N-acetylglucosamine-6-phosphate deacetylase activity
1294	GO:0008449	1600	3	1	0	0	0.999753	0.999753	N-acetylglucosamine-6-sulfatase activity
1296	GO:0008454	3122	6	0.33	0	0	0.999753	0.999753	alpha-1,3-mannosylglycoprotein 4-beta-N-acetylglucosaminyltransferase activity
1297	GO:0008455	2004	1	1	0	0	0.999753	0.999753	alpha-1,6-mannosylglycoprotein 2-beta-N-acetylglucosaminyltransferase activity
1298	GO:0008456	2077	1	1	0	0	0.999753	0.999753	alpha-N-acetylgalactosaminidase activity
1299	GO:0008457	3691	1	1	0	0	0.999753	0.999753	beta-galactosyl-N-acetylglucosaminylgalactosylglucosyl-ceramide beta-1,3-acetylglucosaminyltransferase activity
1300	GO:0008458	3418	1	1	0	0	0.999753	0.999753	carnitine O-octanoyltransferase activity
1302	GO:0008460	3187	1	1	0	0	0.999753	0.999753	dTDP-glucose 4,6-dehydratase activity
1303	GO:0008465	2891	1	1	0	0	0.999753	0.999753	glycerate dehydrogenase activity
1304	GO:0008466	1660	2	1	0	0	0.999753	0.999753	glycogenin glucosyltransferase activity
1305	GO:0008467	2953	4	0.25	0	0	0.999753	0.999753	[heparan sulfate]-glucosamine 3-sulfotransferase 1 activity
1306	GO:0008469	1733	6	0.83	0	0	0.999753	0.999753	histone-arginine N-methyltransferase activity
1307	GO:0008470	1890	1	1	0	0	0.999753	0.999753	isovaleryl-CoA dehydrogenase activity
1308	GO:0008474	2309	16	0.56	0	0	0.999753	0.999753	palmitoyl-(protein) hydrolase activity
1309	GO:0008475	2272	3	1	0	0	0.999753	0.999753	procollagen-lysine 5-dioxygenase activity
1311	GO:0008478	2758	1	1	0	0	0.999753	0.999753	pyridoxal kinase activity
1313	GO:0008481	2812	2	1	0	0	0.999753	0.999753	sphinganine kinase activity
1314	GO:0008483	315	6	0.33	0	0	0.999753	0.999753	transaminase activity
1315	GO:0008484	564	4	1	0	0	0.999753	0.999753	sulfuric ester hydrolase activity
1316	GO:0008486	3107	5	0.8	0	0	0.999753	0.999753	diphosphoinositol-polyphosphate diphosphatase activity
1317	GO:0008488	1536	1	1	0	0	0.999753	0.999753	gamma-glutamyl carboxylase activity
1318	GO:0008489	2670	3	1	0	0	0.999753	0.999753	UDP-galactose:glucosylceramide beta-1,4-galactosyltransferase activity
1319	GO:0008493	2991	1	1	0	0	0.999753	0.999753	tetracycline transmembrane transporter activity
1321	GO:0008495	999	1	1	0	0	0.999753	0.999753	protoheme IX farnesyltransferase activity
1322	GO:0008499	2779	9	0.44	0	0	0.999753	0.999753	UDP-galactose:beta-N-acetylglucosamine beta-1,3-galactosyltransferase activity
1324	GO:0008503	734	2	1	0	0	0.999753	0.999753	benzodiazepine receptor activity
1325	GO:0008504	2494	6	0.17	0	0	0.999753	0.999753	monoamine transmembrane transporter activity
1326	GO:0008506	3337	4	0.75	0	0	0.999753	0.999753	sucrose:proton symporter activity
1330	GO:0008510	2774	4	0.75	0	0	0.999753	0.999753	sodium:bicarbonate symporter activity
1331	GO:0008513	2528	2	1	0	0	0.999753	0.999753	secondary active organic cation transmembrane transporter activity
1334	GO:0008518	2520	1	1	0	0	0.999753	0.999753	folate:anion antiporter activity
1338	GO:0008525	2238	5	1	0	0	0.999753	0.999753	phosphatidylcholine transporter activity
1339	GO:0008526	2259	8	1	0	0	0.999753	0.999753	phosphatidylinositol transporter activity
1340	GO:0008527	3302	28	0.04	0	0	0.999753	0.999753	taste receptor activity
1342	GO:0008531	3470	1	1	0	0	0.999753	0.999753	riboflavin kinase activity
1343	GO:0008532	3009	3	0.33	0	0	0.999753	0.999753	N-acetyllactosaminide beta-1,3-N-acetylglucosaminyltransferase activity
1347	GO:0008555	3362	1	1	0	0	0.999753	0.999753	chloride-transporting ATPase activity
1348	GO:0008559	2899	1	1	0	0	0.999753	0.999753	xenobiotic transmembrane transporting ATPase activity
1350	GO:0008569	1229	5	0.8	0	0	0.999753	0.999753	ATP-dependent microtubule motor activity, minus-end-directed
1351	GO:0008574	2887	7	0.86	0	0	0.999753	0.999753	ATP-dependent microtubule motor activity, plus-end-directed
1354	GO:0008609	2752	1	1	0	0	0.999753	0.999753	alkylglycerone-phosphate synthase activity
1355	GO:0008613	2125	1	1	0	0	0.999753	0.999753	diuretic hormone activity
1356	GO:0008650	3282	1	1	0	0	0.999753	0.999753	rRNA (uridine-2'-O-)-methyltransferase activity
1358	GO:0008659	1395	1	1	0	0	0.999753	0.999753	(3R)-hydroxymyristoyl-[acyl-carrier-protein] dehydratase activity
1360	GO:0008689	3390	1	1	0	0	0.999753	0.999753	3-demethylubiquinone-9 3-O-methyltransferase activity
1361	GO:0008700	3740	1	1	0	0	0.999753	0.999753	4-hydroxy-2-oxoglutarate aldolase activity
1362	GO:0008705	2058	1	1	0	0	0.999753	0.999753	methionine synthase activity
1363	GO:0008709	1665	1	1	0	0	0.999753	0.999753	cholate 7-alpha-dehydrogenase activity
1364	GO:0008721	3569	1	1	0	0	0.999753	0.999753	D-serine ammonia-lyase activity
1365	GO:0008725	2023	1	1	0	0	0.999753	0.999753	DNA-3-methyladenine glycosylase activity
1369	GO:0008747	3668	1	1	0	0	0.999753	0.999753	N-acetylneuraminate lyase activity
1370	GO:0008753	3712	1	1	0	0	0.999753	0.999753	NADPH dehydrogenase (quinone) activity
1373	GO:0008768	3705	2	1	0	0	0.999753	0.999753	UDP-sugar diphosphatase activity
1374	GO:0008775	96	1	1	0	0	0.999753	0.999753	acetate CoA-transferase activity
1376	GO:0008783	3630	1	1	0	0	0.999753	0.999753	agmatinase activity
1377	GO:0008785	3076	1	1	0	0	0.999753	0.999753	alkyl hydroperoxide reductase activity
1378	GO:0008792	3742	1	1	0	0	0.999753	0.999753	arginine decarboxylase activity
1379	GO:0008794	3308	1	1	0	0	0.999753	0.999753	arsenate reductase (glutaredoxin) activity
1381	GO:0008802	611	1	1	0	0	0.999753	0.999753	betaine-aldehyde dehydrogenase activity
1382	GO:0008803	444	1	1	0	0	0.999753	0.999753	bis(5'-nucleosyl)-tetraphosphatase (symmetrical) activity
1384	GO:0008812	3481	1	1	0	0	0.999753	0.999753	choline dehydrogenase activity
1386	GO:0008821	2375	6	0.67	0	0	0.999753	0.999753	crossover junction endodeoxyribonuclease activity
1387	GO:0008832	3217	1	1	0	0	0.999753	0.999753	dGTPase activity
1388	GO:0008843	946	1	1	0	0	0.999753	0.999753	endochitinase activity
1392	GO:0008887	3786	1	1	0	0	0.999753	0.999753	glycerate kinase activity
1393	GO:0008889	3373	4	0.5	0	0	0.999753	0.999753	glycerophosphodiester phosphodiesterase activity
1394	GO:0008890	3185	1	1	0	0	0.999753	0.999753	glycine C-acetyltransferase activity
1396	GO:0008893	3884	1	1	0	0	0.999753	0.999753	guanosine-3',5'-bis(diphosphate) 3'-diphosphatase activity
1397	GO:0008894	871	1	1	0	0	0.999753	0.999753	guanosine-5'-triphosphate,3'-diphosphate diphosphatase activity
1398	GO:0008897	3567	1	1	0	0	0.999753	0.999753	holo-[acyl-carrier-protein] synthase activity
1400	GO:0008903	3676	1	1	0	0	0.999753	0.999753	hydroxypyruvate isomerase activity
1402	GO:0008934	1845	4	1	0	0	0.999753	0.999753	inositol monophosphate 1-phosphatase activity
1403	GO:0008940	2992	3	1	0	0	0.999753	0.999753	nitrate reductase activity
1404	GO:0008941	2295	1	1	0	0	0.999753	0.999753	nitric oxide dioxygenase activity
1405	GO:0008948	2000	4	1	0	0	0.999753	0.999753	oxaloacetate decarboxylase activity
1406	GO:0008955	3507	1	1	0	0	0.999753	0.999753	peptidoglycan glycosyltransferase activity
1407	GO:0008962	3748	2	0.5	0	0	0.999753	0.999753	phosphatidylglycerophosphatase activity
1408	GO:0008963	1243	1	1	0	0	0.999753	0.999753	phospho-N-acetylmuramoyl-pentapeptide-transferase activity
1410	GO:0008970	2381	9	0.67	0	0	0.999753	0.999753	phospholipase A1 activity
1411	GO:0008973	3467	1	1	0	0	0.999753	0.999753	phosphopentomutase activity
1412	GO:0008988	3268	1	1	0	0	0.999753	0.999753	rRNA (adenine-N6-)-methyltransferase activity
1413	GO:0008995	2308	1	1	0	0	0.999753	0.999753	ribonuclease E activity
1415	GO:0009007	3269	1	1	0	0	0.999753	0.999753	site-specific DNA-methyltransferase (adenine-specific) activity
1416	GO:0009008	1232	4	1	0	0	0.999753	0.999753	DNA-methyltransferase activity
1418	GO:0009020	3206	1	1	0	0	0.999753	0.999753	tRNA (guanosine-2'-O-)-methyltransferase activity
1419	GO:0009032	1270	1	1	0	0	0.999753	0.999753	thymidine phosphorylase activity
1420	GO:0009041	3379	1	1	0	0	0.999753	0.999753	uridylate kinase activity
1421	GO:0009055	234	75	0.84	0	0	0.999753	0.999753	electron transfer activity
1422	GO:0009374	101	5	1	0	0	0.999753	0.999753	biotin binding
1426	GO:0009673	3096	1	1	0	0	0.999753	0.999753	low-affinity phosphate transmembrane transporter activity
1427	GO:0009881	1530	4	0.25	0	0	0.999753	0.999753	photoreceptor activity
1428	GO:0009882	1035	2	1	0	0	0.999753	0.999753	blue light photoreceptor activity
1430	GO:0009922	3433	4	1	0	0	0.999753	0.999753	fatty acid elongase activity
1431	GO:0009931	778	1	1	0	0	0.999753	0.999753	calcium-dependent protein serine/threonine kinase activity
1433	GO:0010181	1197	13	0.69	0	0	0.999753	0.999753	FMN binding
1434	GO:0010314	2417	17	0.88	0	0	0.999753	0.999753	phosphatidylinositol-5-phosphate binding
1435	GO:0010348	3790	1	1	0	0	0.999753	0.999753	lithium:proton antiporter activity
1436	GO:0010385	1289	5	0.8	0	0	0.999753	0.999753	double-stranded methylated DNA binding
1437	GO:0010428	3548	2	0.5	0	0	0.999753	0.999753	methyl-CpNpG binding
1438	GO:0010465	2142	2	0.5	0	0	0.999753	0.999753	nerve growth factor receptor activity
1439	GO:0010484	721	3	1	0	0	0.999753	0.999753	H3 histone acetyltransferase activity
1440	GO:0010485	722	6	1	0	0	0.999753	0.999753	H4 histone acetyltransferase activity
1441	GO:0010521	3214	5	0.6	0	0	0.999753	0.999753	telomerase inhibitor activity
1442	GO:0010698	2849	3	1	0	0	0.999753	0.999753	acetyltransferase activator activity
1443	GO:0010736	1051	2	0.5	0	0	0.999753	0.999753	serum response element binding
1446	GO:0010856	771	5	1	0	0	0.999753	0.999753	adenylate cyclase activator activity
1447	GO:0010857	3591	1	1	0	0	0.999753	0.999753	calcium-dependent protein kinase activity
1448	GO:0010859	786	1	1	0	0	0.999753	0.999753	calcium-dependent cysteine-type endopeptidase inhibitor activity
1449	GO:0010997	886	9	0.78	0	0	0.999753	0.999753	anaphase-promoting complex binding
1450	GO:0015016	1766	2	1	0	0	0.999753	0.999753	[heparan sulfate]-glucosamine N-sulfotransferase activity
1452	GO:0015019	3792	1	1	0	0	0.999753	0.999753	heparan-alpha-glucosaminide N-acetyltransferase activity
1453	GO:0015020	1357	28	0.21	0	0	0.999753	0.999753	glucuronosyltransferase activity
1455	GO:0015035	1533	21	0.76	0	0	0.999753	0.999753	protein disulfide oxidoreductase activity
1456	GO:0015036	1638	5	0.8	0	0	0.999753	0.999753	disulfide oxidoreductase activity
1457	GO:0015037	1639	8	0.88	0	0	0.999753	0.999753	peptide disulfide oxidoreductase activity
1458	GO:0015038	1584	2	1	0	0	0.999753	0.999753	glutathione disulfide oxidoreductase activity
1466	GO:0015075	1556	9	0.89	0	0	0.999753	0.999753	ion transmembrane transporter activity
1468	GO:0015078	613	8	0.88	0	0	0.999753	0.999753	proton transmembrane transporter activity
1470	GO:0015081	2509	4	0.5	0	0	0.999753	0.999753	sodium ion transmembrane transporter activity
1471	GO:0015085	601	4	0.75	0	0	0.999753	0.999753	calcium ion transmembrane transporter activity
1474	GO:0015093	2131	3	1	0	0	0.999753	0.999753	ferrous iron transmembrane transporter activity
1478	GO:0015101	2529	7	0.43	0	0	0.999753	0.999753	organic cation transmembrane transporter activity
1479	GO:0015105	575	1	1	0	0	0.999753	0.999753	arsenite transmembrane transporter activity
1481	GO:0015108	928	7	0.43	0	0	0.999753	0.999753	chloride transmembrane transporter activity
1483	GO:0015114	2866	2	1	0	0	0.999753	0.999753	phosphate ion transmembrane transporter activity
1486	GO:0015127	982	1	1	0	0	0.999753	0.999753	bilirubin transmembrane transporter activity
1487	GO:0015129	2513	7	0.43	0	0	0.999753	0.999753	lactate transmembrane transporter activity
1488	GO:0015130	2514	2	0.5	0	0	0.999753	0.999753	mevalonate transmembrane transporter activity
1489	GO:0015132	2527	1	1	0	0	0.999753	0.999753	prostaglandin transmembrane transporter activity
1491	GO:0015137	2524	3	0.67	0	0	0.999753	0.999753	citrate transmembrane transporter activity
1492	GO:0015139	3725	1	1	0	0	0.999753	0.999753	alpha-ketoglutarate transmembrane transporter activity
1493	GO:0015142	2525	1	1	0	0	0.999753	0.999753	tricarboxylic acid transmembrane transporter activity
1495	GO:0015144	3471	1	1	0	0	0.999753	0.999753	carbohydrate transmembrane transporter activity
1497	GO:0015165	3443	2	1	0	0	0.999753	0.999753	pyrimidine nucleotide-sugar transmembrane transporter activity
1500	GO:0015171	2473	29	0.72	0	0	0.999753	0.999753	amino acid transmembrane transporter activity
1502	GO:0015174	2486	5	0.8	0	0	0.999753	0.999753	basic amino acid transmembrane transporter activity
1503	GO:0015175	2480	8	0.62	0	0	0.999753	0.999753	neutral amino acid transmembrane transporter activity
1504	GO:0015179	3464	2	1	0	0	0.999753	0.999753	L-amino acid transmembrane transporter activity
1505	GO:0015180	2474	3	0.67	0	0	0.999753	0.999753	L-alanine transmembrane transporter activity
1506	GO:0015181	3431	1	1	0	0	0.999753	0.999753	arginine transmembrane transporter activity
1508	GO:0015183	2481	3	0.67	0	0	0.999753	0.999753	L-aspartate transmembrane transporter activity
1509	GO:0015184	1060	4	0.5	0	0	0.999753	0.999753	L-cystine transmembrane transporter activity
1510	GO:0015186	2475	5	0.8	0	0	0.999753	0.999753	L-glutamine transmembrane transporter activity
1512	GO:0015189	3432	1	1	0	0	0.999753	0.999753	L-lysine transmembrane transporter activity
1513	GO:0015190	3803	1	1	0	0	0.999753	0.999753	L-leucine transmembrane transporter activity
1514	GO:0015193	2476	2	1	0	0	0.999753	0.999753	L-proline transmembrane transporter activity
1515	GO:0015194	2477	4	0.75	0	0	0.999753	0.999753	L-serine transmembrane transporter activity
1516	GO:0015195	2478	1	1	0	0	0.999753	0.999753	L-threonine transmembrane transporter activity
1517	GO:0015196	3758	1	1	0	0	0.999753	0.999753	L-tryptophan transmembrane transporter activity
1519	GO:0015205	2956	2	0.5	0	0	0.999753	0.999753	nucleobase transmembrane transporter activity
1520	GO:0015207	423	2	1	0	0	0.999753	0.999753	adenine transmembrane transporter activity
1524	GO:0015220	3181	11	0.18	0	0	0.999753	0.999753	choline transmembrane transporter activity
1525	GO:0015226	2531	3	0.67	0	0	0.999753	0.999753	carnitine transmembrane transporter activity
1526	GO:0015227	758	1	1	0	0	0.999753	0.999753	acyl carnitine transmembrane transporter activity
1528	GO:0015229	2957	2	0.5	0	0	0.999753	0.999753	L-ascorbic acid transmembrane transporter activity
1529	GO:0015230	3028	1	1	0	0	0.999753	0.999753	FAD transmembrane transporter activity
1532	GO:0015245	3713	1	1	0	0	0.999753	0.999753	fatty acid transmembrane transporter activity
1533	GO:0015247	2225	3	1	0	0	0.999753	0.999753	aminophospholipid transmembrane transporter activity
1536	GO:0015252	3387	7	0.29	0	0	0.999753	0.999753	proton channel activity
1537	GO:0015254	516	4	0.25	0	0	0.999753	0.999753	glycerol channel activity
1538	GO:0015265	521	2	0.5	0	0	0.999753	0.999753	urea channel activity
1540	GO:0015269	1728	12	0.5	0	0	0.999753	0.999753	calcium-activated potassium channel activity
1541	GO:0015271	1899	7	0.57	0	0	0.999753	0.999753	outward rectifier potassium channel activity
1543	GO:0015275	3562	1	1	0	0	0.999753	0.999753	stretch-activated, cation-selective, calcium channel activity
1544	GO:0015276	431	14	0.43	0	0	0.999753	0.999753	ligand-gated ion channel activity
1545	GO:0015277	1626	4	0.75	0	0	0.999753	0.999753	kainate selective glutamate receptor activity
1547	GO:0015279	2640	4	0.75	0	0	0.999753	0.999753	store-operated calcium channel activity
1548	GO:0015280	110	10	0.5	0	0	0.999753	0.999753	ligand-gated sodium channel activity
1550	GO:0015291	2721	1	1	0	0	0.999753	0.999753	secondary active transmembrane transporter activity
1551	GO:0015292	3728	1	1	0	0	0.999753	0.999753	uniporter activity
1552	GO:0015293	2167	44	0.68	0	0	0.999753	0.999753	symporter activity
1555	GO:0015299	2504	3	1	0	0	0.999753	0.999753	solute:proton antiporter activity
1557	GO:0015317	2240	1	1	0	0	0.999753	0.999753	phosphate:proton symporter activity
1558	GO:0015319	3534	1	1	0	0	0.999753	0.999753	sodium:inorganic phosphate symporter activity
1562	GO:0015347	2883	7	0.29	0	0	0.999753	0.999753	sodium-independent organic anion transmembrane transporter activity
1563	GO:0015349	2516	3	0.67	0	0	0.999753	0.999753	thyroid hormone transmembrane transporter activity
1566	GO:0015362	3585	1	1	0	0	0.999753	0.999753	high-affinity sodium:dicarboxylate symporter activity
1567	GO:0015368	3647	1	1	0	0	0.999753	0.999753	calcium:cation antiporter activity
1568	GO:0015369	1938	1	1	0	0	0.999753	0.999753	calcium:proton antiporter activity
1570	GO:0015375	2500	2	0.5	0	0	0.999753	0.999753	glycine:sodium symporter activity
1571	GO:0015377	3531	1	1	0	0	0.999753	0.999753	cation:chloride symporter activity
1573	GO:0015379	2962	2	0.5	0	0	0.999753	0.999753	potassium:chloride symporter activity
1575	GO:0015385	2505	6	0.67	0	0	0.999753	0.999753	sodium:proton antiporter activity
1576	GO:0015386	3709	1	1	0	0	0.999753	0.999753	potassium:proton antiporter activity
1577	GO:0015410	3536	1	1	0	0	0.999753	0.999753	manganese-transporting ATPase activity
1578	GO:0015420	2033	4	0.75	0	0	0.999753	0.999753	cobalamin-transporting ATPase activity
1580	GO:0015433	2591	21	0.14	0	0	0.999753	0.999753	peptide antigen-transporting ATPase activity
1581	GO:0015439	2975	1	1	0	0	0.999753	0.999753	heme-transporting ATPase activity
1582	GO:0015440	3182	1	1	0	0	0.999753	0.999753	peptide-transporting ATPase activity
1583	GO:0015450	2949	6	1	0	0	0.999753	0.999753	P-P-bond-hydrolysis-driven protein transmembrane transporter activity
1584	GO:0015459	269	39	0.67	0	0	0.999753	0.999753	potassium channel regulator activity
1586	GO:0015467	1910	4	0.5	0	0	0.999753	0.999753	G-protein activated inward rectifier potassium channel activity
1588	GO:0015489	3377	2	1	0	0	0.999753	0.999753	putrescine transmembrane transporter activity
1589	GO:0015491	2532	1	1	0	0	0.999753	0.999753	cation:cation antiporter activity
1592	GO:0015501	2469	3	1	0	0	0.999753	0.999753	glutamate:sodium symporter activity
1596	GO:0015607	353	1	1	0	0	0.999753	0.999753	fatty-acyl-CoA transmembrane transporter activity
1598	GO:0015631	369	44	0.91	0	0	0.999753	0.999753	tubulin binding
1601	GO:0015643	347	14	0.43	0	0	0.999753	0.999753	toxic substance binding
1602	GO:0015651	2530	4	1	0	0	0.999753	0.999753	quaternary ammonium group transmembrane transporter activity
1604	GO:0015662	2998	1	1	0	0	0.999753	0.999753	ATPase activity, coupled to transmembrane movement of ions, phosphorylative mechanism
1605	GO:0015923	1979	1	1	0	0	0.999753	0.999753	mannosidase activity
1606	GO:0015926	2709	1	1	0	0	0.999753	0.999753	glucosidase activity
1607	GO:0015929	3861	1	1	0	0	0.999753	0.999753	hexosaminidase activity
1608	GO:0016004	487	9	0.56	0	0	0.999753	0.999753	phospholipase activator activity
1611	GO:0016018	2104	13	1	0	0	0.999753	0.999753	cyclosporin A binding
1612	GO:0016019	846	5	0.2	0	0	0.999753	0.999753	peptidoglycan receptor activity
1613	GO:0016034	1648	1	1	0	0	0.999753	0.999753	maleylacetoacetate isomerase activity
1614	GO:0016150	1777	1	1	0	0	0.999753	0.999753	translation release factor activity, codon nonspecific
1617	GO:0016154	1271	1	1	0	0	0.999753	0.999753	pyrimidine-nucleoside phosphorylase activity
1618	GO:0016160	2821	2	0.5	0	0	0.999753	0.999753	amylase activity
1620	GO:0016167	1535	2	0.5	0	0	0.999753	0.999753	glial cell-derived neurotrophic factor receptor activity
1623	GO:0016175	1071	8	0.88	0	0	0.999753	0.999753	superoxide-generating NADPH oxidase activity
1624	GO:0016176	2081	6	0.67	0	0	0.999753	0.999753	superoxide-generating NADPH oxidase activator activity
1627	GO:0016209	348	22	0.45	0	0	0.999753	0.999753	antioxidant activity
1628	GO:0016212	816	5	0.8	0	0	0.999753	0.999753	kynurenine-oxoglutarate transaminase activity
1629	GO:0016213	2896	1	1	0	0	0.999753	0.999753	linoleoyl-CoA desaturase activity
1630	GO:0016229	3341	1	1	0	0	0.999753	0.999753	steroid dehydrogenase activity
1631	GO:0016230	2576	2	1	0	0	0.999753	0.999753	sphingomyelin phosphodiesterase activator activity
1633	GO:0016232	2907	1	1	0	0	0.999753	0.999753	HNK-1 sulfotransferase activity
1634	GO:0016247	3120	2	1	0	0	0.999753	0.999753	channel regulator activity
1636	GO:0016250	2455	1	1	0	0	0.999753	0.999753	N-sulfoglucosamine sulfohydrolase activity
1637	GO:0016251	1654	20	0.6	0	0	0.999753	0.999753	RNA polymerase II general transcription initiation factor activity
1638	GO:0016262	2741	3	1	0	0	0.999753	0.999753	protein N-acetylglucosaminyltransferase activity
1640	GO:0016274	1734	8	1	0	0	0.999753	0.999753	protein-arginine N-methyltransferase activity
1641	GO:0016277	3407	1	1	0	0	0.999753	0.999753	[myelin basic protein]-arginine N-methyltransferase activity
1642	GO:0016278	3525	4	1	0	0	0.999753	0.999753	lysine N-methyltransferase activity
1644	GO:0016286	1916	2	0.5	0	0	0.999753	0.999753	small conductance calcium-activated potassium channel activity
1645	GO:0016287	2736	1	1	0	0	0.999753	0.999753	glycerone-phosphate O-acyltransferase activity
1646	GO:0016289	2965	2	1	0	0	0.999753	0.999753	CoA hydrolase activity
1647	GO:0016290	636	11	0.73	0	0	0.999753	0.999753	palmitoyl-CoA hydrolase activity
1648	GO:0016295	1396	2	0.5	0	0	0.999753	0.999753	myristoyl-[acyl-carrier-protein] hydrolase activity
1649	GO:0016296	1397	2	0.5	0	0	0.999753	0.999753	palmitoyl-[acyl-carrier-protein] hydrolase activity
1650	GO:0016298	16	5	0.6	0	0	0.999753	0.999753	lipase activity
1652	GO:0016301	71	72	0.86	0	0	0.999753	0.999753	kinase activity
1653	GO:0016303	586	6	0.83	0	0	0.999753	0.999753	1-phosphatidylinositol-3-kinase activity
1655	GO:0016308	2257	8	0.88	0	0	0.999753	0.999753	1-phosphatidylinositol-4-phosphate 5-kinase activity
1657	GO:0016312	3383	1	1	0	0	0.999753	0.999753	inositol bisphosphate phosphatase activity
1658	GO:0016314	1860	5	0.4	0	0	0.999753	0.999753	phosphatidylinositol-3,4,5-trisphosphate 3-phosphatase activity
1659	GO:0016361	182	4	1	0	0	0.999753	0.999753	activin receptor activity, type I
1660	GO:0016362	192	2	1	0	0	0.999753	0.999753	activin receptor activity, type II
1661	GO:0016401	97	2	1	0	0	0.999753	0.999753	palmitoyl-CoA oxidase activity
1662	GO:0016403	3193	8	0.25	0	0	0.999753	0.999753	dimethylargininase activity
1663	GO:0016404	1727	2	1	0	0	0.999753	0.999753	15-hydroxyprostaglandin dehydrogenase (NAD+) activity
1665	GO:0016409	3170	20	0.9	0	0	0.999753	0.999753	palmitoyltransferase activity
1670	GO:0016427	3508	2	1	0	0	0.999753	0.999753	tRNA (cytosine) methyltransferase activity
1672	GO:0016429	3437	2	1	0	0	0.999753	0.999753	tRNA (adenine-N1-)-methyltransferase activity
1674	GO:0016433	3442	1	1	0	0	0.999753	0.999753	rRNA (adenine) methyltransferase activity
1675	GO:0016435	3367	2	1	0	0	0.999753	0.999753	rRNA (guanine) methyltransferase activity
1676	GO:0016453	108	1	1	0	0	0.999753	0.999753	C-acetyltransferase activity
1680	GO:0016493	972	5	0.6	0	0	0.999753	0.999753	C-C chemokine receptor activity
1683	GO:0016496	2588	1	1	0	0	0.999753	0.999753	substance P receptor activity
1685	GO:0016500	2754	4	0.5	0	0	0.999753	0.999753	protein-hormone receptor activity
1686	GO:0016503	3539	5	0.2	0	0	0.999753	0.999753	pheromone receptor activity
1689	GO:0016508	1293	3	1	0	0	0.999753	0.999753	long-chain-enoyl-CoA hydratase activity
1690	GO:0016517	1840	1	1	0	0	0.999753	0.999753	interleukin-12 receptor activity
1691	GO:0016520	1552	3	0.33	0	0	0.999753	0.999753	growth hormone-releasing hormone receptor activity
1693	GO:0016524	3137	2	1	0	0	0.999753	0.999753	latrotoxin receptor activity
1694	GO:0016530	587	1	1	0	0	0.999753	0.999753	metallochaperone activity
1695	GO:0016531	588	2	1	0	0	0.999753	0.999753	copper chaperone activity
1696	GO:0016532	616	2	1	0	0	0.999753	0.999753	superoxide dismutase copper chaperone activity
1697	GO:0016538	897	2	1	0	0	0.999753	0.999753	cyclin-dependent protein serine/threonine kinase regulator activity
1698	GO:0016594	346	12	0.5	0	0	0.999753	0.999753	glycine binding
1699	GO:0016595	1007	10	0.8	0	0	0.999753	0.999753	glutamate binding
1700	GO:0016596	2944	1	1	0	0	0.999753	0.999753	thienylcyclohexylpiperidine binding
1701	GO:0016597	316	13	0.31	0	0	0.999753	0.999753	amino acid binding
1702	GO:0016603	3209	2	1	0	0	0.999753	0.999753	glutaminyl-peptide cyclotransferase activity
1705	GO:0016616	1052	6	0.83	0	0	0.999753	0.999753	oxidoreductase activity, acting on the CH-OH group of donors, NAD or NADP as acceptor
1706	GO:0016618	2892	1	1	0	0	0.999753	0.999753	hydroxypyruvate reductase activity
1707	GO:0016620	228	2	0.5	0	0	0.999753	0.999753	oxidoreductase activity, acting on the aldehyde or oxo group of donors, NAD or NADP as acceptor
1708	GO:0016627	1000	2	0.5	0	0	0.999753	0.999753	oxidoreductase activity, acting on the CH-CH group of donors
1709	GO:0016628	1190	3	1	0	0	0.999753	0.999753	oxidoreductase activity, acting on the CH-CH group of donors, NAD or NADP as acceptor
1711	GO:0016651	2848	4	0.75	0	0	0.999753	0.999753	oxidoreductase activity, acting on NAD(P)H
1712	GO:0016653	3340	1	1	0	0	0.999753	0.999753	oxidoreductase activity, acting on NAD(P)H, heme protein as acceptor
1716	GO:0016671	3284	3	1	0	0	0.999753	0.999753	oxidoreductase activity, acting on a sulfur group of donors, disulfide as acceptor
1717	GO:0016679	1078	1	1	0	0	0.999753	0.999753	oxidoreductase activity, acting on diphenols and related substances as donors
1718	GO:0016684	798	4	0.75	0	0	0.999753	0.999753	oxidoreductase activity, acting on peroxide as acceptor
1721	GO:0016705	2351	8	0.75	0	0	0.999753	0.999753	oxidoreductase activity, acting on paired donors, with incorporation or reduction of molecular oxygen
1722	GO:0016706	2800	13	1	0	0	0.999753	0.999753	oxidoreductase activity, acting on paired donors, with incorporation or reduction of molecular oxygen, 2-oxoglutarate as one donor, and incorporation of one atom each of oxygen into both donors
1723	GO:0016709	1088	10	0.7	0	0	0.999753	0.999753	oxidoreductase activity, acting on paired donors, with incorporation or reduction of molecular oxygen, NAD(P)H as one donor, and incorporation of one atom of oxygen
1724	GO:0016711	1079	1	1	0	0	0.999753	0.999753	flavonoid 3'-monooxygenase activity
1725	GO:0016712	1084	6	0.5	0	0	0.999753	0.999753	oxidoreductase activity, acting on paired donors, with incorporation or reduction of molecular oxygen, reduced flavin or flavoprotein as one donor, and incorporation of one atom of oxygen
1727	GO:0016723	2060	1	1	0	0	0.999753	0.999753	oxidoreductase activity, oxidizing metal ions, NAD or NADP as acceptor
1728	GO:0016740	469	84	0.61	0	0	0.999753	0.999753	transferase activity
1730	GO:0016746	638	18	0.61	0	0	0.999753	0.999753	transferase activity, transferring acyl groups
1731	GO:0016747	3234	2	0.5	0	0	0.999753	0.999753	transferase activity, transferring acyl groups other than amino-acyl groups
1732	GO:0016757	1244	11	0.91	0	0	0.999753	0.999753	transferase activity, transferring glycosyl groups
1733	GO:0016758	1542	3	0.33	0	0	0.999753	0.999753	transferase activity, transferring hexosyl groups
1734	GO:0016768	2538	1	1	0	0	0.999753	0.999753	spermine synthase activity
1737	GO:0016780	3427	1	1	0	0	0.999753	0.999753	phosphotransferase activity, for other substituted phosphate groups
1738	GO:0016783	3260	2	1	0	0	0.999753	0.999753	sulfurtransferase activity
1739	GO:0016784	2031	1	1	0	0	0.999753	0.999753	3-mercaptopyruvate sulfurtransferase activity
1740	GO:0016785	3322	1	1	0	0	0.999753	0.999753	transferase activity, transferring selenium-containing groups
1741	GO:0016787	116	73	0.79	0	0	0.999753	0.999753	hydrolase activity
1742	GO:0016788	578	8	0.88	0	0	0.999753	0.999753	hydrolase activity, acting on ester bonds
1743	GO:0016790	2889	9	0.22	0	0	0.999753	0.999753	thiolester hydrolase activity
1745	GO:0016793	3218	1	1	0	0	0.999753	0.999753	triphosphoric monoester hydrolase activity
1748	GO:0016803	3849	1	1	0	0	0.999753	0.999753	ether hydrolase activity
1749	GO:0016805	1447	12	0.58	0	0	0.999753	0.999753	dipeptidase activity
1751	GO:0016810	1033	5	0.8	0	0	0.999753	0.999753	hydrolase activity, acting on carbon-nitrogen (but not peptide) bonds
1753	GO:0016812	2895	2	0.5	0	0	0.999753	0.999753	hydrolase activity, acting on carbon-nitrogen (but not peptide) bonds, in cyclic amides
1754	GO:0016829	1574	25	0.36	0	0	0.999753	0.999753	lyase activity
1755	GO:0016830	3230	1	1	0	0	0.999753	0.999753	carbon-carbon lyase activity
1756	GO:0016831	665	8	0.5	0	0	0.999753	0.999753	carboxy-lyase activity
1757	GO:0016836	747	2	0.5	0	0	0.999753	0.999753	hydro-lyase activity
1758	GO:0016844	3537	1	1	0	0	0.999753	0.999753	strictosidine synthase activity
1759	GO:0016846	3833	4	0.25	0	0	0.999753	0.999753	carbon-sulfur lyase activity
1760	GO:0016853	929	15	0.8	0	0	0.999753	0.999753	isomerase activity
1763	GO:0016868	3855	1	1	0	0	0.999753	0.999753	intramolecular transferase activity, phosphotransferases
1764	GO:0016874	1948	13	0.62	0	0	0.999753	0.999753	ligase activity
1765	GO:0016878	3787	2	1	0	0	0.999753	0.999753	acid-thiol ligase activity
1767	GO:0016888	2947	3	1	0	0	0.999753	0.999753	endodeoxyribonuclease activity, producing 5'-phosphomonoesters
1768	GO:0016890	467	2	1	0	0	0.999753	0.999753	site-specific endodeoxyribonuclease activity, specific for altered base
1769	GO:0016891	3864	1	1	0	0	0.999753	0.999753	endoribonuclease activity, producing 5'-phosphomonoesters
1770	GO:0016892	2993	1	1	0	0	0.999753	0.999753	endoribonuclease activity, producing 3'-phosphomonoesters
1773	GO:0016913	933	2	0.5	0	0	0.999753	0.999753	follicle-stimulating hormone activity
1775	GO:0016918	1017	10	0.5	0	0	0.999753	0.999753	retinal binding
1776	GO:0016920	3426	1	1	0	0	0.999753	0.999753	pyroglutamyl-peptidase activity
1777	GO:0016922	1869	18	1	0	0	0.999753	0.999753	nuclear receptor binding
1778	GO:0016933	1582	1	1	0	0	0.999753	0.999753	extracellularly glycine-gated ion channel activity
1779	GO:0016934	1579	4	0.25	0	0	0.999753	0.999753	extracellularly glycine-gated chloride channel activity
1780	GO:0016936	1567	5	0.4	0	0	0.999753	0.999753	galactoside binding
1783	GO:0016971	2356	1	1	0	0	0.999753	0.999753	flavin-linked sulfhydryl oxidase activity
1784	GO:0016972	3406	1	1	0	0	0.999753	0.999753	thiol oxidase activity
1786	GO:0016992	3090	1	1	0	0	0.999753	0.999753	lipoate synthase activity
1787	GO:0016997	2091	9	0.22	0	0	0.999753	0.999753	alpha-sialidase activity
1788	GO:0017002	187	2	1	0	0	0.999753	0.999753	activin-activated receptor activity
1789	GO:0017005	3506	1	1	0	0	0.999753	0.999753	3'-tyrosyl-DNA phosphodiesterase activity
1791	GO:0017017	1263	8	0.75	0	0	0.999753	0.999753	MAP kinase tyrosine/serine/threonine phosphatase activity
1792	GO:0017018	2069	4	0.5	0	0	0.999753	0.999753	myosin phosphatase activity
1793	GO:0017020	1225	1	1	0	0	0.999753	0.999753	myosin phosphatase regulator activity
1795	GO:0017024	3272	1	1	0	0	0.999753	0.999753	myosin I binding
1798	GO:0017040	568	5	0.8	0	0	0.999753	0.999753	N-acylsphingosine amidohydrolase activity
1801	GO:0017048	539	30	1	0	0	0.999753	0.999753	Rho GTPase binding
1803	GO:0017050	2813	2	1	0	0	0.999753	0.999753	D-erythro-sphingosine kinase activity
1805	GO:0017057	2922	2	1	0	0	0.999753	0.999753	6-phosphogluconolactonase activity
1808	GO:0017065	3195	1	1	0	0	0.999753	0.999753	single-strand selective uracil DNA N-glycosylase activity
1814	GO:0017080	604	23	0.74	0	0	0.999753	0.999753	sodium channel regulator activity
1816	GO:0017089	3349	2	1	0	0	0.999753	0.999753	glycolipid transporter activity
1817	GO:0017091	1300	1	1	0	0	0.999753	0.999753	AU-rich element binding
1820	GO:0017099	3694	1	1	0	0	0.999753	0.999753	very-long-chain-acyl-CoA dehydrogenase activity
1821	GO:0017108	1226	8	0.62	0	0	0.999753	0.999753	5'-flap endonuclease activity
1822	GO:0017110	869	4	0.5	0	0	0.999753	0.999753	nucleoside-diphosphatase activity
1823	GO:0017111	870	7	0.71	0	0	0.999753	0.999753	nucleoside-triphosphatase activity
1825	GO:0017113	1248	1	1	0	0	0.999753	0.999753	dihydropyrimidine dehydrogenase (NADP+) activity
1826	GO:0017116	3650	2	1	0	0	0.999753	0.999753	single-stranded DNA-dependent ATP-dependent DNA helicase activity
1827	GO:0017124	72	137	0.81	0	0	0.999753	0.999753	SH3 domain binding
1828	GO:0017125	3363	1	1	0	0	0.999753	0.999753	deoxycytidyl transferase activity
1831	GO:0017129	922	2	1	0	0	0.999753	0.999753	triglyceride binding
1832	GO:0017130	1723	1	1	0	0	0.999753	0.999753	poly(C) RNA binding
1833	GO:0017134	1420	21	0.81	0	0	0.999753	0.999753	fibroblast growth factor binding
1834	GO:0017136	3145	4	0.75	0	0	0.999753	0.999753	NAD-dependent histone deacetylase activity
1835	GO:0017137	284	91	0.86	0	0	0.999753	0.999753	Rab GTPase binding
1836	GO:0017147	1460	28	0.89	0	0	0.999753	0.999753	Wnt-protein binding
1837	GO:0017150	3435	1	1	0	0	0.999753	0.999753	tRNA dihydrouridine synthase activity
1838	GO:0017151	1353	8	0.88	0	0	0.999753	0.999753	DEAD/H-box RNA helicase binding
1840	GO:0017159	2811	3	0.33	0	0	0.999753	0.999753	pantetheine hydrolase activity
1841	GO:0017160	1432	17	0.71	0	0	0.999753	0.999753	Ral GTPase binding
1843	GO:0017166	168	11	1	0	0	0.999753	0.999753	vinculin binding
1844	GO:0017171	17	5	0.6	0	0	0.999753	0.999753	serine hydrolase activity
1845	GO:0017172	907	1	1	0	0	0.999753	0.999753	cysteine dioxygenase activity
1848	GO:0017178	3726	1	1	0	0	0.999753	0.999753	diphthine-ammonia ligase activity
1849	GO:0017188	3877	1	1	0	0	0.999753	0.999753	aspartate N-acetyltransferase activity
1852	GO:0018064	3699	1	1	0	0	0.999753	0.999753	protein-histidine N-methyltransferase activity
1853	GO:0018114	3570	1	1	0	0	0.999753	0.999753	threonine racemase activity
1854	GO:0018271	1703	1	1	0	0	0.999753	0.999753	biotin-protein ligase activity
1856	GO:0018455	3073	2	0.5	0	0	0.999753	0.999753	alcohol dehydrogenase [NAD(P)+] activity
1857	GO:0018467	235	1	1	0	0	0.999753	0.999753	formaldehyde dehydrogenase activity
1858	GO:0018478	2018	1	1	0	0	0.999753	0.999753	malonate-semialdehyde dehydrogenase (acetylating) activity
1859	GO:0018479	360	1	1	0	0	0.999753	0.999753	benzaldehyde dehydrogenase (NAD+) activity
1860	GO:0018549	2829	1	1	0	0	0.999753	0.999753	methanethiol oxidase activity
1865	GO:0018773	3677	1	1	0	0	0.999753	0.999753	acetylpyruvate hydrolase activity
1867	GO:0019002	744	3	0.67	0	0	0.999753	0.999753	GMP binding
1871	GO:0019107	2112	1	1	0	0	0.999753	0.999753	myristoyltransferase activity
1876	GO:0019145	363	1	1	0	0	0.999753	0.999753	aminobutyraldehyde dehydrogenase activity
1877	GO:0019150	3468	1	1	0	0	0.999753	0.999753	D-ribulokinase activity
1878	GO:0019153	3313	1	1	0	0	0.999753	0.999753	protein-disulfide reductase (glutathione) activity
1880	GO:0019200	3700	1	1	0	0	0.999753	0.999753	carbohydrate kinase activity
1881	GO:0019206	2621	1	1	0	0	0.999753	0.999753	nucleoside kinase activity
1882	GO:0019207	1645	2	1	0	0	0.999753	0.999753	kinase regulator activity
1883	GO:0019208	2076	5	1	0	0	0.999753	0.999753	phosphatase regulator activity
1884	GO:0019209	1807	6	0.83	0	0	0.999753	0.999753	kinase activator activity
1885	GO:0019210	334	6	0.67	0	0	0.999753	0.999753	kinase inhibitor activity
1886	GO:0019211	707	3	1	0	0	0.999753	0.999753	phosphatase activator activity
1887	GO:0019212	1311	4	1	0	0	0.999753	0.999753	phosphatase inhibitor activity
1889	GO:0019215	1355	11	0.82	0	0	0.999753	0.999753	intermediate filament binding
1890	GO:0019237	918	5	1	0	0	0.999753	0.999753	centromeric DNA binding
1891	GO:0019239	2994	1	1	0	0	0.999753	0.999753	deaminase activity
1893	GO:0019534	1961	6	0.67	0	0	0.999753	0.999753	toxin transmembrane transporter activity
1894	GO:0019706	1590	9	1	0	0	0.999753	0.999753	protein-cysteine S-palmitoyltransferase activity
1895	GO:0019763	1407	2	0.5	0	0	0.999753	0.999753	immunoglobulin receptor activity
1896	GO:0019772	1408	1	1	0	0	0.999753	0.999753	low-affinity IgG receptor activity
1897	GO:0019776	3576	1	1	0	0	0.999753	0.999753	Atg8 ligase activity
1898	GO:0019777	3577	2	1	0	0	0.999753	0.999753	Atg12 transferase activity
1899	GO:0019778	3034	1	1	0	0	0.999753	0.999753	Atg12 activating enzyme activity
1901	GO:0019781	2816	2	1	0	0	0.999753	0.999753	NEDD8 activating enzyme activity
1902	GO:0019782	2654	1	1	0	0	0.999753	0.999753	ISG15 activating enzyme activity
1903	GO:0019783	3838	2	0.5	0	0	0.999753	0.999753	ubiquitin-like protein-specific protease activity
1904	GO:0019784	2659	6	1	0	0	0.999753	0.999753	NEDD8-specific protease activity
1906	GO:0019787	2732	7	0.86	0	0	0.999753	0.999753	ubiquitin-like protein transferase activity
1907	GO:0019788	2837	5	1	0	0	0.999753	0.999753	NEDD8 transferase activity
1908	GO:0019789	1996	15	1	0	0	0.999753	0.999753	SUMO transferase activity
1910	GO:0019799	3644	7	0.14	0	0	0.999753	0.999753	tubulin N-acetyltransferase activity
1911	GO:0019807	579	1	1	0	0	0.999753	0.999753	aspartoacylase activity
1913	GO:0019825	349	25	0.24	0	0	0.999753	0.999753	oxygen binding
1914	GO:0019826	3289	3	1	0	0	0.999753	0.999753	oxygen sensor activity
1915	GO:0019828	1503	13	0.08	0	0	0.999753	0.999753	aspartic-type endopeptidase inhibitor activity
1916	GO:0019829	3013	2	1	0	0	0.999753	0.999753	cation-transporting ATPase activity
1919	GO:0019840	2232	1	1	0	0	0.999753	0.999753	isoprenoid binding
1920	GO:0019841	230	12	0.42	0	0	0.999753	0.999753	retinol binding
1921	GO:0019842	2371	2	1	0	0	0.999753	0.999753	vitamin binding
1922	GO:0019843	415	32	0.81	0	0	0.999753	0.999753	rRNA binding
1923	GO:0019855	391	11	0.82	0	0	0.999753	0.999753	calcium channel inhibitor activity
1924	GO:0019862	392	17	0.06	0	0	0.999753	0.999753	IgA binding
1926	GO:0019864	1406	9	0.33	0	0	0.999753	0.999753	IgG binding
1927	GO:0019865	839	4	0.75	0	0	0.999753	0.999753	immunoglobulin binding
1928	GO:0019869	931	9	1	0	0	0.999753	0.999753	chloride channel inhibitor activity
1929	GO:0019870	801	4	0.75	0	0	0.999753	0.999753	potassium channel inhibitor activity
1930	GO:0019871	780	6	0.83	0	0	0.999753	0.999753	sodium channel inhibitor activity
1931	GO:0019887	448	13	0.54	0	0	0.999753	0.999753	protein kinase regulator activity
1932	GO:0019888	1312	31	0.9	0	0	0.999753	0.999753	protein phosphatase regulator activity
1933	GO:0019894	149	41	0.88	0	0	0.999753	0.999753	kinesin binding
1934	GO:0019899	7	370	0.85	0	0.00319489	0.390178	0.999753	enzyme binding
1938	GO:0019903	419	83	0.92	0	0	0.999753	0.999753	protein phosphatase binding
1942	GO:0019912	903	1	1	0	0	0.999753	0.999753	cyclin-dependent protein kinase activating kinase activity
1948	GO:0019959	8	3	0.33	0	0	0.999753	0.999753	interleukin-8 binding
1953	GO:0019969	1832	1	1	0	0	0.999753	0.999753	interleukin-10 binding
1954	GO:0019970	1825	1	1	0	0	0.999753	0.999753	interleukin-11 binding
1956	GO:0019981	1819	2	1	0	0	0.999753	0.999753	interleukin-6 binding
1962	GO:0022840	2393	3	0.67	0	0	0.999753	0.999753	leak channel activity
1963	GO:0022841	1913	4	1	0	0	0.999753	0.999753	potassium ion leak channel activity
1964	GO:0022843	2261	3	0.67	0	0	0.999753	0.999753	voltage-gated cation channel activity
1966	GO:0022849	1629	5	0.6	0	0	0.999753	0.999753	glutamate-gated calcium ion channel activity
1968	GO:0022851	1485	7	0.57	0	0	0.999753	0.999753	GABA-gated chloride ion channel activity
1970	GO:0022857	513	53	0.75	0	0	0.999753	0.999753	transmembrane transporter activity
1971	GO:0022889	3675	1	1	0	0	0.999753	0.999753	serine transmembrane transporter activity
1975	GO:0023026	432	53	0.3	0	0	0.999753	0.999753	MHC class II protein complex binding
1976	GO:0023029	1921	103	0.03	0	0	0.999753	0.999753	MHC class Ib protein binding
1977	GO:0023030	1925	2	1	0	0	0.999753	0.999753	MHC class Ib protein binding, via antigen binding groove
1978	GO:0030020	988	47	0.74	0	0	0.999753	0.999753	extracellular matrix structural constituent conferring tensile strength
1979	GO:0030021	294	16	0.81	0	0	0.999753	0.999753	extracellular matrix structural constituent conferring compression resistance
1986	GO:0030144	2006	2	0.5	0	0	0.999753	0.999753	alpha-1,6-mannosylglycoprotein 6-beta-N-acetylglucosaminyltransferase activity
1987	GO:0030145	73	62	0.79	0	0	0.999753	0.999753	manganese ion binding
1988	GO:0030151	2581	4	1	0	0	0.999753	0.999753	molybdenum ion binding
1989	GO:0030156	1127	2	1	0	0	0.999753	0.999753	benzodiazepine receptor binding
1991	GO:0030159	837	19	0.79	0	0	0.999753	0.999753	receptor signaling complex scaffold activity
1992	GO:0030160	2904	5	0.8	0	0	0.999753	0.999753	GKAP/Homer scaffold activity
1993	GO:0030165	132	87	0.76	0	0	0.999753	0.999753	PDZ domain binding
2000	GO:0030215	2280	5	0.8	0	0	0.999753	0.999753	semaphorin receptor binding
2002	GO:0030229	1936	3	1	0	0	0.999753	0.999753	very-low-density lipoprotein particle receptor activity
2003	GO:0030233	3563	1	1	0	0	0.999753	0.999753	deoxynucleotide transmembrane transporter activity
2005	GO:0030235	340	6	1	0	0	0.999753	0.999753	nitric-oxide synthase regulator activity
2006	GO:0030246	295	180	0.52	0	0	0.999753	0.999753	carbohydrate binding
2007	GO:0030247	303	15	0.6	0	0	0.999753	0.999753	polysaccharide binding
2011	GO:0030267	2893	1	1	0	0	0.999753	0.999753	glyoxylate reductase (NADP) activity
2014	GO:0030275	1928	6	1	0	0	0.999753	0.999753	LRR domain binding
2015	GO:0030276	282	22	0.91	0	0	0.999753	0.999753	clathrin binding
2016	GO:0030280	1431	15	0.2	0	0	0.999753	0.999753	structural constituent of epidermis
2017	GO:0030283	1666	2	0.5	0	0	0.999753	0.999753	testosterone dehydrogenase [NAD(P)] activity
2018	GO:0030284	1346	5	0.8	0	0	0.999753	0.999753	estrogen receptor activity
2019	GO:0030290	1592	1	1	0	0	0.999753	0.999753	sphingolipid activator protein activity
2020	GO:0030291	2917	9	0.89	0	0	0.999753	0.999753	protein serine/threonine kinase inhibitor activity
2021	GO:0030292	3014	4	0.75	0	0	0.999753	0.999753	protein tyrosine kinase inhibitor activity
2022	GO:0030294	2775	1	1	0	0	0.999753	0.999753	receptor signaling protein tyrosine kinase inhibitor activity
2024	GO:0030296	1337	9	0.78	0	0	0.999753	0.999753	protein tyrosine kinase activator activity
2025	GO:0030297	1117	9	0.67	0	0	0.999753	0.999753	transmembrane receptor protein tyrosine kinase activator activity
2028	GO:0030306	216	9	0.78	0	0	0.999753	0.999753	ADP-ribosylation factor binding
2031	GO:0030337	3625	1	1	0	0	0.999753	0.999753	DNA polymerase processivity factor activity
2032	GO:0030342	1105	1	1	0	0	0.999753	0.999753	1-alpha,25-dihydroxyvitamin D3 24-hydroxylase activity
2035	GO:0030346	605	7	1	0	0	0.999753	0.999753	protein phosphatase 2B binding
2036	GO:0030348	2577	3	0.67	0	0	0.999753	0.999753	syntaxin-3 binding
2037	GO:0030350	123	2	1	0	0	0.999753	0.999753	iron-responsive element binding
2044	GO:0030372	3831	1	1	0	0	0.999753	0.999753	high molecular weight B cell growth factor receptor binding
2045	GO:0030374	161	44	0.98	0	0	0.999753	0.999753	nuclear receptor transcription coactivator activity
2046	GO:0030375	175	5	0.8	0	0	0.999753	0.999753	thyroid hormone receptor coactivator activity
2048	GO:0030378	3571	1	1	0	0	0.999753	0.999753	serine racemase activity
2049	GO:0030379	2420	1	1	0	0	0.999753	0.999753	neurotensin receptor activity, non-G protein-coupled
2051	GO:0030387	3573	1	1	0	0	0.999753	0.999753	fructosamine-3-kinase activity
2052	GO:0030395	1940	3	0.33	0	0	0.999753	0.999753	lactose binding
2053	GO:0030407	3063	2	0.5	0	0	0.999753	0.999753	formimidoyltransferase activity
2054	GO:0030409	3064	2	0.5	0	0	0.999753	0.999753	glutamate formimidoyltransferase activity
2055	GO:0030412	3065	2	0.5	0	0	0.999753	0.999753	formimidoyltetrahydrofolate cyclodeaminase activity
2057	GO:0030429	2818	1	1	0	0	0.999753	0.999753	kynureninase activity
2059	GO:0030504	3516	1	1	0	0	0.999753	0.999753	inorganic diphosphate transmembrane transporter activity
2061	GO:0030507	220	28	0.86	0	0	0.999753	0.999753	spectrin binding
2063	GO:0030527	1712	1	1	0	0	0.999753	0.999753	structural constituent of chromatin
2064	GO:0030533	3862	3	0.67	0	0	0.999753	0.999753	triplet codon-amino acid adaptor activity
2066	GO:0030545	3739	1	1	0	0	0.999753	0.999753	receptor regulator activity
2067	GO:0030546	496	2	1	0	0	0.999753	0.999753	receptor activator activity
2069	GO:0030548	1446	6	0.5	0	0	0.999753	0.999753	acetylcholine receptor regulator activity
2070	GO:0030549	899	2	0.5	0	0	0.999753	0.999753	acetylcholine receptor activator activity
2071	GO:0030550	3559	10	0.3	0	0	0.999753	0.999753	acetylcholine receptor inhibitor activity
2072	GO:0030551	984	2	1	0	0	0.999753	0.999753	cyclic nucleotide binding
2074	GO:0030553	983	13	0.62	0	0	0.999753	0.999753	cGMP binding
2075	GO:0030554	324	1	1	0	0	0.999753	0.999753	adenyl nucleotide binding
2076	GO:0030586	2061	1	1	0	0	0.999753	0.999753	[methionine synthase] reductase activity
2077	GO:0030594	2185	2	1	0	0	0.999753	0.999753	neurotransmitter receptor activity
2078	GO:0030616	1973	1	1	0	0	0.999753	0.999753	transforming growth factor beta receptor, common-partner cytoplasmic mediator activity
2080	GO:0030618	1971	5	1	0	0	0.999753	0.999753	transforming growth factor beta receptor, pathway-specific cytoplasmic mediator activity
2083	GO:0030621	2100	18	0.28	0	0	0.999753	0.999753	U4 snRNA binding
2085	GO:0030624	2945	2	0.5	0	0	0.999753	0.999753	U6atac snRNA binding
2086	GO:0030627	2401	21	0.05	0	0	0.999753	0.999753	pre-mRNA 5'-splice site binding
2088	GO:0030629	3600	1	1	0	0	0.999753	0.999753	U6 snRNA 3'-end binding
2090	GO:0030676	1238	16	0.88	0	0	0.999753	0.999753	Rac guanyl-nucleotide exchange factor activity
2091	GO:0030695	823	22	0.55	0	0	0.999753	0.999753	GTPase regulator activity
2092	GO:0030697	3645	1	1	0	0	0.999753	0.999753	S-adenosylmethionine-dependent tRNA (m5U54) methyltransferase activity
2093	GO:0030729	3594	1	1	0	0	0.999753	0.999753	acetoacetate-CoA ligase activity
2094	GO:0030731	1501	1	1	0	0	0.999753	0.999753	guanidinoacetate N-methyltransferase activity
2095	GO:0030735	3793	1	1	0	0	0.999753	0.999753	carnosine N-methyltransferase activity
2097	GO:0030748	3116	1	1	0	0	0.999753	0.999753	amine N-methyltransferase activity
2098	GO:0030760	2114	1	1	0	0	0.999753	0.999753	pyridine N-methyltransferase activity
2100	GO:0030792	3270	2	0.5	0	0	0.999753	0.999753	methylarsonite methyltransferase activity
2102	GO:0030882	836	1	1	0	0	0.999753	0.999753	lipid antigen binding
2104	GO:0030884	832	2	1	0	0	0.999753	0.999753	exogenous lipid antigen binding
2105	GO:0030898	2036	12	0.75	0	0	0.999753	0.999753	actin-dependent ATPase activity
2107	GO:0030911	1760	8	1	0	0	0.999753	0.999753	TPR domain binding
2108	GO:0030942	2563	3	1	0	0	0.999753	0.999753	endoplasmic reticulum signal peptide binding
2111	GO:0030957	150	13	0.77	0	0	0.999753	0.999753	Tat protein binding
2114	GO:0030976	2159	5	0.8	0	0	0.999753	0.999753	thiamine pyrophosphate binding
2116	GO:0030983	1649	6	1	0	0	0.999753	0.999753	mismatched DNA binding
2117	GO:0030984	735	2	0.5	0	0	0.999753	0.999753	kininogen binding
2120	GO:0031014	2628	3	0.33	0	0	0.999753	0.999753	troponin T binding
2121	GO:0031071	2839	1	1	0	0	0.999753	0.999753	cysteine desulfurase activity
2124	GO:0031177	1398	1	1	0	0	0.999753	0.999753	phosphopantetheine binding
2125	GO:0031208	2739	2	1	0	0	0.999753	0.999753	POZ domain binding
2127	GO:0031249	1758	5	0.2	0	0	0.999753	0.999753	denatured protein binding
2128	GO:0031267	44	21	0.9	0	0	0.999753	0.999753	small GTPase binding
2129	GO:0031369	1158	15	0.93	0	0	0.999753	0.999753	translation initiation factor binding
2131	GO:0031386	2927	1	1	0	0	0.999753	0.999753	protein tag
2133	GO:0031403	1846	2	1	0	0	0.999753	0.999753	lithium ion binding
2135	GO:0031406	1141	8	0.88	0	0	0.999753	0.999753	carboxylic acid binding
2136	GO:0031418	1126	20	0.95	0	0	0.999753	0.999753	L-ascorbic acid binding
2141	GO:0031435	2011	17	0.88	0	0	0.999753	0.999753	mitogen-activated protein kinase kinase kinase binding
2143	GO:0031490	162	50	0.68	0	0	0.999753	0.999753	chromatin DNA binding
2144	GO:0031491	936	18	0.89	0	0	0.999753	0.999753	nucleosome binding
2147	GO:0031531	2339	3	0.33	0	0	0.999753	0.999753	thyrotropin-releasing hormone receptor binding
2148	GO:0031543	3412	2	1	0	0	0.999753	0.999753	peptidyl-proline dioxygenase activity
2149	GO:0031544	3465	1	1	0	0	0.999753	0.999753	peptidyl-proline 3-dioxygenase activity
2150	GO:0031545	3413	3	1	0	0	0.999753	0.999753	peptidyl-proline 4-dioxygenase activity
2151	GO:0031593	304	29	0.79	0	0	0.999753	0.999753	polyubiquitin modification-dependent protein binding
2152	GO:0031624	715	14	0.93	0	0	0.999753	0.999753	ubiquitin conjugating enzyme binding
2154	GO:0031626	1780	1	1	0	0	0.999753	0.999753	beta-endorphin binding
2156	GO:0031681	1370	8	0.88	0	0	0.999753	0.999753	G-protein beta-subunit binding
2157	GO:0031682	3051	2	1	0	0	0.999753	0.999753	G-protein gamma-subunit binding
2158	GO:0031683	244	4	0.75	0	0	0.999753	0.999753	G-protein beta/gamma-subunit complex binding
2159	GO:0031685	2675	2	1	0	0	0.999753	0.999753	adenosine receptor binding
2160	GO:0031686	2177	1	1	0	0	0.999753	0.999753	A1 adenosine receptor binding
2161	GO:0031687	2643	2	0.5	0	0	0.999753	0.999753	A2A adenosine receptor binding
2162	GO:0031690	736	1	1	0	0	0.999753	0.999753	adrenergic receptor binding
2163	GO:0031691	549	2	1	0	0	0.999753	0.999753	alpha-1A adrenergic receptor binding
2164	GO:0031692	259	3	1	0	0	0.999753	0.999753	alpha-1B adrenergic receptor binding
2165	GO:0031694	264	5	0.8	0	0	0.999753	0.999753	alpha-2A adrenergic receptor binding
2166	GO:0031695	473	1	1	0	0	0.999753	0.999753	alpha-2B adrenergic receptor binding
2167	GO:0031696	260	2	1	0	0	0.999753	0.999753	alpha-2C adrenergic receptor binding
2168	GO:0031697	1216	4	1	0	0	0.999753	0.999753	beta-1 adrenergic receptor binding
2171	GO:0031700	240	1	1	0	0	0.999753	0.999753	adrenomedullin receptor binding
2172	GO:0031701	550	2	1	0	0	0.999753	0.999753	angiotensin receptor binding
2174	GO:0031703	310	1	1	0	0	0.999753	0.999753	type 2 angiotensin receptor binding
2175	GO:0031704	2806	2	0.5	0	0	0.999753	0.999753	apelin receptor binding
2176	GO:0031707	1278	1	1	0	0	0.999753	0.999753	endothelin A receptor binding
2177	GO:0031708	1279	3	0.33	0	0	0.999753	0.999753	endothelin B receptor binding
2179	GO:0031715	739	1	1	0	0	0.999753	0.999753	C5L2 anaphylatoxin chemotactic receptor binding
2181	GO:0031718	3216	1	1	0	0	0.999753	0.999753	type 1 cannabinoid receptor binding
2184	GO:0031726	2437	11	0.36	0	0	0.999753	0.999753	CCR1 chemokine receptor binding
2185	GO:0031727	2436	8	0.25	0	0	0.999753	0.999753	CCR2 chemokine receptor binding
2186	GO:0031728	2442	4	0.5	0	0	0.999753	0.999753	CCR3 chemokine receptor binding
2188	GO:0031730	1891	12	0.58	0	0	0.999753	0.999753	CCR5 chemokine receptor binding
2189	GO:0031731	1183	8	0.12	0	0	0.999753	0.999753	CCR6 chemokine receptor binding
2191	GO:0031735	2444	3	0.33	0	0	0.999753	0.999753	CCR10 chemokine receptor binding
2192	GO:0031737	2446	1	1	0	0	0.999753	0.999753	CX3C chemokine receptor binding
2194	GO:0031748	557	8	0.75	0	0	0.999753	0.999753	D1 dopamine receptor binding
2196	GO:0031750	2190	2	0.5	0	0	0.999753	0.999753	D3 dopamine receptor binding
2199	GO:0031755	272	2	1	0	0	0.999753	0.999753	Edg-2 lysophosphatidic acid receptor binding
2200	GO:0031762	551	2	1	0	0	0.999753	0.999753	follicle-stimulating hormone receptor binding
2209	GO:0031780	3517	2	0.5	0	0	0.999753	0.999753	corticotropin hormone receptor binding
2210	GO:0031781	571	4	0.5	0	0	0.999753	0.999753	type 3 melanocortin receptor binding
2211	GO:0031782	572	4	0.5	0	0	0.999753	0.999753	type 4 melanocortin receptor binding
2212	GO:0031783	3518	2	0.5	0	0	0.999753	0.999753	type 5 melanocortin receptor binding
2214	GO:0031798	3228	1	1	0	0	0.999753	0.999753	type 1 metabotropic glutamate receptor binding
2215	GO:0031800	775	1	1	0	0	0.999753	0.999753	type 3 metabotropic glutamate receptor binding
2216	GO:0031802	247	5	0.8	0	0	0.999753	0.999753	type 5 metabotropic glutamate receptor binding
2217	GO:0031812	1217	1	1	0	0	0.999753	0.999753	P2Y1 nucleotide receptor binding
2218	GO:0031821	1596	2	1	0	0	0.999753	0.999753	G protein-coupled serotonin receptor binding
2219	GO:0031826	558	1	1	0	0	0.999753	0.999753	type 2A serotonin receptor binding
2222	GO:0031849	3592	3	0.33	0	0	0.999753	0.999753	olfactory receptor binding
2229	GO:0031859	559	1	1	0	0	0.999753	0.999753	platelet activating factor receptor binding
2231	GO:0031867	3484	1	1	0	0	0.999753	0.999753	EP4 subtype prostaglandin E2 receptor binding
2233	GO:0031871	683	3	1	0	0	0.999753	0.999753	proteinase activated receptor binding
2234	GO:0031877	3304	1	1	0	0	0.999753	0.999753	somatostatin receptor binding
2235	GO:0031883	3354	1	1	0	0	0.999753	0.999753	taste receptor binding
2236	GO:0031894	631	2	0.5	0	0	0.999753	0.999753	V1A vasopressin receptor binding
2238	GO:0031896	552	1	1	0	0	0.999753	0.999753	V2 vasopressin receptor binding
2239	GO:0031957	1384	10	0.9	0	0	0.999753	0.999753	very long-chain fatty acid-CoA ligase activity
2240	GO:0031962	1972	1	1	0	0	0.999753	0.999753	mineralocorticoid receptor binding
2242	GO:0031995	1793	5	0.8	0	0	0.999753	0.999753	insulin-like growth factor II binding
2243	GO:0031996	261	11	1	0	0	0.999753	0.999753	thioesterase binding
2244	GO:0031997	772	3	1	0	0	0.999753	0.999753	N-terminal myristoylation domain binding
2246	GO:0032027	2070	5	0.6	0	0	0.999753	0.999753	myosin light chain binding
2248	GO:0032029	3355	1	1	0	0	0.999753	0.999753	myosin tail binding
2249	GO:0032034	3153	1	1	0	0	0.999753	0.999753	myosin II head/neck binding
2250	GO:0032036	406	8	0.5	0	0	0.999753	0.999753	myosin heavy chain binding
2251	GO:0032038	2071	2	1	0	0	0.999753	0.999753	myosin II heavy chain binding
2252	GO:0032041	1684	10	1	0	0	0.999753	0.999753	NAD-dependent histone deacetylase activity (H3-K14 specific)
2253	GO:0032050	969	6	1	0	0	0.999753	0.999753	clathrin heavy chain binding
2255	GO:0032052	1142	8	0.62	0	0	0.999753	0.999753	bile acid binding
2257	GO:0032090	3273	11	0.18	0	0	0.999753	0.999753	Pyrin domain binding
2259	GO:0032137	1650	3	1	0	0	0.999753	0.999753	guanine/thymine mispair binding
2261	GO:0032139	2038	3	1	0	0	0.999753	0.999753	dinucleotide insertion or deletion binding
2262	GO:0032142	1651	3	1	0	0	0.999753	0.999753	single guanine insertion binding
2263	GO:0032143	1652	2	1	0	0	0.999753	0.999753	single thymine insertion binding
2264	GO:0032145	29	1	1	0	0	0.999753	0.999753	succinate-semialdehyde dehydrogenase binding
2265	GO:0032181	2039	2	1	0	0	0.999753	0.999753	dinucleotide repeat insertion binding
2266	GO:0032183	1123	18	0.61	0	0	0.999753	0.999753	SUMO binding
2269	GO:0032217	3448	4	0.25	0	0	0.999753	0.999753	riboflavin transmembrane transporter activity
2270	GO:0032266	1690	39	0.92	0	0	0.999753	0.999753	phosphatidylinositol-3-phosphate binding
2271	GO:0032356	2703	1	1	0	0	0.999753	0.999753	oxidized DNA binding
2272	GO:0032357	1653	5	1	0	0	0.999753	0.999753	oxidized purine DNA binding
2273	GO:0032358	2414	1	1	0	0	0.999753	0.999753	oxidized pyrimidine DNA binding
2280	GO:0032405	619	6	0.83	0	0	0.999753	0.999753	MutLalpha complex binding
2282	GO:0032407	620	7	0.86	0	0	0.999753	0.999753	MutSalpha complex binding
2285	GO:0032427	892	2	1	0	0	0.999753	0.999753	GBD domain binding
2286	GO:0032428	1593	1	1	0	0	0.999753	0.999753	beta-N-acetylgalactosaminidase activity
2287	GO:0032440	3150	1	1	0	0	0.999753	0.999753	2-alkenal reductase [NAD(P)] activity
2288	GO:0032448	320	1	1	0	0	0.999753	0.999753	DNA hairpin binding
2289	GO:0032450	1482	4	0.75	0	0	0.999753	0.999753	maltose alpha-glucosidase activity
2290	GO:0032451	1080	6	0.83	0	0	0.999753	0.999753	demethylase activity
2291	GO:0032452	3155	5	1	0	0	0.999753	0.999753	histone demethylase activity
2292	GO:0032453	2730	5	1	0	0	0.999753	0.999753	histone demethylase activity (H3-K4 specific)
2293	GO:0032454	2241	11	0.91	0	0	0.999753	0.999753	histone demethylase activity (H3-K9 specific)
2295	GO:0032542	3686	2	0.5	0	0	0.999753	0.999753	sulfiredoxin activity
2298	GO:0032556	3603	1	1	0	0	0.999753	0.999753	pyrimidine deoxyribonucleotide binding
2299	GO:0032557	2669	1	1	0	0	0.999753	0.999753	pyrimidine ribonucleotide binding
2301	GO:0032561	3005	1	1	0	0	0.999753	0.999753	guanyl ribonucleotide binding
[truncated: 1,904 more rows]
